# Supplementary material for: The emergence of circadian timekeeping in the intestine
Source: Nat Commun. 2024 Feb 27;15:1788. doi: 10.1038/s41467-024-45942-4 (PMC10899604; doi:10.1038/s41467-024-45942-4)
Supplement: Supplementary file 5 — Supplementary Data 2 [file 41467_2024_45942_MOESM5_ESM.csv]

	PH1_AAACGAAAGCGCCATC.1	PH1_AAACGAATCGAGTACT.1	PH1_AAACGCTAGCCACAAG.1	PH1_AAACGCTTCCTCGCAT.1	PH1_AAAGAACAGAATAGTC.1	PH1_AAAGAACGTATCTCTT.1	PH1_AAAGAACGTTACGGAG.1	PH1_AAAGGGCGTTAATGAG.1	PH1_AAAGGGCGTTTCGATG.1	PH1_AAAGTCCAGTTCTACG.1	PH1_AAAGTCCGTACAAAGT.1	PH1_AAAGTCCGTTAGTTCG.1	PH1_AAAGTGAAGTAGCTCT.1	PH1_AAATGGAAGTGGTTAA.1	PH1_AAATGGACAGCTATAC.1	PH1_AACAAAGGTTTGGGTT.1	PH1_AACAAGAAGAAACACT.1	PH1_AACAAGAGTATGTGTC.1	PH1_AACACACCAGTGTACT.1	PH1_AACACACTCAGCCTCT.1	PH1_AACACACTCCCGTTCA.1	PH1_AACAGGGGTATCTCTT.1	PH1_AACCACATCGACCACG.1	PH1_AACCATGAGCGGATCA.1	PH1_AACCCAACATCCGGTG.1	PH1_AACCTGAAGGCTATCT.1	PH1_AACCTGACATGAAGCG.1	PH1_AACGAAAAGTTGGACG.1	PH1_AACGAAACACCCAACG.1	PH1_AACGAAAGTATGAAGT.1	PH1_AACGTCAAGGTGCGAT.1	PH1_AACGTCATCGTCGACG.1	PH1_AAGAACAAGGGCAACT.1	PH1_AAGAACACAACAACAA.1	PH1_AAGACAAAGCTTCGTA.1	PH1_AAGACTCTCGCAATGT.1	PH1_AAGATAGCAAAGCACG.1	PH1_AAGATAGGTAACACCT.1	PH1_AAGATAGGTCACCCTT.1	PH1_AAGATAGGTCGTAATC.1	PH1_AAGATAGTCTCTCCGA.1	PH1_AAGCATCCACGGAAGT.1	PH1_AAGCCATAGACCTCCG.1	PH1_AAGCCATCATGTTTGG.1	PH1_AAGCCATGTCTGTGTA.1	PH1_AAGCGAGAGTATGATG.1	PH1_AAGCGAGGTGCTCCGA.1	PH1_AAGCGAGGTTTCGTTT.1	PH1_AAGGAATAGTTTCGGT.1
CR46123	0	0	0	0	0	0	0	0	0	0	0	0	0	0	1	0	0	0	0	0	0	0	0	0	0	0	0	0	0	0	0	0	1	0	0	0	0	0	0	0	0	0	0	0	0	0	0	0	0
Parp	0	0	0	3	0	0	0	0	0	0	0	3	0	3	2	0	0	2	0	2	0	1	2	1	7	1	0	0	1	0	0	0	8	0	1	0	2	7	0	4	5	9	0	1	9	0	3	0	3
Alg-2	0	0	2	4	0	0	0	0	1	0	1	6	0	4	4	0	5	5	1	2	4	1	2	2	2	0	0	5	2	0	1	0	2	3	0	0	5	1	0	3	1	3	0	7	3	0	4	6	2
Tim17b	1	0	0	8	0	0	1	2	0	1	0	7	2	7	2	0	3	12	5	5	1	1	4	1	7	0	0	5	5	0	1	4	9	14	1	0	1	8	4	7	3	15	0	6	9	0	3	5	5
CG41128	2	0	0	8	0	1	0	1	2	2	4	11	1	12	7	4	6	5	4	9	6	1	4	5	7	0	2	8	9	2	2	0	5	30	1	7	5	5	2	17	5	19	0	11	10	0	5	32	16
CG41099	0	0	0	4	0	1	0	0	1	0	0	1	1	2	1	0	0	1	0	0	1	0	1	0	0	0	0	0	0	1	0	0	1	3	0	0	1	1	1	3	1	4	0	0	2	0	0	3	0
Gfat1	1	0	0	0	0	0	0	0	0	0	0	0	0	0	0	0	0	0	0	0	0	0	0	0	0	0	0	1	0	0	0	0	0	0	0	0	0	0	1	0	0	1	0	0	0	0	0	0	0
CG40198	0	0	0	0	0	0	0	0	0	0	0	0	0	0	0	0	2	0	0	3	0	0	0	3	0	0	0	0	0	0	0	0	0	1	0	0	0	0	0	0	0	0	0	0	0	0	0	0	0
CG12581	0	0	0	0	0	0	0	0	0	0	0	0	0	0	0	0	0	0	0	0	0	0	0	0	0	0	0	0	0	0	0	0	0	0	0	0	0	0	0	0	0	0	0	0	0	0	0	0	0
CR33294	0	0	0	0	0	0	0	0	0	0	0	0	0	0	0	0	0	0	0	0	0	0	0	0	0	0	0	0	0	0	0	0	0	0	0	0	0	0	0	0	0	0	0	0	0	0	0	0	0
beta-Man	0	0	0	0	0	0	0	0	0	0	0	2	0	2	1	0	0	1	0	0	0	0	0	0	1	0	0	0	0	0	0	0	2	0	0	1	1	3	1	1	0	1	0	5	2	0	0	1	5
CG14636	0	0	0	0	0	0	0	0	0	0	0	0	0	0	0	0	0	0	0	0	0	0	0	0	0	0	0	0	0	0	0	0	0	0	0	0	0	0	0	0	0	0	0	0	0	0	0	0	0
aux	0	1	0	0	0	0	0	0	0	0	0	2	0	0	0	0	0	1	1	0	0	0	1	0	1	0	0	1	0	0	0	0	0	1	0	0	0	0	1	0	0	3	0	1	3	0	1	1	0
CG31516	0	0	0	0	0	0	0	0	0	0	0	0	0	0	0	0	0	0	0	0	0	0	0	0	0	0	0	0	0	0	0	0	0	0	0	0	0	0	0	0	0	0	0	0	0	0	0	0	0
DhpD	0	0	0	0	0	0	0	0	0	0	0	1	0	0	0	0	3	0	0	0	3	0	0	3	0	0	0	1	0	0	0	0	0	5	0	0	0	2	4	0	0	0	0	0	0	0	0	1	0
CG14641	0	0	0	0	0	0	0	0	0	0	0	1	0	3	0	0	0	0	0	2	0	1	1	2	0	2	0	0	1	0	1	0	0	1	2	0	0	1	0	1	0	0	0	2	3	0	1	0	2
abs	0	0	0	0	1	0	0	0	0	0	0	0	0	0	0	0	0	0	0	0	0	0	0	0	0	0	0	0	0	0	0	0	0	0	0	0	0	0	0	0	0	0	0	0	0	0	0	0	0
Gel	1	0	0	0	1	1	0	0	0	0	0	0	0	2	0	0	1	0	0	0	2	0	0	0	0	0	0	0	0	0	0	0	0	2	0	0	0	0	0	0	0	0	0	0	0	0	0	1	0
CG14642	0	0	0	0	0	0	0	0	0	0	0	0	0	0	0	0	0	0	0	0	0	0	0	0	0	0	0	0	0	0	0	0	0	0	0	0	0	0	0	0	0	0	0	0	0	0	0	0	0
CG34305	0	0	0	0	0	0	0	0	0	0	0	0	0	0	0	0	0	0	0	0	0	0	0	0	0	0	0	0	0	0	0	0	0	0	0	0	0	0	0	0	0	0	0	0	0	0	0	0	0
CG1092	0	0	0	0	0	0	0	0	0	0	0	0	0	0	0	0	0	0	0	0	0	0	0	0	0	0	0	0	0	0	0	0	0	0	0	0	0	0	0	0	0	0	0	0	0	0	0	0	0
cpx	0	0	0	4	0	0	0	0	1	0	0	0	0	4	0	0	0	0	0	0	0	2	0	0	0	0	0	0	4	0	0	0	0	0	0	0	5	0	0	10	0	0	0	12	0	0	1	0	2
Vps24	0	0	1	2	0	0	0	0	0	0	0	2	0	1	0	0	0	0	0	1	0	0	3	1	2	0	0	1	3	0	0	0	1	0	0	0	2	2	0	2	0	4	0	7	1	0	0	1	4
MP1	0	0	0	0	0	0	0	0	0	0	0	0	0	0	0	0	0	0	0	0	0	0	0	0	0	0	0	0	0	0	0	0	0	0	1	0	0	0	0	0	0	0	0	0	1	0	0	1	0
CR46140	0	0	0	0	0	0	0	0	0	0	0	0	0	0	0	0	0	0	0	0	0	0	0	0	0	0	0	0	0	0	0	0	0	0	0	0	0	0	0	0	0	0	0	0	0	0	0	0	0
Suv3	0	0	0	0	0	0	0	0	0	0	0	1	0	1	0	0	0	0	1	0	0	0	0	0	1	0	0	0	0	0	0	0	1	1	0	1	0	0	0	0	0	0	0	0	0	0	0	0	0
Syt14	0	0	0	0	0	0	0	0	0	0	0	0	0	0	0	0	0	0	0	0	0	0	0	0	0	0	0	0	0	0	0	0	0	0	0	0	0	0	0	0	0	0	0	0	0	0	0	0	0
CG9795	0	0	0	0	0	0	0	0	0	0	0	0	0	0	0	0	0	1	0	0	0	0	1	0	0	0	0	0	0	0	0	0	0	0	0	0	0	0	0	1	1	2	0	0	0	0	0	0	0
CG9776	1	0	0	2	0	1	0	0	0	0	0	0	0	3	1	0	0	0	0	0	0	0	1	0	2	0	0	0	0	0	0	0	2	0	0	0	2	2	0	0	0	6	0	4	3	0	1	0	2
Skp2	0	0	0	0	0	0	0	0	0	0	0	0	0	0	2	0	0	0	0	0	0	0	0	0	0	0	0	0	0	0	0	0	0	0	0	0	0	0	0	0	2	0	0	0	0	0	0	0	0
CG14645	0	0	0	0	0	0	0	0	0	0	0	0	0	0	0	0	0	0	0	0	0	0	0	0	0	0	0	1	0	0	0	0	0	0	0	0	0	0	0	0	0	0	0	0	0	0	0	0	0
CG1103	0	0	0	0	0	0	0	0	0	0	0	2	0	0	0	0	0	1	0	0	0	0	0	0	0	0	0	1	1	0	0	0	0	0	0	0	0	1	0	0	1	0	0	0	2	0	0	0	0
CG1090	0	0	0	0	0	0	0	0	0	0	0	0	0	0	0	0	0	0	0	0	0	0	0	0	0	0	0	0	0	0	0	0	0	0	0	0	0	0	0	0	0	0	0	1	0	0	0	0	0
CR44922	0	0	0	0	0	0	0	0	1	0	0	0	0	0	0	0	0	0	0	0	0	0	0	0	0	0	0	0	0	0	0	0	0	0	0	0	0	0	0	0	0	0	0	0	0	0	0	0	0
Sfxn1-3	0	0	3	0	1	0	0	0	0	0	0	0	0	1	0	0	1	0	2	3	2	0	1	0	1	0	0	1	0	0	0	0	0	5	0	0	0	2	1	0	1	1	0	0	0	0	0	5	2
Cont	0	0	0	0	0	0	0	0	0	0	0	0	0	0	1	0	0	1	0	0	0	0	0	0	0	0	0	0	0	0	0	0	2	0	0	0	0	1	0	0	1	0	0	0	0	0	0	0	0
tub	0	0	0	0	0	0	0	0	0	1	0	0	0	0	1	0	1	0	0	0	0	0	0	1	1	0	0	0	0	0	0	0	0	1	0	0	0	0	0	0	2	2	0	0	0	0	0	0	0
CG14646	0	0	0	0	0	0	0	0	0	0	0	0	0	0	0	0	0	1	0	0	0	0	0	0	0	0	0	0	0	0	0	0	0	0	0	0	0	0	0	0	0	0	0	1	0	0	0	0	1
CG34112	0	0	1	0	0	0	0	0	0	0	0	0	1	0	0	0	0	0	1	0	1	0	0	0	0	0	0	2	0	0	0	0	0	3	0	0	0	0	0	1	0	0	0	0	0	0	0	3	3
CR46139	0	0	0	0	0	0	0	0	0	0	0	0	0	0	0	0	0	0	0	0	0	0	0	0	0	0	0	0	0	0	0	0	0	0	0	0	0	0	0	0	0	0	0	0	0	0	0	0	0
CR45999	0	0	0	1	0	0	0	0	1	0	0	0	0	2	0	0	0	0	0	0	1	0	0	0	0	0	0	1	0	0	0	0	0	0	0	0	0	0	0	1	0	0	0	0	0	0	0	0	0
CG9855	0	0	0	0	0	1	0	0	0	0	0	1	0	1	0	0	1	1	0	0	0	0	0	0	0	0	0	0	0	1	0	0	2	2	0	0	0	1	0	0	0	1	0	1	2	0	0	2	1
CG9853	0	0	0	0	0	0	0	0	0	0	0	1	1	0	1	0	0	0	0	0	0	0	0	0	2	0	0	0	0	0	0	0	3	1	0	0	0	0	1	0	1	0	0	1	2	0	0	0	1
CG14647	0	0	0	0	0	0	0	0	0	0	0	1	0	0	0	0	0	1	0	0	0	0	0	1	1	0	0	0	0	0	0	0	0	1	0	0	0	0	0	0	0	0	0	2	0	0	0	0	0
CR45187	0	0	0	0	0	0	0	0	0	0	0	0	0	0	0	0	0	0	0	0	0	0	0	0	0	0	0	0	0	0	0	0	0	0	0	0	0	0	0	0	0	0	0	0	0	0	0	0	0
lost	0	0	0	6	2	0	1	0	0	0	2	18	1	5	9	1	1	14	2	1	1	0	0	0	13	2	0	1	1	0	0	0	16	3	0	0	0	18	1	4	13	12	0	8	12	0	1	6	6
CG32944	0	0	0	0	0	0	0	0	0	0	0	0	0	0	0	0	0	0	0	0	0	0	0	0	0	0	0	0	0	0	0	0	0	0	0	0	0	0	0	0	0	0	0	0	0	0	0	0	0
srl	0	0	0	0	0	1	0	0	0	0	0	2	0	1	0	0	0	2	0	0	0	0	2	0	0	0	0	0	1	0	0	0	6	0	0	0	0	7	0	0	0	2	1	0	1	0	0	0	1
CG31525	0	0	0	0	0	0	0	0	0	0	0	0	0	0	0	0	0	0	0	0	0	0	0	0	0	0	0	0	0	0	0	0	0	0	0	0	0	0	0	0	0	0	0	0	0	0	0	0	0
eIF3a	0	0	0	1	0	0	0	0	0	0	1	5	0	0	6	0	4	9	1	2	2	0	4	0	7	1	0	2	0	0	0	0	1	1	2	0	1	5	1	6	0	5	0	2	9	0	1	1	2
CG1074	0	0	0	0	0	0	0	0	0	0	0	1	0	0	0	0	0	1	0	0	0	0	0	0	0	0	0	0	0	0	0	0	1	1	0	0	0	1	0	0	0	0	0	1	2	0	0	1	0
CG9804	0	0	0	0	0	0	0	0	0	0	1	3	0	0	0	0	1	0	0	0	0	0	0	0	0	0	0	1	0	0	0	0	0	0	0	0	0	1	0	0	0	0	0	0	1	0	5	2	2
CG14650	0	0	0	0	0	0	0	0	1	0	0	1	0	0	0	0	0	0	0	0	0	0	0	0	0	0	0	0	0	0	0	0	0	0	0	0	1	1	0	0	0	0	0	0	1	0	0	0	2
CG31522	1	1	0	6	5	0	0	0	0	0	1	0	0	4	2	0	1	1	1	5	1	2	0	1	0	0	0	6	3	0	0	0	2	0	8	0	4	0	1	2	0	0	0	18	2	0	7	0	11
CR43629	0	0	0	0	0	0	0	0	0	0	0	0	0	0	0	0	0	0	0	0	0	1	0	0	0	0	0	0	0	0	0	0	0	0	0	0	0	0	0	0	0	0	0	0	0	0	0	0	0
CG31523	0	0	0	0	7	0	0	0	0	0	0	0	0	0	0	0	0	10	0	0	0	0	10	0	0	0	0	0	0	0	0	0	0	1	0	0	0	1	0	0	0	4	0	7	0	1	2	0	6
Fip1	0	0	0	1	2	1	0	0	0	0	0	1	0	3	1	0	0	3	0	0	0	0	0	0	1	0	0	0	0	0	0	0	1	0	0	0	0	1	0	0	2	1	0	0	0	0	0	0	1
CR44317	0	0	0	0	0	0	0	0	0	0	0	0	0	0	0	0	0	0	0	0	0	0	0	0	0	0	0	0	0	0	0	0	0	0	0	0	0	0	0	0	0	0	0	0	0	0	0	0	0
5-HT2A	0	0	0	0	0	0	0	0	0	0	0	0	0	0	0	0	0	0	0	0	0	0	0	0	0	0	0	0	0	0	0	0	0	0	0	0	0	0	0	0	0	0	0	0	0	0	0	0	0
CR45673	0	0	0	0	0	0	0	0	0	0	0	0	0	0	0	0	0	0	0	0	0	0	0	0	0	0	0	0	0	0	0	0	0	0	0	0	0	0	0	0	0	0	0	0	0	0	0	0	0
CG9775	0	0	0	2	1	1	0	0	0	0	0	1	0	1	0	0	0	2	1	0	0	1	0	0	4	1	0	0	0	0	0	0	1	2	3	0	1	2	0	0	1	1	0	2	1	0	0	2	1
slx1	0	0	0	0	0	0	0	0	0	0	0	0	0	0	0	0	0	0	0	0	0	0	0	0	0	0	0	0	0	0	0	0	0	0	0	0	0	0	0	0	0	0	0	0	2	0	0	0	0
MED31	0	0	0	0	0	0	0	0	0	0	1	0	0	0	0	0	0	4	0	0	0	1	1	1	0	0	0	1	2	1	0	0	0	2	0	0	1	0	0	0	1	1	0	0	0	0	0	0	1
Dlip2	0	0	0	0	0	0	0	0	0	0	0	0	0	0	1	0	0	1	1	0	0	0	0	0	0	0	0	0	0	0	0	0	0	0	0	0	0	0	0	2	1	0	0	0	0	0	0	1	0
Karybeta3	3	1	0	1	2	0	0	1	0	0	0	5	0	0	3	0	3	11	0	0	2	1	0	1	2	5	0	3	0	0	1	0	4	2	0	0	2	3	0	1	0	6	0	5	5	0	0	2	3
spartin	0	0	0	0	0	0	0	0	0	0	0	0	0	0	0	0	0	0	0	0	0	0	0	0	0	0	0	0	0	0	0	0	0	0	0	0	0	0	0	0	0	0	0	0	1	0	0	0	0
CG43427	0	0	0	2	1	0	0	0	0	0	0	10	2	1	3	0	1	5	2	1	1	3	0	1	1	0	0	2	0	0	0	0	2	1	0	0	1	2	0	0	2	9	0	18	2	0	4	0	0
CR44157	0	0	0	0	0	0	0	0	0	0	0	0	0	0	0	0	0	0	0	0	0	0	0	0	0	0	0	0	0	0	0	0	0	0	0	0	0	0	0	0	0	0	0	1	0	0	0	0	0
eIF3f1	0	0	0	4	2	0	0	0	1	1	0	14	0	1	3	1	4	20	0	3	3	3	2	2	12	2	0	1	1	1	4	0	10	10	2	0	1	16	2	3	5	16	0	2	12	1	5	5	8
Nep2	0	0	0	0	0	0	0	0	0	0	0	0	0	0	0	0	0	0	0	0	0	0	0	0	0	0	0	0	0	0	0	0	0	0	0	0	0	0	0	0	0	0	0	0	0	0	0	0	0
tacc	0	0	0	2	3	1	0	0	0	0	0	1	1	1	0	0	0	10	0	1	5	0	1	2	1	0	0	0	0	1	1	0	2	2	2	0	1	9	0	2	4	7	0	5	4	0	0	2	1
CR46137	0	0	0	0	0	0	0	0	0	0	0	0	0	0	0	0	0	0	0	0	0	0	0	0	0	0	0	0	0	0	0	0	0	0	0	0	0	0	0	0	0	0	0	0	0	0	0	0	0
atms	0	0	0	0	0	0	0	0	0	0	0	1	0	0	0	0	0	1	0	0	0	0	0	0	0	0	0	0	0	0	0	0	2	0	1	0	0	2	0	0	1	0	0	2	0	0	0	0	0
CG14655	0	0	0	0	0	0	0	0	0	0	0	0	0	0	0	0	0	0	0	0	0	0	0	0	0	0	0	0	0	0	0	0	0	0	0	0	0	0	0	0	0	0	0	0	0	0	0	0	0
CG17387	0	0	0	0	0	0	0	0	0	0	0	0	0	0	0	0	0	0	0	0	0	0	0	0	0	0	0	0	0	0	0	0	0	0	0	0	0	0	0	0	0	0	0	0	0	0	0	0	0
ctrip	0	0	0	6	1	0	2	0	1	0	0	2	0	3	2	0	0	5	0	0	1	1	0	0	1	0	0	0	1	0	0	0	4	1	0	0	1	6	0	4	0	2	0	5	0	0	1	1	3
Hus1-like	0	0	0	0	0	0	0	0	0	0	0	2	0	0	1	0	0	0	0	0	0	0	0	0	0	0	0	0	0	0	0	0	0	0	0	0	0	1	0	0	0	0	0	0	0	0	0	0	0
CG1129	0	0	0	0	1	2	0	0	0	1	0	1	1	1	1	0	4	8	1	5	2	0	1	3	1	0	0	2	2	0	0	0	4	14	1	0	1	2	0	0	0	7	0	1	2	0	1	5	1
CG1126	0	0	0	0	0	0	0	0	0	0	0	0	0	0	0	0	0	0	0	0	0	0	0	0	0	0	0	0	0	0	0	0	0	0	0	0	0	0	0	0	0	0	0	0	0	0	0	0	0
CG14657	0	0	0	0	0	0	0	1	0	0	0	0	0	0	1	0	0	0	1	0	0	0	0	0	0	0	0	0	0	0	0	0	1	1	0	0	0	1	0	0	0	2	0	2	0	0	0	0	0
opa	0	0	0	0	0	0	0	0	0	0	0	0	0	0	0	0	0	0	0	0	0	0	0	0	0	0	0	0	0	0	0	0	0	0	0	0	0	0	0	0	0	0	0	0	0	0	0	0	0
Gnf1	0	0	0	0	0	0	0	0	0	0	0	1	0	0	0	0	0	0	0	0	0	0	0	0	0	0	0	0	0	0	0	0	0	0	0	0	0	0	0	0	0	1	0	0	1	0	0	0	0
Cdep	0	0	0	1	3	0	1	0	0	0	0	5	0	4	0	0	1	7	1	3	0	1	0	0	1	0	0	0	0	0	0	0	1	0	2	0	0	5	0	2	0	5	0	7	5	0	0	0	3
CR45188	0	0	0	0	0	0	0	0	0	0	0	0	0	0	0	0	0	0	0	0	0	0	0	0	0	0	0	0	0	0	0	0	0	0	0	0	0	0	0	0	0	0	0	0	0	0	0	0	0
Ubc6	0	0	0	1	0	0	0	0	0	0	1	3	1	1	0	1	0	1	1	0	1	1	0	0	4	0	1	2	1	0	0	0	2	3	1	0	0	3	0	1	1	6	0	1	5	0	2	2	3
CG1124	0	0	0	0	0	0	0	0	0	0	0	0	0	0	0	0	0	0	0	0	0	0	0	0	0	0	0	0	0	0	0	0	0	0	0	0	0	0	0	0	0	0	0	0	0	0	0	0	0
CG14662	0	0	0	0	0	0	0	0	0	0	0	0	0	16	0	0	0	0	0	0	0	0	0	0	0	0	0	0	0	0	0	0	0	0	0	0	0	0	0	0	0	0	0	6	0	0	0	0	0
CR45585	0	0	0	0	0	0	0	0	0	0	0	0	0	0	0	0	0	0	0	0	0	0	0	0	0	0	0	0	0	0	0	0	0	0	0	0	0	0	0	0	0	0	0	0	0	0	0	0	0
CR43635	0	0	0	0	0	0	0	0	0	0	0	0	0	0	0	0	0	0	0	0	0	0	0	0	0	0	0	0	0	0	0	0	0	0	0	0	0	0	0	0	0	0	0	0	0	0	0	0	0
corto	1	0	0	7	5	0	0	0	0	0	0	3	0	5	3	0	0	7	0	0	0	4	5	1	7	0	0	0	0	0	0	0	1	0	0	0	0	2	0	9	6	4	0	25	3	0	3	0	6
CG43131	0	0	0	0	0	0	0	0	0	0	0	0	0	0	0	0	0	0	0	0	0	0	0	0	0	0	0	0	0	0	0	0	0	0	0	0	0	0	0	0	0	0	0	0	0	0	0	0	0
CG12007	0	0	0	0	3	0	0	0	0	0	0	2	0	1	2	0	0	5	0	1	0	0	0	0	2	0	0	0	1	0	0	0	2	1	0	0	2	1	0	1	1	1	0	0	1	0	0	0	1
cno	0	0	0	1	2	0	1	0	0	0	0	2	0	2	2	0	0	3	2	0	0	0	0	0	3	0	0	0	1	0	0	2	2	1	0	0	0	4	0	1	1	4	0	1	3	0	0	0	1
CG1116	0	0	0	0	0	0	0	0	0	0	0	0	0	0	0	0	0	1	0	0	0	0	0	0	0	0	0	1	0	0	0	0	2	1	0	0	0	1	0	0	1	1	0	0	0	0	0	0	0
CG2604	0	0	0	1	0	0	0	0	0	0	0	2	1	0	0	0	0	3	0	0	0	1	0	2	2	0	0	1	0	0	0	0	1	0	0	0	1	0	0	0	0	0	0	0	3	0	2	0	0
Vps37B	0	0	0	4	0	0	0	0	0	0	0	0	0	0	1	0	1	5	0	1	0	0	0	1	1	0	1	0	0	0	0	0	0	0	0	0	1	0	1	0	1	2	1	0	0	0	0	0	1
Kat60	0	0	0	0	0	0	0	0	0	0	0	0	0	0	0	0	0	1	0	0	0	0	0	0	0	0	0	0	1	0	0	0	0	1	0	0	1	2	0	0	0	2	0	0	0	0	0	2	0
Mms19	0	0	0	0	0	1	0	0	0	0	0	0	0	0	0	0	0	1	0	0	0	0	1	0	0	0	0	0	0	0	0	0	0	0	0	0	0	0	0	0	0	1	0	0	0	0	0	0	0
rtp	0	0	0	0	0	0	0	0	0	0	0	0	0	0	0	0	0	0	0	0	0	0	0	0	0	0	0	0	0	0	0	0	0	0	0	0	0	0	0	0	0	0	0	0	0	0	0	0	0
CG12163	0	1	0	7	0	1	0	0	0	0	0	4	0	3	1	0	0	2	0	0	1	1	4	0	3	0	0	0	1	0	0	0	1	0	0	0	2	0	0	0	2	3	0	3	0	0	0	0	9
CG33293	0	0	0	0	0	0	0	0	0	0	0	0	0	0	0	0	0	0	0	0	0	0	0	0	0	0	0	0	0	0	0	0	0	0	0	0	0	0	0	0	0	0	0	0	0	0	0	0	0
CR44019	0	0	0	0	0	0	0	0	0	0	0	0	0	0	0	0	0	0	0	0	0	0	0	0	0	0	0	0	0	0	0	0	0	0	0	0	0	0	0	0	0	0	0	0	0	0	0	0	0
CG1113	0	0	0	0	0	0	0	0	0	0	0	0	0	0	0	0	0	0	0	0	0	0	0	0	0	0	0	0	0	0	0	0	0	0	0	0	0	0	0	0	0	0	0	0	0	0	0	0	0
CG12173	0	0	0	0	0	0	0	0	0	0	0	0	0	1	0	0	0	0	0	1	0	0	0	0	1	0	0	0	1	0	0	0	0	1	0	0	0	0	1	0	0	0	0	0	0	0	0	0	0
Hph	0	0	0	1	1	0	0	0	0	0	0	0	0	2	2	0	0	3	0	0	0	0	1	0	0	0	0	0	0	0	1	0	0	0	0	0	0	2	0	2	1	2	0	2	0	0	0	1	6
Tim17a2	0	0	0	0	0	0	0	0	0	0	0	0	0	0	0	0	0	0	0	0	0	0	0	0	0	0	0	0	0	0	0	0	0	0	0	0	0	0	0	0	0	0	0	0	0	0	0	0	0
CR45793	0	0	0	0	0	0	0	0	0	0	0	0	0	0	0	0	0	0	0	0	0	0	0	0	0	0	0	0	0	0	0	0	0	0	0	0	0	0	0	0	0	0	0	0	0	0	0	0	1
mtd	0	0	0	6	6	1	1	0	0	0	0	5	1	2	1	0	1	0	2	5	4	1	2	1	4	0	0	0	0	0	0	0	1	7	3	0	3	4	0	6	2	1	0	7	1	0	2	0	5
CG31538	0	0	0	0	0	0	0	0	0	0	0	0	0	0	0	0	0	0	0	0	0	0	0	0	0	0	0	0	0	0	0	0	0	0	0	0	0	0	0	0	0	0	0	0	0	0	0	0	0
Tim17b1	0	0	0	0	0	0	0	0	0	0	0	0	0	0	0	0	0	0	0	0	0	0	0	0	0	0	0	0	0	0	0	0	0	0	0	0	0	0	0	0	0	0	0	0	0	0	0	0	0
CG11999	0	0	0	2	0	0	0	2	1	0	0	0	1	4	2	0	1	1	0	4	1	0	1	0	0	0	0	3	2	0	0	0	0	5	0	0	2	1	4	1	0	8	0	2	1	0	0	4	2
CG1161	0	0	0	2	0	1	0	0	0	1	0	3	0	2	1	0	2	0	0	4	0	1	1	2	4	0	0	3	0	0	0	0	0	6	0	0	3	0	0	3	1	1	0	3	3	0	1	5	4
Prosbeta7	0	0	0	2	1	0	0	1	0	0	1	5	2	0	0	0	0	5	1	1	0	0	0	1	1	1	0	1	0	0	1	0	2	5	0	1	1	7	0	1	0	3	1	5	5	0	1	3	3
Cerk	0	0	0	0	0	0	0	0	0	0	0	2	0	1	1	0	0	0	1	0	0	0	3	1	0	0	0	0	0	0	0	0	2	0	0	0	0	0	0	1	0	1	0	0	0	0	1	0	2
RpII18	0	0	0	0	0	0	0	0	0	0	0	6	2	0	2	0	1	8	0	0	2	0	1	0	3	0	1	2	0	1	1	0	10	1	0	0	0	12	0	2	1	7	0	4	1	0	1	4	0
hd	0	0	0	0	0	0	0	0	0	0	0	0	0	1	0	0	0	0	0	0	0	0	0	0	0	0	0	0	0	0	0	0	0	0	0	0	0	0	0	0	0	0	0	0	0	0	0	0	0
CG14667	0	0	0	0	0	0	0	0	0	0	0	0	0	0	0	0	0	1	0	0	0	0	0	0	1	0	0	1	0	0	0	0	1	0	1	0	0	0	0	0	0	1	0	0	1	0	0	0	0
7B2	0	0	0	157	33	0	0	0	5	0	0	0	0	92	0	0	0	0	0	0	0	62	108	0	0	1	0	0	49	0	0	0	0	0	31	0	74	0	0	53	0	0	0	26	0	0	80	0	168
CG1172	0	0	0	0	0	0	0	0	0	0	0	3	0	1	0	0	0	0	0	0	1	0	1	0	0	0	0	0	1	0	0	0	1	2	1	0	2	0	0	1	0	0	0	1	1	0	1	0	0
CG14669	0	0	0	0	0	0	0	0	0	0	0	0	0	0	0	0	0	0	0	0	0	0	0	0	0	0	0	0	0	0	0	0	0	0	0	0	0	0	0	0	0	0	0	0	0	0	1	0	0
PEK	0	0	0	1	0	1	0	0	0	0	0	2	0	1	1	0	1	3	0	0	0	1	0	0	0	0	0	0	0	0	0	0	0	0	1	0	0	1	0	0	0	3	0	3	0	0	0	0	2
RpL35A	5	1	0	15	21	7	8	8	4	2	19	191	8	37	63	2	28	272	4	38	39	18	36	10	180	51	5	41	20	2	12	3	136	68	9	12	24	244	37	40	81	300	1	42	197	2	24	69	48
POLDIP2	0	0	0	0	0	0	0	0	0	0	0	2	1	0	0	0	0	0	0	0	0	0	0	0	2	0	0	0	0	0	0	0	2	0	0	0	0	0	0	0	1	0	0	0	0	0	0	3	0
mRpL44	0	0	0	2	0	0	0	0	0	0	0	0	0	0	0	1	2	1	0	3	0	0	0	0	2	0	0	3	1	0	0	0	1	1	0	0	0	0	0	0	1	3	0	0	4	0	1	0	1
Snr1	0	0	0	0	0	0	0	0	0	0	0	1	0	1	2	0	0	0	0	0	3	0	0	0	1	0	0	2	0	0	0	0	2	0	1	0	0	2	0	2	1	0	0	1	3	0	0	0	1
Hcs	1	0	0	0	0	0	0	0	0	0	0	0	1	0	0	1	0	0	0	0	0	0	0	0	0	0	2	0	0	0	0	0	0	0	0	0	0	0	0	0	0	0	0	1	0	0	0	0	0
ksr	0	0	0	0	0	0	0	0	0	0	0	0	0	0	0	0	0	0	0	0	0	0	0	0	0	0	0	0	0	0	0	0	0	0	0	0	1	0	0	1	0	0	0	0	0	0	0	0	0
CG31550	0	0	0	0	1	1	0	0	0	0	0	0	0	0	0	0	0	0	0	0	0	0	0	0	0	0	0	0	0	0	0	0	0	0	0	0	0	1	0	0	0	0	0	2	0	0	1	0	0
NKCC	0	0	0	0	0	0	0	0	0	0	0	0	0	0	0	0	0	0	0	0	0	0	0	0	0	0	0	1	0	0	0	0	0	0	0	0	0	0	0	0	0	0	0	0	0	0	0	0	0
Itp-r83A	0	0	0	1	0	0	0	0	0	0	0	0	0	0	0	0	0	0	0	0	0	0	0	0	0	0	0	0	0	0	0	0	0	0	0	0	2	0	0	1	0	0	0	0	0	0	0	0	1
CG2519	0	0	0	0	2	0	0	0	0	0	0	0	0	0	0	1	0	0	1	0	0	0	0	0	1	0	0	0	0	0	0	0	0	0	0	0	1	2	0	0	0	0	0	2	0	0	2	0	2
mia	0	0	1	2	0	0	0	0	0	1	0	0	0	0	1	0	4	0	2	0	0	0	0	0	1	0	0	1	0	0	0	0	0	0	0	0	0	0	1	0	0	0	0	0	0	0	0	4	3
Pcmt	0	0	0	0	0	0	1	0	1	0	0	1	0	2	0	0	1	2	0	0	1	0	1	0	3	1	0	1	2	0	0	0	1	4	0	0	2	1	0	1	2	2	0	1	1	0	0	0	1
Snm1	0	0	0	0	0	0	0	0	0	0	0	0	0	0	0	0	0	0	0	0	0	0	0	0	2	0	0	0	0	0	0	0	0	0	0	0	0	0	0	0	0	0	0	0	0	0	0	0	0
Pi4KIIalpha	0	0	0	0	1	0	0	0	0	0	0	1	0	0	0	0	0	0	0	0	0	0	0	0	0	0	0	0	0	0	0	0	0	1	1	0	0	0	0	0	0	0	0	0	2	0	0	0	1
CR46136	0	0	0	0	0	0	0	0	0	0	0	0	0	0	0	0	0	0	0	0	0	0	0	0	0	0	0	0	0	0	0	0	0	0	1	0	0	0	0	0	0	0	0	0	0	0	0	0	0
CG14671	0	0	0	0	0	0	0	0	1	1	0	0	0	2	0	0	1	0	1	1	0	0	0	2	0	0	0	1	0	0	0	0	0	2	0	2	4	0	0	0	0	1	0	0	0	0	0	6	5
CG12746	0	0	0	4	0	0	0	0	2	0	0	0	0	1	1	0	1	1	0	5	2	0	3	0	2	0	0	4	0	0	0	0	0	2	1	0	6	1	3	4	0	0	0	2	0	0	3	3	13
CG2931	0	0	0	0	0	0	0	0	0	0	0	1	0	0	1	0	0	0	1	0	0	0	0	0	0	0	0	0	0	0	0	0	0	0	0	0	0	0	0	1	0	1	0	0	0	0	0	0	0
Rheb	0	0	0	2	0	0	0	1	0	0	1	4	1	3	0	0	0	0	0	0	0	1	0	0	2	1	0	1	3	0	1	0	3	6	3	0	0	6	0	0	0	2	0	5	3	0	1	0	2
CRMP	0	0	0	0	0	0	0	0	0	0	0	0	0	2	0	0	0	0	1	0	0	0	0	0	0	0	0	0	1	0	0	0	0	0	1	0	3	0	1	1	0	0	0	5	0	0	3	0	7
CG2926	0	0	0	3	1	0	0	1	0	0	0	1	0	0	0	0	0	2	0	0	0	0	1	1	3	0	0	0	0	0	0	0	2	3	1	0	1	7	0	4	0	3	0	6	4	0	0	0	4
rev7	0	0	0	0	0	0	1	0	0	0	0	0	0	0	0	0	0	0	0	0	0	0	0	0	1	0	0	0	1	0	0	0	0	0	0	0	0	0	0	0	0	0	0	0	0	0	0	0	0
noi	0	0	0	0	0	0	0	0	0	0	0	0	0	1	1	0	0	1	1	0	1	0	0	0	0	0	0	0	0	0	0	0	1	0	0	0	0	0	0	0	0	0	0	1	0	0	0	0	0
Vha26	8	0	1	10	9	4	0	3	0	2	7	9	9	9	3	10	12	15	10	25	8	7	4	12	1	0	3	14	3	3	0	1	10	33	4	10	8	16	11	7	2	26	2	18	10	1	12	20	20
kra	0	0	0	4	9	0	2	0	0	0	0	31	4	6	5	2	4	45	2	4	3	2	6	2	19	0	4	3	6	0	1	0	18	22	2	1	0	28	6	8	3	37	0	9	28	0	10	13	6
snoRNA:Psi28S-3385a	0	0	0	0	0	0	0	0	0	0	0	0	0	0	1	0	0	1	0	0	0	0	0	0	0	0	0	0	0	0	0	0	0	0	0	0	0	0	0	0	0	0	0	0	0	0	0	0	0
snoRNA:Psi28S-3091b	0	0	0	0	0	0	0	0	0	0	0	0	0	0	0	0	0	0	0	0	0	0	0	0	0	0	0	0	0	0	0	0	0	0	0	0	0	0	0	0	0	0	0	0	0	0	0	0	0
snoRNA:Psi28S-2442b	0	0	0	0	0	0	0	0	0	0	0	0	0	0	0	0	0	0	0	0	0	0	0	0	0	0	0	0	0	0	0	0	0	0	0	1	0	0	0	0	0	0	0	0	0	0	0	0	0
CG1427	0	0	0	1	0	0	0	0	0	0	0	0	0	0	0	0	0	0	0	0	0	0	1	0	0	0	0	0	0	0	0	0	0	0	0	0	0	0	0	0	0	0	0	0	0	0	0	1	0
asl	0	0	0	0	0	0	0	0	0	0	0	0	0	0	0	0	0	0	1	0	0	0	0	0	0	0	0	0	0	0	0	0	0	0	0	0	0	1	0	0	0	1	0	0	0	0	0	0	0
Rga	0	0	0	3	3	1	0	0	1	0	0	3	0	0	1	0	1	3	1	1	0	0	0	2	1	0	0	0	0	0	0	1	3	4	1	0	0	3	0	0	0	0	0	1	1	0	1	2	1
ASTR	0	0	0	0	0	0	0	0	0	0	0	0	0	0	0	0	0	0	0	0	0	0	0	0	0	0	0	0	0	0	0	0	0	0	0	0	0	0	0	0	0	0	0	0	0	0	0	0	0
CR46135	0	0	0	0	0	0	0	0	0	0	0	0	0	0	0	0	0	0	0	0	0	0	0	0	0	0	0	0	0	0	0	0	0	0	0	0	0	0	0	0	0	0	0	0	0	0	0	0	0
Atu	0	0	0	0	0	0	0	0	0	0	0	0	0	0	0	0	0	2	0	0	0	0	0	1	0	0	0	1	0	0	0	0	0	0	0	0	0	2	0	0	0	2	0	1	0	0	0	1	0
Spec2	0	0	0	1	0	0	0	0	1	0	0	0	0	0	0	0	0	0	0	0	0	0	0	0	0	0	0	0	0	0	0	0	0	0	0	0	0	0	0	0	0	0	0	0	0	0	0	0	0
CG2911	0	0	0	1	0	0	0	0	0	0	0	0	0	0	0	0	1	0	0	1	0	0	0	0	0	0	0	0	0	0	0	0	1	0	0	0	0	0	0	0	0	0	0	0	0	0	0	0	1
RpL13A	2	0	4	35	33	19	5	9	3	1	25	274	12	50	121	7	49	446	38	62	41	27	54	30	252	59	13	81	40	6	28	0	182	99	19	19	32	378	42	66	133	425	3	58	283	3	28	116	78
CG31551	0	0	0	0	0	0	0	0	0	0	0	0	0	0	0	0	0	0	0	0	0	0	0	0	0	0	0	0	0	0	0	0	0	0	0	0	0	0	0	0	0	0	0	0	0	0	0	0	0
CG31549	0	0	0	1	0	0	0	0	1	0	1	2	0	0	1	0	1	5	1	3	1	1	1	3	1	0	1	1	0	0	0	0	0	14	0	1	1	2	3	0	0	3	0	0	2	0	4	10	2
CG12171	1	1	2	1	0	1	0	5	0	6	21	5	4	1	0	0	34	5	14	45	31	0	1	27	0	0	2	54	0	1	0	0	2	102	0	5	4	0	44	0	3	1	0	1	0	0	1	68	1
CG31548	0	0	1	1	0	0	0	0	0	0	2	2	0	1	0	0	2	4	3	2	3	1	0	1	2	0	0	2	1	0	0	0	0	4	0	0	1	2	2	3	2	3	0	0	2	0	0	4	0
CG12170	0	0	0	0	0	0	0	0	0	0	0	0	0	0	0	0	1	0	0	1	1	0	0	0	0	0	0	1	0	0	0	0	0	3	0	0	0	1	0	0	1	0	0	0	0	0	0	5	0
MTA1-like	0	0	0	0	0	0	0	0	0	0	0	2	1	1	0	0	0	1	0	0	0	1	0	0	4	0	0	0	0	0	0	0	1	0	0	0	2	1	0	1	0	1	0	1	2	0	1	0	0
Sec23	0	0	0	1	0	0	0	1	0	0	1	4	0	0	1	0	3	0	2	2	2	0	1	0	0	0	1	10	1	0	0	0	0	11	0	0	1	2	1	4	0	3	1	1	1	0	0	6	0
elm	0	0	0	2	1	1	0	1	1	2	3	1	0	10	2	0	0	5	3	3	5	0	3	3	0	0	0	7	0	1	0	0	3	13	0	2	5	1	3	9	1	3	0	19	1	0	5	7	13
MED27	0	0	0	0	0	0	0	0	0	0	0	1	0	1	0	0	0	0	0	0	0	1	1	0	0	0	0	1	0	0	0	0	0	0	0	0	0	0	0	1	1	0	0	0	0	0	1	0	0
CG2182	0	1	0	1	0	0	0	0	0	0	1	3	0	1	4	0	2	2	2	1	1	1	0	2	0	0	0	1	0	0	0	0	0	2	0	0	0	5	0	1	0	3	0	4	2	0	1	0	1
CR44093	0	0	0	0	0	0	0	0	0	0	0	0	0	0	0	0	0	0	0	0	0	0	0	0	0	0	0	0	0	0	0	0	0	0	0	0	0	0	0	0	0	0	0	0	0	0	0	0	0
Wdr33	0	0	0	0	0	0	0	0	0	0	0	0	0	1	0	0	0	0	0	0	0	1	0	0	0	0	0	0	0	0	0	0	3	0	0	0	1	0	0	1	0	0	0	0	1	0	0	0	0
CR46134	0	0	0	0	0	0	0	0	0	0	0	0	0	0	0	0	0	0	0	0	0	0	0	0	0	0	0	0	0	0	0	0	0	0	0	0	0	0	0	0	0	0	0	0	0	0	0	0	0
Xe7	0	0	0	2	1	1	0	0	0	0	0	1	0	0	2	0	0	2	0	0	0	0	1	1	1	0	0	0	0	0	0	0	1	0	1	0	1	3	0	2	1	4	0	2	2	0	3	1	1
Atg17	0	0	0	1	0	4	0	0	0	0	0	4	0	2	0	0	0	1	0	0	1	2	3	0	2	0	0	0	1	0	0	1	1	3	2	1	3	4	0	6	0	2	0	5	2	0	7	0	3
Rab23	0	0	0	0	0	0	0	0	0	0	0	0	0	0	0	0	0	0	0	0	0	0	0	0	0	0	0	0	0	0	0	0	0	0	0	0	0	0	0	0	0	0	0	0	0	0	0	0	0
plx	0	0	0	1	0	0	0	0	0	0	0	0	0	1	0	0	0	0	0	0	0	0	0	0	0	0	0	0	0	0	0	0	0	0	0	0	0	0	0	1	0	0	0	0	0	0	0	0	1
CG2104	0	0	0	0	0	0	0	0	0	0	0	0	0	0	0	0	0	0	0	0	0	0	0	0	0	0	0	0	0	0	0	0	0	0	0	0	0	0	0	0	0	0	0	0	0	0	0	0	0
CG1239	0	0	0	0	0	0	0	0	0	0	0	0	0	0	0	0	0	0	0	0	0	0	0	0	1	0	0	0	0	0	0	0	1	0	0	0	0	0	0	0	0	1	0	0	0	0	0	0	1
CG2100	0	0	0	0	0	0	0	0	0	0	0	0	0	0	0	0	2	1	0	0	0	0	0	1	0	0	0	1	0	0	0	0	1	2	0	0	0	0	0	0	0	0	0	0	0	0	0	0	0
CG1236	0	0	0	0	0	0	0	0	0	0	0	0	0	0	0	0	0	0	0	0	1	0	0	0	1	0	0	0	0	0	0	0	0	0	0	0	0	0	0	0	0	0	0	0	0	0	0	0	0
Sym	0	0	0	0	0	0	0	0	0	0	0	0	0	0	0	0	0	0	0	0	0	0	0	0	0	0	0	0	0	0	0	0	0	0	0	0	0	0	0	0	0	0	0	0	0	0	0	0	1
Madm	0	0	0	2	0	0	0	0	0	0	0	1	1	0	1	0	0	1	0	0	2	0	0	0	2	0	0	0	0	1	0	0	2	0	1	0	0	3	0	1	1	0	0	1	0	0	1	0	1
CG2091	0	0	0	2	1	0	0	0	0	1	0	0	0	0	0	0	0	0	0	0	0	0	0	0	0	0	0	0	0	0	0	0	0	0	0	0	0	1	0	0	1	2	0	0	0	0	0	0	0
Sec8	1	0	0	0	0	0	1	0	0	0	0	1	0	1	0	0	0	0	0	0	0	0	1	1	2	0	0	0	0	0	0	0	2	1	0	0	0	0	0	1	0	1	0	1	0	0	0	0	1
CG2082	0	0	0	0	0	0	0	0	0	0	0	13	0	0	0	0	0	0	0	0	0	0	0	0	0	0	0	0	0	0	0	0	0	0	0	0	0	1	0	0	0	0	0	0	0	0	0	0	0
jagn	0	0	0	1	0	0	0	0	0	0	0	0	0	1	1	0	1	0	1	0	1	0	0	0	1	0	0	1	0	0	0	0	3	0	0	0	2	0	1	0	0	3	0	0	3	0	1	0	0
kat-60L1	0	0	0	0	0	0	0	0	0	0	0	0	0	0	0	0	0	0	0	0	0	0	0	0	0	0	0	0	0	0	0	0	0	0	0	0	0	0	0	0	0	0	0	0	0	0	0	0	0
Hat1	0	0	0	0	1	0	0	0	0	0	0	0	0	0	1	0	0	0	0	0	0	0	0	0	0	0	0	0	1	0	0	0	0	1	0	0	0	0	0	3	1	0	0	0	0	0	0	0	1
Rpn5	0	0	0	3	0	0	0	0	0	1	1	2	0	1	0	0	0	0	0	1	1	0	2	2	3	0	0	0	1	0	0	0	1	4	1	0	0	0	1	1	2	2	0	1	5	0	3	5	1
CG1218	0	0	0	0	0	0	0	0	0	0	0	1	0	0	0	0	0	0	0	0	0	0	0	0	0	0	0	0	0	0	0	0	0	0	0	0	0	0	0	0	0	0	0	0	1	0	0	0	0
CG2046	0	0	0	0	0	0	0	0	0	0	0	2	0	0	0	1	0	0	0	0	0	0	0	0	0	0	1	0	0	0	0	0	2	0	0	0	2	0	0	0	1	0	0	1	0	0	0	2	0
CG10979	0	0	0	0	0	0	0	0	0	0	0	2	0	0	0	0	1	0	0	0	0	0	0	0	0	0	0	0	0	0	0	0	1	0	0	0	1	0	0	0	0	0	0	0	1	0	0	0	0
CG11000	0	0	0	0	0	0	0	0	0	0	0	0	0	0	0	0	0	0	0	0	0	0	0	0	0	0	0	0	0	0	0	0	0	0	0	0	0	0	0	0	0	0	0	0	0	0	0	0	0
CG42675	0	0	0	0	0	0	0	0	0	0	0	0	0	0	0	0	0	0	0	0	0	0	0	0	0	0	0	0	0	0	0	0	0	0	0	0	0	0	0	0	0	0	0	0	0	0	0	0	0
Hpr1	0	0	0	0	0	0	0	0	0	0	0	0	0	0	0	0	0	1	0	0	0	0	0	0	1	0	0	1	0	0	0	0	0	0	0	0	2	0	0	0	0	0	0	0	0	0	0	0	0
CG46303	0	0	0	0	0	0	0	0	0	0	0	0	0	0	0	0	0	0	0	0	0	0	0	0	0	0	0	0	0	0	0	0	0	0	0	0	0	0	0	0	0	0	0	0	0	0	0	0	0
CG2023	0	0	0	0	0	0	1	0	0	0	0	0	0	0	0	0	0	0	0	2	0	1	1	1	0	0	0	0	0	0	0	0	0	0	0	0	2	0	0	0	0	0	0	0	1	0	0	0	0
dgrn	0	0	0	0	0	0	0	0	0	0	0	1	0	0	0	0	0	1	0	0	0	0	0	0	0	0	0	1	0	0	0	0	0	0	0	0	0	0	0	0	1	0	0	0	0	0	0	0	0
glob3	0	0	0	0	0	0	0	0	0	0	0	0	0	0	0	0	0	0	0	0	0	0	0	0	0	0	0	0	0	0	0	0	0	0	0	0	0	0	0	0	0	0	0	0	0	0	0	0	0
CG1208	0	0	3	0	0	0	0	0	0	0	1	0	0	0	0	0	3	0	3	25	5	0	0	3	0	0	0	24	0	0	0	0	0	10	0	0	2	0	9	0	0	0	0	0	0	0	1	3	0
CR45192	0	0	0	0	0	0	0	0	0	0	0	0	0	0	0	0	0	0	0	0	1	0	0	0	0	0	0	0	0	0	0	0	0	0	0	0	0	0	0	0	0	0	0	0	0	0	0	0	0
CG1213	0	0	0	0	0	0	0	0	0	0	3	0	0	0	0	0	14	1	5	9	2	0	1	6	0	0	0	15	0	1	0	0	0	12	0	0	0	0	6	0	0	0	0	0	0	0	6	3	2
CG14676	0	0	0	0	0	0	0	0	0	0	0	0	0	0	0	0	0	0	0	0	0	0	0	0	0	0	0	0	0	0	0	0	0	0	0	0	0	0	0	0	0	0	0	0	0	0	0	0	0
disp	0	0	0	1	0	0	0	0	0	0	0	0	0	0	0	0	0	0	0	0	0	0	0	0	0	0	0	0	1	0	0	0	0	0	2	0	0	0	0	0	0	0	0	2	0	0	0	0	2
ECSIT	0	0	0	0	0	0	0	0	0	0	0	0	0	1	0	0	0	0	0	0	1	0	0	0	0	0	0	0	0	0	0	0	0	0	0	0	1	1	0	0	0	0	0	0	0	0	0	1	1
CG2017	0	0	0	0	1	0	1	0	0	0	0	8	0	0	3	0	0	17	0	0	0	1	0	0	2	0	0	0	0	0	0	0	32	0	0	0	1	11	0	0	6	28	0	0	1	0	2	1	0
CR46133	0	0	0	0	0	0	0	0	0	0	0	0	0	0	0	0	0	0	0	0	0	0	0	0	0	0	0	0	0	0	0	0	0	0	0	0	0	0	0	0	0	0	0	0	0	0	0	0	0
Obp83b	0	0	0	0	0	0	0	0	0	0	0	0	0	0	0	0	0	0	0	0	0	0	0	0	0	0	0	0	0	0	0	0	0	0	0	0	0	0	0	0	0	0	0	0	0	0	0	0	0
Rm62	3	3	1	15	2	2	2	2	1	1	0	30	1	11	7	2	3	64	4	5	5	7	15	2	30	4	1	2	6	0	0	1	22	14	5	0	7	40	2	17	10	43	0	31	23	0	11	4	13
Gasp	0	0	0	0	0	0	0	0	0	0	0	0	0	0	0	0	0	0	0	0	0	0	0	0	0	0	0	0	0	0	0	0	0	0	0	0	0	0	0	0	0	0	0	0	0	0	0	0	0
NPFR	0	0	0	0	6	0	0	0	0	0	0	0	0	0	0	0	0	0	0	0	0	0	0	0	0	0	0	0	0	0	0	0	0	0	9	0	1	0	0	0	0	0	0	8	0	0	0	0	0
Osi24	0	0	0	0	0	0	0	0	0	0	0	0	0	0	0	0	0	0	0	0	0	0	0	0	0	0	0	0	0	0	0	0	0	0	0	0	0	0	0	0	0	0	0	0	0	0	0	0	0
Osi6	0	0	0	0	0	0	0	0	0	0	0	0	0	0	0	0	0	0	0	0	0	0	0	0	0	0	0	0	0	0	0	0	0	0	0	0	0	0	0	0	0	0	0	0	0	0	0	0	0
CG17919	0	0	0	0	0	0	0	0	0	0	0	0	0	0	0	0	0	0	0	0	0	0	0	0	0	0	0	0	0	0	0	0	0	0	0	0	0	0	0	0	0	0	0	0	0	0	0	0	0
SmD2	0	0	0	2	0	1	0	0	0	0	0	5	0	4	5	1	2	6	3	0	0	1	0	1	7	0	1	2	4	0	0	0	2	7	0	0	3	11	1	3	1	8	0	2	8	0	1	0	2
CG18048	0	0	0	0	0	0	0	0	0	0	0	0	0	0	0	0	0	0	0	0	0	0	0	0	1	0	0	0	0	0	0	0	0	0	0	0	1	0	0	0	0	1	0	0	0	0	0	0	0
Pak	2	0	2	3	0	1	0	0	0	0	0	11	0	1	1	0	2	12	1	1	1	1	7	1	4	0	2	0	0	0	0	0	4	7	1	1	4	14	1	1	3	11	0	6	2	0	0	5	8
CG42724	0	0	0	7	0	0	0	0	0	0	0	3	0	1	3	0	0	0	0	0	0	1	4	0	2	0	0	0	1	0	0	0	1	0	0	0	0	1	0	0	2	3	0	1	0	0	2	0	1
CG10286	0	0	0	2	1	0	0	0	0	0	0	2	0	0	0	0	0	4	0	0	1	0	0	0	1	0	0	0	0	0	0	0	2	0	0	0	0	2	0	0	3	2	0	2	2	0	0	0	3
CRAT	0	0	1	0	0	0	0	1	0	0	0	0	0	0	0	0	1	2	0	0	0	0	0	1	0	0	0	0	0	0	0	0	0	0	0	0	2	0	0	0	0	0	0	0	1	0	0	1	1
CG42564	0	0	0	0	0	0	0	0	0	0	0	0	0	0	0	0	0	0	0	0	0	0	0	0	0	0	0	0	0	0	0	0	0	0	0	0	0	0	0	0	0	0	0	0	0	0	0	0	0
CG1024	0	0	0	0	0	0	0	0	0	0	0	0	0	0	0	0	0	0	0	0	0	0	0	0	0	0	0	0	0	0	0	0	0	2	0	0	1	0	0	0	1	0	0	0	1	0	0	0	0
CG42537	0	0	0	0	0	0	0	0	0	0	0	0	0	0	0	0	0	0	0	0	0	0	0	0	0	0	0	0	0	0	0	0	0	0	0	0	0	0	0	0	0	0	0	0	0	0	0	0	0
TfIIFalpha	0	0	0	0	1	1	0	0	0	0	0	4	0	2	0	0	1	1	1	0	0	0	3	0	2	0	0	1	2	0	0	0	2	0	2	0	1	0	0	1	0	0	0	0	1	0	1	0	1
godzilla	0	0	0	2	2	0	0	0	0	0	0	3	0	1	0	0	1	1	1	0	1	1	1	0	1	0	0	1	2	0	0	1	0	0	1	0	2	4	1	0	0	3	0	3	0	0	0	0	4
Dmtn	0	0	0	0	0	0	0	0	0	0	0	0	0	1	0	0	0	2	0	0	0	1	1	0	0	0	1	0	0	0	0	0	1	0	2	0	0	0	0	2	0	1	0	0	0	0	2	1	1
gpp	0	0	0	1	2	1	0	0	0	0	0	3	0	4	2	0	1	2	0	0	0	2	3	0	6	0	0	0	2	0	0	0	3	0	2	0	1	2	0	3	0	1	0	8	2	0	3	2	0
CR44017	0	0	0	0	0	0	0	0	0	0	0	0	0	0	0	0	0	0	0	0	0	0	0	0	0	0	0	0	0	0	0	0	0	0	0	0	0	0	0	0	0	0	0	1	0	0	0	0	0
CG9727	0	0	0	0	0	0	0	0	1	0	0	1	0	0	0	0	0	1	0	1	0	0	1	0	1	0	0	0	1	0	0	0	1	0	1	0	1	0	0	1	0	1	0	0	3	0	0	0	0
Zif	0	0	0	1	0	1	0	0	0	0	0	1	0	3	1	0	0	4	0	0	0	0	1	0	0	0	0	0	0	0	0	0	1	0	1	0	1	1	0	0	0	3	0	0	1	0	1	0	0
Neurochondrin	0	0	0	0	0	0	0	0	0	0	0	0	0	0	0	0	0	0	0	0	0	0	0	0	0	0	0	0	0	0	0	0	0	0	0	0	0	0	0	0	0	0	0	0	0	0	0	0	0
CG15186	0	0	0	0	0	0	0	0	0	0	0	0	0	0	0	0	0	0	0	0	0	0	0	0	0	0	0	0	0	0	0	0	0	0	0	0	0	0	0	0	0	0	0	0	0	0	0	0	0
dpr11	0	0	0	0	0	0	0	0	0	0	0	0	0	0	0	0	0	0	0	0	0	0	0	0	0	0	0	0	0	0	0	0	0	0	0	0	0	0	0	0	0	0	0	2	0	0	0	0	0
CG15177	0	0	0	0	0	0	0	0	0	0	0	0	0	0	0	0	0	0	0	0	0	0	0	0	0	0	0	0	0	0	0	0	0	0	0	0	0	0	0	0	0	0	0	0	0	0	0	0	0
CG31286	0	0	0	0	0	0	0	0	0	0	0	0	0	0	0	0	0	0	0	0	0	0	0	0	0	0	0	0	0	0	0	0	0	0	0	0	0	0	0	0	0	0	0	0	0	0	0	0	0
CG1315	0	0	0	0	0	0	0	0	0	0	0	0	0	1	0	0	1	0	0	0	0	0	0	0	0	0	0	0	0	0	0	0	0	0	0	0	0	0	0	0	0	0	0	3	0	0	0	0	0
Taf1	0	0	0	2	0	0	0	0	0	0	0	1	0	0	0	0	0	2	0	0	0	1	0	0	0	0	0	0	1	0	0	0	2	0	0	0	0	2	0	2	1	1	0	0	0	0	0	0	0
CG1307	0	0	0	0	1	0	0	0	0	1	0	3	0	1	1	0	1	9	0	4	1	0	0	0	9	0	1	1	2	0	0	0	4	4	2	1	1	5	0	0	1	6	0	1	3	1	1	4	0
twr	0	0	0	9	1	1	0	1	1	0	0	1	1	6	2	0	2	5	1	3	2	4	4	0	7	0	0	3	4	0	0	0	6	7	3	0	7	3	1	4	2	2	0	3	5	0	12	6	15
agt	0	1	0	0	0	0	0	0	0	0	0	0	0	0	0	0	0	0	0	0	0	0	1	0	3	0	0	0	0	0	1	0	0	1	1	0	0	0	0	0	0	0	0	0	0	0	0	0	0
lab	0	0	0	0	0	0	0	0	0	0	0	0	0	0	1	0	0	0	0	0	0	3	5	0	0	0	0	0	0	0	0	0	0	0	0	0	0	0	0	0	0	0	0	0	0	0	0	0	0
Ama	0	0	0	0	0	0	0	0	0	0	0	0	0	0	0	0	0	0	0	0	0	0	0	0	0	0	0	0	0	0	0	0	0	0	0	0	0	0	0	0	0	0	0	0	2	0	0	0	0
CR42651	0	0	0	0	0	0	0	0	0	0	0	1	0	0	1	0	0	3	0	0	0	0	0	0	0	0	0	0	0	0	0	0	3	0	0	0	0	0	0	0	2	4	0	0	0	0	0	0	0
CR45915	0	0	0	0	0	0	0	0	0	0	0	0	0	0	0	0	0	0	0	0	0	0	0	0	0	0	0	0	0	0	0	0	0	0	0	0	0	0	0	0	0	0	0	0	0	0	0	0	0
Antp	0	0	0	0	0	0	0	0	0	0	0	0	0	0	0	0	0	0	0	0	0	0	0	0	0	0	0	0	0	0	0	0	0	0	0	0	0	0	0	0	0	0	0	0	0	0	0	0	0
Sodh-1	0	0	0	3	3	0	1	2	1	0	0	0	1	0	0	0	0	0	0	1	0	0	0	0	0	0	1	0	0	0	0	0	0	0	0	0	1	0	0	5	0	4	0	0	0	0	4	0	6
CG1979	0	0	0	0	0	0	0	0	0	0	0	0	0	0	0	0	0	0	0	0	0	0	0	0	0	0	0	0	0	0	0	0	0	0	0	0	0	0	0	0	0	0	0	0	0	0	0	0	0
dj	0	0	0	0	0	0	0	0	0	0	0	0	0	0	0	0	0	0	0	0	0	0	0	0	0	0	0	0	0	0	0	0	0	0	0	0	0	0	0	0	0	0	0	0	0	0	0	0	0
CG1988	0	0	0	0	0	0	0	0	0	0	0	0	0	0	0	0	0	0	0	0	0	0	0	0	0	0	0	0	0	0	0	0	0	0	0	0	0	0	0	0	0	0	0	0	0	0	0	0	0
CG1105	0	0	0	0	0	0	0	0	0	0	0	0	0	1	0	0	0	1	0	0	0	0	0	0	0	0	1	0	0	0	0	0	0	0	0	0	0	0	0	0	0	1	0	0	0	0	0	0	1
CG1965	0	0	0	2	0	0	0	0	0	0	0	0	0	0	0	0	0	1	0	1	0	0	1	0	2	0	0	0	1	0	0	1	0	0	0	0	0	1	0	1	2	0	0	1	0	0	0	0	1
Ufl1	0	0	0	1	0	0	0	0	0	0	0	0	0	0	0	0	0	0	1	0	0	0	0	1	0	0	0	0	0	0	0	0	1	1	0	0	0	0	0	0	0	0	0	1	1	0	0	0	1
CR45908	0	0	0	0	0	0	0	0	0	0	0	0	0	0	0	0	0	0	0	0	0	0	0	0	0	0	0	0	0	0	0	0	0	0	0	0	0	0	0	0	0	0	0	0	0	0	0	0	0
CG1943	0	0	0	7	1	0	1	0	0	0	0	0	0	4	0	0	0	0	0	0	2	0	3	0	2	0	0	5	0	0	0	0	0	0	3	0	6	1	0	0	0	0	0	3	7	0	5	3	3
Ref1	0	0	0	1	6	0	1	0	0	0	0	7	0	0	2	2	3	8	0	0	0	0	1	1	0	0	0	3	1	0	0	1	2	1	0	0	1	2	0	2	4	2	0	4	1	0	4	2	4
Dpck	0	0	0	0	0	0	0	0	0	0	0	0	0	0	0	0	0	0	0	0	0	0	1	0	1	0	0	6	0	0	0	0	0	1	0	0	0	0	0	1	0	1	0	0	0	0	2	4	2
Tailor	1	0	0	0	0	0	0	0	0	0	0	1	0	0	1	0	0	1	0	0	0	0	0	0	0	0	0	0	0	0	0	0	1	0	0	0	0	0	2	0	0	0	0	3	0	0	0	0	1
CR45907	0	0	0	0	0	0	0	0	0	0	0	0	0	0	0	0	0	0	0	0	0	0	0	0	0	0	0	0	0	0	0	0	0	0	0	0	0	0	0	1	0	0	0	1	0	0	0	0	0
alphaTub84B	2	0	2	73	4	7	8	5	6	8	6	20	9	62	19	13	24	114	4	23	10	22	20	6	49	2	12	5	7	1	1	0	48	48	6	3	29	34	15	23	3	96	0	50	38	1	60	12	79
CR43685	0	0	0	0	0	0	0	0	0	0	0	1	0	0	0	0	0	2	0	0	0	0	0	0	0	0	0	1	0	0	0	0	0	0	0	0	0	1	0	0	1	0	0	0	0	0	0	0	0
e(y)2b	0	0	0	0	0	0	0	0	0	0	0	0	0	0	0	0	0	0	0	0	0	0	0	0	0	0	0	0	0	0	0	0	0	0	0	0	0	0	0	0	0	0	0	0	0	0	0	0	0
Alh	0	0	0	1	0	0	0	0	0	0	0	2	0	2	2	0	0	0	0	1	0	1	1	0	6	0	1	1	1	0	0	0	0	0	0	0	0	4	0	0	0	2	0	8	7	0	0	0	0
Mlp84B	0	0	0	0	0	0	0	0	0	0	0	0	0	0	0	0	0	0	1	0	0	0	0	0	0	0	0	0	0	0	0	0	0	0	0	0	0	0	0	0	0	0	0	0	0	3	0	0	0
CG10098	0	0	0	0	5	0	0	0	0	0	0	0	0	1	0	0	0	0	0	0	0	2	1	0	0	0	0	0	2	0	0	0	0	1	1	0	0	0	0	2	1	1	0	0	3	0	0	0	2
CG10068	0	0	0	0	0	0	0	0	0	0	0	0	0	1	0	0	0	1	0	0	0	0	0	0	0	0	0	1	1	0	0	0	0	0	0	0	0	1	0	1	0	0	0	0	1	0	0	1	3
CR42875	0	0	0	1	0	0	0	0	0	0	0	1	0	1	0	0	0	0	0	0	0	0	0	0	0	0	0	0	0	0	0	0	0	0	0	0	0	0	0	0	0	1	0	0	0	0	0	0	2
CG31248	0	0	0	0	0	0	0	1	0	0	1	0	1	0	0	0	4	0	4	1	3	0	0	3	0	0	0	3	0	0	0	0	0	9	0	0	1	0	5	0	1	0	0	0	0	0	0	4	0
Fer1	0	0	0	12	0	0	0	0	1	0	0	0	0	0	0	0	0	0	0	0	0	0	0	0	0	0	0	0	0	0	0	0	0	0	0	0	3	0	0	5	0	0	0	0	0	0	13	0	15
CG2656	0	0	0	0	1	0	0	0	0	0	1	0	0	1	0	0	1	1	0	1	0	0	1	0	0	0	0	0	0	0	0	0	0	0	0	0	0	0	0	1	1	0	0	1	0	0	0	0	0
gfzf	0	0	0	0	0	0	0	0	0	0	0	0	0	0	0	0	0	0	0	0	0	0	0	0	0	0	0	0	0	0	0	0	0	0	0	0	1	0	0	1	0	0	0	0	0	0	0	0	0
Sas-4	0	0	0	0	0	0	0	0	0	0	0	1	0	0	0	0	0	0	0	0	0	0	0	0	1	0	0	0	0	0	0	0	0	0	0	0	0	0	0	0	0	0	0	0	0	0	0	0	0
MAGE	0	0	0	2	0	0	0	0	0	0	0	0	1	1	0	0	0	0	0	0	0	0	0	0	0	0	0	0	0	0	0	0	0	0	0	0	0	0	0	0	0	0	0	1	1	0	0	0	0
sas	0	0	0	0	0	0	0	0	0	0	0	0	0	0	0	0	0	0	0	0	0	0	0	0	0	0	0	0	0	0	0	0	0	0	0	0	0	0	0	0	0	0	0	0	0	0	0	0	0
CG10055	0	0	0	0	0	0	0	0	0	0	0	1	0	0	0	0	2	0	0	0	0	0	1	0	0	0	0	0	0	0	0	0	0	0	0	0	0	1	0	0	0	1	0	2	2	0	3	0	0
lap	0	0	0	2	0	0	0	0	0	0	0	1	0	0	1	0	0	0	0	1	0	2	0	0	0	0	0	0	1	0	0	0	0	0	0	0	0	1	0	2	0	1	0	6	1	0	1	0	0
CG14609	0	0	0	0	0	0	0	0	0	0	0	0	0	0	0	0	0	0	0	0	0	0	0	0	0	0	0	0	0	0	0	0	0	0	0	0	0	0	0	0	0	0	0	0	0	0	0	0	1
CG14606	0	0	0	0	0	1	0	0	0	0	0	0	0	0	0	0	0	0	1	0	1	0	0	0	0	0	0	1	0	0	0	0	0	0	0	0	0	0	0	0	0	0	0	0	0	0	0	0	0
CG1234	0	0	1	0	0	0	0	0	0	0	1	1	0	0	1	0	0	1	0	0	0	0	0	1	2	0	0	0	0	0	0	0	4	0	1	0	0	1	2	0	0	3	0	0	2	0	0	0	0
CG10053	0	0	0	0	0	0	0	0	0	0	0	0	0	1	0	0	0	1	0	0	0	0	0	0	1	0	0	0	0	0	0	0	0	0	0	0	0	0	0	0	1	0	0	1	0	0	1	0	0
CG1227	0	0	0	0	0	0	0	0	0	0	0	0	0	1	0	0	0	1	0	0	0	0	0	0	0	0	0	0	0	0	0	0	0	0	0	0	0	0	0	0	0	0	0	0	0	0	0	0	1
CG10050	0	0	0	0	0	0	0	0	0	0	0	0	1	0	0	0	0	0	0	0	0	0	0	0	0	0	0	0	0	0	0	0	1	0	0	0	0	0	0	0	0	0	0	0	1	0	0	0	0
Syt4	0	0	0	0	0	0	0	0	0	0	0	0	0	0	0	0	0	0	0	0	0	0	0	0	0	0	0	0	0	0	0	0	0	0	0	0	0	0	0	0	0	0	0	0	0	0	0	0	0
CG14598	0	0	0	0	0	0	0	0	0	0	0	0	0	0	0	0	0	0	0	0	0	0	0	0	0	0	0	0	0	0	0	0	0	0	0	0	0	0	0	0	0	0	0	0	0	0	0	0	0
CG1142	0	0	0	0	0	0	0	0	1	0	0	0	0	1	1	0	0	1	0	0	0	0	0	1	1	0	0	0	0	0	1	0	5	1	0	0	1	2	0	3	2	1	0	0	1	0	0	0	0
scaRNA:MeU5-C46	0	0	0	0	0	0	0	0	0	0	0	0	0	0	0	0	0	0	0	0	0	0	0	0	0	0	0	0	0	0	0	1	0	0	0	0	0	0	0	0	0	0	0	0	0	0	0	0	0
snRNA:7SK	0	0	0	3	7	0	0	0	2	0	1	13	0	6	4	0	1	7	0	1	0	4	5	0	5	0	0	1	3	0	2	1	5	3	4	0	4	6	1	1	5	4	0	5	7	0	2	4	5
alpha-Est10	0	0	0	0	0	0	0	1	0	0	0	0	0	1	0	0	0	0	0	0	1	0	0	0	0	0	0	0	0	0	0	0	0	0	0	0	0	0	1	0	0	0	0	0	0	0	0	0	0
CG42656	0	0	0	0	0	0	0	0	0	0	0	0	0	0	0	0	0	0	0	0	0	0	0	0	0	0	0	0	0	0	0	0	0	0	0	0	0	0	0	0	0	0	0	0	0	0	0	0	0
alpha-Est9	1	0	0	4	7	0	1	0	0	0	0	4	0	4	4	0	0	9	0	0	1	1	6	0	7	0	0	0	0	0	0	0	1	1	3	0	3	7	0	1	0	20	0	4	1	0	3	1	5
Mics1	0	0	0	0	0	0	0	0	0	0	0	0	0	0	0	0	0	0	0	0	0	1	0	0	0	0	0	0	0	0	0	0	0	0	0	0	0	0	0	0	0	0	0	0	0	0	0	0	0
alpha-Est8	1	0	1	0	0	0	0	1	0	0	1	0	2	1	0	0	2	0	5	7	6	0	0	1	0	0	0	1	0	0	0	0	0	8	0	0	1	0	2	0	0	0	0	0	0	0	0	5	3
alpha-Est7	0	0	0	0	0	0	0	0	0	0	0	0	0	0	0	0	2	0	0	0	0	0	0	0	0	0	0	1	0	0	0	1	0	0	0	0	0	0	0	0	0	0	0	0	0	0	0	0	0
alphaTub84D	0	0	1	8	0	1	0	1	1	0	0	3	0	9	0	0	0	2	0	0	0	0	2	0	5	0	0	2	1	0	0	0	2	1	0	2	2	5	5	0	1	3	0	2	8	0	5	2	1
alpha-Est5	0	0	0	0	0	2	0	0	0	0	1	0	0	2	0	0	3	1	3	1	1	0	3	1	0	0	0	0	0	0	0	0	0	4	0	0	0	0	2	3	0	0	0	0	0	0	0	2	0
alpha-Est4	0	0	0	0	0	0	0	0	0	0	0	0	0	0	0	0	0	0	0	0	0	0	0	0	0	0	0	0	0	0	0	0	0	0	0	0	0	0	0	0	0	0	0	0	0	0	0	0	0
CR46128	0	0	0	0	0	0	0	0	0	0	0	0	0	0	0	0	0	0	0	0	0	0	0	0	0	0	0	0	0	0	0	0	0	0	0	0	0	0	0	0	0	0	0	0	0	0	0	0	0
alpha-Est3	0	0	0	0	0	0	0	0	0	0	0	0	0	0	0	0	1	0	0	0	0	0	0	1	0	0	0	0	0	0	0	0	0	0	0	0	0	0	0	0	0	0	0	0	0	0	0	0	2
alpha-Est2	0	0	0	0	0	0	0	0	0	0	0	0	0	0	0	0	0	0	0	0	0	0	0	0	0	0	0	0	0	0	0	0	0	0	0	0	0	0	0	0	0	0	0	0	0	0	0	0	0
alpha-Est1	0	0	0	0	0	0	0	0	0	0	1	0	0	3	0	0	1	0	0	0	1	0	0	0	0	0	0	1	0	0	0	0	0	1	0	0	0	0	0	0	0	0	0	0	1	0	2	0	1
Nlg3	0	0	0	0	0	0	0	0	0	0	0	0	0	0	0	0	0	0	0	0	0	0	0	0	0	0	0	0	0	0	0	0	0	0	0	0	0	0	0	0	0	0	0	4	0	0	0	0	0
Nlg1	0	0	0	0	0	0	0	0	0	0	0	0	0	0	0	0	0	0	0	0	0	0	0	0	0	0	0	0	0	0	0	0	0	0	0	0	0	0	0	0	0	0	0	0	0	0	0	0	0
pyd3	0	0	0	0	0	0	0	0	0	0	0	0	0	0	0	0	0	0	0	0	0	0	0	0	0	0	0	0	0	0	0	0	0	0	0	0	0	0	0	0	0	0	0	0	0	0	0	0	0
Sp7	0	0	0	0	0	0	0	0	0	0	0	0	0	0	0	0	0	0	0	0	0	0	0	0	0	0	0	0	0	0	0	0	0	1	0	0	0	0	0	0	0	0	0	0	0	0	0	0	0
CG11286	0	0	0	0	0	0	0	0	0	0	0	0	0	0	0	0	0	0	0	0	0	0	0	0	0	0	0	0	0	0	0	0	0	0	0	0	0	0	0	0	0	0	0	0	0	0	0	0	0
CG18747	1	0	0	0	0	0	0	0	0	0	0	1	1	0	1	0	2	1	1	4	0	0	0	0	0	0	0	3	0	0	0	0	0	5	0	0	0	4	1	0	0	3	0	0	2	0	0	4	1
CG18745	0	0	0	1	5	2	1	0	0	0	1	4	0	1	0	0	3	0	0	2	1	0	0	1	2	0	2	4	1	0	0	0	4	5	0	0	0	5	0	1	0	1	0	0	2	0	0	0	3
CG18748	0	0	0	2	4	3	0	0	2	0	0	0	1	1	0	0	1	5	1	3	2	0	4	0	3	0	0	0	1	0	0	0	3	3	0	0	1	2	1	6	0	1	0	0	0	0	2	2	4
CG18746	0	0	0	0	0	0	0	0	0	0	0	0	0	1	0	0	0	0	0	0	0	0	2	0	0	0	0	0	3	0	0	0	0	0	1	0	0	0	0	1	0	0	0	1	0	0	0	0	2
CG10086	0	0	0	0	0	1	0	0	0	0	2	1	0	2	0	0	2	0	0	1	0	3	0	0	0	0	2	3	1	1	0	0	0	4	2	1	3	0	2	0	0	3	0	5	0	0	2	0	2
CG2641	0	0	0	0	0	1	0	0	0	0	0	0	0	0	0	0	0	0	0	0	0	0	0	0	0	0	0	0	0	0	0	0	0	0	0	0	0	0	0	1	0	0	0	1	0	0	0	0	0
CG18744	0	0	0	4	2	0	0	0	0	0	0	0	0	23	0	0	0	0	0	0	0	0	0	0	0	0	0	1	0	0	0	0	0	0	0	0	0	0	0	0	0	1	0	4	0	0	0	0	4
CG18268	0	0	0	0	0	0	0	0	0	0	0	0	0	0	0	0	0	0	0	0	0	0	0	0	0	0	0	0	0	0	0	0	0	0	0	0	0	0	0	0	0	0	0	1	0	0	0	0	0
CG2993	0	0	0	0	0	0	0	0	0	0	0	0	0	0	0	0	0	0	0	0	0	0	3	0	0	0	0	0	0	0	0	0	0	0	0	0	0	0	0	0	0	0	0	1	0	0	1	0	0
sgll	0	0	3	2	0	1	0	2	0	0	2	1	1	3	1	0	17	1	2	19	5	0	0	3	0	0	0	19	1	1	0	0	0	21	1	0	3	2	8	2	1	3	0	1	1	0	1	16	29
CG31473	0	0	0	0	0	0	0	0	0	0	0	0	0	0	0	0	0	0	0	0	1	0	0	0	0	0	0	0	0	0	0	0	0	0	0	0	0	0	1	0	0	0	0	0	0	0	0	0	0
CG34384	0	0	0	0	0	0	0	0	0	0	0	0	0	0	0	0	0	0	0	0	0	0	0	0	0	0	0	0	0	0	0	0	0	0	0	0	0	0	0	0	0	0	0	0	0	0	0	0	0
CG17816	0	0	0	11	0	0	0	0	0	0	0	0	0	2	0	0	0	0	0	0	0	1	1	0	0	0	0	0	0	0	0	0	0	0	3	0	3	0	0	2	0	0	0	7	0	0	2	0	2
ArgRS-m	0	0	0	0	0	0	0	0	0	0	0	1	0	0	0	0	0	0	0	0	0	0	0	0	0	0	0	0	0	0	0	0	0	0	0	0	0	0	0	0	0	0	0	0	1	0	0	0	0
mRpS9	0	0	0	3	1	1	0	0	0	0	2	5	1	1	1	0	1	8	0	1	1	0	0	5	4	0	0	2	0	0	0	0	2	0	1	0	1	2	1	3	0	4	0	1	3	0	1	4	3
wtrw	0	0	0	0	0	0	0	0	0	0	0	0	0	0	0	0	0	0	0	0	0	0	0	0	0	0	0	0	0	0	0	0	0	0	0	0	0	0	0	0	0	0	0	0	0	0	0	0	0
EMC1	0	0	0	0	0	0	0	0	0	0	0	0	0	0	0	0	0	4	1	0	0	0	0	0	0	0	0	0	0	0	0	0	1	0	0	0	2	0	0	0	1	1	0	2	0	0	2	0	3
Taf7	0	0	0	0	0	1	0	0	0	0	0	1	0	1	3	0	0	1	0	0	0	0	0	0	0	0	0	0	1	0	0	0	0	0	0	0	0	0	0	0	1	0	0	0	0	0	0	0	1
Prat	2	0	0	0	0	1	0	0	0	0	0	1	0	0	0	0	2	1	0	1	1	0	0	1	0	0	0	0	0	0	0	0	0	3	0	0	0	0	0	0	1	0	0	0	0	0	0	0	0
CG2846	0	0	0	3	0	0	0	0	0	1	2	1	0	3	0	0	6	0	1	3	6	1	6	2	2	0	0	11	3	1	2	0	0	13	1	0	0	0	6	4	0	2	0	1	2	0	1	10	4
CG2678	0	0	0	0	0	0	0	0	0	0	0	0	0	0	0	0	0	0	0	0	0	0	0	0	0	0	0	0	0	0	0	0	0	0	0	0	0	0	0	0	0	0	0	0	0	0	0	0	0
CG10445	0	0	0	0	0	0	0	0	0	0	0	0	0	0	0	0	0	0	0	1	0	0	0	0	0	0	0	0	0	0	0	0	1	0	0	0	0	0	0	0	0	0	0	0	0	0	0	0	0
lds	0	0	0	0	0	0	1	0	0	0	0	0	0	0	0	0	0	1	0	0	0	0	0	0	2	0	0	0	0	0	0	0	1	0	0	0	0	0	0	0	0	1	0	0	0	0	0	0	0
dsx	0	0	0	0	0	0	0	0	0	0	0	1	0	3	1	0	0	0	0	0	0	0	0	0	2	0	0	0	0	0	0	0	0	0	0	0	0	2	0	2	0	1	0	2	1	0	0	1	1
CD98hc	0	0	0	1	1	0	0	0	0	0	0	2	1	1	1	0	1	1	4	0	2	7	8	2	2	0	1	1	2	0	0	0	3	2	2	1	3	3	0	0	3	4	0	1	4	0	2	0	1
CG2781	0	0	0	1	0	0	0	0	0	0	0	0	0	3	0	0	0	0	1	0	1	1	0	0	0	0	0	0	0	0	0	0	0	3	0	0	0	0	1	0	0	0	0	0	0	0	0	0	0
PIG-H	0	0	0	2	0	0	0	0	0	0	0	0	0	1	0	0	0	1	0	1	0	2	0	0	2	0	0	0	0	0	0	0	0	0	0	1	3	0	2	3	0	0	0	0	0	0	3	0	3
Kmn2	0	0	0	0	0	0	0	0	0	0	0	0	0	0	0	0	0	0	0	0	0	1	0	0	0	0	0	0	0	0	0	0	1	0	0	0	0	0	0	0	0	0	0	0	0	0	0	0	0
CG2698	0	0	0	0	0	0	0	0	0	0	0	0	0	0	0	0	0	3	0	0	0	0	0	0	0	0	0	1	0	0	0	0	0	0	0	0	0	0	0	0	1	3	0	1	2	0	0	1	0
CG2767	0	0	0	1	0	0	0	0	1	0	1	0	0	1	0	0	0	3	0	1	0	1	0	0	2	0	0	0	0	0	0	0	1	3	0	0	1	2	0	1	0	3	0	0	3	0	0	3	1
CG3223	0	0	0	0	0	0	0	0	0	0	0	0	0	1	1	0	0	1	0	0	0	0	0	0	0	0	0	1	0	0	0	0	0	0	0	0	0	0	0	0	0	0	0	1	1	0	0	0	1
CG10435	0	0	0	0	0	0	0	0	0	0	0	1	0	0	0	0	0	1	0	0	0	0	0	0	0	0	0	0	0	0	0	0	0	0	0	0	0	0	0	1	0	0	0	0	0	0	0	0	0
Pbp95	0	0	0	0	0	0	0	0	0	0	0	0	0	0	0	0	0	0	0	0	0	0	0	0	1	0	0	0	0	0	0	0	0	0	0	0	0	0	0	0	0	0	0	0	0	0	0	0	0
CG2747	0	0	0	2	0	0	1	0	0	0	0	1	0	0	0	0	0	0	0	0	0	1	0	0	0	0	0	0	0	0	0	0	1	2	1	0	0	5	0	0	1	0	0	1	0	0	0	1	0
ImpE3	0	0	0	0	0	0	0	0	0	0	0	0	0	0	0	0	0	0	0	0	0	0	0	0	0	0	0	0	0	0	0	0	0	0	0	0	0	0	0	0	0	0	0	0	0	0	0	0	0
CG10903	0	0	0	0	0	0	0	0	0	0	0	0	0	0	0	0	1	4	0	1	1	1	0	0	0	0	0	0	0	0	0	0	0	0	0	0	1	1	1	1	0	2	0	0	1	0	1	1	1
CG11035	0	0	0	0	0	0	0	0	0	0	0	0	0	0	0	0	1	0	0	0	0	0	0	0	0	0	0	1	0	0	0	0	1	0	0	0	0	1	1	0	0	0	0	0	0	0	0	0	0
unc-45	0	0	0	0	0	0	0	0	0	0	0	0	0	0	0	0	0	1	0	0	2	0	1	0	0	0	0	0	0	0	0	0	0	0	0	0	3	1	0	0	0	2	0	5	0	0	0	0	3
CR44936	0	0	0	0	0	0	0	0	0	0	0	0	0	0	0	0	0	0	0	0	0	0	0	0	0	0	0	0	0	0	0	0	0	0	0	0	0	0	0	0	0	0	0	0	0	0	0	0	0
CG7900	0	0	0	0	0	1	0	0	0	0	0	0	0	0	0	0	0	0	0	0	0	0	0	0	0	0	0	0	0	0	0	0	0	0	0	0	0	0	0	0	0	0	0	0	0	0	0	0	0
puc	0	0	0	5	26	3	1	0	0	0	0	10	0	8	1	0	1	19	0	0	3	10	19	0	4	0	0	0	3	0	0	0	6	0	10	0	9	15	0	9	0	6	0	44	1	0	2	3	10
CR44331	0	0	0	0	0	0	0	0	0	0	0	0	0	0	0	0	0	0	0	0	0	0	0	0	0	0	0	0	0	0	0	0	0	0	1	0	0	0	0	0	0	0	0	0	0	0	0	1	0
CG7878	0	0	0	2	0	0	0	0	0	0	0	1	0	1	1	1	0	3	0	0	0	0	1	0	2	0	0	0	0	0	0	0	1	0	0	0	0	1	0	1	0	0	0	1	1	0	1	0	2
CG9667	0	0	0	0	0	0	0	0	0	0	0	0	0	0	0	0	0	2	0	1	0	0	0	0	0	0	0	0	0	0	0	0	0	1	1	0	0	0	0	0	0	0	0	0	1	0	1	0	1
Gie	1	0	0	1	0	0	0	1	0	0	0	2	0	2	0	0	1	2	1	1	0	2	0	0	0	1	1	0	0	0	0	0	1	1	0	0	1	2	2	0	0	2	0	3	1	0	0	1	1
grn	0	0	0	0	0	0	0	0	0	0	0	0	0	0	0	0	0	0	0	0	0	0	0	0	0	0	0	0	0	0	0	0	0	0	0	0	0	0	0	0	0	0	0	0	0	0	0	0	0
CG7800	0	0	0	0	0	0	0	0	0	0	0	0	0	0	0	0	0	0	0	0	0	0	0	0	0	0	0	0	0	0	0	0	0	0	0	0	0	0	0	1	0	0	0	0	0	0	0	0	0
CR45549	0	0	0	0	0	0	0	0	0	0	0	0	0	0	0	0	0	0	0	0	0	0	0	0	0	0	0	0	0	0	0	0	0	0	0	0	0	0	0	0	0	0	0	0	0	0	0	0	0
DNApol-iota	0	0	0	0	0	0	0	0	0	0	0	1	0	0	2	0	0	2	0	0	0	0	0	0	0	0	0	0	0	0	0	0	1	0	0	0	0	0	0	0	0	1	0	0	0	0	0	0	0
Ada2b	0	0	0	1	0	0	0	0	0	0	0	0	0	0	1	0	0	1	0	0	0	0	0	0	0	0	0	0	0	0	0	1	2	0	0	0	0	1	0	0	0	1	0	2	0	0	0	0	0
CG9636	0	0	0	0	0	0	0	0	0	0	0	0	0	0	0	0	0	0	0	0	0	0	0	0	0	0	0	1	0	0	0	1	1	0	1	0	0	0	0	0	0	0	0	0	0	0	0	0	0
CG15864	0	0	0	0	0	0	0	0	0	0	0	0	0	0	0	0	0	0	0	0	0	0	0	0	0	0	0	0	0	0	0	0	0	0	0	0	0	0	0	0	0	0	0	0	0	0	0	0	0
mtg	0	0	0	0	0	0	0	0	0	0	0	0	0	0	0	0	0	0	0	0	0	0	0	0	0	0	0	0	0	0	0	0	0	0	1	0	0	0	0	0	0	0	0	1	0	0	0	0	0
CR18228	0	0	0	0	0	0	0	0	0	0	1	0	0	5	0	0	1	0	0	0	0	0	0	1	0	0	0	1	5	0	0	0	0	3	2	0	2	0	0	2	0	0	0	2	0	1	0	2	4
RpA-70	4	0	0	0	0	0	1	0	0	0	1	1	0	1	0	0	0	3	0	0	0	0	0	0	2	0	0	0	0	0	0	0	0	0	0	0	0	2	0	0	0	0	0	0	3	0	1	2	1
Mcm2	0	0	0	0	0	0	0	0	0	0	0	0	0	0	0	0	0	0	0	0	0	0	0	0	0	0	0	0	0	0	0	0	0	0	0	0	0	0	0	0	0	0	0	0	1	0	0	0	0
CG9630	0	0	0	0	0	0	0	0	0	0	0	2	0	0	0	0	0	1	0	0	1	0	0	0	0	0	0	0	0	0	0	0	1	0	0	0	0	2	0	0	0	0	0	1	0	0	0	0	0
CR44318	0	0	0	0	0	0	0	0	0	0	0	0	0	0	0	0	0	0	0	0	0	0	0	0	0	0	0	0	0	0	0	0	0	0	0	1	0	0	0	0	0	0	0	0	0	0	0	0	0
CG11671	0	0	0	0	0	1	0	0	0	0	0	0	0	1	0	2	1	7	2	1	2	0	0	0	0	0	2	0	2	0	0	0	0	1	0	0	0	0	2	2	0	2	0	0	0	0	1	2	0
CG11672	0	0	0	0	0	0	0	0	0	0	0	0	0	0	0	0	0	0	0	0	0	0	0	0	0	0	0	0	0	0	0	0	0	0	0	0	0	0	0	0	0	0	0	0	0	0	0	0	0
CG31464	0	0	0	0	0	0	0	0	0	0	0	0	0	0	0	0	0	0	0	0	0	0	0	0	0	0	0	0	0	0	0	0	0	0	0	0	0	0	0	0	0	0	0	0	0	0	0	0	0
CG31463	0	0	0	0	0	0	0	0	0	0	0	0	0	0	0	0	0	0	0	0	0	0	0	0	0	0	0	0	0	0	0	0	0	0	0	0	0	0	0	0	0	0	0	0	0	0	0	0	0
CG9626	0	0	0	0	0	0	0	0	0	0	0	0	0	0	0	0	0	0	0	0	0	0	0	0	0	0	0	0	0	0	0	0	0	0	0	0	0	0	0	0	0	0	0	0	0	0	0	0	0
mRpL1	0	0	0	0	0	0	0	0	0	0	0	1	0	2	0	0	2	0	0	0	1	1	1	1	1	0	0	3	0	0	0	0	5	2	0	0	0	0	0	0	0	0	0	0	2	0	0	0	0
nac	0	0	0	0	0	0	0	0	0	0	0	0	0	1	0	0	0	1	0	0	0	0	0	0	0	0	0	0	0	0	0	0	0	0	0	0	0	0	0	0	0	0	0	0	0	0	0	0	0
Sgt1	3	0	0	0	1	0	0	0	0	0	0	4	1	3	2	0	0	2	0	0	0	0	1	0	1	0	0	2	0	0	2	0	0	4	3	0	1	1	1	0	0	0	0	1	0	0	2	1	0
tex	0	0	0	0	0	0	0	0	0	0	0	0	1	1	0	0	0	2	0	0	0	0	0	0	1	0	0	0	0	0	0	0	0	0	0	0	0	1	0	0	0	0	0	0	0	0	0	0	0
CG7483	0	0	0	0	0	0	0	0	0	0	0	1	0	5	2	0	0	3	0	1	2	0	0	0	1	0	0	0	0	0	0	0	3	1	0	0	0	2	0	1	1	1	0	1	3	0	0	1	2
Coq2	0	0	0	0	0	0	0	0	0	0	0	0	0	0	0	0	1	0	0	0	0	0	0	0	0	0	1	0	0	0	0	0	0	1	0	0	0	1	1	0	0	0	0	1	1	0	0	0	0
CR45215	0	0	0	0	0	0	0	0	0	0	0	1	0	0	0	0	0	0	0	0	0	0	0	0	0	0	0	0	0	0	0	0	0	2	0	0	0	0	0	0	0	0	0	0	0	0	0	0	0
Ctr1B	0	0	0	0	0	0	0	0	0	1	0	2	1	0	0	0	0	2	2	2	0	0	0	0	0	0	0	1	0	0	0	0	0	0	0	0	0	0	1	0	0	3	0	0	1	0	0	0	0
Or85a	0	0	0	0	0	0	0	0	0	0	0	0	0	0	0	0	0	0	0	0	0	0	0	0	0	0	0	0	0	0	0	0	0	0	0	0	0	0	0	0	0	0	0	0	0	0	0	0	0
CG7443	0	0	0	0	0	0	0	0	0	0	0	0	0	0	0	0	0	0	0	0	0	0	0	0	0	0	0	0	0	0	0	0	0	0	0	0	0	0	0	0	0	0	0	0	0	0	0	0	0
COX7A	0	0	1	12	2	2	1	3	4	1	5	19	6	17	12	7	33	31	10	31	33	3	6	10	53	3	4	22	6	1	5	0	15	53	3	12	15	18	13	17	10	30	0	21	32	2	8	45	42
Arl2	0	0	0	1	0	0	0	0	0	0	0	0	0	1	0	0	0	0	0	0	0	0	0	0	0	0	0	0	0	0	0	0	0	2	0	0	0	0	0	1	0	0	0	1	0	0	0	1	0
CG9601	0	0	0	0	0	0	0	0	0	0	0	0	0	0	0	0	0	1	0	0	0	0	0	0	0	0	0	0	0	0	0	0	0	0	0	0	0	1	0	1	0	0	0	0	0	0	0	1	0
DppIII	0	0	0	0	0	1	0	0	0	0	0	1	1	3	0	0	1	2	1	2	5	2	3	1	1	0	0	2	1	0	0	0	1	4	2	0	0	1	0	1	1	3	0	2	4	0	5	2	4
CG7352	0	0	0	0	0	0	0	0	0	0	0	0	0	0	0	0	0	0	0	0	0	0	0	0	0	0	0	0	0	0	0	0	0	0	0	0	0	0	0	0	0	0	0	0	0	0	0	0	0
Atg13	1	0	0	2	1	0	0	0	0	0	0	1	0	2	2	0	0	2	1	0	0	1	0	0	0	0	0	0	0	0	0	4	0	0	1	0	0	1	0	1	0	1	0	3	0	0	1	1	1
stck	0	0	0	3	4	1	0	0	0	0	0	3	1	3	0	0	2	3	0	1	0	2	6	3	2	0	0	0	2	0	0	0	1	3	0	0	1	4	1	0	1	4	0	3	0	0	1	0	8
CG9684	0	0	0	0	0	0	0	0	0	0	0	0	0	0	0	0	0	0	0	0	0	0	0	0	0	0	0	0	0	0	0	0	1	0	0	0	0	0	0	0	0	0	0	2	1	0	0	0	0
CG45263	0	0	0	0	0	0	0	0	0	0	0	0	0	0	0	0	0	0	0	0	0	0	0	0	0	0	0	0	0	0	0	0	0	0	0	0	0	0	0	0	0	0	0	0	0	0	0	0	1
CG11737	0	0	0	2	0	0	0	1	0	0	0	2	0	3	0	0	0	1	0	0	0	0	0	0	0	0	0	0	1	0	0	1	0	0	1	0	0	1	0	0	0	0	0	4	0	0	1	0	1
CG31454	0	0	0	1	0	0	0	0	0	0	0	0	0	0	0	0	0	0	0	0	1	0	0	0	0	0	0	0	0	0	0	0	0	0	0	0	0	0	0	0	0	0	0	0	0	0	0	0	0
CG31259	0	0	0	1	0	2	0	0	0	0	1	0	0	0	0	0	2	0	7	10	3	0	0	0	0	0	0	1	0	0	0	0	0	2	0	0	0	0	3	0	0	0	0	0	0	0	0	8	0
CG11741	0	0	0	0	0	0	0	0	0	0	0	0	0	0	0	0	0	0	0	0	0	0	0	0	0	0	0	0	0	0	0	0	0	0	0	0	0	0	0	0	0	0	0	0	0	0	0	0	0
pch2	0	0	0	0	0	0	0	0	0	0	0	1	0	0	0	0	0	1	0	0	0	0	0	0	1	0	0	0	0	0	0	0	0	1	0	0	0	0	0	0	0	2	0	0	2	0	0	0	0
mRpS18A	0	0	0	0	0	0	0	0	0	0	0	1	0	0	0	0	1	0	1	0	4	0	1	0	2	0	0	1	1	2	1	0	2	3	0	1	0	3	2	1	0	4	0	0	0	0	0	7	0
CG31460	0	0	0	2	1	0	0	0	0	0	0	0	0	1	0	0	0	3	0	0	0	1	0	0	1	0	0	0	0	0	0	0	0	0	0	0	1	0	0	1	0	0	0	0	0	0	0	0	0
CR44291	0	0	0	0	0	0	0	0	0	0	0	0	0	0	0	0	0	2	0	0	0	0	0	0	0	0	0	0	0	0	0	0	0	0	0	0	0	0	0	0	0	0	0	0	0	0	0	0	0
Cenp-C	0	0	0	0	0	0	0	0	0	0	0	0	0	0	0	0	0	0	0	0	0	0	0	0	0	0	0	0	0	0	0	0	0	0	0	0	0	0	0	0	1	0	0	0	0	0	0	0	0
5-HT2B	0	0	0	0	0	0	0	0	0	0	0	0	0	0	0	0	0	0	0	0	0	0	0	0	0	0	0	0	0	0	0	0	0	0	0	0	0	0	0	2	0	0	0	2	0	0	0	0	0
Mkk4	0	0	0	0	1	0	0	0	0	0	0	0	0	3	1	0	1	3	1	0	0	0	1	0	3	0	0	0	0	0	1	0	4	3	2	0	2	3	0	1	1	1	0	6	1	0	0	1	2
SLIRP2	0	0	0	1	0	0	1	1	0	0	0	2	0	0	0	0	0	0	1	0	1	0	0	0	1	0	0	0	0	0	0	0	0	0	0	0	0	0	0	0	0	1	0	0	0	0	0	1	1
Dhod	0	0	0	0	2	0	1	0	0	0	0	2	0	2	1	0	2	5	0	2	1	0	0	1	3	0	0	1	1	0	0	0	3	1	0	0	0	6	0	0	0	1	0	0	4	0	0	5	2
CG11753	0	0	0	0	0	0	0	1	1	0	0	1	0	1	1	0	0	0	0	0	0	0	3	0	0	0	0	2	0	0	1	1	2	2	0	0	2	1	0	1	0	1	0	1	0	0	1	2	1
CG42489	0	0	0	0	0	0	0	0	0	0	0	0	0	0	0	0	2	0	0	4	2	0	0	0	1	0	0	5	0	1	0	0	0	0	0	0	2	0	4	0	0	0	0	0	0	0	0	3	0
bel	0	0	1	10	3	3	1	0	0	0	1	11	1	7	11	0	2	33	7	14	5	6	16	3	27	0	0	0	3	0	0	0	19	5	5	4	5	34	0	10	1	28	1	9	19	0	4	5	8
p	0	0	0	1	0	0	0	0	0	0	0	1	0	1	0	0	0	0	0	0	0	0	0	0	0	0	0	0	0	0	0	0	0	0	0	0	0	0	0	0	1	0	0	2	0	0	0	0	0
CG8032	0	0	0	0	0	0	0	0	0	0	0	0	0	0	0	0	1	1	0	0	0	0	0	1	0	0	0	0	0	0	0	0	0	0	0	0	0	0	0	0	1	0	0	1	0	0	0	0	0
CG8036	1	0	4	3	1	3	0	0	0	5	16	11	2	1	3	0	60	19	21	88	52	2	2	28	6	2	0	82	0	3	0	0	2	98	0	0	1	6	38	1	3	9	0	0	11	0	0	77	0
mRpL19	0	0	0	0	1	0	0	0	0	0	0	1	0	1	0	0	0	2	0	0	1	0	2	0	0	1	0	2	1	0	0	0	1	5	0	0	1	1	1	1	0	2	0	0	1	0	0	5	1
CG9773	0	0	0	0	0	0	0	0	0	0	0	0	0	0	0	0	1	0	0	0	0	1	1	0	1	0	0	0	0	0	0	0	2	1	0	0	0	0	0	1	0	2	0	0	0	0	0	0	0
CG11755	0	0	0	0	0	0	0	0	0	0	0	0	0	0	2	0	0	2	0	0	0	0	0	0	0	0	0	0	0	0	0	0	0	0	0	0	0	0	0	0	0	0	0	1	0	0	0	0	0
CG8043	0	0	0	0	0	0	0	0	0	0	0	0	0	0	0	0	0	0	0	0	0	0	0	0	0	0	0	1	0	0	0	0	1	0	0	0	1	0	0	0	0	0	0	0	2	0	0	0	0
hb	0	0	0	0	0	0	0	0	0	0	0	0	0	0	0	0	0	0	0	0	0	0	0	0	0	0	0	0	0	0	0	0	0	0	0	0	0	0	0	0	0	0	0	0	0	0	0	0	0
Cks85A	0	0	0	0	0	0	0	0	0	0	0	3	0	0	0	0	0	1	0	0	0	0	0	0	1	0	0	0	0	0	0	0	1	0	0	0	0	3	0	0	0	0	0	0	0	0	1	0	1
CG8112	0	1	0	0	0	0	0	0	0	0	0	0	0	0	0	0	0	0	0	0	0	0	0	0	0	0	0	0	0	0	0	1	0	0	0	0	0	0	0	0	0	0	0	0	0	0	0	0	0
TMEM216	0	0	0	0	0	0	0	0	0	0	0	3	0	0	0	0	0	0	0	0	0	0	0	0	0	0	0	0	1	0	0	0	0	0	0	0	1	0	0	0	0	0	0	0	0	0	0	0	0
CG8136	0	0	0	0	0	0	0	0	0	0	0	0	0	0	0	0	0	0	0	0	0	0	0	0	0	0	0	0	0	0	0	0	0	0	0	0	0	0	0	0	0	0	0	0	0	0	0	0	0
nom	0	0	0	0	0	0	0	0	0	0	0	0	0	0	0	0	0	0	0	0	0	0	0	0	0	0	0	0	2	0	0	0	0	0	0	0	0	0	0	0	0	0	0	0	0	0	0	0	0
ouib	0	0	0	0	0	0	0	0	0	0	0	0	0	0	0	0	0	0	0	0	0	0	0	0	0	0	0	0	0	0	0	0	0	0	0	0	0	0	0	0	0	0	0	0	0	0	0	0	0
CG8159	0	0	0	0	0	0	0	0	0	0	0	1	0	0	0	0	0	0	0	0	0	0	0	0	1	0	0	0	0	0	0	0	0	0	0	0	0	0	0	0	0	0	0	0	1	0	0	0	0
ranshi	0	0	0	0	0	0	0	0	0	0	0	0	0	0	0	0	0	0	0	0	0	0	0	0	0	0	0	0	0	0	0	0	0	0	0	0	0	0	0	0	0	1	0	0	0	0	0	2	0
M1BP	0	0	0	0	0	0	0	0	0	0	0	0	0	1	0	0	1	2	0	0	0	0	1	0	1	1	0	0	1	0	0	0	0	0	0	0	0	1	0	0	0	1	0	0	4	0	0	0	1
CG8202	0	0	0	1	0	0	0	0	0	0	0	1	0	0	0	0	0	0	0	0	0	0	0	0	0	0	0	0	1	0	0	0	0	0	0	0	0	0	0	0	0	0	0	0	2	0	0	0	1
CG9801	0	0	0	0	0	0	0	0	0	0	0	0	0	0	0	0	0	2	0	0	0	4	4	0	0	0	0	0	5	0	0	0	0	0	0	0	0	0	0	0	0	0	0	0	1	0	0	0	0
CG8223	0	0	0	3	0	0	0	0	0	0	0	1	0	2	0	0	0	4	1	1	0	0	0	0	5	0	0	0	0	0	0	0	0	0	1	0	2	2	0	0	0	6	0	4	2	0	0	0	1
CG13318	0	0	0	0	0	0	0	0	0	0	0	0	0	2	0	0	0	0	0	0	0	0	0	0	0	0	0	0	0	0	0	0	0	0	0	0	0	0	0	0	0	1	0	0	0	0	0	0	0
CG34301	0	0	0	0	0	0	0	1	1	0	0	0	0	6	0	12	0	0	0	0	0	0	0	0	1	0	8	0	0	0	0	0	0	0	1	16	1	0	0	5	0	43	0	0	0	0	0	2	6
Pif1A	0	0	0	0	0	0	0	0	0	0	0	0	0	0	0	0	0	0	0	0	0	0	0	0	0	0	0	0	0	0	0	0	0	0	0	0	0	0	0	0	0	0	0	0	0	0	0	0	0
Ir85a	0	0	0	0	0	0	0	0	0	0	0	0	0	0	0	0	0	0	0	0	0	0	0	0	0	0	0	0	0	0	0	0	0	0	0	0	0	0	0	0	0	0	0	0	0	0	0	0	0
CCT7	0	0	0	1	3	1	1	0	1	0	1	3	0	3	1	0	0	8	1	1	1	0	0	1	1	0	1	0	2	0	0	0	4	5	2	0	2	7	1	0	5	7	0	2	6	0	2	2	3
CG9839	0	0	0	0	0	0	0	0	0	0	0	0	0	0	0	0	0	0	1	0	0	0	0	0	0	0	0	0	0	0	0	0	0	0	0	0	0	0	0	0	0	0	0	0	1	0	0	0	0
hng2	0	0	0	1	2	0	0	0	0	0	0	0	0	0	1	0	0	0	0	0	0	0	0	0	1	0	0	0	0	0	0	0	0	0	0	0	0	1	0	0	0	0	0	1	0	0	1	0	0
CG9837	0	0	0	0	0	0	0	0	0	0	0	0	0	0	0	0	0	0	0	0	0	0	2	0	0	0	0	0	0	0	0	0	0	0	0	0	0	0	0	0	0	0	0	0	0	0	0	0	0
CG9821	0	3	1	60	77	8	5	1	1	0	0	332	4	67	69	0	8	204	3	11	12	28	72	5	119	5	0	2	62	1	1	38	130	33	64	0	31	253	3	66	116	165	15	163	141	0	65	23	50
CG8369	0	0	0	0	0	0	0	0	0	0	0	0	0	0	0	0	0	0	0	0	0	0	0	0	0	0	0	0	0	0	0	0	0	0	0	0	0	0	0	0	0	0	0	0	0	0	0	0	0
IscU	0	0	1	4	2	3	0	0	0	0	3	6	0	5	2	2	10	11	6	10	5	0	4	7	14	0	3	9	2	0	0	1	5	35	3	2	5	6	9	4	0	9	0	7	5	0	4	24	8
CG8379	0	0	0	0	0	0	0	0	0	0	0	0	0	3	0	0	0	0	0	0	0	0	1	0	0	0	0	0	1	0	0	0	0	0	0	0	1	0	0	0	1	0	0	3	0	0	0	1	1
pyd	0	0	0	1	2	1	0	0	0	0	0	5	0	1	0	0	0	0	0	0	0	0	0	0	15	0	0	0	0	0	0	0	2	0	1	0	5	7	0	0	0	5	0	0	9	0	1	0	1
skap	1	0	0	2	0	1	0	1	1	0	1	8	0	4	3	2	1	12	1	2	3	1	1	1	4	0	0	3	1	0	0	1	3	5	0	1	2	10	0	4	2	7	0	7	2	0	0	1	3
CG11964	0	0	0	0	1	0	0	0	0	0	0	0	0	0	0	0	0	0	0	0	0	1	0	0	0	0	0	1	0	0	0	0	0	0	0	0	0	0	0	0	0	0	0	0	0	0	0	1	0
CAHbeta	0	0	0	0	0	0	0	0	1	0	1	0	0	0	0	0	0	0	0	0	1	0	0	2	1	0	0	0	0	0	0	0	0	3	0	0	1	0	0	0	0	0	0	1	2	0	1	1	7
RagA-B	0	0	0	0	0	0	0	0	0	0	0	0	0	0	1	0	0	2	0	0	2	0	0	0	0	0	0	0	0	0	0	0	0	0	0	0	2	0	0	0	1	0	0	1	0	0	2	0	1
CG11970	0	0	0	0	0	0	0	0	0	0	0	0	0	0	1	0	0	0	0	0	0	0	0	0	0	0	0	0	0	0	0	0	0	0	0	0	0	1	0	0	0	0	0	0	0	0	0	0	0
E(var)3-9	0	0	0	0	0	0	0	0	0	0	0	0	0	0	0	0	0	0	0	0	0	0	0	0	0	0	0	0	0	0	0	0	0	0	0	0	0	0	0	0	0	0	0	1	1	0	0	0	0
CG11975	0	0	0	0	0	0	0	0	0	0	0	1	0	0	0	0	0	0	0	0	0	1	1	0	0	0	0	1	0	0	0	0	0	0	1	0	1	0	0	0	0	4	0	0	1	0	0	0	1
CG31100	0	0	0	0	0	0	0	0	0	0	0	0	0	0	0	0	0	0	0	0	0	0	0	0	0	0	0	0	0	0	0	0	0	0	0	0	0	0	0	0	0	0	0	0	0	0	0	0	0
CG11980	0	0	0	0	0	0	0	0	0	0	0	1	0	1	2	0	1	3	0	1	0	0	0	1	0	0	0	0	0	0	0	0	2	0	0	0	0	4	1	0	1	1	0	1	0	0	0	3	1
Prosbeta3	0	0	0	5	2	0	1	0	0	1	1	3	0	6	0	1	3	7	0	1	0	4	2	1	0	0	0	3	1	0	1	0	0	9	0	0	4	5	0	4	2	5	0	2	10	0	5	3	5
CG11982	0	0	0	1	0	0	0	0	0	0	0	0	0	0	0	0	0	0	0	0	0	0	0	0	1	0	0	0	0	0	0	0	0	2	0	1	2	0	1	0	0	2	0	0	1	0	0	0	0
Kcmf1	0	0	0	1	0	2	0	0	0	0	0	1	0	0	1	0	0	0	0	0	0	0	0	0	0	0	0	2	0	0	0	1	4	1	0	0	0	2	0	0	0	2	0	2	1	0	0	0	1
Sf3b5	0	0	0	1	0	0	0	0	0	0	0	1	0	1	0	0	0	0	0	0	0	0	0	0	1	0	0	0	0	0	0	0	1	2	1	0	0	1	0	1	1	2	0	0	4	0	2	1	1
CG11986	0	0	0	0	0	0	0	0	0	1	0	0	0	0	0	0	0	0	0	0	0	0	0	0	0	0	0	0	0	0	0	0	0	0	0	0	0	0	0	1	0	0	0	0	0	0	0	0	0
tgo	0	0	0	0	0	0	0	0	0	0	0	1	0	1	0	0	0	1	0	0	0	1	0	0	0	0	0	0	0	0	0	0	1	0	1	0	0	2	0	0	0	0	0	0	0	0	0	0	0
neur	0	0	0	0	0	0	0	0	0	0	0	3	0	2	0	0	0	0	0	0	0	0	0	0	3	0	0	0	0	0	0	0	0	0	0	0	0	1	1	0	0	1	0	2	0	0	0	0	0
CR31429	0	0	0	1	0	0	0	0	0	0	0	0	0	1	0	0	0	0	0	0	0	0	0	0	0	0	0	0	0	0	0	0	0	0	0	0	0	0	0	0	0	0	0	0	0	0	0	0	0
hyx	0	0	0	0	0	0	0	0	0	0	0	2	0	0	2	0	0	1	0	0	0	0	0	1	1	0	0	0	0	0	0	0	0	1	1	0	0	3	0	1	0	1	0	0	0	0	0	1	1
Nmdmc	0	0	0	12	0	0	0	0	2	0	0	0	0	0	0	0	0	0	0	1	0	1	1	0	0	0	0	0	0	0	0	0	0	0	0	0	0	0	0	2	0	5	0	0	2	0	2	0	9
Rel	0	0	0	6	0	0	0	0	0	0	0	2	0	0	0	1	1	19	0	0	0	0	1	0	1	0	0	0	0	0	0	0	1	1	0	0	2	3	0	0	0	10	0	1	0	0	0	3	0
Mst85C	0	0	0	0	1	0	0	0	0	0	0	0	0	0	0	0	0	3	0	0	0	0	1	0	0	0	0	0	0	0	0	0	1	0	0	0	0	0	0	1	0	1	0	0	2	0	0	1	4
Kdm2	0	0	0	3	1	0	0	0	0	0	0	0	0	0	0	0	0	1	0	0	0	1	0	0	0	0	0	0	1	0	0	0	2	0	0	0	1	2	0	0	1	1	0	0	0	0	0	0	2
beag	0	0	0	0	0	0	0	0	0	0	0	0	0	1	1	0	0	0	0	0	0	0	0	0	1	0	0	0	0	0	0	0	1	0	0	0	0	0	0	0	0	0	0	0	0	0	0	0	0
Ada	0	0	0	0	0	0	0	0	0	0	0	0	0	0	0	0	0	0	0	0	0	0	0	0	0	0	0	0	0	0	0	0	2	0	0	0	0	0	0	0	0	0	0	0	0	0	0	2	0
pum	1	0	0	17	11	0	1	1	0	0	0	11	0	11	2	0	0	7	0	0	0	8	15	0	12	0	0	0	7	0	0	0	9	0	24	0	9	23	0	24	5	17	0	13	13	0	12	4	17
CG11997	0	0	0	0	0	0	0	0	0	0	0	0	0	0	0	0	0	0	0	0	0	0	0	0	0	0	0	0	0	0	0	0	0	0	0	0	0	0	0	0	0	0	0	0	0	0	0	0	0
D1	0	0	2	2	2	0	0	0	0	0	0	6	0	6	4	0	0	7	0	2	0	1	2	1	4	0	0	0	3	0	0	0	5	6	0	0	2	9	0	2	1	5	0	1	8	0	4	3	7
Vps15	0	0	0	0	1	0	0	0	0	0	0	0	0	0	0	0	0	0	0	0	0	0	0	0	1	0	0	0	0	0	0	0	0	0	0	0	0	0	0	0	2	0	0	1	0	0	0	0	0
CG16734	0	0	0	0	0	0	0	0	0	0	0	0	0	0	0	0	0	0	0	0	0	0	0	0	1	0	0	1	0	0	0	0	0	0	0	0	0	0	0	0	0	0	0	0	0	0	0	0	0
CG16736	0	0	0	0	0	0	0	0	0	0	0	0	0	0	0	0	0	0	0	0	0	0	0	0	0	0	0	0	0	0	0	0	0	0	0	0	0	0	0	0	0	0	0	0	0	0	0	0	0
Ibf2	0	0	0	0	0	0	0	0	0	0	0	0	0	0	0	0	0	0	0	0	0	0	0	0	0	0	0	0	0	0	0	0	0	1	0	0	0	0	0	1	0	0	0	0	0	0	0	0	0
Ibf1	0	0	0	0	0	0	0	0	0	0	0	0	0	0	0	0	0	0	0	0	0	0	0	0	0	0	0	1	0	0	0	0	0	1	0	0	0	0	0	1	0	0	0	0	0	0	1	0	0
VhaM8.9	8	0	1	9	3	0	0	7	0	5	9	3	1	3	0	14	11	5	5	24	2	1	3	6	2	0	18	17	2	0	0	0	4	24	4	6	8	3	11	3	2	31	0	5	5	0	4	9	8
sage	0	0	0	0	0	0	0	0	0	1	0	0	0	0	0	0	0	1	0	0	0	0	0	0	0	0	0	0	0	0	0	0	0	0	0	0	0	0	0	0	0	0	0	0	0	0	0	0	0
TrpRS	0	0	0	0	0	0	0	0	0	1	0	0	1	0	0	0	2	1	1	1	0	0	0	0	1	0	0	0	0	0	0	0	0	0	0	0	0	0	0	0	1	4	0	2	0	0	1	2	0
Vps16A	0	0	0	0	0	0	0	0	0	0	0	0	0	0	0	0	0	0	0	0	0	1	0	0	1	0	0	0	0	0	0	0	0	0	0	0	0	1	0	1	0	2	0	0	0	0	0	0	0
CG12951	0	0	0	0	0	0	0	0	0	0	0	0	0	0	0	0	0	0	0	0	0	0	0	0	0	0	0	0	0	0	0	0	0	0	0	0	0	0	0	0	0	0	0	0	0	0	0	0	0
CG16749	3	0	0	0	0	0	1	1	0	0	0	0	8	0	0	0	3	0	1	11	0	0	0	0	0	0	0	5	0	0	0	0	1	0	1	0	0	0	4	0	0	0	0	0	0	0	0	9	0
Aduk	0	0	0	0	0	0	0	0	0	0	0	1	0	0	0	0	0	1	0	0	0	0	0	0	1	0	0	0	0	0	0	0	1	0	0	0	0	0	0	0	1	0	0	0	0	0	0	0	1
pasi2	0	0	0	0	1	0	0	0	0	0	0	1	0	0	1	0	0	0	0	0	0	0	0	0	0	0	0	0	0	0	0	1	0	1	0	0	0	1	0	0	0	0	1	1	0	0	0	0	1
CR43301	0	1	0	0	0	0	0	0	0	0	0	0	0	2	0	0	0	0	0	0	0	0	0	0	0	0	0	1	0	0	0	1	0	0	0	0	1	0	0	0	0	0	0	0	0	0	0	0	1
CG45050	2	2	1	22	31	8	6	0	0	0	0	45	1	19	8	0	2	47	6	12	6	5	17	0	23	0	1	0	6	3	1	1	36	20	14	0	14	44	0	18	21	19	1	31	14	0	13	23	26
CG43675	0	0	0	0	0	1	0	0	0	0	0	0	0	0	0	0	0	0	0	0	0	0	0	0	0	0	0	0	0	0	0	0	0	0	0	0	0	0	0	0	0	0	0	0	0	0	0	0	0
CG18473	0	0	0	0	0	0	0	0	0	0	0	0	0	0	0	0	0	0	0	0	0	0	0	0	0	0	0	0	0	0	0	0	0	0	0	0	0	0	0	0	0	0	0	0	0	0	0	0	0
CG8129	0	0	0	0	0	0	0	0	0	0	0	0	0	1	0	0	0	0	0	0	0	0	0	0	0	0	0	0	0	0	0	0	0	0	0	0	1	0	0	0	0	0	0	0	0	0	0	0	2
FER	0	0	0	0	0	0	0	0	0	0	2	5	0	0	2	0	0	2	1	3	0	0	1	2	2	0	0	0	0	0	0	0	2	3	1	0	0	9	0	0	1	0	0	0	5	1	1	1	2
CR46145	0	0	0	0	0	0	0	0	0	0	0	0	0	0	0	0	0	0	0	0	0	0	0	0	0	0	0	0	0	0	0	0	0	0	0	0	0	0	0	0	0	0	0	1	0	0	0	0	0
CG34117	0	0	0	2	0	0	0	0	0	0	0	0	0	1	0	0	0	1	1	0	0	2	1	0	0	1	0	2	1	1	0	0	1	2	0	0	1	1	1	2	1	1	0	0	2	0	0	1	1
RpL34b	1	2	1	12	12	14	2	7	2	8	21	211	12	49	74	12	56	322	16	65	23	17	32	21	142	44	13	103	28	4	10	1	198	77	17	10	11	247	44	42	91	297	1	40	155	5	25	88	47
CG8132	0	0	0	4	0	0	0	0	0	0	0	2	0	4	0	0	1	0	0	1	1	0	1	3	0	0	0	2	0	0	0	0	0	2	0	0	1	0	0	0	0	1	0	2	0	0	2	2	4
CG9356	0	0	0	0	0	0	0	0	0	0	0	0	0	0	0	0	0	0	0	0	0	0	0	0	0	0	0	0	0	0	0	1	0	0	0	0	0	0	0	0	0	1	0	0	1	0	0	0	0
alpha-Man-IIa	0	0	0	0	0	0	0	0	0	0	0	0	0	0	0	0	0	0	0	0	0	0	1	0	0	0	0	0	0	0	0	0	0	0	0	0	0	0	0	0	0	1	0	0	1	0	0	0	0
ps	3	0	0	6	13	5	5	1	0	0	0	43	2	18	17	0	2	24	9	5	8	7	20	1	20	1	0	1	6	0	0	0	26	33	9	1	16	21	3	25	9	26	0	50	18	0	10	12	16
GstZ1	0	0	0	0	0	0	0	0	0	0	0	0	0	0	0	0	1	0	0	0	0	0	0	0	0	0	0	2	0	0	0	0	0	0	0	1	0	0	0	0	0	0	0	0	0	0	0	0	0
GstZ2	0	0	0	1	1	0	0	0	0	0	0	0	0	8	0	0	0	0	0	0	0	0	0	0	0	0	0	0	1	0	0	0	0	0	0	0	1	0	0	1	0	0	0	17	0	0	1	0	1
CG16779	0	0	0	0	0	0	0	0	0	0	0	0	0	1	0	0	0	0	0	0	0	0	0	0	0	0	0	0	0	0	0	0	0	0	0	0	0	0	0	0	0	0	0	0	0	0	0	0	0
RhoL	1	1	0	3	1	0	0	0	0	1	0	4	1	9	4	0	0	11	0	2	1	2	3	4	7	0	0	4	1	0	0	0	2	10	2	0	4	6	0	0	4	8	1	6	10	0	1	4	1
CG8149	0	0	0	1	1	0	0	0	0	0	0	1	0	2	0	0	0	6	0	1	0	0	0	0	2	0	0	0	0	0	1	0	2	3	0	0	0	4	1	2	0	1	0	0	1	0	0	0	1
rump	0	0	0	1	1	0	0	0	0	0	2	4	0	2	4	0	0	3	0	0	0	0	1	1	0	0	0	0	1	1	1	0	2	2	0	0	0	3	0	0	1	2	0	1	3	0	0	0	2
Ras85D	1	0	0	3	2	0	0	0	0	1	0	6	1	7	3	0	1	3	0	0	0	1	2	0	5	0	0	0	2	0	0	0	4	4	2	0	2	2	1	2	1	3	0	3	5	0	3	0	3
Rlb1	0	0	0	0	2	0	0	0	0	0	0	0	0	0	1	0	0	1	1	0	0	0	0	0	0	0	0	1	0	0	1	0	4	0	0	0	0	2	0	0	0	0	0	1	0	0	0	0	0
mRpL47	0	0	0	0	1	0	0	0	0	0	0	0	1	0	1	0	3	5	1	1	1	0	2	3	1	0	0	1	0	0	0	0	2	2	0	1	0	1	0	1	1	2	0	0	2	0	1	0	2
JHDM2	0	0	0	0	0	0	0	0	0	0	0	0	0	0	0	0	0	0	0	0	0	0	0	0	0	0	0	0	0	0	0	0	0	0	0	0	0	0	0	0	0	0	0	0	0	0	0	0	1
CG8176	0	0	0	1	0	0	0	0	0	0	0	0	0	1	0	0	0	1	0	2	0	0	0	0	2	0	0	0	1	0	0	0	1	0	0	0	0	0	0	0	0	3	0	2	0	0	0	0	0
by	0	0	0	0	0	1	0	0	0	0	0	1	1	0	0	0	0	0	0	0	1	1	1	1	1	0	0	0	1	0	0	0	1	1	0	0	0	1	0	1	0	1	0	1	2	0	0	0	0
mura	0	0	0	6	5	0	0	0	0	0	0	2	0	4	3	0	0	0	0	1	0	3	1	0	2	0	0	0	3	0	0	0	0	3	3	0	8	1	0	5	3	1	0	11	0	0	6	1	5
CR42549	0	0	0	0	0	0	0	0	0	0	0	1	0	3	0	0	0	2	0	0	0	0	0	0	1	0	0	0	0	0	0	0	1	0	1	0	2	0	0	2	2	1	0	7	1	0	2	0	2
RnpS1	0	0	0	0	0	0	0	0	0	0	0	0	0	1	1	0	1	0	0	0	0	1	0	0	1	0	0	0	0	0	0	0	1	3	1	1	0	1	0	0	1	2	0	0	0	0	0	1	1
CG9386	0	0	0	0	0	0	0	0	0	0	0	0	0	0	0	0	0	0	0	0	0	0	0	0	0	0	0	0	0	0	0	0	1	0	0	0	0	0	0	0	1	0	0	0	0	0	0	1	0
CG8199	0	0	0	0	0	0	1	0	0	0	0	0	0	0	2	0	0	1	0	1	0	0	0	1	0	0	0	0	0	0	1	0	1	2	0	0	0	1	0	0	1	1	0	0	2	0	0	2	0
AP-1mu	0	0	0	4	0	0	0	0	0	0	0	2	0	3	1	0	2	4	1	0	0	0	2	0	2	0	0	3	0	0	0	0	0	0	0	1	1	2	1	3	0	3	0	3	2	0	1	1	1
MBD-like	0	0	0	4	0	0	0	0	0	0	0	2	0	0	1	0	0	3	0	0	0	0	0	0	3	0	0	0	1	0	0	0	0	1	1	0	1	1	0	0	2	2	0	0	0	0	0	0	0
CG9393	0	0	0	0	0	0	1	0	0	0	0	0	0	0	0	0	2	1	0	1	1	0	0	1	1	0	0	0	0	0	0	0	1	1	0	0	0	1	0	0	1	0	0	1	0	0	0	1	1
Vps45	0	0	0	1	0	0	0	0	0	0	0	0	0	1	0	0	0	0	0	0	0	0	1	0	0	0	0	0	0	0	0	0	2	0	0	0	0	0	0	0	0	0	0	0	1	0	0	0	1
CG16789	0	0	0	0	0	0	0	0	0	0	0	0	0	0	0	0	0	0	0	0	0	0	0	0	0	0	0	0	0	0	0	0	0	0	0	0	0	0	0	0	0	0	0	0	0	0	0	1	0
CG16790	0	0	0	1	0	0	0	0	0	0	0	0	0	0	0	0	0	1	0	0	0	0	0	1	1	0	0	0	0	0	0	0	0	0	0	0	1	0	0	0	0	0	0	1	0	0	0	0	0
CG9396	0	0	0	4	1	3	0	0	0	0	0	0	0	3	0	0	3	0	2	2	0	0	0	0	0	0	0	1	0	0	0	0	0	3	1	0	2	0	0	5	0	0	0	6	0	0	1	3	1
CG9399	0	0	0	0	0	0	0	0	0	0	0	0	1	1	0	0	1	0	0	0	0	0	0	0	1	0	0	0	0	0	0	0	0	1	0	0	0	0	0	0	0	1	0	0	0	0	0	1	0
Kap-alpha3	1	0	0	4	0	1	1	0	0	0	1	4	0	1	0	0	7	6	1	2	2	3	2	0	5	0	2	2	1	0	0	0	6	8	1	0	1	6	2	1	3	3	0	4	5	0	0	2	7
CG8273	0	0	0	1	0	0	0	0	0	0	0	0	0	0	0	0	0	2	0	0	0	0	1	0	0	0	0	0	0	0	0	0	2	0	0	0	0	2	0	0	0	1	0	1	1	0	0	0	1
CG8301	0	0	0	0	0	0	0	0	0	0	0	0	0	0	0	0	0	0	0	0	0	0	0	0	0	0	0	0	0	0	0	0	0	0	0	0	0	0	0	0	0	0	0	0	0	0	0	0	0
P58IPK	0	0	0	6	1	0	0	0	0	0	0	0	0	6	1	0	4	3	1	3	0	1	1	3	0	0	0	3	0	0	0	3	1	8	0	0	6	1	0	3	0	3	0	1	0	0	4	7	1
bocks	0	0	0	0	0	0	0	0	0	0	0	2	0	0	1	0	0	1	0	0	1	0	0	0	0	0	0	0	0	0	0	0	2	0	0	0	0	1	0	0	0	2	0	1	0	0	0	1	1
CG8312	0	0	0	5	0	0	0	0	0	0	0	0	0	1	0	0	0	0	0	0	1	0	0	1	0	0	0	0	0	0	0	4	0	2	0	0	7	0	0	0	0	0	1	7	0	0	1	0	2
CG9427	0	0	0	0	0	0	0	0	0	0	0	0	0	0	0	0	0	0	0	0	0	0	0	0	0	0	0	0	0	0	0	0	0	0	0	0	0	0	0	0	0	0	0	0	0	0	0	0	0
CG8319	0	0	0	0	0	0	0	0	0	0	0	0	0	0	1	0	0	0	0	0	0	0	0	0	0	0	0	0	0	0	0	0	1	1	0	0	0	0	0	0	0	0	0	0	0	0	0	0	0
Calr	0	0	4	25	4	2	3	0	2	1	8	8	9	19	4	0	17	26	9	29	15	20	18	11	6	0	1	13	29	0	1	0	13	45	7	3	29	19	19	16	6	19	1	19	5	0	14	21	30
SpdS	0	0	0	0	0	0	0	0	0	0	0	2	2	1	1	0	0	2	0	0	0	0	0	0	1	0	0	0	0	0	0	0	5	3	0	0	0	1	0	0	1	3	0	0	1	0	0	0	1
CR45053	0	0	0	0	0	0	0	0	0	0	0	0	0	0	0	0	0	0	0	0	0	0	0	0	0	0	0	0	0	0	0	0	0	0	0	0	0	0	0	0	0	0	0	0	0	0	0	0	0
Scm	0	0	0	0	1	0	0	0	0	0	0	0	0	1	0	0	0	0	0	1	0	0	1	0	1	0	0	0	0	0	0	1	0	1	1	0	0	1	0	1	0	0	0	0	0	0	0	0	1
Dh44	0	0	0	0	0	0	0	0	0	0	0	0	0	0	0	0	0	0	0	0	0	0	0	0	0	0	0	0	0	0	0	0	0	0	0	0	0	0	0	0	0	0	0	0	0	0	0	0	0
Fst	1	0	0	68	0	16	1	0	1	0	0	0	1	10	0	8	6	0	0	5	25	0	0	2	0	0	3	0	0	0	0	1	0	13	0	0	68	0	0	28	0	43	0	13	1	0	42	2	229
CG9492	0	0	0	0	0	0	0	0	0	0	0	0	0	0	0	0	0	0	0	0	0	0	0	0	0	0	0	0	0	0	0	0	0	0	0	0	0	0	0	0	0	0	0	0	0	0	0	0	0
CG8358	0	0	1	0	0	0	0	0	0	0	0	0	0	0	0	0	0	0	0	0	0	0	0	0	0	0	0	0	0	0	0	0	0	0	0	0	0	0	0	0	0	0	0	0	0	0	0	0	0
CG16817	1	0	0	15	6	3	2	1	1	2	1	14	6	7	8	1	3	25	0	4	2	5	3	5	19	0	0	4	4	0	2	0	15	15	6	1	3	34	1	6	7	25	1	16	19	0	7	13	6
nmdyn-D7	0	0	0	0	0	0	0	0	0	0	0	0	0	0	0	0	0	0	0	0	0	0	0	0	1	0	0	0	0	0	0	0	0	0	0	0	0	0	0	0	1	0	0	0	0	0	0	0	0
CG9444	0	0	0	0	0	0	0	0	0	0	0	0	0	0	0	0	0	0	0	0	0	0	0	0	0	0	0	0	0	0	0	0	0	0	0	0	0	0	0	0	0	0	0	0	1	0	0	0	0
eca	2	0	0	9	0	1	1	0	0	0	1	5	2	5	0	0	1	7	2	4	1	2	2	2	3	1	0	3	0	0	0	0	0	12	1	0	3	2	0	4	2	6	0	4	3	0	2	2	8
Unc-115b	0	0	0	0	0	0	0	1	0	0	0	0	0	1	0	0	0	0	0	0	0	0	0	0	0	0	0	0	1	0	0	0	1	0	0	0	0	1	0	0	0	1	0	0	0	0	1	2	0
Unc-115a	0	0	0	1	5	3	0	0	0	0	0	0	5	2	2	0	0	4	1	3	0	2	0	0	1	0	0	0	0	0	0	0	5	1	0	0	0	3	0	2	1	6	0	4	1	1	1	1	0
trbd	0	0	0	0	0	0	0	0	0	0	0	0	0	0	0	0	0	0	0	0	0	1	0	0	0	0	0	0	0	0	0	0	0	0	0	0	0	0	0	0	0	0	0	0	1	0	0	0	0
dmt	0	0	0	0	0	0	0	0	0	0	0	1	0	0	0	0	0	1	0	0	0	0	0	0	1	0	0	1	0	0	0	0	2	0	0	0	0	2	0	0	2	0	0	0	0	0	0	0	1
scaRNA:PsiU1-6	0	0	0	0	0	0	0	0	0	0	0	0	0	0	0	0	0	0	0	0	0	0	0	0	0	0	0	0	0	0	0	0	1	0	0	0	0	0	0	0	0	0	0	0	1	0	0	0	0
hyd	0	0	0	1	0	0	0	0	0	0	0	2	1	0	2	0	0	0	0	1	0	0	1	0	2	0	0	0	0	0	0	0	1	1	0	0	0	2	1	0	0	1	0	2	1	0	1	0	2
FoxP	0	0	0	0	1	0	0	0	0	0	0	0	0	0	0	0	0	0	0	0	0	0	0	0	0	0	0	0	0	0	0	0	0	0	3	0	0	0	0	1	0	0	0	0	0	0	0	0	0
CG12950	0	0	0	1	0	0	0	0	0	0	0	0	0	0	0	0	0	0	0	0	0	0	1	0	0	0	0	0	1	0	0	0	0	0	0	0	0	0	0	1	0	0	0	0	0	0	0	0	1
Pnn	0	0	0	0	0	1	0	0	0	0	0	0	0	0	1	0	0	0	0	0	0	1	0	0	1	0	0	0	1	0	0	0	0	0	1	0	0	3	0	0	1	0	0	0	1	0	2	0	0
CG34409	0	0	0	0	0	0	0	0	0	0	0	0	0	0	0	0	0	0	0	0	0	0	0	0	0	0	0	0	0	0	0	0	0	0	0	0	0	0	0	0	0	0	0	0	0	0	0	0	0
CG31415	0	0	0	0	0	0	0	0	0	0	0	0	0	0	0	0	0	0	0	0	0	0	0	0	0	0	0	0	0	0	0	0	0	0	0	0	0	0	0	0	0	0	0	0	0	0	0	0	0
CG12948	0	0	0	0	0	0	0	0	0	0	0	1	0	0	0	0	0	0	0	0	0	0	0	0	0	0	0	0	0	0	0	0	1	0	0	0	0	2	0	1	2	0	0	0	0	0	0	0	0
PpD3	0	0	0	0	0	0	0	0	0	0	0	2	0	0	2	0	1	1	1	2	1	0	0	2	0	0	0	0	0	0	0	0	0	0	0	0	0	4	0	1	2	3	0	0	1	0	0	2	1
CG16908	0	0	0	2	0	0	0	0	0	0	0	0	0	0	0	0	0	0	0	0	0	0	0	0	0	0	0	0	0	0	0	0	0	0	0	0	0	0	0	0	0	0	0	0	0	0	0	0	0
Rpt3R	0	0	0	0	0	0	0	0	0	0	0	0	0	0	0	0	0	0	0	0	0	0	0	0	0	0	0	0	0	0	0	0	0	0	0	0	0	0	0	0	0	0	0	0	0	0	0	0	0
CG8412	0	0	0	0	0	0	0	0	0	0	0	1	0	0	1	0	0	0	0	0	0	0	0	0	0	0	0	0	1	0	0	0	1	0	0	0	0	0	0	0	0	0	0	0	0	0	0	1	3
CG8417	0	0	0	0	0	0	0	1	0	0	2	0	2	0	0	0	4	1	1	4	0	0	0	4	0	0	0	11	0	0	0	0	0	6	0	0	1	1	6	0	0	0	0	0	1	0	0	6	0
Snap24	0	0	0	2	1	0	0	0	0	0	0	0	0	1	0	0	0	1	0	1	0	0	2	0	1	0	0	0	0	0	0	0	1	0	0	0	0	1	0	1	1	1	0	1	0	0	1	0	2
CG8478	0	0	0	0	0	0	0	0	0	0	0	0	0	0	0	0	0	0	0	0	0	0	0	0	0	0	0	0	0	0	0	0	0	0	0	0	0	0	0	0	0	0	0	0	0	0	0	0	0
MED6	0	0	0	1	0	0	0	0	0	0	0	3	0	1	0	0	0	3	0	2	0	0	0	0	1	0	0	0	1	0	0	0	1	0	0	0	0	0	0	1	0	1	0	0	1	0	0	0	0
CG8481	0	0	0	1	0	0	0	0	0	0	1	1	0	1	0	0	0	1	0	4	1	1	0	1	0	0	0	0	0	0	0	0	0	2	0	0	0	0	1	2	0	3	0	0	0	0	1	1	2
CG9471	0	0	0	0	0	0	0	0	0	0	1	0	2	0	1	1	3	0	2	6	0	0	0	2	0	0	0	4	0	0	0	0	0	10	0	0	0	1	3	0	0	0	0	0	0	0	0	11	0
Whamy	0	0	0	2	3	1	0	1	0	0	0	0	0	0	0	0	1	0	0	1	0	0	1	1	0	0	0	2	0	0	0	0	0	2	0	0	0	0	1	0	0	2	0	2	0	0	1	3	4
topi	0	0	0	0	0	0	0	0	0	0	0	0	0	1	0	0	0	0	0	0	0	0	0	0	0	0	0	0	0	0	0	0	0	0	0	0	0	0	0	0	0	0	0	0	0	0	0	0	0
RpS29	9	5	17	47	61	30	10	26	10	5	54	412	13	70	184	13	85	533	41	118	65	52	92	38	285	88	17	208	53	6	43	7	292	174	37	15	54	462	109	95	174	626	2	70	368	5	60	208	142
CR31514	0	0	0	0	0	0	0	0	0	0	0	0	0	0	0	0	0	0	0	0	0	0	0	0	0	0	0	0	0	0	0	0	0	0	0	0	0	0	0	0	0	0	0	0	0	0	0	0	0
CG12947	0	0	0	0	0	0	0	0	0	0	0	0	0	0	0	0	0	1	1	0	0	0	0	0	1	0	0	0	0	0	0	0	0	0	0	0	0	0	0	0	0	1	0	1	0	0	0	0	0
MtnA	104	31	86	1	4	49	6	8	0	5	253	1	5	49	25	7	654	2	462	1335	564	0	0	572	14	4	5	321	2	62	1	8	3	2282	1	17	3	11	571	5	4	2134	5	2	17	1	2	1439	2
CG8500	0	0	0	0	1	0	0	0	0	0	0	0	0	1	0	0	0	0	0	0	0	0	2	0	0	0	0	0	0	0	0	0	0	0	1	0	0	0	0	0	0	0	0	1	0	0	1	0	1
CG12945	0	0	0	3	0	0	0	0	0	0	0	2	0	0	1	0	0	3	1	1	1	2	0	0	3	0	0	0	1	0	0	0	2	0	1	0	0	2	0	2	2	3	0	2	2	0	0	1	0
CG8507	0	0	0	0	1	0	0	0	0	0	0	0	0	0	1	0	0	2	0	2	0	0	0	0	0	1	0	0	0	0	0	0	0	0	0	0	0	1	0	1	0	0	0	0	3	0	1	0	0
CG8516	0	0	0	0	0	0	0	0	0	0	0	0	0	0	0	0	0	0	1	0	0	0	0	0	1	0	0	0	0	0	0	0	0	0	0	0	0	0	0	0	0	0	0	0	1	0	0	0	0
CR46144	0	0	0	0	0	0	0	0	0	0	0	0	0	0	0	0	0	0	0	0	0	0	0	0	0	0	0	0	0	0	0	0	0	0	0	0	0	0	0	0	0	0	0	0	0	0	0	0	0
CG9467	0	0	0	1	0	0	0	0	0	0	0	0	0	0	0	0	0	0	0	1	0	0	0	0	0	0	0	0	0	0	0	0	0	0	0	0	0	0	0	1	0	0	0	0	0	0	0	0	1
CG8526	0	0	0	0	0	0	0	0	0	0	0	0	0	0	0	0	0	0	0	0	0	0	0	0	0	0	0	0	0	0	0	0	0	0	0	0	0	0	0	0	0	0	0	0	0	0	0	0	0
FBXO11	0	0	0	2	2	0	1	0	0	0	0	4	0	1	3	0	1	2	0	0	0	0	2	0	0	0	0	1	2	0	0	1	1	0	0	0	0	4	0	1	2	3	0	1	1	0	0	1	0
Glut4EF	0	0	0	3	7	1	1	0	0	0	0	21	0	7	7	0	1	4	0	0	2	3	7	0	6	0	0	0	8	0	0	0	2	0	10	0	3	13	2	14	4	11	0	6	8	0	1	1	7
CR45029	0	0	0	0	0	0	0	0	0	0	0	0	0	0	0	0	0	0	0	0	0	0	0	0	0	0	0	0	0	0	0	0	0	0	0	0	0	0	0	0	0	0	0	0	0	0	0	0	0
Art4	0	0	0	1	0	0	0	0	0	0	0	0	0	0	0	0	0	0	0	0	0	0	0	0	0	0	0	0	0	0	0	0	1	0	0	0	0	0	0	0	0	1	0	0	0	0	0	0	2
CG5359	0	0	0	0	0	0	0	0	0	0	0	0	0	0	1	0	0	0	0	0	0	0	0	0	0	0	0	0	0	0	1	0	0	0	0	0	0	2	0	0	0	0	0	0	0	0	1	0	0
Mical	0	0	0	1	2	0	0	0	0	0	0	3	0	0	0	0	0	0	0	0	0	0	0	0	0	0	0	0	0	0	0	0	0	0	1	0	0	1	0	0	1	0	0	0	1	0	0	0	4
CG31407	0	0	0	0	0	0	0	0	0	0	0	0	0	0	0	0	0	0	0	0	0	0	0	0	0	0	0	0	0	0	0	0	0	0	0	0	0	0	0	0	0	0	0	0	0	0	0	0	0
CG3909	0	0	0	0	0	0	0	1	0	0	0	1	0	0	0	0	0	0	0	0	0	0	1	0	1	0	0	0	0	0	0	0	0	0	0	0	0	0	1	0	0	1	0	1	0	0	1	0	0
CG11722	0	0	0	0	0	0	0	0	0	0	0	1	1	0	0	0	0	0	0	1	0	0	0	1	0	0	0	1	0	0	0	0	0	2	0	0	0	3	0	0	1	1	0	1	0	0	0	2	0
mtTFB2	0	0	0	0	0	0	0	0	0	0	0	0	0	0	0	0	0	0	0	0	0	0	0	0	0	0	0	0	0	0	0	0	0	0	0	0	0	0	0	0	0	0	0	0	0	0	0	0	0
CG12811	0	0	0	0	0	0	0	0	0	0	0	0	0	0	0	0	1	0	0	1	0	0	0	0	0	0	0	2	0	0	0	0	0	2	0	0	0	0	0	0	0	0	0	0	0	0	0	0	0
ohgt	0	0	0	0	0	0	0	0	0	0	0	0	0	0	3	0	0	1	0	0	0	0	0	0	1	0	0	0	1	0	0	0	0	0	0	0	0	2	0	0	0	0	0	0	0	0	0	1	0
Fancl	0	0	0	0	1	0	0	0	0	0	0	0	0	1	0	0	0	0	0	1	0	0	0	0	0	0	0	0	0	0	0	0	0	0	0	0	0	0	0	0	0	1	0	3	0	0	0	0	1
CR44192	0	0	0	0	0	0	0	0	0	0	0	0	0	0	0	0	0	0	0	1	0	0	0	0	0	0	0	0	0	0	0	0	0	0	0	0	0	0	0	0	0	0	0	2	0	0	0	0	0
Npc2e	0	0	0	0	0	0	0	0	0	0	0	0	0	0	0	0	0	0	0	0	0	0	0	0	0	0	0	0	0	0	0	0	0	0	0	0	0	0	0	0	0	0	0	0	0	0	0	0	2
Npc2d	0	0	0	0	0	0	0	3	0	0	0	0	2	0	0	0	0	0	0	0	0	0	0	0	0	0	0	0	1	0	0	0	0	0	0	0	0	0	0	0	0	0	0	1	0	0	0	0	0
Npc2c	0	0	0	0	0	0	0	0	0	0	0	0	0	0	0	0	0	0	0	0	0	0	0	0	0	0	0	0	0	0	0	0	0	0	0	0	0	0	0	0	0	0	0	0	0	0	0	0	0
CR45054	0	0	0	1	2	0	0	0	0	0	0	1	0	0	1	0	0	3	0	0	0	0	3	0	2	0	0	0	1	0	0	0	1	0	1	0	0	0	0	0	0	3	2	5	1	0	1	0	0
CR43459	0	0	0	4	0	0	0	0	0	0	0	0	0	0	0	0	0	0	0	0	0	1	1	0	0	0	0	0	0	0	0	0	0	0	1	0	1	0	0	0	0	2	0	5	1	0	0	0	0
Fmr1	0	0	0	3	0	0	0	0	0	0	0	2	0	3	4	0	0	3	0	0	0	3	3	0	2	0	1	0	0	0	0	0	1	0	2	0	2	3	0	2	1	3	0	2	3	0	5	1	1
CG3940	0	0	0	0	0	1	0	0	0	1	2	0	0	1	0	0	0	0	0	4	1	2	1	0	0	0	0	4	0	0	0	0	0	1	0	0	0	0	3	0	0	0	0	0	0	0	0	6	0
ATPsynepsilonL	0	0	0	0	0	0	0	0	0	0	0	0	0	0	0	0	0	0	0	0	0	0	0	0	5	0	0	0	0	0	0	0	0	0	0	0	0	0	0	0	0	0	0	0	0	0	0	0	0
knk	0	0	0	0	0	0	0	0	0	0	0	0	0	0	0	0	0	0	0	0	0	0	0	0	0	0	0	0	0	0	0	0	0	0	0	0	0	0	0	0	0	0	0	0	0	0	0	0	0
tws	0	0	0	0	2	0	0	0	0	0	0	5	0	6	1	0	0	2	0	0	0	3	0	0	4	0	0	0	3	0	0	0	2	2	1	0	0	2	0	1	4	2	0	11	7	0	3	1	0
TAF1B	0	0	0	0	0	0	0	0	0	0	0	0	0	0	0	0	0	0	0	0	0	0	0	0	0	0	0	0	0	0	0	0	0	0	0	0	1	1	0	0	0	0	0	0	0	0	0	0	1
Invadolysin	0	0	0	0	2	0	0	0	0	0	0	0	0	0	0	0	0	0	0	0	0	0	0	0	0	0	0	0	0	0	0	0	0	0	0	0	0	0	0	0	0	0	0	0	0	0	0	0	0
CG6254	0	0	0	0	0	0	0	0	0	0	0	2	0	0	0	0	0	0	0	0	0	0	0	0	0	0	0	0	1	0	0	0	0	0	0	0	0	0	0	0	0	0	0	0	0	0	0	0	1
Best1	0	0	0	0	0	1	0	0	0	0	0	1	0	0	0	0	0	1	0	0	0	0	0	0	0	0	0	0	0	0	0	0	0	0	0	0	0	0	0	0	0	0	0	2	0	0	0	0	1
CG12814	0	0	0	0	0	0	0	0	0	0	0	0	0	0	0	0	0	0	0	0	0	0	0	0	0	0	0	0	0	0	0	0	0	0	0	0	0	0	0	0	0	0	0	0	0	0	0	0	0
Syn	0	0	0	2	2	0	0	0	0	0	0	0	0	0	0	0	0	0	0	0	1	0	6	0	0	0	0	0	0	0	0	0	0	0	2	0	0	0	0	2	0	0	0	10	0	0	3	0	0
Timp	0	0	0	0	0	0	0	0	0	0	0	3	0	0	2	0	0	2	0	0	0	0	0	0	2	0	0	0	0	0	0	0	3	0	0	0	0	3	0	0	2	0	0	0	8	0	0	0	0
CG12817	0	0	0	0	1	0	0	0	0	0	0	0	0	0	0	0	0	0	0	0	0	0	0	0	0	0	0	0	0	0	0	0	0	0	0	0	0	0	0	0	0	0	0	0	0	0	0	0	0
CG42795	0	0	0	3	2	0	0	0	0	0	0	0	0	2	0	0	0	0	0	0	0	0	1	0	0	0	0	0	0	0	0	0	0	0	3	0	1	0	0	0	0	0	0	10	0	0	0	0	1
Sirt6	0	0	0	0	0	0	0	0	0	0	0	0	0	0	0	0	0	0	0	0	0	0	0	0	0	0	0	0	0	0	0	0	0	0	0	0	0	0	0	0	0	0	0	1	0	0	0	0	0
pont	0	0	0	0	0	0	0	0	0	0	0	0	0	0	1	0	1	2	0	0	1	1	0	0	0	0	0	0	0	0	0	0	0	0	0	0	0	1	0	0	0	4	0	1	1	0	0	0	0
CG43143	0	0	0	2	3	0	1	0	0	0	0	3	0	5	1	0	0	6	0	0	0	0	0	0	14	0	0	1	0	0	0	0	7	0	1	0	0	6	0	1	3	5	0	3	5	0	0	0	2
CG6293	0	0	0	0	0	0	0	0	0	0	0	0	0	0	0	0	0	0	0	0	0	0	0	0	0	0	0	0	0	0	0	0	0	0	0	0	0	0	0	0	0	0	0	0	0	0	0	0	0
Bruce	0	0	0	5	0	0	0	0	0	0	0	1	0	2	1	0	0	1	0	1	0	1	1	0	2	0	0	0	1	0	0	0	3	1	0	0	0	6	0	2	1	4	0	4	2	0	2	0	1
CG12818	0	0	0	0	0	0	0	0	0	0	0	0	0	0	0	0	0	0	0	0	0	0	0	1	0	0	0	0	0	0	0	0	3	2	0	0	2	0	0	0	0	0	0	0	0	0	0	0	0
sle	0	0	0	0	0	0	0	0	0	0	0	2	1	0	1	0	0	1	0	0	0	0	1	0	2	0	0	0	1	0	0	0	1	0	0	0	0	4	0	1	0	2	0	0	3	0	0	0	0
CG12592	0	0	0	0	0	0	0	0	0	0	0	0	0	0	0	0	0	0	0	0	0	0	0	0	0	0	0	0	0	0	0	0	0	0	0	0	0	0	0	0	0	0	0	0	0	0	0	0	0
jumu	0	0	0	0	0	0	0	1	0	0	0	0	0	0	0	0	0	0	0	0	0	0	0	0	0	0	0	0	0	0	0	0	2	0	0	0	0	0	0	0	0	1	0	0	1	0	1	0	0
Rfx	0	0	0	0	0	0	0	0	0	0	0	0	0	1	0	0	0	0	0	0	0	0	0	0	0	0	0	0	0	0	0	0	0	0	0	0	0	0	0	0	0	0	0	0	1	0	0	0	0
CR44938	0	0	0	0	0	0	0	0	0	0	0	0	0	0	0	0	0	0	0	0	0	0	0	0	0	0	0	0	0	0	0	0	0	0	0	0	0	0	0	0	0	0	0	0	0	0	0	0	0
cwo	0	1	0	8	4	0	1	0	0	0	0	21	0	1	5	0	0	14	0	0	0	1	2	0	5	0	0	0	3	0	0	2	7	2	3	0	2	4	0	5	4	10	0	14	6	0	1	0	7
mthl11	0	0	0	0	0	0	0	0	0	0	0	0	0	0	0	0	0	0	0	0	0	0	0	0	0	0	0	0	0	0	0	0	0	0	0	0	0	0	0	0	0	0	0	0	0	0	0	0	0
CG6325	0	0	0	0	0	0	0	0	0	0	0	1	0	0	0	0	0	2	0	0	0	0	0	0	0	0	0	0	0	0	0	0	0	0	0	0	0	1	0	0	0	0	0	0	0	0	0	0	0
Irp-1B	1	0	0	0	0	0	0	0	0	0	0	2	0	0	0	0	2	0	1	4	2	0	0	2	1	0	0	1	1	0	0	0	0	6	0	0	1	3	1	0	0	1	0	1	0	0	0	0	0
Rrp46	0	0	0	0	0	0	0	0	0	0	1	1	0	1	0	0	0	1	0	0	0	0	0	0	0	0	0	0	0	0	0	0	1	0	0	0	0	0	0	0	0	0	0	0	0	0	0	3	0
CG6345	0	0	0	0	0	0	0	0	0	0	0	0	0	0	0	0	0	0	0	0	0	0	0	0	0	0	0	0	0	0	0	0	0	0	0	0	0	0	0	0	0	0	0	0	0	0	0	0	0
Cyp12e1	0	0	0	0	0	0	0	0	0	0	0	0	0	0	1	0	0	0	0	0	0	0	0	0	0	0	0	0	0	0	0	0	0	0	0	0	0	0	1	0	0	0	0	0	0	0	0	0	0
hth	0	0	0	0	2	0	0	0	1	0	0	0	0	0	0	0	0	0	0	0	0	0	0	0	0	0	0	0	0	0	0	0	0	0	5	0	14	0	0	38	0	0	0	0	0	0	3	0	9
CG6465	0	0	0	0	0	0	0	0	0	0	2	0	0	0	0	0	0	0	1	0	1	0	0	1	0	0	0	1	0	0	0	0	0	0	0	0	0	0	0	0	0	0	0	0	1	0	0	2	0
CG14688	0	0	0	0	0	2	0	0	0	0	0	0	0	0	0	0	1	0	2	1	2	0	0	2	0	0	0	2	0	0	0	0	0	0	0	0	0	0	1	0	0	0	0	0	0	0	0	4	2
CR44230	0	0	0	0	0	0	0	0	0	0	0	0	0	0	0	0	0	0	0	0	0	0	0	0	0	0	0	0	0	0	0	0	0	0	0	0	0	0	0	0	0	0	0	0	0	0	0	0	0
pug	0	0	0	0	0	3	0	0	0	0	0	0	1	0	0	0	0	0	0	2	0	0	0	0	0	0	0	1	0	0	0	0	0	1	0	0	3	0	0	1	0	0	0	2	0	0	0	0	1
CG14683	0	0	1	0	0	1	0	0	0	0	0	0	1	1	1	0	0	2	1	1	0	2	0	0	2	0	0	0	0	0	0	0	1	0	0	0	0	0	0	1	0	0	0	1	2	0	0	1	0
CG31391	0	0	0	0	0	0	0	0	0	0	0	0	0	0	0	0	0	0	0	0	0	0	0	0	0	0	0	0	0	0	0	0	0	0	0	0	0	0	0	0	0	0	0	0	0	0	0	0	0
CG31467	0	0	0	0	0	0	0	0	0	0	0	0	0	0	0	0	0	0	0	0	0	0	0	0	0	0	0	0	0	0	0	0	0	0	0	0	0	0	0	0	0	0	0	0	0	0	0	0	0
CG31278	0	0	0	0	0	0	0	0	0	0	0	0	0	0	0	0	0	0	0	0	0	0	0	0	0	0	0	0	0	0	0	0	1	0	0	0	0	1	0	0	1	0	0	0	0	0	0	0	1
CG31373	0	0	0	0	0	0	0	1	0	0	0	1	0	0	0	0	0	0	0	0	0	0	0	0	3	0	0	0	0	0	0	0	0	0	0	0	0	0	0	0	0	0	0	0	0	0	0	0	0
TkR86C	0	0	0	0	0	0	0	0	0	0	0	0	0	0	0	0	0	0	0	0	0	0	0	0	0	0	0	0	0	0	0	0	0	0	0	0	0	0	0	0	0	0	0	0	0	0	0	0	0
MED7	0	0	0	0	1	0	0	0	0	0	0	1	0	2	0	0	0	1	0	0	0	0	0	0	0	0	0	0	0	0	0	0	0	0	1	0	0	0	0	3	0	2	0	0	1	0	0	1	0
CR45016	0	0	0	0	0	0	0	0	0	0	0	0	0	0	0	0	0	0	0	0	0	0	0	0	0	0	0	0	0	0	0	0	0	0	0	0	0	0	0	0	0	0	0	0	0	0	0	0	0
Cap-H2	0	0	0	0	0	0	1	0	0	0	0	1	0	0	0	0	0	0	0	0	0	0	0	0	1	0	0	0	0	0	0	0	0	0	0	0	0	0	0	0	0	0	0	0	0	0	1	0	0
TfIIFbeta	0	0	0	0	0	0	0	0	0	0	0	0	0	0	1	0	0	1	1	0	0	0	0	0	0	0	0	0	1	0	0	0	0	0	1	0	0	0	1	1	0	2	0	0	1	0	0	0	2
CG45076	0	0	0	0	0	0	0	0	0	0	0	0	0	0	0	0	0	0	0	0	0	0	0	0	0	0	0	0	0	0	0	0	0	0	0	0	0	0	0	0	0	0	0	0	0	1	0	0	0
fau	0	0	0	0	0	0	0	0	0	0	0	0	0	0	0	0	0	0	0	0	0	0	0	0	0	0	0	0	0	0	0	0	0	0	0	0	0	0	0	0	0	0	0	0	0	1	0	0	0
CG45078	0	0	0	0	0	0	0	0	0	0	0	0	0	0	0	0	0	0	0	0	0	0	0	0	0	0	0	0	0	0	0	0	0	0	0	0	0	0	0	0	0	0	0	0	0	2	0	0	0
mRpL37	0	0	0	0	1	0	0	0	0	0	1	2	1	0	0	0	0	0	0	1	0	0	0	0	2	0	0	2	0	0	0	0	2	1	0	0	0	2	1	0	0	1	0	0	2	0	1	2	0
Rbp1	1	0	0	1	0	4	0	0	0	2	1	4	2	2	1	0	1	6	0	1	3	0	0	0	8	1	1	6	1	0	0	0	2	8	2	1	1	5	1	3	0	4	1	1	6	0	1	5	0
Art1	0	0	0	0	0	0	0	0	0	0	0	3	0	1	0	0	0	1	0	0	1	2	0	1	4	0	0	1	0	0	1	0	2	0	0	0	0	2	0	2	2	1	0	0	1	0	2	0	1
Mcm5	0	0	0	0	0	0	0	0	0	0	0	0	0	0	0	0	0	0	0	0	0	0	0	0	2	0	0	0	0	0	0	0	0	0	0	0	0	0	0	0	0	0	0	0	0	0	0	0	0
CG14687	0	0	0	0	0	0	0	0	0	0	0	0	0	0	0	0	0	0	0	0	0	0	0	0	0	0	0	0	0	0	0	0	0	0	0	0	0	0	0	0	0	0	0	0	0	0	0	0	0
CG14693	0	0	0	0	0	0	0	0	0	0	0	0	0	0	0	0	0	0	0	0	0	0	0	0	0	0	0	0	0	0	0	0	0	0	0	0	0	0	0	0	0	0	0	0	0	0	0	0	0
CG4089	0	0	0	0	0	0	0	0	0	0	0	0	0	0	0	0	0	0	0	0	0	0	0	0	0	0	0	0	0	0	0	0	0	0	0	0	1	0	0	0	0	0	0	0	0	0	0	0	0
Cad86C	0	0	0	0	0	0	0	0	0	0	0	0	0	0	0	0	0	0	0	0	0	0	0	0	0	0	0	0	0	0	0	0	0	0	0	0	0	0	0	0	0	0	0	0	0	0	0	0	0
CG42394	0	0	0	0	4	0	0	1	0	0	0	5	0	5	3	1	0	31	0	0	2	2	3	2	11	1	0	0	2	0	0	0	1	0	6	0	0	5	0	5	0	10	0	1	9	0	0	1	7
CG4565	0	0	0	0	0	0	0	0	0	0	0	0	0	0	0	0	0	0	0	0	0	0	0	0	0	0	0	0	0	0	0	0	0	0	0	0	0	0	0	0	0	0	0	0	0	0	0	0	0
CG6567	0	0	0	0	0	0	0	0	0	2	0	0	0	0	0	0	2	1	0	1	1	1	0	1	0	0	0	2	2	0	0	0	1	1	0	0	0	0	0	1	1	0	0	0	2	0	1	2	1
CG4511	1	0	0	3	0	0	0	0	1	0	0	1	0	0	0	0	1	5	1	0	0	0	0	0	2	0	1	1	0	0	0	0	1	0	0	0	0	1	0	0	2	6	0	2	4	0	3	1	3
CG4570	0	0	0	0	0	0	0	0	0	0	0	0	0	0	0	0	0	0	0	0	0	0	0	0	0	0	0	0	0	0	0	0	0	0	0	0	0	0	0	0	0	0	0	0	0	0	0	0	0
CG14694	0	0	0	0	0	0	0	0	0	0	0	0	0	0	0	0	0	0	0	0	0	0	0	0	0	0	0	0	0	0	0	0	0	2	0	0	0	0	0	0	0	0	0	0	0	0	0	1	0
CG6574	1	0	0	0	0	0	0	1	0	0	0	0	1	0	0	0	0	0	1	0	3	0	0	0	1	0	0	0	0	0	0	0	0	7	0	0	0	0	1	0	0	0	0	0	0	0	0	4	1
SelR	0	0	1	0	0	0	0	0	0	0	0	0	1	1	1	0	1	1	0	0	0	0	1	1	1	0	0	0	0	0	0	0	1	2	0	0	1	0	3	0	0	0	0	2	0	0	3	0	1
Tsp86D	0	0	0	0	0	0	0	0	0	0	0	0	0	1	0	0	1	0	0	0	0	0	0	0	0	0	0	0	0	0	0	0	1	1	1	0	0	0	0	0	0	1	0	0	1	0	0	0	0
Fdh	0	0	2	6	0	1	0	1	0	2	7	6	2	4	2	3	12	11	3	11	5	1	0	7	8	1	1	11	2	0	0	0	4	29	1	0	3	6	11	2	0	16	0	3	9	0	3	12	2
CG4596	0	0	0	4	1	0	0	0	0	0	0	0	0	0	0	0	0	0	0	0	0	0	0	0	0	0	0	0	0	0	0	0	0	0	0	0	0	0	0	0	0	0	0	0	0	0	2	0	0
Sodh-2	0	0	0	0	1	0	0	0	0	0	0	0	0	1	0	0	0	0	0	0	0	0	0	0	0	0	0	0	0	0	0	0	0	0	0	0	1	0	0	0	0	0	0	0	0	0	0	0	0
CG14695	0	0	0	0	0	0	0	0	0	0	0	0	0	0	0	0	0	4	0	0	0	0	0	0	0	0	0	0	0	0	0	0	1	0	0	0	0	1	0	0	0	0	0	0	0	0	0	0	0
Tpc1	0	0	0	0	0	0	0	1	0	0	0	2	0	0	0	0	0	1	0	0	0	0	0	0	1	0	1	0	0	0	0	0	3	1	2	1	0	1	0	0	0	2	0	0	2	0	0	0	0
CG14696	0	0	0	0	0	0	0	0	0	0	0	4	0	0	0	0	0	8	0	0	0	0	0	0	2	0	0	0	0	0	0	0	2	0	0	0	0	0	0	0	0	7	0	0	0	0	0	0	0
Leash	0	0	0	0	0	0	0	0	0	0	0	0	0	0	0	0	0	0	0	0	0	0	0	0	1	0	0	0	0	0	0	0	1	0	0	0	0	0	0	0	0	1	0	0	0	0	0	0	0
Adk3	0	0	0	0	2	0	0	0	0	0	0	2	1	1	0	0	1	0	1	0	3	0	0	0	0	0	0	2	0	0	0	0	0	1	0	0	0	0	2	3	0	1	0	3	0	0	5	1	0
CG6621	0	0	0	0	0	0	0	0	0	0	0	0	0	0	0	0	0	0	0	0	0	0	1	0	0	0	0	0	0	0	0	0	0	0	0	0	0	0	0	0	0	0	0	0	0	0	2	0	1
CG34114	0	0	0	0	0	0	0	0	0	0	0	0	0	0	0	0	0	0	0	0	0	0	0	0	0	0	0	0	1	0	0	0	0	0	0	0	0	0	0	0	0	0	0	0	0	0	0	0	0
Ugt86Dd	0	0	0	0	0	0	0	0	0	0	0	0	3	0	1	0	5	8	0	20	3	0	0	2	0	0	0	10	0	0	1	0	23	5	1	0	0	1	0	0	0	8	0	0	0	0	0	4	0
Ugt86Di	0	0	0	0	0	0	0	0	0	0	0	2	0	0	0	1	0	5	0	1	0	0	0	0	0	0	0	0	0	0	0	0	1	1	0	0	0	1	0	0	1	5	0	0	0	0	0	0	0
Ugt86Dc	0	0	0	0	0	0	0	0	0	0	0	0	0	0	0	0	0	0	0	0	0	0	0	0	0	0	0	0	0	0	0	0	0	0	0	0	0	0	0	0	0	0	0	0	0	0	0	0	0
Ugt86Da	0	0	0	0	0	0	0	3	1	0	0	4	0	1	2	0	0	7	0	1	0	0	0	1	3	0	0	2	0	0	0	0	1	0	0	0	0	2	1	0	1	5	0	0	2	0	0	6	0
CG4757	0	0	0	0	0	0	0	0	0	0	0	0	0	0	0	0	0	0	0	0	0	0	0	0	0	0	0	0	0	0	0	0	0	0	0	0	0	0	0	0	0	0	0	0	0	0	0	0	0
Ugt86Dg	0	0	0	0	0	0	0	0	0	0	0	0	0	0	0	0	0	0	0	0	0	0	0	0	0	0	0	0	0	0	0	0	0	0	0	0	0	0	0	0	0	0	0	0	0	0	0	0	0
Ugt86De	0	0	0	0	0	0	0	0	0	0	0	0	0	0	0	0	0	0	0	0	0	0	0	0	0	0	0	0	0	0	0	0	0	0	0	0	0	0	0	0	0	0	0	0	0	0	0	0	0
Ugt35b	0	0	0	0	0	0	0	0	0	0	0	0	0	0	0	0	0	0	0	0	0	0	0	0	0	0	0	0	0	0	0	0	0	0	0	0	0	0	0	0	0	0	0	0	0	0	0	0	0
Ugt35a	1	0	0	0	0	0	1	1	0	0	0	3	1	1	3	0	0	3	0	0	1	0	1	0	2	0	0	1	0	0	1	0	4	2	0	0	0	0	3	0	2	1	0	0	3	0	0	0	0
Ugt86Dj	0	0	0	0	0	0	0	0	0	0	1	1	0	1	0	0	0	0	0	0	0	0	0	0	0	0	0	1	2	0	0	0	0	0	0	0	0	0	0	0	0	0	0	2	1	0	0	0	0
Ugt86Dh	0	0	0	0	0	0	0	0	0	0	1	1	2	0	0	0	0	0	0	2	0	0	0	0	1	0	0	1	0	0	0	0	0	1	0	0	0	0	0	1	0	1	0	0	0	0	0	2	1
CG18577	0	0	0	0	0	0	0	0	0	0	1	0	0	0	0	0	1	0	2	2	0	0	0	0	0	0	0	4	0	0	0	1	0	3	0	0	0	0	2	0	0	0	0	0	0	0	0	7	0
cu	0	0	0	4	0	0	0	0	0	0	0	1	0	6	0	0	0	0	0	0	0	0	4	0	3	0	1	0	8	0	0	0	0	0	2	0	0	0	0	1	0	0	0	1	0	0	5	0	4
SdhC	0	0	1	2	1	2	1	2	0	2	9	7	3	13	6	3	12	20	3	11	4	1	0	9	10	0	3	19	4	1	1	0	7	19	1	5	1	7	11	7	2	22	0	6	14	0	5	35	5
Tctp	6	0	2	22	10	5	3	8	3	2	6	118	4	27	38	2	21	146	10	16	20	8	12	18	71	17	4	24	14	2	3	1	50	62	5	3	15	97	16	16	54	123	0	14	97	6	9	52	26
ZnT86D	0	0	0	1	0	0	0	0	0	0	0	0	0	0	0	0	1	3	2	3	0	0	0	0	1	0	0	0	1	0	0	0	2	0	0	0	0	2	0	0	0	2	0	0	2	0	1	0	1
RpS25	5	2	4	46	44	18	17	13	9	10	38	327	9	59	129	20	86	502	35	94	62	22	55	44	230	98	20	104	69	6	16	2	230	200	24	29	47	404	73	75	155	460	0	66	308	8	36	161	103
CG4820	0	0	0	0	0	0	0	0	0	0	0	0	0	1	0	0	0	0	0	0	0	0	0	0	0	0	0	0	0	0	0	0	0	0	0	0	0	0	0	0	0	0	0	0	0	0	0	0	1
CG6689	0	0	0	0	0	0	0	0	0	0	0	1	1	0	0	0	0	0	0	0	0	0	0	0	0	0	0	0	0	0	0	0	0	0	0	0	0	0	0	0	0	0	0	0	0	0	0	0	0
CG6693	0	0	0	0	0	0	0	0	0	0	0	1	0	0	1	0	0	0	0	0	0	0	0	0	2	0	0	0	0	0	0	0	0	1	0	0	0	3	0	0	0	0	0	0	0	0	0	1	0
RpL3	0	0	3	18	19	23	6	17	2	6	13	171	13	39	70	6	43	361	25	56	23	15	24	21	120	35	7	70	15	0	10	6	142	88	17	8	17	266	33	35	93	328	2	32	185	3	24	64	46
CR31144	0	0	0	0	0	0	0	0	0	0	0	0	0	0	0	0	0	0	0	0	0	0	0	0	0	0	0	0	0	0	0	0	0	0	0	0	0	0	0	0	0	0	0	0	0	0	0	0	0
snoRNA:Psi28S-291	0	0	0	0	0	0	0	0	0	0	0	0	0	0	0	0	0	0	0	0	0	0	0	0	0	0	0	0	0	0	0	0	0	0	0	0	0	0	0	0	0	0	0	0	0	0	0	0	0
scpr-C	0	0	0	0	0	0	0	0	0	0	0	0	0	0	0	0	0	0	0	0	0	0	0	0	0	0	0	0	0	0	0	0	0	0	0	0	0	0	0	0	0	0	0	0	0	0	0	0	0
CG17726	0	0	0	0	0	0	0	0	0	0	0	0	0	0	0	0	0	0	0	0	0	0	0	0	0	0	0	1	0	0	0	0	0	0	0	1	0	0	0	0	0	0	0	0	0	0	0	0	0
GCC88	0	0	0	0	0	0	0	0	0	0	0	1	0	0	0	0	0	1	0	1	0	0	0	0	0	0	0	0	0	0	0	0	1	1	0	0	1	1	1	0	0	0	0	1	0	0	0	0	0
CG17187	0	0	0	0	0	0	0	0	0	0	1	1	0	0	0	1	0	1	0	0	0	0	0	0	0	0	0	0	0	0	0	0	0	0	0	0	0	0	0	0	0	0	0	0	0	0	0	0	0
CG14701	0	0	0	1	0	0	0	1	0	0	0	0	0	0	0	0	0	1	0	1	1	0	1	0	3	0	0	0	0	0	0	0	0	0	0	0	0	0	1	0	0	3	0	4	0	0	1	2	0
Arfip	0	0	0	1	0	0	0	0	0	0	0	0	0	0	0	0	0	0	0	0	1	0	0	0	1	0	0	0	0	0	0	0	1	0	0	0	0	2	0	1	0	1	0	0	0	0	0	0	1
CG17721	0	0	0	0	0	0	0	0	0	0	0	0	0	1	0	0	0	0	0	1	0	0	0	0	0	0	0	1	0	0	0	0	0	0	0	0	1	0	0	0	0	0	0	0	0	0	0	2	0
CG31441	0	0	0	0	0	0	0	0	0	0	0	1	0	0	0	0	0	0	0	0	0	0	0	0	0	1	0	0	0	0	0	0	0	0	0	0	0	0	0	0	0	0	0	0	0	0	0	0	0
CG31388	0	0	0	0	0	0	0	0	0	0	0	0	0	0	0	0	0	0	0	0	0	0	0	0	0	0	0	0	0	0	0	0	0	0	0	0	0	0	0	0	0	0	0	0	0	0	0	0	0
CG17734	0	0	0	5	1	0	0	0	0	1	3	6	0	3	2	0	7	8	2	11	5	4	3	11	3	0	0	13	0	0	0	0	4	22	0	3	1	2	11	4	0	6	1	3	1	0	0	16	5
CG5214	0	0	1	1	0	3	0	1	0	1	1	2	2	1	1	0	1	3	0	5	9	1	1	2	2	2	1	8	1	0	0	0	2	6	1	4	0	3	2	2	1	5	0	2	7	0	0	12	2
pros	0	0	0	71	26	0	1	1	0	0	0	0	0	23	0	0	0	0	0	0	0	12	11	0	0	0	0	0	18	0	0	0	0	0	27	0	30	0	0	31	0	0	0	77	0	0	51	0	33
mRpL40	1	0	0	0	0	0	1	0	0	0	0	2	1	2	0	0	0	1	2	1	0	0	0	1	1	0	0	3	0	0	0	0	1	2	0	1	3	0	3	2	1	3	0	3	1	0	2	1	1
mgr	0	0	0	1	0	1	0	0	0	0	0	5	0	3	3	0	1	4	2	2	2	2	2	1	2	0	1	2	1	0	0	0	5	0	1	1	0	3	3	3	1	6	0	4	3	0	0	0	1
Irbp	0	0	0	0	0	0	1	0	0	0	0	0	1	0	0	0	0	1	0	0	0	0	0	0	1	0	0	0	0	0	0	0	0	0	0	0	0	1	0	0	0	2	0	0	0	0	0	0	0
snoRNA:Irbp-a	0	0	0	0	0	0	0	0	0	0	0	0	0	0	0	0	0	0	0	0	0	0	0	0	0	0	0	0	0	0	0	0	0	0	0	0	0	0	0	0	0	0	0	0	0	0	0	0	0
Ranbp9	0	0	0	0	0	0	0	0	1	0	0	1	0	0	0	0	1	1	0	0	0	0	0	0	2	0	0	1	0	0	0	0	1	0	0	0	0	1	1	1	0	2	0	0	2	0	0	1	0
CG5270	0	0	0	0	0	0	0	0	0	0	0	0	0	1	0	0	1	0	0	0	0	0	0	0	0	0	0	0	0	0	0	0	0	0	0	0	0	0	0	0	0	1	0	0	0	0	0	0	1
CG18643	0	0	0	2	0	0	0	0	0	0	0	0	0	1	0	0	1	1	0	0	1	0	0	0	0	0	0	1	0	0	0	0	0	0	0	0	0	0	0	0	0	0	0	1	1	0	0	0	0
RpL24-like	0	2	0	1	0	5	0	0	0	1	3	20	0	4	8	0	2	38	2	1	2	3	5	0	15	7	1	4	2	0	1	0	14	4	1	1	2	18	4	3	4	19	0	2	15	0	3	9	2
CG5276	0	0	0	0	0	0	0	0	0	0	0	0	0	1	0	0	0	0	0	0	2	0	0	0	0	0	0	0	1	0	0	0	0	0	0	0	0	0	0	0	0	0	0	0	0	0	1	0	1
CG6744	0	0	0	0	0	0	0	0	0	0	0	0	0	0	0	0	0	1	0	0	0	1	0	0	1	0	0	0	0	0	0	0	0	0	0	0	1	0	0	0	0	0	0	0	1	0	0	0	0
CG5281	0	0	0	0	0	0	0	0	0	0	0	0	0	0	0	0	0	0	0	0	0	0	0	0	0	0	0	0	0	0	0	0	0	0	0	0	0	0	0	0	0	0	0	0	0	0	0	0	0
sals	0	0	0	0	0	0	0	0	0	0	0	0	0	0	0	0	0	0	0	0	0	0	0	0	0	0	0	0	0	0	0	0	0	0	0	0	0	0	0	0	0	0	0	0	0	0	0	0	0
CG17230	0	0	0	0	0	0	0	0	0	0	0	0	0	1	0	0	0	0	0	0	0	0	0	0	0	0	0	0	0	0	0	0	0	0	0	0	0	0	0	0	0	0	0	0	0	0	0	0	0
PGRP-LB	0	0	0	13	1	0	5	0	0	0	1	16	2	35	1	0	1	21	0	1	4	1	0	0	2	0	0	1	0	1	0	0	23	3	1	0	2	1	4	17	0	20	0	27	0	1	12	6	3
CG10898	0	0	0	0	0	0	0	0	0	0	0	2	0	0	0	0	0	0	0	0	0	0	0	0	0	0	0	0	0	0	0	0	0	1	0	0	0	0	0	0	0	1	0	0	0	0	0	0	1
fabp	23	0	1	48	0	12	0	30	3	2	16	1	12	54	5	2	3	5	8	35	11	4	0	16	12	0	2	18	2	2	0	1	2	88	0	3	22	11	33	30	0	11	0	10	18	0	30	44	141
sea	0	0	0	0	0	0	0	0	0	0	0	0	0	0	0	0	0	0	0	0	0	0	0	0	0	0	0	0	0	0	0	0	0	0	0	0	0	0	0	0	0	0	0	0	0	0	0	0	0
Mrp4	0	0	0	0	0	0	0	0	0	0	0	0	1	1	1	0	0	0	0	0	0	0	0	0	0	0	0	0	0	0	0	0	2	0	0	0	0	0	1	0	0	2	0	0	0	0	0	0	4
wkd	0	0	0	0	0	0	0	0	0	0	0	0	0	0	0	0	1	0	1	0	0	0	0	0	0	0	0	2	0	0	0	1	2	0	0	0	0	3	0	1	0	2	0	5	2	0	1	0	0
CG6791	0	0	0	0	0	0	0	0	0	0	0	0	0	0	0	0	0	0	0	0	0	0	0	0	0	0	0	0	0	0	0	0	0	0	0	0	0	0	0	0	0	0	0	0	0	0	0	0	0
Jupiter	0	0	0	6	1	0	3	0	0	0	0	1	0	10	4	2	2	5	0	0	1	0	1	0	5	0	1	1	0	0	0	0	7	5	1	0	2	3	0	1	0	4	0	2	1	0	0	0	6
CG14710	0	0	0	0	0	0	0	0	0	0	0	0	0	0	0	0	0	0	0	0	0	0	2	0	0	0	0	0	0	0	0	0	1	0	0	0	0	0	0	0	0	0	0	0	0	0	0	0	0
CG6808	0	0	0	0	1	0	0	0	0	0	0	0	0	0	0	0	0	0	0	0	0	0	0	0	0	0	0	0	0	0	0	0	0	0	0	0	0	0	0	0	0	0	0	0	0	0	0	0	1
CG14711	0	0	0	0	0	0	0	0	0	0	0	0	0	0	0	0	0	0	0	0	0	0	0	0	0	0	0	0	0	0	0	0	0	0	0	0	0	0	0	0	1	2	0	0	0	0	0	0	0
CG6813	0	0	0	0	0	0	0	0	0	0	0	0	0	0	0	0	0	0	0	0	0	0	0	0	0	0	0	0	0	0	0	0	0	0	0	0	0	0	0	0	0	0	0	0	0	0	0	0	0
CG18764	0	0	0	0	0	0	0	0	0	0	0	0	0	0	0	0	0	0	0	0	0	0	0	0	0	0	0	0	0	0	0	0	0	0	0	0	0	0	0	0	0	0	0	0	0	0	0	0	0
CG14712	0	0	0	0	0	0	0	0	0	0	0	0	0	0	0	0	0	0	0	0	0	0	0	0	0	0	0	0	0	0	0	0	2	0	0	0	0	2	0	0	0	0	0	0	0	0	0	0	0
Csk	0	0	0	0	3	0	0	0	0	0	0	7	0	1	1	0	0	0	0	0	0	0	3	0	2	0	0	0	1	0	0	0	2	0	0	0	1	2	0	2	1	3	0	0	2	0	1	0	1
CR44137	0	0	0	0	0	0	0	0	0	0	0	0	0	0	0	0	0	0	0	0	0	0	1	0	0	0	0	0	0	0	0	0	0	0	0	0	0	0	0	0	0	0	0	0	0	0	0	0	0
Elp1	0	0	0	0	0	0	0	0	0	0	0	0	0	0	0	0	0	0	0	0	0	0	0	0	0	0	0	0	0	0	0	0	2	1	0	0	0	1	0	0	0	4	0	0	0	0	0	0	0
CG42327	0	0	0	0	1	0	0	0	0	0	0	0	0	1	0	0	0	0	0	0	0	0	0	0	0	0	0	1	2	0	0	0	0	0	0	0	0	0	0	0	0	0	0	0	0	0	0	2	0
CG14715	0	0	0	2	0	0	0	0	0	0	0	2	0	0	0	0	1	7	1	3	1	1	0	0	6	1	0	1	0	0	0	0	1	2	0	0	0	8	1	0	2	5	0	0	9	0	0	4	3
CG18476	0	0	0	0	2	0	0	0	0	0	0	0	0	0	1	0	0	0	0	0	0	0	0	0	0	0	0	0	0	0	0	1	0	0	0	0	0	0	0	0	0	0	0	0	0	0	0	0	0
Taf12	1	0	0	0	0	0	0	0	0	0	0	1	0	0	0	0	0	1	0	1	0	0	0	0	1	0	1	0	1	0	0	0	0	1	0	0	0	2	0	1	0	0	0	2	3	0	1	0	1
Ho	0	0	0	1	0	0	0	0	0	0	0	1	0	0	1	0	0	0	0	0	0	0	0	1	0	0	0	0	0	0	0	0	1	2	0	0	1	0	0	0	0	1	0	0	0	0	1	0	2
CG6830	0	0	0	0	0	0	0	0	0	0	0	0	1	1	1	1	0	1	0	5	0	0	0	0	0	0	0	1	0	0	0	0	1	0	0	0	1	0	0	0	0	1	0	0	0	0	0	0	2
CG6834	0	0	0	0	0	0	0	0	0	0	0	0	0	0	0	0	0	0	0	1	0	0	0	0	0	0	0	0	0	0	0	0	0	1	0	0	0	0	0	2	0	2	0	0	0	0	1	1	1
CG6908	0	0	0	0	0	0	1	0	0	0	0	0	1	0	0	0	1	0	0	3	0	0	0	0	0	0	0	0	0	0	0	0	0	1	0	0	0	0	0	0	0	0	0	0	0	1	0	1	1
CG18765	0	0	0	0	0	0	0	0	0	0	0	0	1	0	0	0	0	0	0	0	1	0	0	0	0	0	0	0	0	0	0	0	0	0	0	0	0	0	1	0	0	0	0	0	0	0	0	0	0
CG12594	0	0	0	0	0	0	0	0	0	0	0	0	0	0	0	0	0	0	0	0	0	0	0	0	0	0	0	0	0	0	0	0	0	0	0	0	0	0	0	0	0	0	0	0	0	0	0	0	0
CG14721	0	0	1	1	0	0	0	0	0	0	1	1	0	0	1	0	2	1	0	2	4	0	0	1	1	0	0	5	0	0	0	0	0	1	0	0	0	0	3	0	0	1	0	1	1	0	0	10	2
Blm	0	0	0	0	0	0	0	0	0	0	0	0	0	0	0	0	0	0	0	0	0	1	0	0	0	0	0	0	0	0	0	0	0	0	0	0	0	3	0	0	0	0	0	0	0	0	0	0	0
CG14722	0	0	0	0	0	0	0	0	0	0	0	1	0	0	0	0	0	1	1	1	1	1	0	1	0	0	0	0	0	0	0	0	1	0	0	0	0	0	0	0	2	2	0	0	2	0	0	0	1
CG6923	0	0	0	0	0	0	0	0	0	0	0	0	0	0	0	0	1	1	0	0	0	0	0	0	0	0	0	0	0	0	0	0	0	0	0	0	0	0	0	0	1	0	0	0	0	0	0	0	0
Lk6	1	0	0	23	5	2	0	0	1	0	1	45	0	18	11	0	1	26	1	2	0	12	11	0	13	0	1	0	10	4	0	11	33	8	12	0	15	25	0	19	20	18	5	22	12	0	13	4	19
l(3)neo38	0	0	0	9	9	0	2	0	0	0	0	5	0	7	2	0	0	9	0	1	0	3	4	0	8	0	0	0	3	0	0	0	8	0	4	0	5	11	0	9	5	5	0	7	10	0	3	0	4
CG17360	0	0	0	0	0	0	0	0	0	0	0	0	0	0	0	0	0	0	0	0	0	0	0	0	0	0	0	0	0	0	0	0	0	0	0	0	0	0	0	0	0	0	0	0	0	0	0	0	0
HisCl1	0	0	0	0	0	0	0	0	0	0	0	0	0	0	0	0	0	0	0	0	0	0	0	0	0	0	0	0	0	0	0	0	0	0	0	0	0	0	0	0	0	0	0	0	0	0	0	0	0
Sbf	0	0	0	0	0	0	0	0	0	0	0	0	0	0	0	0	0	1	0	0	0	0	0	0	0	0	0	0	0	0	0	0	0	0	0	0	1	1	0	0	0	1	0	1	0	0	0	0	3
ClC-a	0	0	0	0	0	0	0	0	0	0	0	0	0	0	0	0	0	0	0	0	0	0	0	0	0	0	0	0	0	0	0	0	0	0	0	0	1	0	0	0	0	0	0	0	0	0	0	0	0
glo	0	0	0	0	1	1	0	0	0	0	0	4	0	1	0	0	0	4	0	1	1	1	1	0	3	0	0	0	3	0	0	0	2	2	3	0	1	3	0	2	0	1	0	7	3	0	1	2	2
COX5A	0	0	3	9	0	5	1	4	1	3	19	5	6	10	19	11	26	26	7	33	30	4	3	17	24	7	6	55	7	0	0	1	13	74	3	13	7	11	15	14	14	57	1	8	27	0	8	52	23
CG6950	0	0	0	1	1	1	0	0	0	0	0	0	0	1	1	0	5	0	2	2	2	0	1	1	1	0	0	4	1	0	0	0	2	5	0	0	0	0	1	1	1	0	0	0	1	0	0	7	1
CG6959	0	0	0	2	0	0	0	0	0	0	0	0	0	0	0	0	0	0	0	0	0	0	0	0	0	0	0	0	0	0	0	0	0	0	0	0	2	0	0	0	0	0	0	0	0	0	0	0	1
CG6962	0	0	0	0	0	0	0	0	0	0	0	0	0	0	0	0	0	0	1	0	0	0	0	0	0	0	0	0	0	0	0	0	0	0	0	0	0	0	0	0	0	0	0	0	0	0	0	0	0
CG31368	0	0	0	0	0	0	0	0	0	0	0	0	0	0	0	0	0	2	0	0	0	0	0	0	0	0	0	0	0	0	0	0	0	0	0	0	0	0	0	1	0	0	0	0	0	0	0	0	0
mthl5	0	0	0	0	1	0	0	0	0	0	0	2	0	0	0	0	0	0	0	0	0	0	0	0	0	0	0	0	0	0	0	0	0	0	0	0	0	0	0	0	0	0	0	0	0	0	0	0	0
Cad87A	0	0	0	0	0	0	0	0	0	0	0	0	0	1	1	0	0	0	0	0	0	1	1	0	2	0	0	0	0	0	0	0	0	0	0	0	0	1	0	0	0	0	0	0	0	0	0	0	0
CG31211	0	0	0	2	0	0	0	0	0	0	0	0	0	0	0	0	0	1	0	0	0	1	0	0	0	0	0	0	0	0	0	0	0	0	0	0	0	0	0	0	0	0	0	0	0	0	0	0	0
Hsp70Aa	0	0	0	0	2	0	0	0	1	0	0	0	0	2	0	0	0	0	0	0	1	0	0	0	0	0	0	0	1	0	0	0	0	0	2	0	1	0	0	1	0	0	0	1	0	0	2	0	7
Hsp70Ab	0	0	0	30	39	1	0	0	0	0	0	1	0	43	4	0	0	19	1	2	7	16	27	0	0	0	0	0	23	0	1	3	3	3	26	0	37	0	0	6	15	5	0	58	0	0	24	2	13
CG3281	0	0	0	0	0	0	0	0	0	0	0	0	0	0	0	0	0	1	0	0	0	0	0	0	0	0	0	0	0	0	0	0	1	0	0	0	0	0	0	0	0	0	0	0	0	0	0	0	1
aurA	0	0	0	0	0	0	0	0	0	0	0	0	0	0	0	0	0	0	0	0	0	0	0	0	0	0	0	0	0	0	0	0	0	0	0	0	0	0	0	0	0	0	0	0	0	0	0	0	0
CG12213	0	0	0	0	0	0	0	0	0	0	0	0	0	0	0	0	0	3	1	1	0	0	0	0	0	0	0	1	0	0	0	0	0	0	0	0	0	0	0	0	0	0	0	0	0	0	0	1	1
GC1	0	0	0	0	0	0	0	0	0	0	0	0	0	0	2	0	1	0	0	1	1	0	0	0	0	0	0	2	0	0	0	0	0	1	0	0	0	0	3	0	0	0	0	0	0	0	0	4	2
Tango9	0	0	0	1	0	0	0	0	0	0	0	1	0	2	1	0	3	1	0	1	0	0	0	0	0	0	0	0	0	0	0	0	0	1	0	0	1	1	0	0	0	1	0	1	0	0	2	0	0
CG10005	0	0	0	0	0	0	0	0	0	0	0	0	0	1	0	0	0	0	0	0	0	0	0	0	0	0	0	0	0	0	0	0	0	0	0	0	0	0	0	0	0	0	0	0	0	0	0	0	0
CR44135	1	0	0	0	0	0	0	0	0	0	0	0	0	0	0	0	0	0	0	0	0	0	0	0	0	0	0	1	0	0	0	0	0	1	0	0	0	0	0	0	0	0	0	0	0	0	2	0	0
CG18547	0	0	2	0	0	0	0	2	0	1	9	1	8	1	0	0	33	5	6	26	15	0	0	21	0	0	1	51	0	0	0	0	0	63	0	0	0	0	18	0	0	1	0	0	0	0	0	49	1
CG12224	0	0	0	0	0	0	0	0	0	0	2	1	0	0	0	0	0	0	0	0	0	0	0	0	0	0	0	0	0	1	0	2	1	0	0	0	0	0	1	0	0	2	0	0	0	0	0	2	0
CG3397	0	0	0	0	0	0	0	0	0	0	0	1	0	0	0	0	0	5	1	0	0	0	0	0	0	0	0	3	0	0	0	1	0	3	0	0	0	0	0	0	0	0	0	0	0	0	0	0	0
mfas	0	0	0	0	0	0	0	0	0	0	0	0	0	0	0	0	0	0	0	0	0	0	0	0	0	0	0	0	0	0	0	0	0	0	0	0	0	0	0	0	0	0	0	0	0	0	0	0	0
Tk	0	0	0	0	0	0	0	7	1	0	0	0	0	1123	0	1	0	0	0	0	1	223	154	0	0	0	0	1	95	0	0	1	0	2	0	0	0	0	0	0	0	0	0	4	0	0	0	0	1
Ect3	0	0	0	0	0	0	0	0	0	0	0	0	0	0	0	0	0	0	0	0	0	0	0	0	0	0	0	0	0	0	0	0	0	0	0	0	0	0	0	0	0	0	0	0	0	0	0	0	0
KLHL18	0	0	0	0	0	0	0	0	0	0	0	3	0	0	0	0	0	0	0	0	0	0	2	0	0	0	0	1	1	0	0	0	0	0	1	0	0	0	0	0	0	1	0	0	0	0	0	0	0
GCC185	0	0	0	0	1	0	0	1	0	0	0	0	0	1	0	0	0	0	0	0	0	0	0	0	0	0	0	0	0	0	0	0	1	0	0	0	1	1	0	0	1	0	0	0	0	0	0	0	0
DCAF12	0	0	0	0	0	0	0	0	0	0	0	0	0	0	0	0	0	0	0	0	0	0	0	0	0	0	1	1	0	0	0	0	0	0	1	0	0	0	0	0	0	0	0	0	0	0	0	0	0
Spt3	0	0	0	0	0	0	0	0	0	0	0	1	0	0	1	0	0	0	0	0	0	0	0	0	1	0	0	0	0	0	0	0	0	0	0	0	0	0	0	0	0	0	0	0	0	0	0	0	1
ATP8B	0	0	0	0	0	0	0	0	0	0	0	1	0	1	0	0	0	2	0	0	0	0	0	0	2	0	0	0	0	0	0	0	0	0	0	0	0	1	0	0	1	1	0	0	1	0	0	0	0
dpr17	0	0	0	0	0	0	0	0	0	0	0	0	0	0	0	0	0	0	0	0	0	0	0	0	0	0	0	0	0	0	0	0	0	0	0	0	0	0	0	0	0	0	0	0	0	0	0	0	0
dpr15	0	0	0	0	0	0	0	0	0	0	0	0	0	0	0	0	0	0	0	0	0	0	0	0	0	0	0	0	0	0	0	0	0	0	0	0	0	0	0	0	0	0	0	0	0	0	0	0	0
CG4830	0	0	0	0	0	0	0	0	0	0	0	0	0	0	0	0	0	0	0	0	0	0	0	0	0	0	0	0	0	0	0	0	0	0	0	0	0	0	0	0	0	0	0	0	0	0	0	0	0
Cog1	0	0	0	0	0	0	0	0	0	0	0	0	0	1	0	0	1	1	0	0	0	0	0	0	2	0	0	0	0	0	0	0	1	0	0	0	0	3	0	0	0	0	0	1	0	0	0	2	0
CG4860	0	0	0	0	0	0	0	0	0	0	0	1	0	0	0	0	0	1	0	0	0	0	0	0	1	0	0	0	0	1	0	0	1	1	0	0	0	0	0	0	0	0	0	0	1	0	0	0	0
CG10038	0	0	0	0	0	0	0	0	0	0	0	0	1	0	0	0	0	3	0	0	0	0	0	0	0	0	0	0	0	0	0	0	0	1	0	0	1	0	0	1	0	0	0	0	1	0	1	1	0
CG10041	0	0	0	0	0	0	0	0	0	0	0	0	0	0	0	0	0	0	0	0	0	0	0	0	0	0	0	0	0	0	0	0	0	0	0	0	0	0	0	0	0	0	0	0	0	0	0	0	0
MBD-R2	0	0	0	1	0	0	0	0	0	0	0	0	0	0	1	0	0	2	0	0	0	0	2	0	0	0	0	0	2	0	0	0	1	0	1	0	0	1	0	0	1	1	0	3	0	0	1	0	1
CG4115	0	0	0	0	0	0	0	0	0	0	0	0	0	0	0	0	0	0	0	0	0	0	0	0	0	0	0	0	0	0	0	0	0	0	0	0	0	0	0	0	0	0	0	0	0	0	0	0	0
Tim17a1	0	0	0	0	0	0	0	0	0	0	0	0	0	0	0	0	0	0	0	0	0	0	0	0	0	0	0	0	0	0	0	0	0	0	0	0	0	0	0	0	0	0	0	0	0	0	0	0	0
GstD10	0	0	0	1	0	0	0	0	0	0	1	0	1	1	0	0	0	0	2	1	0	0	0	3	0	0	0	1	0	0	0	0	0	1	0	0	0	0	0	0	0	0	0	0	0	0	1	1	1
GstD9	1	0	0	1	4	0	0	2	0	1	4	0	0	0	0	2	4	2	2	12	3	1	0	12	0	0	1	0	1	0	0	0	1	19	0	1	0	0	7	1	3	7	0	5	1	0	5	1	6
GstD1	5	0	2	25	20	9	4	24	2	7	15	32	16	34	24	48	74	389	8	59	53	8	18	63	87	2	47	23	26	0	11	1	54	146	4	8	18	17	48	13	12	668	2	73	15	0	36	67	58
CR46015	0	0	0	0	0	0	0	0	0	0	0	0	0	0	2	0	0	0	0	0	0	0	0	0	0	0	0	0	0	0	0	0	0	0	0	0	0	0	0	0	0	0	0	0	0	0	0	0	0
GstD2	0	0	0	1	2	5	1	2	0	0	0	0	0	0	0	9	0	28	0	4	5	0	1	11	6	1	6	0	0	0	0	0	6	11	0	1	0	1	0	0	0	171	0	17	0	0	0	2	0
GstD3	0	0	0	0	1	0	0	0	0	0	0	7	0	1	4	0	2	34	0	4	0	2	0	2	10	2	0	0	2	0	4	0	9	1	0	0	0	4	0	0	3	19	0	0	2	0	0	0	0
GstD4	0	0	0	0	0	1	0	0	0	0	0	0	0	2	0	0	1	2	0	1	5	0	0	0	0	0	0	0	0	0	0	0	1	5	0	0	0	0	0	0	1	1	0	1	0	0	3	0	0
GstD5	0	0	0	0	1	0	0	1	0	0	0	5	0	1	0	0	4	16	0	0	2	0	0	0	0	0	0	0	0	0	0	0	0	4	0	1	30	0	1	0	0	5	0	3	0	0	13	14	4
GstD6	0	0	0	0	0	1	0	0	0	0	0	0	0	0	0	1	0	0	0	0	0	0	0	0	0	0	0	0	0	0	0	0	0	0	0	0	0	0	0	0	0	0	0	0	0	0	3	0	0
GstD7	1	0	0	0	0	0	0	0	0	0	0	0	0	0	0	0	0	0	0	0	0	0	0	0	0	0	0	0	0	0	0	0	0	0	0	1	3	0	0	4	0	0	0	1	0	0	0	0	0
GstD8	0	0	0	0	0	0	0	1	0	0	0	0	0	0	0	0	0	0	0	0	0	0	0	0	0	0	0	0	0	0	0	0	0	2	0	1	24	0	0	2	0	0	0	0	0	0	0	0	11
CG10035	0	0	0	0	0	0	0	0	0	0	0	0	0	0	0	0	0	0	0	0	0	0	0	0	0	0	0	0	0	0	0	0	0	0	0	0	0	0	0	0	0	0	0	0	0	0	0	0	0
CG34402	0	0	0	0	0	0	0	0	0	0	0	0	0	0	0	0	0	0	0	0	0	0	0	0	0	0	0	0	0	0	0	0	0	0	0	0	0	0	0	0	0	0	0	0	0	0	0	0	0
Cyp9f3	0	0	0	0	0	1	0	1	0	0	0	0	0	4	0	0	1	0	0	3	1	0	1	0	0	0	0	0	1	0	0	0	0	0	0	0	1	0	0	0	0	0	0	3	0	0	1	2	3
lig3	0	0	0	0	0	0	0	0	0	0	0	1	0	0	0	0	0	0	0	0	0	0	0	1	0	0	0	0	0	0	0	0	0	0	0	0	0	1	0	0	0	1	0	0	0	0	0	0	0
Cyp9f2	0	0	2	1	0	0	0	1	1	0	2	0	0	9	1	1	4	0	7	18	2	2	1	0	0	0	0	9	0	1	0	1	1	7	1	0	1	1	9	0	0	3	0	3	0	0	1	9	0
CG5167	0	0	0	1	0	0	0	0	0	0	1	1	1	0	0	1	1	0	0	5	2	0	0	0	1	0	0	0	0	0	0	0	0	10	0	0	0	0	3	0	0	2	0	0	0	0	0	7	0
CG5196	0	0	0	4	0	0	0	0	0	0	0	0	0	0	0	0	0	1	0	0	0	0	0	0	0	0	0	0	0	0	0	0	1	1	1	0	0	1	0	0	1	0	0	0	1	0	2	0	2
Dip-C	0	0	1	14	0	0	0	2	0	0	0	0	1	9	2	1	7	0	1	6	3	1	0	7	0	0	0	5	1	0	0	0	1	4	0	0	4	0	5	2	0	2	0	1	2	0	3	9	6
pps	0	0	0	1	0	0	0	0	0	0	0	0	0	2	0	0	0	0	0	0	0	0	0	0	0	0	0	0	0	0	0	1	0	0	0	0	0	1	0	1	1	1	0	2	1	0	0	0	0
Scgbeta	0	0	0	3	0	0	0	0	0	0	0	0	0	3	0	0	0	0	0	0	0	1	1	0	0	0	0	0	0	0	0	0	0	0	1	0	1	0	0	0	0	0	0	1	0	0	0	0	3
CG17202	0	0	0	2	0	0	0	0	0	0	0	0	0	4	1	0	1	2	0	0	1	1	4	0	1	0	0	3	2	0	0	0	3	4	0	0	2	2	0	3	0	4	0	3	0	0	4	1	2
Pp1-87B	1	0	0	1	0	2	1	0	0	0	1	5	0	2	3	0	2	12	2	1	2	1	2	1	7	0	1	6	1	0	0	0	3	7	2	0	2	8	0	6	1	14	0	8	4	0	9	4	7
CG5641	0	0	0	0	0	0	0	0	0	0	0	1	0	0	0	0	1	5	0	0	0	0	1	0	1	0	0	0	0	0	0	0	3	1	1	0	1	2	0	0	0	1	0	0	0	0	1	0	0
CG5245	0	0	0	0	0	0	0	0	0	0	0	0	0	0	0	0	0	0	0	0	0	0	0	0	0	0	0	0	0	0	0	0	0	0	0	0	0	0	0	0	0	0	0	0	0	0	0	0	0
Prosalpha2	0	0	0	3	1	0	0	2	0	0	3	4	3	3	4	0	1	3	2	2	1	1	1	3	4	0	0	3	2	0	0	0	0	8	0	0	1	3	0	1	3	4	1	4	9	0	2	0	1
Aos1	0	0	0	4	0	0	0	0	0	0	0	0	0	2	0	0	0	1	1	0	0	0	0	0	2	0	0	0	0	0	0	0	0	0	0	0	0	0	0	0	0	2	0	1	1	0	0	0	0
CG5844	0	0	0	1	0	0	0	0	0	0	0	0	0	0	1	0	0	1	0	3	0	0	0	0	0	0	0	3	3	0	0	0	2	0	0	0	2	0	0	2	1	3	0	0	0	0	0	2	1
Desat2	0	0	0	0	0	0	0	0	0	0	0	0	0	0	0	0	0	0	0	0	0	0	0	0	0	0	0	0	0	0	0	0	0	0	0	0	0	0	0	0	0	0	0	0	1	0	0	0	0
CG17207	0	0	0	0	0	0	0	0	0	0	0	0	0	0	0	0	0	0	0	0	0	0	0	0	0	0	0	0	0	0	0	0	0	0	0	0	0	0	0	0	0	0	0	0	0	0	0	0	0
Desat1	5	0	0	10	2	0	0	0	0	2	1	2	0	5	7	0	1	15	3	5	2	1	5	0	6	0	0	3	0	0	0	0	9	3	2	0	4	15	1	7	0	15	0	3	3	0	4	12	13
CG5538	0	0	0	0	0	0	0	0	0	0	0	0	0	0	0	0	0	0	0	0	0	0	0	0	0	0	0	0	0	0	0	0	0	0	0	0	0	0	0	0	0	0	0	0	0	0	0	0	0
CG18549	0	0	0	0	0	0	0	0	0	0	0	0	0	2	0	0	0	0	0	1	0	1	0	0	0	0	0	0	5	0	0	1	0	0	0	0	1	0	0	0	0	0	0	7	1	0	0	0	6
CG5509	0	0	0	0	0	0	0	0	0	0	0	0	0	0	0	0	0	0	0	0	0	0	0	0	0	0	0	0	0	0	0	0	0	0	0	0	0	0	0	0	0	0	0	0	0	0	0	0	0
trus	0	0	0	1	0	0	0	0	0	0	0	0	0	0	0	0	0	0	0	0	0	0	0	0	0	0	0	0	0	0	0	0	1	0	0	0	0	1	0	0	0	0	0	4	0	0	0	0	0
CG5961	0	0	0	0	0	1	0	0	0	0	0	1	0	0	0	1	0	2	0	0	0	0	0	0	1	0	0	2	0	0	0	0	0	0	0	0	1	1	0	0	0	1	0	0	1	0	0	0	1
CG12267	1	0	0	0	0	0	0	0	0	0	0	0	0	0	1	0	0	0	0	0	0	0	1	0	1	0	0	0	0	0	0	0	1	0	0	0	0	2	0	0	0	0	0	0	0	0	0	0	0
CG5608	0	0	0	0	0	0	0	0	1	0	0	0	0	0	0	0	0	0	0	0	0	0	0	0	0	0	0	0	0	0	0	0	2	0	0	0	0	0	0	0	2	0	0	0	0	0	0	1	1
Hsp70Ba	0	0	0	1	0	0	0	0	0	0	0	0	0	1	1	0	0	0	0	0	0	2	0	0	0	0	0	0	1	0	0	0	0	0	2	0	2	0	0	0	0	0	0	4	0	0	0	0	2
alphagamma-element:CR3286	0	0	0	14	11	1	0	0	0	0	0	8	0	30	12	0	0	11	0	1	0	13	6	0	1	0	0	0	16	0	0	0	3	1	52	0	15	0	0	6	5	6	0	19	1	0	14	3	35
Hsp70Bbb	0	0	0	0	0	0	0	0	0	0	0	0	0	0	0	0	0	0	0	0	0	0	0	0	0	0	0	0	0	0	0	0	0	0	0	0	0	0	0	0	0	0	0	0	0	0	0	0	0
Hsp70Bb	0	0	0	6	2	0	0	0	0	0	0	0	0	7	1	0	0	1	0	0	0	3	1	0	0	0	0	0	1	0	0	0	0	1	6	0	1	0	0	4	0	0	1	6	0	0	4	0	4
Hsp70Bc	0	0	0	9	10	1	0	0	2	1	0	0	0	33	1	0	0	4	0	1	1	7	1	3	0	0	0	0	32	0	0	0	0	5	32	0	1	0	2	8	0	1	1	22	0	0	28	4	70
Octbeta2R	0	0	0	2	1	0	0	0	0	0	0	3	0	1	2	0	0	0	0	0	0	0	2	0	3	0	0	0	1	0	1	0	1	0	3	0	2	0	0	2	3	4	0	4	2	0	2	0	1
Vha55	3	0	0	9	2	3	3	8	1	3	4	0	5	8	4	2	10	4	11	26	6	2	3	10	2	0	8	16	1	0	0	0	0	43	3	10	0	1	11	5	4	23	0	4	2	1	2	34	8
Snx3	0	0	0	2	1	0	0	0	0	0	1	1	0	0	0	0	0	3	0	1	1	0	1	2	2	0	0	1	1	0	0	0	2	3	3	0	1	2	0	2	1	5	0	3	6	0	0	1	4
Not10	0	0	0	0	0	0	0	0	0	0	0	0	0	0	0	0	0	2	0	0	0	0	0	0	0	0	0	1	0	0	0	0	0	1	0	0	0	0	1	0	0	2	0	0	1	0	0	0	0
CG18530	0	0	0	0	0	0	0	0	0	0	0	0	0	0	0	0	0	0	0	0	0	0	0	0	0	0	0	0	0	0	0	0	0	2	0	0	0	0	0	0	0	0	0	0	0	0	0	0	0
CG6753	0	0	0	0	0	0	0	0	0	0	0	0	0	0	0	0	0	0	0	0	0	0	0	0	0	0	0	0	0	0	0	0	0	0	0	0	0	0	0	0	0	0	0	0	0	0	0	0	0
Dtg	0	0	0	0	0	0	0	0	0	0	0	3	0	0	3	0	0	6	1	0	0	0	0	0	4	1	0	0	0	0	0	0	8	0	0	0	0	8	0	2	4	11	0	0	4	0	1	0	1
CG6225	0	0	0	0	0	0	0	0	0	0	0	0	0	0	0	0	0	0	0	0	0	0	0	0	0	0	0	0	0	0	0	0	0	0	0	0	0	0	0	0	0	0	0	0	0	0	0	0	0
CG14395	0	0	0	0	0	0	0	0	0	0	0	0	0	0	0	0	0	0	0	0	0	0	0	0	0	0	0	0	0	0	0	0	0	0	0	0	0	0	0	0	0	0	0	0	0	0	0	0	0
Gnmt	0	0	0	2	3	0	0	0	0	0	0	0	0	2	0	0	0	0	0	0	0	2	10	0	0	0	0	0	4	0	0	0	0	0	0	0	2	0	0	1	0	0	0	0	0	0	3	0	0
CG43630	0	0	0	0	0	0	0	0	0	0	0	0	0	0	0	0	0	0	0	0	0	0	0	0	0	0	0	0	0	0	0	0	0	0	0	0	0	0	0	0	0	0	0	0	0	0	0	0	0
mbo	0	0	0	0	1	0	0	0	0	0	0	0	0	0	1	0	0	0	0	0	0	0	3	0	0	0	0	0	0	0	0	0	0	0	0	0	0	1	0	0	0	0	0	1	2	0	0	1	1
Cyp313a4	0	0	0	0	0	0	0	0	0	0	0	0	0	0	0	0	0	0	0	0	0	0	0	0	0	0	0	0	0	0	0	0	0	0	0	0	0	0	0	0	0	0	0	0	0	0	0	0	0
kar	0	0	0	1	1	0	0	0	0	0	0	0	0	0	0	0	0	0	1	1	0	0	0	0	0	0	0	0	0	0	0	0	0	0	0	0	3	0	0	3	0	0	0	0	2	0	2	0	3
Su(fu)	0	0	0	0	0	0	0	0	0	0	0	0	0	0	0	0	0	0	0	0	0	0	1	0	0	0	0	0	0	0	0	0	1	1	0	0	0	0	0	0	0	0	0	0	3	0	0	0	0
Arp1	0	1	0	2	0	1	1	0	0	0	0	0	0	2	0	0	3	8	3	2	0	0	0	1	1	0	0	4	1	0	0	0	1	4	0	0	1	1	1	3	0	7	0	3	0	0	1	4	2
NijC	0	0	0	0	0	0	0	0	0	0	0	0	0	0	0	0	0	0	0	0	0	0	0	0	0	0	0	0	0	0	0	0	0	0	0	0	0	0	0	0	0	0	0	0	0	0	1	0	0
Past1	0	0	0	14	4	3	0	1	2	0	0	3	1	7	5	1	2	5	2	4	0	0	2	2	4	0	0	2	0	0	0	0	1	16	1	3	9	2	4	6	1	8	0	13	1	0	0	10	3
CG12279	0	0	0	0	0	0	0	2	1	0	1	1	0	4	2	0	1	0	0	0	2	3	1	0	5	3	1	1	2	0	1	0	1	0	1	0	3	3	0	4	1	5	0	3	2	0	1	1	3
mus308	0	0	0	0	0	0	0	0	0	0	0	2	0	0	0	0	0	0	0	0	0	0	1	0	0	0	0	0	0	0	0	0	0	0	0	0	0	0	0	0	0	0	0	0	1	0	0	0	0
Men	0	0	2	4	3	2	1	0	1	1	4	3	0	0	4	1	10	5	6	33	22	0	0	14	0	0	0	15	0	1	0	1	0	69	1	0	3	1	6	1	1	0	0	1	0	0	4	32	3
CG5724	0	0	0	0	0	3	0	0	0	0	0	0	1	0	0	0	5	0	0	14	3	0	0	0	0	0	0	1	0	0	0	0	0	5	0	0	0	0	0	0	0	0	0	0	1	0	0	1	0
CG5999	0	0	0	0	0	0	0	0	0	0	0	0	0	0	0	0	0	0	1	0	0	0	0	0	0	0	0	0	0	0	0	0	0	0	1	0	0	0	0	0	0	0	0	0	0	0	0	0	0
CG31345	0	0	0	0	1	0	0	0	3	0	0	0	0	3	0	0	0	0	0	0	0	1	1	0	0	0	0	0	3	0	0	0	0	0	0	0	0	0	0	16	0	0	0	2	0	0	5	0	13
CG10126	0	0	0	3	2	0	0	1	0	0	0	1	0	8	0	0	0	0	0	0	0	1	16	0	0	0	0	0	2	0	0	0	0	0	0	0	2	0	1	0	0	1	1	0	0	0	3	0	4
grsm	0	0	0	5	0	0	0	0	0	0	0	1	1	2	0	0	0	1	0	0	0	2	1	0	1	0	0	1	0	0	1	0	0	1	1	0	1	1	1	0	0	1	0	3	6	0	5	1	12
Spc25	0	0	0	0	0	0	0	0	0	0	0	1	0	0	0	0	0	0	0	0	0	0	0	0	0	0	0	0	0	0	0	0	2	0	0	0	0	1	0	0	0	0	0	0	0	0	0	0	0
Cyp304a1	0	0	0	0	0	0	0	0	0	0	0	0	0	0	0	0	0	0	0	0	0	0	0	0	0	0	0	0	0	0	0	0	0	0	0	0	0	0	0	0	0	0	0	0	0	0	0	0	0
CG14384	0	0	0	0	0	0	0	0	0	0	0	0	0	0	0	0	0	0	0	0	0	0	0	0	0	0	0	0	0	0	0	0	0	0	0	0	0	0	0	0	0	0	0	0	0	0	0	0	0
CG7381	0	0	0	3	0	0	0	0	0	0	0	0	0	4	0	0	0	0	0	0	0	0	0	0	0	0	0	0	0	0	0	0	0	0	0	0	3	0	0	0	0	0	0	3	0	0	3	0	2
CG7091	0	0	0	0	0	0	0	0	0	0	0	0	0	0	0	0	0	0	0	0	0	2	0	0	0	0	0	0	1	0	0	0	0	0	0	0	0	0	0	0	0	0	0	0	0	0	0	0	0
Paip2	0	0	0	0	5	4	0	0	0	0	0	20	0	3	0	0	1	4	0	0	4	0	3	0	5	0	0	0	0	1	0	1	0	0	1	0	8	15	0	1	6	4	0	4	13	0	3	0	5
CG31342	0	0	0	0	1	0	0	0	0	0	1	0	0	0	0	0	0	2	0	1	0	0	0	0	2	0	0	0	0	0	0	0	0	1	0	0	0	0	0	0	0	0	0	0	0	0	0	0	0
CG7488	0	0	0	0	0	0	0	0	0	0	0	0	0	1	1	0	0	3	0	0	1	0	0	0	2	0	0	0	1	0	0	0	0	1	0	0	0	0	0	1	1	2	0	1	0	0	0	0	0
CG7518	0	0	0	0	2	0	0	0	0	0	0	0	0	0	0	0	0	5	0	0	0	0	0	0	2	0	0	1	0	0	0	0	0	0	0	0	0	4	0	0	2	2	0	0	2	0	0	0	1
CG8031	0	0	0	0	0	0	0	0	0	0	0	3	1	2	0	0	1	3	0	1	0	0	0	2	0	0	0	2	0	0	0	0	0	5	1	0	0	0	0	0	0	0	0	0	0	0	4	2	2
CG11656	0	0	0	0	0	0	0	0	0	0	0	0	0	0	0	0	0	0	0	0	0	0	0	0	0	0	0	0	0	0	0	0	0	0	0	0	0	0	0	0	0	0	0	0	0	0	0	0	0
CtBP	0	0	0	4	5	2	0	0	1	1	0	27	1	9	5	0	0	33	1	5	5	3	10	2	11	0	0	0	7	0	0	0	18	3	6	0	7	37	1	14	12	25	0	24	31	0	12	12	9
CG46280	0	0	0	0	1	0	0	0	0	0	0	1	0	1	0	0	1	0	0	0	0	0	1	1	0	0	1	0	0	0	0	0	1	2	0	0	0	1	0	1	0	1	0	0	2	0	0	3	0
CG46281	0	0	0	0	0	0	0	0	0	0	0	0	0	0	0	0	0	0	0	0	0	0	0	0	0	0	0	0	0	0	0	0	0	0	0	0	0	0	0	0	0	0	0	0	0	0	0	0	0
l(3)87Df	0	0	0	0	0	0	0	0	0	0	0	1	0	2	1	0	0	2	0	3	0	1	0	0	1	0	0	0	1	1	0	0	1	1	0	0	3	0	1	1	0	3	0	2	1	0	1	1	1
ry	0	0	0	1	0	0	0	0	0	0	0	1	0	2	0	0	1	0	0	0	0	0	0	0	0	0	0	0	0	0	0	0	0	1	0	0	0	3	0	1	0	0	0	1	1	0	4	0	1
CG11668	0	0	0	0	0	0	0	0	0	0	0	0	0	0	0	0	0	0	0	0	0	0	0	0	0	0	0	0	0	0	0	0	0	0	0	0	0	0	0	0	0	0	0	0	0	0	0	0	0
snk	0	0	0	0	0	0	0	0	0	0	0	0	0	0	0	0	0	0	0	0	0	0	0	0	0	0	0	0	0	0	0	0	0	0	0	0	0	0	0	0	0	0	0	0	0	0	0	0	0
CG11670	0	0	0	0	0	0	0	0	0	0	0	0	0	0	0	0	0	0	0	0	0	0	0	0	0	0	0	0	0	0	0	0	0	0	0	0	0	0	0	0	0	0	0	0	0	0	0	0	0
Hsc70-2	0	0	0	0	0	0	0	0	0	0	0	0	0	0	0	0	0	0	0	0	0	0	0	0	0	0	0	0	0	0	0	0	0	0	0	0	0	0	0	0	0	0	0	0	0	0	0	0	0
CG7966	0	0	0	0	0	0	0	1	0	0	1	0	0	0	1	0	1	0	0	0	0	0	0	0	0	0	0	1	0	0	0	0	0	1	0	0	0	0	0	0	0	0	0	1	0	0	2	7	0
pic	0	0	0	0	1	0	0	0	0	0	0	3	0	1	1	0	0	4	0	0	0	0	0	0	1	0	0	2	0	0	0	0	0	0	0	0	0	2	0	0	0	2	0	1	2	0	0	0	1
timeout	0	0	0	0	0	0	0	0	0	0	0	0	0	0	0	0	0	0	0	0	0	0	0	0	1	0	0	0	0	0	0	0	0	0	0	0	0	0	0	0	0	0	0	0	0	0	0	0	0
CG8483	0	0	0	0	0	0	0	0	0	0	0	0	0	0	0	0	1	0	0	0	0	0	0	0	0	0	0	14	0	7	0	3	0	2	0	0	0	1	0	0	1	0	1	1	0	0	1	0	0
Ace	0	0	0	0	0	0	0	0	1	0	0	0	0	0	0	0	1	0	0	4	0	0	0	0	0	0	0	1	0	0	0	0	0	4	0	0	0	0	0	0	0	0	0	1	0	0	0	1	0
CG11686	0	0	0	1	0	0	0	1	1	0	1	0	1	3	0	17	2	0	1	1	0	0	0	1	1	0	21	2	0	0	0	0	0	3	0	5	4	2	0	6	0	143	0	3	0	0	2	3	2
Ravus	0	0	0	0	0	0	0	0	0	0	0	2	0	0	1	0	0	1	0	0	0	1	0	0	0	0	0	0	0	0	0	0	0	0	0	0	0	1	0	0	1	0	0	0	0	0	1	0	0
Su(var)3-7	0	0	0	0	0	0	0	0	0	0	0	1	0	0	0	0	0	1	0	0	0	0	0	0	0	0	0	0	0	0	0	0	0	0	0	0	0	0	0	0	1	0	0	0	0	0	0	0	0
TBC1D5	0	0	0	0	0	0	0	0	0	0	0	0	0	0	0	0	0	0	0	0	0	0	0	0	2	0	0	0	0	0	0	0	0	0	1	0	0	0	0	0	0	1	0	0	0	0	0	0	0
CG8630	0	0	0	0	0	0	0	0	0	0	0	0	0	0	0	0	0	0	0	0	0	0	0	0	0	0	0	0	0	0	0	0	0	0	0	0	0	0	0	0	0	0	0	0	0	0	0	0	0
CG15887	0	0	0	0	0	0	0	0	0	0	0	0	0	0	0	0	0	0	0	0	0	0	0	0	0	0	0	0	0	0	0	0	0	0	0	0	0	0	0	0	0	0	0	0	0	0	0	0	0
wntD	0	0	0	0	0	0	0	0	0	0	0	0	0	0	0	0	0	0	0	0	0	0	0	0	0	0	0	0	0	0	0	0	0	0	0	0	0	0	0	0	0	0	0	0	0	0	0	0	0
CG8773	0	0	0	0	0	1	0	0	0	0	0	0	3	0	0	0	0	0	0	1	0	0	0	0	0	0	0	0	0	0	0	0	0	0	0	0	0	0	0	0	1	0	0	0	0	0	0	0	0
CG8774	1	0	0	0	0	0	0	0	0	0	0	0	0	0	0	0	0	1	0	0	0	0	0	0	0	0	0	0	0	0	0	1	0	0	0	0	0	0	0	0	0	1	0	0	0	0	0	0	0
CG32473	0	0	1	2	0	0	0	0	0	0	0	0	1	0	0	0	2	0	0	0	0	0	0	0	0	0	0	0	0	0	0	0	0	0	0	0	0	0	1	0	0	2	0	0	1	0	0	0	0
CG43208	0	0	0	0	0	0	0	0	0	0	0	0	0	0	0	0	0	0	0	0	0	0	0	0	0	0	0	0	0	0	0	0	0	0	0	0	0	0	0	0	0	0	0	0	0	0	0	0	0
CG44142	0	0	0	0	0	0	0	0	0	0	0	0	0	0	0	0	0	0	0	0	0	0	0	0	0	0	0	0	0	0	0	0	0	0	0	0	0	0	0	0	0	0	0	0	0	0	0	0	0
CG45080	0	0	0	1	0	0	1	0	0	0	0	0	0	0	0	0	0	0	0	0	0	0	0	0	0	0	0	0	0	0	0	0	0	0	0	0	0	0	0	0	0	0	0	0	0	0	0	0	0
PK2-R2	0	0	0	0	0	0	0	0	0	0	0	0	0	0	0	0	0	0	0	0	0	0	0	0	0	0	0	0	0	0	0	0	0	0	0	0	0	0	0	0	0	0	0	0	0	0	0	0	0
PK2-R1	0	0	0	0	0	0	0	0	0	0	0	0	0	1	0	0	0	0	0	0	0	0	0	0	0	0	0	0	0	0	0	0	0	0	0	0	0	0	0	4	0	0	0	2	0	0	1	0	0
poly	0	0	0	1	1	0	1	0	0	1	0	1	0	2	0	0	3	5	0	4	0	1	2	0	4	1	0	2	2	0	0	0	0	1	0	0	3	1	1	1	0	1	0	1	4	0	0	7	6
Dic1	0	0	0	0	3	0	0	0	0	0	1	1	2	0	1	0	0	4	0	4	0	1	5	0	0	0	0	1	1	0	0	0	1	3	0	2	5	1	2	4	1	1	0	1	1	0	7	0	3
CheA87a	0	0	0	0	0	0	0	0	0	0	0	0	0	0	0	0	0	0	0	0	0	0	0	0	0	0	0	0	0	0	0	0	0	0	0	0	0	0	0	0	0	0	0	0	0	0	0	0	0
Lip3	0	0	0	0	0	0	0	0	0	0	0	0	0	0	0	0	0	0	0	0	0	0	0	0	0	0	0	0	0	0	0	0	0	0	0	0	0	0	0	0	0	0	0	0	0	0	0	0	0
CG9813	0	0	0	0	0	0	0	0	0	0	0	0	0	0	0	0	0	0	0	0	0	0	0	0	0	0	0	0	0	0	0	0	0	0	0	0	2	0	0	2	0	0	0	0	0	0	0	0	2
CR44138	0	0	0	14	1	0	0	0	1	0	0	0	0	0	0	0	0	0	0	0	0	1	1	0	0	0	1	0	2	0	0	0	4	0	0	0	4	0	0	4	0	15	0	0	0	0	10	0	12
CG8870	0	0	0	0	1	0	0	0	0	0	0	0	0	0	0	0	0	0	0	0	0	0	0	0	0	0	0	0	0	0	0	0	0	0	0	0	0	0	0	0	0	0	0	0	0	0	1	0	0
mRpS21	0	0	0	4	0	0	0	1	0	0	1	0	0	3	0	0	1	1	0	1	0	0	0	0	0	0	0	2	0	1	0	0	2	4	0	0	5	1	5	0	2	5	0	0	4	0	1	6	4
Droj2	0	0	1	3	5	0	0	0	0	1	2	10	0	3	2	0	2	10	3	4	2	0	5	6	5	0	1	0	1	0	1	0	9	4	1	0	4	9	2	9	4	12	0	8	2	0	2	6	9
CG9799	0	0	0	0	0	0	0	0	1	0	0	0	0	1	0	0	0	2	0	0	0	1	1	0	2	0	0	0	0	0	0	0	1	0	0	0	0	2	0	0	0	1	0	1	0	0	0	0	0
CCHa2	0	1	0	4266	0	0	2	1	0	1	0	0	0	0	0	0	0	0	1	0	4	0	1	0	1	0	0	0	1	1	0	1	0	1	1	0	1792	1	0	0	0	0	0	1	0	1	2645	1	1701
GILT1	0	0	0	0	0	0	0	0	0	0	0	0	0	0	1	0	0	0	0	0	0	0	0	0	0	0	0	0	0	0	0	0	1	0	0	0	0	1	0	0	0	2	0	0	3	0	0	0	0
CG33977	0	0	0	9	0	0	0	0	0	1	0	2	0	4	0	0	0	0	0	0	0	1	0	0	2	0	0	1	0	0	0	0	0	1	0	0	4	0	1	2	0	5	0	5	0	0	4	3	3
Act87E	0	0	0	0	0	0	0	0	0	0	0	0	0	0	0	0	0	0	0	0	0	0	0	0	0	0	0	0	0	0	0	0	0	0	0	0	0	0	0	0	0	0	0	0	0	4	0	0	0
yrt	0	0	0	0	0	0	1	0	0	0	0	4	0	3	0	0	0	1	1	1	1	0	1	0	3	0	0	0	0	0	0	0	1	1	2	0	3	2	0	3	1	0	0	2	1	0	3	4	1
CG14372	0	0	0	0	0	0	0	0	0	0	0	0	0	0	0	0	0	0	0	0	0	0	0	0	0	0	0	0	0	0	0	0	0	0	0	0	1	0	0	0	0	0	0	0	0	0	0	0	0
sqd	5	0	1	25	12	10	4	0	0	1	2	59	5	20	31	0	1	58	13	11	6	12	11	1	50	2	0	5	8	2	1	0	44	54	11	2	15	127	1	27	28	55	0	41	84	0	31	14	20
rin	0	0	0	8	5	2	2	0	0	0	0	42	0	12	12	0	3	19	1	1	1	1	6	0	19	0	0	0	1	0	1	0	16	10	3	3	11	51	0	10	8	21	0	14	21	0	4	4	7
Rbp4	0	0	0	0	0	0	0	0	0	0	0	0	0	0	0	0	0	0	0	0	0	0	0	0	0	0	0	0	0	0	0	0	0	0	0	0	0	0	0	0	0	0	0	0	0	0	0	0	0
Hrb87F	0	0	0	1	3	0	0	1	1	0	0	4	0	2	2	0	0	4	0	2	0	1	0	0	2	0	0	0	4	0	0	0	2	1	0	0	0	9	0	5	0	4	0	3	1	0	1	1	1
B52	1	0	0	1	1	1	1	1	1	0	0	12	0	5	6	0	3	11	3	2	2	3	4	0	6	1	0	2	2	0	0	0	5	11	1	0	2	10	2	2	1	9	0	6	14	0	2	7	5
Task6	0	0	0	0	0	0	0	0	0	0	0	0	0	0	0	0	0	0	0	0	0	0	0	0	0	0	0	0	0	0	0	0	0	0	0	0	0	0	0	0	0	0	0	0	0	0	0	0	0
CG9588	0	0	0	0	0	1	0	0	0	0	0	3	0	1	1	0	0	1	0	0	1	0	0	0	1	0	0	2	0	0	0	0	0	0	0	0	0	0	0	0	1	1	0	3	1	0	0	2	1
Lkb1	1	0	0	1	0	0	0	0	0	0	0	2	0	0	0	0	1	1	1	0	0	0	1	0	1	0	0	0	1	0	0	0	0	0	0	0	0	0	0	0	1	2	0	1	2	0	1	0	0
omd	0	0	0	0	0	2	0	0	0	0	0	1	0	0	0	0	0	0	0	0	0	0	0	0	0	0	0	0	0	0	1	0	0	0	0	0	1	2	0	0	0	0	0	0	2	0	0	0	0
flfl	0	0	0	0	1	0	0	0	0	0	0	1	0	3	2	0	0	2	1	0	0	0	0	0	0	0	0	0	0	0	0	0	0	0	2	0	2	5	0	3	4	3	0	1	1	0	0	0	1
CG14367	0	0	0	0	0	0	0	0	0	0	0	0	0	0	0	0	0	0	0	0	0	0	0	0	0	0	0	0	0	0	0	0	0	0	0	0	0	0	0	0	0	0	0	0	0	0	0	0	0
f-cup	0	0	0	0	0	0	0	0	0	0	0	0	0	0	0	0	0	0	0	1	0	0	0	0	0	0	0	0	0	0	0	0	0	0	0	0	1	0	0	0	0	1	0	0	0	0	0	0	0
CG31469	0	0	0	0	0	0	0	0	0	0	0	0	0	0	0	0	0	0	0	0	0	0	0	0	0	0	0	0	0	0	0	1	0	0	0	0	0	0	0	0	0	0	0	0	1	0	0	0	0
CG34383	0	0	0	0	0	0	0	0	0	0	0	0	0	0	0	0	0	0	0	0	0	0	0	0	0	0	0	0	0	0	0	0	0	0	0	0	0	0	0	0	0	0	0	0	1	0	0	0	1
CG9312	0	0	0	23	0	0	0	0	0	0	0	0	0	3	0	0	0	0	0	0	0	0	0	0	0	0	0	0	0	0	0	0	0	0	0	0	5	0	0	0	0	0	0	0	0	0	16	0	15
Cht5	0	0	0	0	0	0	0	0	0	0	0	0	0	0	0	0	0	0	0	0	0	0	0	0	0	0	0	0	0	0	0	0	0	0	0	0	0	0	0	0	0	0	0	0	0	0	0	0	0
CG9297	0	0	0	0	0	0	0	0	0	0	0	0	0	0	0	0	0	0	0	0	0	0	0	0	0	0	0	0	0	0	0	0	0	0	0	0	0	0	0	0	0	0	0	0	0	0	0	0	0
CG9286	0	0	0	0	0	0	0	0	0	0	1	0	0	0	2	0	0	6	0	0	0	1	2	0	1	0	0	1	0	0	0	0	0	0	0	0	3	1	1	0	0	3	0	0	1	0	1	2	0
Dip-B	4	13	0	3	0	1	0	1	0	3	1	2	0	3	3	1	12	2	5	6	5	0	0	2	1	0	0	13	0	0	0	1	1	21	1	0	2	1	7	1	0	2	1	1	1	0	1	8	5
CR43641	0	0	0	0	0	0	0	0	0	0	0	0	0	0	0	0	0	0	0	0	0	0	0	0	0	0	0	0	0	0	0	0	0	0	0	0	0	0	0	0	0	0	0	0	0	0	0	0	0
CR43642	0	0	0	0	0	0	0	0	0	0	0	0	0	0	0	0	0	0	0	0	0	0	0	0	0	0	0	0	0	0	0	0	0	0	0	0	0	0	0	0	0	0	0	0	0	0	0	0	0
Nsf2	0	0	0	2	1	0	0	0	0	0	0	0	0	2	0	0	0	0	0	1	1	0	0	0	0	0	0	0	0	0	0	0	0	0	0	0	0	0	0	1	0	1	0	1	0	0	0	0	1
CG31495	0	0	0	1	0	0	0	0	0	0	0	0	0	0	0	0	0	0	0	0	0	0	0	0	0	0	0	0	0	0	0	0	0	0	0	0	1	0	0	0	0	0	0	0	0	0	0	1	0
Ipp	0	0	0	2	0	0	0	0	0	0	0	0	0	1	0	0	0	0	0	1	0	0	0	1	0	0	0	0	0	0	0	0	0	3	1	0	2	1	1	4	0	0	0	3	1	0	1	3	3
CG9925	0	0	0	0	0	0	0	0	0	0	0	0	0	0	0	0	0	0	0	0	0	0	0	0	0	0	0	0	0	0	0	0	0	0	0	0	0	0	0	0	0	0	0	0	0	0	0	0	0
Orc2	0	0	0	0	0	0	0	0	0	0	0	0	0	0	0	0	0	0	0	0	0	0	0	0	0	0	0	0	0	0	0	0	0	3	0	0	0	0	0	0	1	0	0	0	0	0	0	0	0
rdx	0	0	0	8	2	2	1	0	0	0	0	4	0	8	1	0	0	7	0	2	2	2	0	0	3	0	1	0	2	0	1	1	5	1	3	0	1	8	0	8	7	1	0	6	16	0	1	0	7
CR43460	0	0	0	0	0	0	0	0	0	0	0	0	0	0	0	0	0	0	0	0	0	0	0	0	0	0	0	0	0	0	0	0	0	0	0	0	0	0	0	0	0	0	0	0	0	0	0	0	0
Cyp6d5	1	0	0	0	0	1	0	1	0	0	2	0	2	0	0	0	9	0	4	10	7	0	0	5	1	0	0	10	0	0	0	0	0	13	0	0	0	0	4	0	0	0	0	3	0	0	0	6	0
CG3061	0	0	0	2	1	0	0	0	0	1	0	2	0	0	1	0	1	2	0	0	0	1	0	1	0	0	0	2	0	0	0	1	0	2	1	0	1	1	0	1	0	1	0	1	1	0	2	1	4
CG9922	0	0	0	2	0	0	0	0	0	0	0	3	0	2	1	0	5	2	1	2	3	0	1	0	5	0	1	1	0	0	0	0	1	1	0	0	3	3	1	2	5	5	0	1	2	0	2	1	1
foxo	0	0	0	4	3	0	0	0	0	0	0	9	1	7	4	0	1	2	0	4	0	1	1	1	4	1	0	0	3	0	0	1	1	6	0	2	2	0	2	6	2	0	0	4	5	0	4	1	6
Npc2b	0	0	0	0	0	0	0	0	0	0	0	0	0	0	0	0	0	0	0	0	0	0	0	0	0	0	0	0	0	0	0	0	0	0	0	0	0	0	0	0	0	0	0	1	0	0	0	0	0
CCHa1	0	0	0	76	0	1	0	0	3	0	0	0	0	53	0	0	0	0	0	0	0	0	1	0	0	0	0	0	0	0	0	0	0	0	0	0	15	0	0	45	0	0	0	96	0	0	24	0	284
PK1-R	0	0	0	0	0	0	0	0	0	0	0	0	0	0	0	0	0	0	0	0	0	0	0	0	0	0	0	0	0	0	0	0	0	0	0	0	0	0	0	0	0	0	0	0	0	0	0	0	0
CG12402	0	0	0	0	0	0	0	0	0	0	0	0	0	0	2	0	0	0	0	0	0	0	1	0	0	0	0	0	0	0	0	0	0	0	0	0	0	0	0	0	0	0	0	0	0	0	1	0	0
Abi	0	0	0	1	0	0	0	0	0	0	0	2	1	1	0	0	0	2	0	0	0	0	0	0	1	0	0	0	0	0	0	0	0	0	0	0	0	0	0	0	1	1	0	1	0	0	1	0	0
twf	0	0	0	1	1	0	0	0	0	0	0	0	1	2	1	0	1	2	0	1	0	1	3	0	1	0	0	0	0	0	0	0	0	1	1	0	0	2	1	0	0	0	0	2	0	1	0	1	0
140up	0	0	0	0	0	0	0	0	0	0	0	0	0	0	0	0	1	0	1	1	0	0	0	0	1	0	0	0	0	0	0	0	0	3	0	0	0	0	0	0	0	0	0	0	1	0	0	1	0
RpII140	0	0	0	0	0	0	0	0	0	0	0	1	0	0	0	0	0	0	1	0	0	0	0	0	1	0	0	1	0	0	0	0	2	0	0	0	0	2	1	0	0	1	0	0	1	0	0	0	0
CG14356	0	0	0	0	0	0	0	0	0	0	0	0	0	0	0	0	0	0	0	0	0	0	0	0	0	0	0	0	0	0	0	0	0	0	0	0	0	0	0	0	0	0	0	0	0	0	0	0	0
Dop1R1	0	0	0	0	0	0	0	0	0	0	0	0	0	0	0	0	0	0	0	0	0	0	0	0	0	0	0	0	0	0	0	0	0	0	0	0	0	0	0	11	0	0	0	0	0	0	0	0	1
CG31326	0	0	0	0	0	0	0	0	0	0	0	0	0	0	0	0	0	0	0	0	0	0	0	0	0	0	0	0	0	0	0	0	0	0	0	0	0	0	0	0	0	0	0	0	0	0	0	0	0
CG33109	0	0	0	0	0	0	0	0	0	0	0	0	0	0	0	0	0	0	0	0	0	0	0	0	0	0	0	0	0	0	0	0	0	0	0	0	0	0	0	0	0	0	0	0	0	0	0	0	0
Sp212	0	0	0	0	0	0	0	0	0	0	0	0	0	0	0	0	0	0	0	0	0	0	0	0	0	0	0	0	0	0	0	0	0	0	0	0	0	0	0	0	0	0	0	0	0	0	0	0	0
CG9631	0	0	0	0	0	0	0	0	0	0	0	0	0	0	0	0	0	0	0	0	0	0	0	0	0	0	0	0	0	0	0	0	0	0	0	0	0	0	0	0	0	0	0	0	0	0	0	0	0
MetRS-m	0	0	0	0	0	0	0	0	0	0	0	0	0	0	0	0	0	0	0	0	0	0	0	0	0	0	0	0	0	0	0	0	0	1	0	0	0	0	0	0	0	0	0	0	1	0	0	0	0
CG14841	0	0	0	0	0	0	0	0	0	0	0	0	0	0	0	0	0	0	0	0	0	0	0	0	0	0	0	0	0	0	0	0	0	0	0	0	0	0	0	0	0	0	0	0	0	0	0	0	0
CG14839	0	0	0	0	0	0	0	0	0	0	0	0	0	0	0	0	0	0	0	0	0	0	0	0	0	0	0	0	0	0	0	0	0	0	0	0	0	0	0	0	0	0	0	0	0	0	0	0	0
trx	0	0	0	4	1	0	0	0	0	0	0	7	0	2	1	0	0	4	4	0	0	1	1	0	6	0	0	0	6	0	0	3	3	0	1	0	4	7	0	3	1	6	0	9	6	0	1	0	4
CR45596	0	0	0	0	0	0	0	0	0	0	0	0	0	0	0	0	0	0	0	0	0	0	0	0	0	0	0	0	0	0	0	0	0	0	1	0	0	0	0	0	0	0	0	2	0	0	2	0	0
red	1	0	0	19	7	0	0	0	0	0	0	8	0	2	2	0	1	1	1	1	0	0	1	2	3	0	0	7	0	0	0	0	0	2	0	0	4	4	0	1	0	3	0	13	1	0	3	2	16
CG3259	0	0	0	1	1	0	0	0	0	0	0	0	0	0	0	0	0	0	0	0	0	0	0	0	0	0	0	0	0	0	0	0	0	0	0	0	0	0	0	0	0	0	0	1	0	0	0	0	0
su(Hw)	0	0	0	0	0	1	0	0	0	0	0	4	0	0	0	0	0	1	0	0	0	0	0	0	0	0	0	0	0	0	0	0	2	0	1	0	0	4	0	0	0	0	0	0	0	0	0	0	0
RpII15	0	0	0	0	0	0	0	0	0	0	0	1	0	0	1	1	0	5	0	0	0	0	1	0	1	1	0	1	0	0	0	0	0	4	0	0	1	3	0	2	1	4	0	1	2	0	0	0	0
Crz	0	0	0	0	0	0	0	0	0	0	0	0	0	0	0	0	0	0	0	0	0	0	0	0	0	0	0	0	0	0	0	0	0	0	0	0	0	0	0	0	0	0	0	0	0	0	0	0	0
PR-Set7	0	0	0	0	0	0	0	0	0	0	0	2	0	1	2	0	0	2	0	0	0	0	0	0	1	0	0	0	1	0	0	0	0	0	0	0	1	2	0	1	0	1	0	1	2	0	0	0	1
Afti	0	0	0	3	0	0	0	0	0	0	0	1	0	0	2	0	1	2	0	1	0	1	1	0	0	0	0	0	0	0	0	0	0	2	0	0	0	1	0	0	0	0	0	0	0	0	0	0	1
ATPsynE	1	1	0	5	2	3	1	5	1	2	7	9	5	13	10	11	24	19	11	28	15	1	5	10	31	5	10	53	4	2	6	0	17	38	4	16	11	20	21	16	10	53	0	15	23	0	12	37	25
spn-B	0	0	0	0	0	0	0	0	0	0	0	0	0	0	0	0	0	0	0	0	0	0	0	0	1	0	0	0	0	0	0	0	0	0	0	0	0	0	0	0	0	0	0	0	0	0	0	0	0
NK7.1	0	0	0	2	0	0	0	0	0	0	0	1	0	3	0	0	0	2	0	0	0	0	3	0	0	0	0	0	0	0	0	0	2	0	0	0	0	8	1	0	1	2	0	0	7	0	0	0	1
HEATR2	0	0	0	0	0	0	0	0	0	0	0	1	0	1	0	0	0	0	0	0	0	0	0	0	0	0	0	0	0	0	0	0	0	0	0	0	0	0	0	0	0	0	0	0	0	0	0	0	0
CR44943	0	0	0	0	0	0	0	0	0	0	0	0	0	0	0	0	0	0	0	0	0	0	0	0	0	0	0	0	0	0	0	0	0	0	0	0	0	0	0	0	0	0	0	0	0	0	0	0	0
soti	0	0	0	0	0	0	0	0	0	0	0	0	0	0	0	0	0	0	0	0	0	0	0	0	0	0	0	0	0	0	0	0	0	0	0	0	0	0	0	0	0	0	0	0	0	0	0	0	0
cv-c	0	0	0	13	0	1	0	0	0	0	0	24	0	7	18	0	0	26	0	0	0	4	16	0	10	0	0	0	1	0	0	0	18	0	1	0	4	14	0	3	6	21	0	27	11	0	1	0	3
CR44176	0	0	0	0	0	0	0	0	0	0	0	0	0	0	0	0	0	0	0	0	0	0	0	0	0	0	0	0	0	0	0	0	0	0	0	0	0	0	0	0	0	0	0	0	0	0	0	0	0
HtrA2	0	0	0	0	0	0	0	0	0	0	0	1	0	0	0	0	0	0	0	0	0	0	0	0	0	0	0	0	0	0	0	0	0	0	0	0	0	1	0	1	0	0	0	0	1	0	1	0	0
mRpL11	0	0	0	0	0	0	0	0	0	0	0	0	0	0	1	0	1	1	0	0	0	0	0	0	0	0	0	0	0	0	0	0	1	1	0	1	0	0	0	2	0	1	0	0	1	0	0	0	0
CG8461	0	0	0	0	0	0	0	0	0	0	0	1	0	0	0	0	0	0	0	0	0	0	0	0	0	0	0	0	0	0	0	0	0	0	0	0	0	0	0	0	0	0	0	2	0	0	0	0	0
Pde6	0	0	0	13	5	0	0	0	0	0	0	3	0	2	0	0	0	1	0	0	0	0	1	0	2	0	0	0	3	0	0	0	0	0	3	0	2	0	0	4	2	0	0	0	0	0	3	0	0
CG31313	0	0	0	0	0	0	0	0	0	0	0	0	0	0	0	0	1	0	0	1	0	0	0	0	0	0	0	0	0	0	0	0	0	0	0	0	0	1	0	0	0	0	0	0	0	0	0	0	0
CG8066	0	0	0	0	2	0	0	2	0	0	0	3	0	1	0	2	1	4	0	3	3	0	0	0	0	0	3	1	1	0	0	0	0	6	0	2	0	2	5	5	0	11	0	3	2	0	0	4	5
CR44095	0	0	0	0	0	0	0	0	0	0	0	0	0	0	0	0	0	0	0	0	0	0	0	0	0	0	0	0	0	0	0	0	0	0	0	0	0	0	0	0	0	0	0	0	0	0	0	0	0
Cys	0	1	1	17	0	1	0	0	0	0	2	0	0	8	0	0	6	0	2	4	3	0	0	2	0	0	0	0	0	2	0	3	0	9	1	0	6	0	9	4	0	0	0	0	0	3	19	3	15
CG7987	0	0	0	0	0	0	0	0	0	0	0	3	0	0	0	0	0	2	0	0	0	0	0	0	0	0	0	0	0	0	0	0	0	0	0	0	0	1	0	1	0	0	0	1	1	0	0	0	0
stumps	0	0	0	0	0	0	0	0	0	0	0	0	0	0	0	0	0	0	0	0	0	0	0	0	0	0	0	0	0	0	0	0	0	0	0	0	0	0	0	0	0	0	0	0	0	0	0	0	0
put	0	0	0	4	0	0	0	0	0	0	0	0	0	2	0	0	0	0	2	0	0	0	0	0	0	0	0	0	0	0	0	0	0	1	0	0	1	1	2	2	1	2	0	1	3	0	1	0	0
His4r	3	7	3	13	14	2	3	1	2	3	0	86	4	38	25	6	21	127	6	11	11	15	32	10	63	26	13	22	26	2	7	7	35	37	19	3	15	66	7	29	33	142	4	31	80	2	24	45	43
l(3)L1231	1	0	0	2	8	1	0	0	1	0	0	8	0	1	3	0	1	5	0	1	0	1	7	0	7	0	0	0	4	0	0	0	10	0	4	0	2	8	0	7	3	2	0	8	1	0	3	0	5
CG3505	0	0	0	0	0	0	0	0	0	0	0	0	0	0	0	0	0	0	0	0	0	0	0	0	0	0	0	0	0	0	0	0	0	0	0	0	0	0	0	0	0	0	0	0	0	0	0	0	0
Hexim	0	0	0	0	0	0	0	0	0	0	0	0	0	1	0	0	0	1	0	0	0	0	1	0	0	0	0	0	0	0	0	0	0	0	2	0	0	1	0	1	0	0	0	0	0	0	0	0	0
Rad17	0	0	0	0	0	0	0	0	0	0	0	0	0	0	0	0	0	1	0	0	0	0	0	0	0	0	0	0	1	0	0	0	1	0	0	0	0	1	0	0	0	0	0	0	1	0	0	0	0
BigH1	0	0	0	0	0	0	0	0	0	0	0	0	0	0	0	0	0	0	0	0	0	0	0	0	0	0	0	0	0	0	0	0	0	0	0	0	0	0	0	0	0	0	0	0	0	0	0	0	0
Meltrin	0	0	0	2	0	0	0	0	0	0	0	0	0	2	0	0	0	0	0	0	0	0	1	0	0	0	0	0	0	0	0	0	0	0	1	0	0	0	0	3	0	0	0	2	4	0	1	0	1
kibra	0	0	0	0	3	0	3	0	1	0	0	13	0	1	2	0	0	18	0	1	0	1	1	0	21	0	0	0	3	0	0	2	5	2	0	0	0	12	0	0	9	22	0	0	13	0	0	0	1
CG7530	0	0	0	0	0	0	0	0	0	0	0	2	0	0	1	0	0	0	0	0	0	0	0	0	2	0	0	0	0	0	0	0	1	0	0	0	0	0	1	0	0	0	0	0	1	0	0	0	0
eff	4	1	0	37	9	3	2	3	3	0	3	15	1	29	15	4	14	47	4	8	7	4	20	9	11	2	0	9	19	1	1	0	12	36	7	5	23	13	6	27	11	29	0	34	31	1	20	24	30
jvl	0	0	0	1	5	1	0	0	0	0	0	2	0	3	0	0	0	2	0	0	0	3	2	0	1	0	0	0	1	0	0	0	1	2	2	0	7	4	0	2	3	0	0	10	0	0	4	0	1
smp-30	0	0	3	3	1	2	0	2	0	7	13	0	2	118	2	0	88	1	12	71	31	3	11	52	0	0	0	80	14	6	0	0	0	96	3	0	1	0	32	12	0	0	0	12	2	1	31	124	244
CG7362	0	0	0	0	0	0	0	0	0	0	0	0	0	0	0	0	0	0	0	0	0	0	0	0	0	0	0	0	0	0	0	0	0	0	0	0	0	0	0	0	0	0	0	0	0	0	0	0	0
CG14855	0	0	0	0	0	0	0	0	0	0	0	1	0	0	0	0	0	0	1	1	0	0	0	0	0	0	0	0	0	0	0	0	0	0	0	0	0	0	0	0	0	2	0	1	0	0	1	0	2
CG14856	0	0	0	0	0	0	0	0	0	0	0	0	0	0	0	0	0	0	0	0	0	0	0	0	0	0	0	0	0	0	0	0	0	0	0	0	0	0	0	0	0	0	0	0	0	0	0	0	0
CG14857	0	0	0	0	0	0	0	0	0	0	0	0	0	0	0	0	0	0	0	0	0	0	0	0	0	0	0	0	0	0	0	0	0	0	0	0	0	0	0	0	0	0	0	0	0	0	0	0	0
btsz	0	0	0	0	2	1	0	0	0	0	0	0	0	1	2	0	0	0	0	0	1	0	3	0	1	0	0	0	2	0	0	0	0	0	5	0	0	0	0	0	2	1	0	4	2	0	1	1	1
CG3631	0	0	0	0	0	0	0	0	0	0	0	0	1	0	0	0	0	1	0	0	0	0	0	0	0	0	0	1	0	0	0	0	0	1	0	0	0	0	0	0	0	0	0	0	0	0	0	1	0
Rrp6	0	0	0	0	0	0	0	0	0	0	0	0	0	0	0	0	0	1	1	0	0	0	0	0	1	0	0	0	0	0	0	0	1	0	0	0	0	3	0	0	0	0	0	0	0	0	0	0	0
CG33331	0	0	0	0	0	0	0	0	0	0	0	1	1	0	0	0	0	1	1	0	0	0	0	0	1	0	0	0	0	0	0	0	0	0	0	0	0	0	0	0	0	0	0	0	0	0	0	0	0
CG33332	0	0	0	0	0	0	0	0	0	0	0	0	0	0	1	1	0	0	0	0	0	0	0	0	1	0	0	0	0	0	0	0	0	0	0	0	0	1	0	0	0	1	0	0	1	0	0	0	0
CycC	0	0	0	0	0	0	0	0	0	0	0	1	1	0	1	0	0	1	0	0	0	0	0	0	0	0	0	0	0	0	0	0	0	2	0	0	1	0	0	0	0	2	0	0	0	0	0	2	0
UQCR-C1	0	0	0	2	0	8	0	6	1	1	3	10	5	3	5	1	8	18	4	20	10	0	3	7	5	1	2	17	1	0	1	1	5	24	1	1	2	9	9	6	8	23	0	6	12	0	3	20	5
CG7265	0	0	0	1	0	0	0	1	0	0	1	1	0	0	0	0	0	1	0	0	0	0	0	1	0	0	0	0	0	0	0	1	0	0	0	0	1	0	0	0	0	1	0	0	0	0	0	0	0
CG14860	0	0	0	0	0	0	0	0	0	0	0	0	0	0	0	0	0	0	0	0	0	0	0	0	0	0	0	0	0	0	0	0	0	0	0	0	0	0	0	0	0	0	0	0	0	0	0	0	0
Nup93-2	0	0	0	0	0	0	0	0	0	0	0	0	0	0	0	0	0	0	0	0	0	0	0	0	0	0	0	0	0	0	0	0	0	1	0	0	0	1	0	0	0	2	0	0	0	0	0	0	0
CG3817	0	0	0	0	1	1	0	0	0	0	0	1	0	0	0	0	0	0	0	0	0	0	0	0	0	0	0	1	0	0	0	0	0	0	0	0	0	2	0	0	1	1	0	2	4	0	0	0	0
RpS5b	0	0	0	0	0	0	0	0	0	0	0	0	0	0	0	0	0	0	0	0	0	0	0	0	0	0	0	0	0	0	0	0	0	0	0	0	0	0	0	0	0	0	0	0	0	0	0	1	0
VhaPPA1-1	5	0	0	9	1	0	0	3	1	2	1	1	2	2	4	5	4	6	4	18	3	1	0	2	3	0	5	12	1	0	0	1	2	21	1	6	1	0	11	1	2	8	0	4	3	0	4	13	8
dpr9	0	0	0	0	0	0	0	0	0	0	0	0	0	0	0	0	0	0	0	0	0	0	0	0	0	0	0	0	0	0	0	0	0	0	0	0	0	0	0	0	0	0	0	0	0	0	0	0	0
CG6974	0	0	0	0	0	0	0	0	0	0	0	0	0	0	0	0	0	0	0	0	0	0	0	0	0	0	0	0	0	0	0	0	0	0	0	0	0	0	0	0	0	0	0	0	0	0	0	0	0
CG6966	0	0	0	1	0	0	0	0	0	0	0	4	0	0	0	0	0	0	0	0	0	0	3	0	1	0	0	0	0	2	0	5	2	1	2	0	3	3	0	3	0	2	2	2	1	0	5	0	2
CG42788	0	0	0	0	1	0	0	0	0	0	0	0	0	0	1	0	0	0	0	0	0	0	0	0	3	0	0	0	0	0	0	0	1	0	3	0	0	4	0	0	0	0	0	4	2	0	0	0	0
CG6912	0	0	0	3	0	0	0	0	0	0	0	0	0	0	0	0	0	0	0	0	0	0	0	0	0	0	0	0	0	0	0	0	0	0	0	0	3	0	0	0	0	0	0	0	0	0	0	0	2
CG3984	0	0	0	0	0	0	0	0	0	0	0	0	0	0	0	0	0	0	0	0	0	0	0	0	0	0	0	0	0	0	0	0	0	0	0	0	0	0	0	0	0	0	0	0	0	0	0	0	0
CG3987	3	0	0	6	1	0	0	1	1	2	2	1	2	7	0	5	1	4	1	7	1	0	1	4	0	0	2	8	1	0	0	0	0	5	0	0	3	0	5	6	0	5	0	6	0	0	4	4	6
GlyS	0	0	0	0	1	0	0	0	0	0	0	3	1	6	0	0	0	0	0	1	0	0	0	0	1	0	0	1	1	0	0	1	0	1	0	0	0	0	0	0	0	1	0	1	0	0	0	0	0
Gyc88E	0	0	0	0	0	0	0	0	0	0	0	0	0	0	0	0	0	0	0	0	0	0	0	0	0	0	0	0	0	0	0	0	0	0	0	0	0	0	0	0	0	0	0	1	0	0	0	0	0
Mf	0	0	0	0	0	0	0	0	0	0	0	0	0	1	0	0	0	0	0	0	1	0	0	0	0	0	0	0	0	0	0	0	0	0	0	0	0	0	0	0	0	0	0	0	0	32	0	0	0
CG6752	0	0	0	0	0	0	0	0	0	0	0	0	0	0	0	0	0	0	0	0	0	0	0	0	0	0	0	0	0	0	0	0	0	0	0	0	0	1	0	0	0	0	0	1	0	0	0	0	0
CG42542	0	0	0	0	0	0	0	0	0	0	0	0	0	1	0	0	4	5	1	4	4	0	0	0	2	0	0	0	0	0	0	0	1	1	0	0	1	7	1	3	2	3	0	0	5	0	0	0	0
Spn88Ea	0	0	0	0	0	0	0	0	0	0	0	0	0	0	0	0	0	0	0	0	0	1	0	0	0	0	0	0	0	0	0	0	0	0	0	0	0	0	0	0	0	0	0	0	0	0	0	0	0
Mau2	0	0	0	0	0	0	0	0	0	0	0	3	0	0	0	0	0	0	0	0	0	0	0	0	1	0	0	0	0	0	0	0	0	0	0	0	0	1	0	0	0	0	0	0	1	0	0	0	1
CG6654	0	0	0	0	0	0	0	0	0	0	0	0	0	0	1	0	1	1	0	0	0	0	0	0	1	0	0	0	0	0	0	0	0	0	0	0	0	0	0	0	0	0	0	0	0	0	0	0	0
CG4210	0	0	0	0	0	0	0	0	0	0	0	0	1	0	0	0	0	0	0	1	0	0	0	0	0	0	0	1	0	0	0	0	0	0	0	0	0	0	0	0	0	0	0	0	0	0	0	2	0
SIDL	0	0	0	0	0	0	1	0	0	0	0	0	0	0	0	0	0	0	0	0	0	0	0	0	0	0	0	0	0	0	0	0	0	0	0	0	0	0	0	0	0	0	0	0	0	0	0	0	0
CG12241	1	0	0	0	0	0	0	0	0	0	1	0	0	2	0	0	0	0	0	0	0	0	0	0	1	0	0	0	0	0	0	0	0	0	0	0	1	1	1	0	1	0	0	3	0	0	1	1	0
Rpb7	0	0	0	2	0	0	0	0	1	0	1	1	0	0	1	0	0	0	1	0	0	0	0	0	1	0	0	1	1	0	0	0	1	1	1	0	0	3	0	1	0	0	0	1	0	0	1	2	1
CG31344	0	0	0	0	0	0	0	1	0	0	0	0	0	0	0	0	0	0	0	0	0	0	2	0	0	0	0	0	0	0	0	0	0	0	0	0	0	0	0	0	0	0	0	0	0	0	0	0	0
Caf1-55	0	0	0	2	0	0	0	0	1	0	0	0	0	0	0	0	0	3	3	0	0	2	0	0	5	0	0	1	1	0	1	0	1	1	0	0	1	2	1	1	0	1	0	0	0	0	0	0	0
Art3	0	0	0	0	0	0	0	0	0	0	0	1	1	0	0	0	0	0	0	0	0	0	0	1	0	0	0	0	1	0	0	0	0	1	0	0	0	2	0	1	0	0	0	0	1	0	0	1	0
mRpS10	0	0	0	0	1	0	0	1	0	0	1	1	0	1	1	0	0	3	0	1	1	0	1	0	4	0	0	3	0	0	0	0	3	4	0	0	4	2	1	1	1	1	0	1	1	0	4	2	0
CG34316	0	0	0	0	0	0	0	0	0	0	0	0	0	0	0	0	0	0	0	0	0	0	0	0	0	0	0	0	0	0	0	0	0	0	0	0	0	0	0	0	0	0	0	0	0	0	0	0	0
CR43471	0	0	0	0	0	0	0	0	0	0	0	0	0	0	0	0	0	0	0	0	0	0	0	0	0	0	0	0	0	0	0	0	0	0	0	0	0	0	0	0	0	0	0	0	0	0	0	0	0
tefu	0	0	0	0	0	0	0	0	0	0	0	0	0	0	0	0	0	0	0	0	0	0	0	0	1	0	0	0	0	0	0	0	0	0	0	0	0	0	0	0	0	0	0	0	0	0	0	0	0
Hsc70-4	6	0	1	58	27	13	8	7	7	2	13	184	14	54	60	4	25	202	26	28	47	11	21	40	140	7	6	24	25	2	6	14	147	115	24	5	69	133	15	36	67	142	7	61	174	2	61	65	80
CG42404	0	0	0	2	1	0	1	0	0	0	0	0	0	0	0	0	0	0	0	0	0	1	0	0	0	0	0	0	0	0	0	0	0	0	2	0	1	0	0	0	0	1	0	1	0	0	0	0	1
eIF2gamma	0	0	1	0	0	1	0	0	1	0	0	5	1	0	4	1	3	9	4	1	3	0	1	2	2	0	0	1	1	0	0	0	1	3	0	1	1	3	0	5	7	10	0	3	7	1	1	5	1
Su(var)3-9	0	0	0	0	0	0	0	0	0	0	0	0	0	0	0	0	0	0	0	0	0	0	0	0	0	0	0	0	0	0	0	0	0	0	0	0	0	0	0	0	0	0	0	0	0	0	0	0	0
Set	0	0	0	4	0	0	0	0	0	0	0	5	0	3	1	0	1	2	0	0	2	0	3	0	6	0	0	1	0	0	0	0	0	2	1	0	0	1	0	1	1	2	0	0	3	0	3	1	1
ATPsynO	2	0	4	6	1	3	1	8	1	3	5	11	8	8	10	12	13	26	9	21	17	1	5	9	23	3	5	27	3	1	1	0	12	48	3	16	10	16	17	9	4	94	1	8	25	1	0	45	15
CG14864	0	0	0	0	0	0	0	0	0	0	0	0	0	0	0	0	0	0	0	0	0	1	0	0	0	0	0	0	0	0	0	0	0	0	0	0	0	0	0	0	0	0	0	0	0	0	0	0	0
Zip88E	0	0	0	0	0	0	0	0	0	0	0	0	0	0	0	0	0	0	0	1	0	0	0	0	0	0	1	0	0	0	0	0	0	0	0	0	0	0	0	0	0	0	0	0	0	0	0	0	0
Cp190	0	0	0	1	0	0	1	0	0	0	0	0	1	0	1	0	0	2	1	0	0	1	0	0	2	0	0	0	0	0	0	0	1	1	0	0	1	1	0	1	0	2	0	2	3	0	3	0	1
CG4338	0	0	0	0	0	0	0	0	0	0	0	0	0	0	0	0	0	0	0	0	0	0	0	0	0	0	0	0	0	0	0	0	1	0	0	0	0	0	0	0	0	0	0	0	0	0	0	0	0
CR46081	0	0	0	0	0	0	0	0	0	0	0	0	0	0	0	0	0	0	0	0	0	0	0	0	0	0	0	0	0	0	0	0	0	0	0	0	0	0	0	0	0	0	0	0	0	0	0	0	0
MRG15	0	0	0	0	0	0	0	0	0	0	0	0	1	0	2	0	0	0	0	1	0	0	1	0	1	0	0	0	0	0	0	0	1	1	0	0	0	1	0	0	2	1	0	2	2	0	0	0	0
l(3)neo43	0	0	0	2	0	0	0	0	0	0	0	0	0	1	0	0	1	2	2	1	1	0	0	0	0	0	0	4	1	0	0	0	0	5	0	1	0	1	0	2	0	1	0	0	0	0	2	2	0
Tm1	1	0	0	27	9	3	3	2	0	0	1	39	1	19	9	1	3	32	1	4	5	8	10	0	14	2	0	1	8	0	3	0	18	11	8	3	12	32	2	22	21	31	1	27	16	3	15	11	10
CG45218	0	0	0	0	0	0	0	0	0	0	0	0	0	0	0	0	0	0	0	0	0	0	0	0	0	0	0	0	0	0	0	0	0	0	0	0	0	0	0	0	0	0	0	1	0	0	0	0	0
Tm2	0	0	0	0	0	0	0	0	0	0	0	0	0	0	0	0	0	0	0	0	0	0	0	0	0	0	0	0	0	0	0	0	0	0	0	0	0	0	0	0	0	0	0	0	0	5	0	0	0
CG6276	0	0	0	2	0	0	0	0	1	0	0	1	0	1	1	0	0	1	0	0	0	0	0	0	0	0	1	1	0	0	0	0	1	0	0	0	1	0	0	0	0	0	0	0	2	0	0	0	1
ear	0	0	0	0	0	0	0	0	0	0	0	1	0	0	0	0	0	1	0	0	0	1	0	0	1	0	0	0	0	0	0	0	1	0	0	0	0	1	0	0	0	2	0	2	0	0	1	0	0
CG6236	0	0	0	0	0	0	0	0	0	0	0	1	0	2	0	0	1	2	0	0	0	0	1	0	0	0	0	1	1	0	0	0	1	0	0	0	0	0	0	0	0	0	0	1	1	0	0	0	0
mRpL9	0	0	0	1	0	0	0	1	0	0	0	0	0	0	0	0	0	0	2	3	0	0	0	2	0	0	0	1	1	0	0	0	3	3	0	0	0	0	0	0	0	2	0	0	1	0	0	3	1
FK506-bp1	0	0	0	0	0	1	0	0	0	0	0	5	1	0	6	0	1	17	1	3	1	0	3	0	6	0	0	0	0	0	1	0	5	3	0	0	0	21	1	1	2	8	0	2	9	0	1	2	0
Sra-1	0	0	0	0	0	0	0	0	0	0	0	2	0	0	0	0	0	0	0	0	0	0	0	0	1	0	0	0	0	0	0	0	1	0	0	0	1	0	1	0	4	0	0	0	0	0	0	0	2
CG6218	0	0	0	3	0	0	0	0	0	0	0	1	0	15	0	0	0	0	0	0	0	6	12	0	0	0	0	0	8	0	0	0	0	1	0	0	7	0	0	2	0	0	0	0	0	0	5	0	44
SerRS-m	0	0	0	0	0	0	0	0	0	0	0	0	0	0	1	0	0	2	0	0	0	0	0	0	0	0	0	0	0	0	0	0	0	0	0	0	0	0	0	0	1	0	0	0	0	0	0	0	0
Surf4	1	0	0	5	1	1	0	1	1	0	0	6	0	0	0	0	4	4	1	0	0	4	3	1	4	2	1	4	1	0	1	0	6	1	0	0	5	2	6	1	0	2	0	4	2	0	6	3	9
CG31301	0	0	0	1	0	0	0	1	1	0	0	1	0	0	3	0	0	0	1	0	0	1	0	0	3	0	0	0	0	0	0	0	2	0	0	0	0	0	0	2	0	0	0	2	3	0	1	0	0
Trs33	0	0	0	0	0	0	0	0	0	0	0	0	0	0	0	0	0	0	0	0	0	0	0	0	0	0	0	0	0	0	0	0	0	1	0	0	0	0	0	0	0	1	0	0	0	0	0	0	1
CG5038	0	0	0	0	0	0	0	0	0	0	0	0	0	0	0	0	0	0	0	0	0	0	0	0	0	0	0	0	0	0	0	0	0	0	0	0	0	0	0	0	0	0	0	0	0	0	0	0	0
Atg4b	0	0	0	0	0	0	0	0	0	0	0	2	0	1	0	0	0	0	0	0	0	0	0	0	0	0	0	0	0	0	0	0	0	1	1	0	0	0	0	0	0	1	0	0	2	0	0	0	0
CG5044	0	0	0	1	0	1	0	0	0	0	0	4	0	0	1	0	4	5	0	3	1	0	1	1	7	0	0	1	0	0	0	0	2	4	0	0	0	2	0	1	2	4	0	3	3	0	0	3	0
ldlCp	0	0	0	0	0	0	0	0	0	0	0	1	0	0	0	0	0	1	0	0	0	0	0	0	0	0	0	0	0	0	0	0	0	0	0	0	0	0	0	0	0	1	0	1	0	0	0	2	1
Trax	0	0	0	1	0	0	1	0	0	0	0	0	0	0	0	0	0	0	0	0	0	1	1	0	0	1	0	0	0	0	0	0	0	0	0	0	0	0	0	0	0	0	0	1	0	0	0	0	1
CG6171	0	0	0	0	0	0	0	0	0	0	0	2	0	0	0	0	1	3	0	0	0	1	1	0	1	0	0	2	0	0	0	0	2	1	0	0	0	0	0	0	0	2	0	0	1	0	1	0	0
CG34404	0	0	0	1	0	0	0	0	0	0	0	0	0	0	0	0	0	0	0	0	0	0	0	0	2	0	0	0	0	0	0	0	0	0	0	0	0	0	0	0	0	0	0	1	0	0	0	0	0
CG14868	0	0	0	1	1	0	0	0	1	0	0	0	0	4	0	0	0	0	0	0	0	2	2	0	0	0	0	0	0	0	0	0	0	0	0	0	3	0	0	3	0	0	0	3	0	0	4	0	3
CG6136	0	0	0	0	0	0	0	0	0	0	0	0	0	1	0	0	0	0	0	1	0	0	0	0	1	0	0	0	0	0	0	0	0	0	0	0	0	0	0	0	1	1	0	0	0	0	1	0	0
Ccm3	0	1	0	0	1	1	1	0	0	1	0	2	0	2	3	0	4	1	1	1	4	1	0	2	0	0	0	1	0	0	0	1	1	8	0	1	1	3	0	0	1	1	0	2	1	0	0	9	0
Rbp	0	0	0	9	1	0	0	0	0	0	0	0	0	4	0	0	0	0	0	0	0	5	2	0	0	0	0	0	0	0	0	0	0	0	3	0	5	0	0	9	0	0	0	7	0	0	10	0	4
Atx2	0	0	0	1	0	0	0	0	0	0	0	4	0	4	3	0	0	5	1	1	0	5	0	1	1	0	0	0	1	0	0	0	6	4	0	0	1	14	0	1	4	3	0	5	6	0	2	0	4
AdamTS-A	0	0	0	0	0	0	0	0	0	0	0	0	0	0	0	0	0	0	0	0	0	0	0	0	0	0	0	0	0	0	0	0	0	0	0	0	0	0	0	0	0	0	0	0	0	0	0	0	0
obe	0	0	0	1	0	0	0	0	0	0	0	1	0	0	0	0	0	0	0	0	1	0	0	0	0	0	0	0	0	0	0	0	0	0	0	0	0	1	0	0	0	1	0	0	0	0	0	1	0
CG44014	5	1	2	33	5	4	0	1	1	2	3	0	1	19	0	8	21	1	2	18	16	2	50	13	0	1	7	8	1	0	0	0	0	30	0	2	25	0	11	12	0	19	0	2	0	0	4	17	38
CG44013	0	0	0	1	0	0	0	0	0	0	0	0	0	0	0	0	0	0	0	0	0	0	0	0	0	0	0	0	0	0	0	0	0	0	0	0	0	0	0	0	0	0	0	0	0	0	0	0	3
CG31296	0	0	0	0	0	0	0	0	0	0	0	0	0	0	0	0	0	0	0	0	0	0	0	0	0	0	0	0	0	0	0	0	0	0	0	0	0	0	0	0	0	0	0	0	0	0	0	0	0
AOX1	0	1	3	1	0	4	0	1	0	4	4	1	1	2	0	0	17	2	8	60	9	0	0	14	1	0	0	20	1	0	0	2	1	55	0	3	0	0	8	0	0	6	1	3	0	0	0	24	0
AOX2	0	0	0	0	0	0	0	0	0	0	0	0	0	0	0	0	0	0	0	0	0	0	0	0	0	0	0	0	0	0	0	0	0	0	0	0	0	0	0	0	0	0	0	0	0	0	0	0	0
AOX3	0	0	0	0	0	3	0	0	0	0	0	1	1	0	0	0	3	0	2	4	0	0	0	1	0	0	0	8	0	0	0	0	0	11	0	0	2	0	0	1	0	0	0	0	0	0	0	3	1
pxb	0	0	0	1	0	0	0	0	0	0	0	0	0	0	3	0	0	0	0	1	0	0	0	1	1	0	0	0	0	0	0	0	0	0	1	0	0	2	0	1	1	0	0	0	2	0	2	0	0
CG31446	0	0	0	2	1	0	1	2	0	3	0	2	0	1	0	26	0	0	2	5	0	0	1	1	0	0	23	1	0	0	0	1	0	6	0	36	0	0	1	0	0	34	0	1	0	0	0	41	1
CG5399	5	9	8	48	3	3	10	8	6	7	4	2	7	2	0	38	22	99	20	74	23	0	3	11	1	1	31	13	1	1	0	21	1	50	1	57	35	1	3	35	3	246	7	9	1	0	26	64	15
CR45635	0	0	0	0	0	0	0	0	0	0	0	0	0	0	0	0	0	0	0	0	0	0	0	0	0	0	0	0	0	0	0	0	0	0	0	0	0	0	0	0	0	0	0	0	0	0	0	0	0
CG5404	0	0	0	0	0	0	0	0	0	0	0	0	0	0	0	0	0	0	0	0	0	0	0	0	0	0	0	0	0	0	0	0	0	0	0	0	0	0	0	0	0	0	0	0	0	0	0	0	0
CG9590	0	0	0	0	1	0	0	0	0	0	1	1	0	1	1	0	1	1	0	1	0	0	1	0	0	0	0	0	0	0	0	1	1	0	0	0	1	0	0	1	0	2	0	0	1	0	0	1	0
CG9589	0	0	0	0	0	0	0	0	0	0	0	0	0	0	0	0	0	0	0	0	0	0	0	0	0	0	0	0	0	0	0	0	0	0	0	0	0	0	0	0	0	0	0	0	0	0	0	0	0
c(3)G	0	0	0	0	0	0	0	0	0	0	0	0	0	0	0	0	0	0	0	0	0	0	0	0	0	0	0	0	0	0	0	0	0	0	0	0	0	0	0	0	0	0	0	0	0	0	0	0	0
Acyp2	0	0	0	0	0	0	1	0	0	0	0	5	1	0	1	0	0	4	0	1	1	0	0	0	0	0	0	2	0	0	0	0	0	1	0	0	1	0	0	1	1	1	0	1	1	0	2	0	2
nsl1	0	0	0	0	1	0	0	0	0	0	0	4	0	3	2	0	0	5	0	1	2	1	0	0	1	0	0	0	4	0	0	0	3	1	0	0	3	7	0	3	1	7	0	6	5	0	1	1	0
CG9593	0	0	0	0	0	0	0	0	0	0	0	0	0	0	0	0	0	0	0	0	0	0	0	0	0	0	0	0	0	0	0	0	0	0	0	0	0	0	0	0	0	0	0	0	0	0	0	0	0
CR45891	0	0	0	0	0	0	0	0	0	0	0	0	0	0	0	0	0	0	0	0	0	0	0	0	0	0	0	0	0	0	0	0	0	0	0	0	0	0	0	0	0	0	0	0	0	0	0	0	0
alpha-Man-IIb	0	0	0	0	0	0	0	0	0	0	0	0	0	0	0	0	0	0	0	0	0	0	0	0	0	0	0	0	0	0	0	0	0	0	0	0	0	0	0	0	0	0	0	5	0	0	0	0	0
rec	0	0	0	0	0	0	0	1	0	0	0	0	0	0	0	0	0	0	0	0	0	0	0	0	0	0	0	0	0	0	0	0	0	0	0	0	0	0	0	0	0	0	0	1	0	0	0	0	0
CG43317	0	0	0	0	0	0	0	0	0	0	0	0	0	0	0	0	0	0	0	0	0	0	0	0	0	0	0	0	0	0	0	0	0	0	0	0	0	0	0	0	0	0	0	0	0	0	0	0	0
Arpc3A	0	0	0	3	1	0	0	0	1	0	0	2	0	4	0	0	0	5	0	3	0	0	0	1	1	0	0	2	0	0	2	0	2	4	0	0	1	7	1	1	0	9	0	2	1	0	2	6	0
ND-23	0	0	1	0	1	1	0	2	0	0	0	2	1	2	2	2	3	2	0	1	5	0	0	2	0	0	2	4	1	0	0	0	4	12	0	2	3	1	1	1	1	7	0	3	6	0	1	8	2
spn-E	0	0	0	0	0	0	0	0	0	0	0	0	0	0	0	0	0	0	0	0	0	0	0	0	0	0	0	0	0	0	0	0	0	0	0	0	0	0	0	0	0	0	0	0	0	0	0	0	0
Pbp45	0	0	0	0	0	0	0	0	0	0	0	0	0	0	0	0	0	1	0	0	0	0	0	0	0	0	0	0	0	0	0	0	0	0	0	0	0	0	0	0	0	0	0	0	0	0	0	0	0
cv-d	0	0	0	0	0	0	0	0	0	0	0	0	0	0	0	0	0	0	0	0	0	0	0	0	0	0	0	0	0	0	0	0	0	0	0	0	0	0	0	0	0	0	0	0	0	0	0	0	0
Hmt-1	0	0	0	0	0	0	0	0	0	0	0	1	0	2	1	0	0	0	0	1	0	0	1	0	0	0	0	0	1	0	0	0	1	0	0	0	0	0	0	0	0	0	0	1	0	0	0	1	0
CG31183	0	0	0	0	0	0	0	0	0	0	0	0	0	1	0	0	0	0	0	0	0	0	0	0	1	0	0	0	1	0	0	0	0	0	1	0	0	0	0	1	1	0	0	2	0	0	0	1	1
CG14877	0	0	0	0	0	0	0	0	0	0	0	0	0	0	0	0	0	0	0	0	0	0	0	0	0	0	0	0	0	0	0	0	0	0	0	0	0	0	0	0	0	0	0	0	0	0	0	0	0
glob1	0	0	0	0	2	0	0	0	1	0	4	2	0	1	0	0	4	0	0	7	3	0	0	1	2	0	0	5	0	0	0	0	2	5	0	0	0	0	1	1	1	6	0	5	3	0	1	3	3
EndoU	0	0	0	0	0	0	0	0	0	0	0	0	0	0	0	0	0	0	0	0	0	0	0	0	0	0	0	0	0	0	0	0	0	0	0	0	0	0	0	0	0	0	0	0	0	0	0	0	0
blp	0	0	0	0	0	0	0	0	0	1	0	1	0	0	1	0	0	2	0	1	1	0	0	0	3	0	0	2	0	0	0	0	1	3	0	0	1	4	0	1	0	5	0	2	1	0	0	3	0
Sap47	0	0	1	16	3	0	0	0	0	0	0	1	0	15	3	0	0	3	1	1	2	5	7	0	0	1	0	0	4	0	0	0	6	4	5	0	13	6	0	9	1	3	0	27	5	0	11	6	11
CG4287	0	0	0	0	0	0	0	0	0	0	0	1	0	1	0	0	1	1	0	0	1	0	0	0	0	0	0	0	0	0	0	0	0	1	0	0	2	0	0	1	0	0	0	0	0	0	1	3	2
CG5516	0	0	0	0	0	0	0	0	0	0	0	0	0	0	1	0	0	0	0	0	0	1	0	0	0	0	0	0	1	0	0	0	0	0	0	0	0	0	0	0	0	1	0	0	0	0	0	0	0
CG32856	0	0	0	1	0	0	0	0	0	0	0	0	0	1	0	0	0	0	0	0	0	1	0	0	4	0	0	0	1	0	0	0	0	3	0	0	0	0	0	0	1	1	0	2	0	0	1	0	0
Rbf2	0	0	0	0	0	0	0	0	0	0	0	0	0	0	0	0	0	0	0	0	0	0	0	0	1	0	0	0	0	0	0	0	0	0	0	0	0	0	0	0	0	0	0	0	0	0	0	0	0
mor	0	0	0	1	0	0	0	0	0	0	0	0	0	0	0	0	0	0	0	2	1	0	0	0	0	0	0	0	1	0	0	0	0	0	0	0	0	1	0	0	1	2	0	1	1	0	0	0	0
Hel89B	0	0	0	0	0	0	0	0	0	0	0	0	0	1	2	0	0	0	0	0	0	1	1	0	0	0	0	0	1	0	0	0	2	0	2	0	1	0	0	0	1	1	0	5	1	0	0	0	1
srp	0	0	0	0	0	0	0	0	0	0	0	1	0	0	0	0	0	0	0	0	0	0	0	0	0	0	0	0	0	0	0	0	0	0	0	0	0	0	0	0	0	0	0	0	0	0	0	0	0
CR44133	0	0	0	0	0	0	0	0	0	0	0	0	0	0	0	0	1	0	0	0	0	0	0	0	0	0	0	0	0	0	0	0	0	0	0	0	0	0	0	0	0	0	0	0	0	0	0	0	0
CR42839	0	0	0	3	0	0	0	0	0	0	0	3	0	1	0	0	0	1	0	0	0	2	7	0	0	0	0	0	2	0	0	0	2	0	2	0	2	1	0	0	0	0	0	2	1	0	1	0	1
GATAe	1	0	0	8	0	1	0	0	0	0	0	2	0	4	1	0	0	3	2	2	0	0	1	0	3	0	0	3	0	0	0	0	1	8	0	1	1	1	1	2	0	5	0	4	1	0	3	2	3
pnr	0	0	0	0	0	0	0	0	0	0	0	0	0	0	0	0	0	0	0	0	0	0	0	0	0	0	0	0	0	0	0	0	0	0	0	0	0	0	0	0	0	0	0	0	0	0	0	0	0
CG10407	0	0	0	0	0	0	0	0	0	0	0	0	0	0	0	0	0	0	0	0	0	0	0	0	0	0	0	0	0	0	0	0	0	0	0	0	0	0	0	0	0	0	0	0	0	0	0	0	0
IKKbeta	0	0	0	0	0	0	0	0	0	0	0	0	0	0	0	0	0	0	0	0	0	0	0	0	0	0	0	0	0	0	0	0	1	0	1	0	0	0	0	1	0	0	0	0	0	0	0	0	0
CR45212	0	0	0	0	0	0	0	0	0	0	0	0	0	0	0	0	0	0	0	0	0	0	0	0	0	0	0	0	0	0	0	0	0	0	0	0	0	0	0	0	0	0	0	0	0	0	0	0	0
CG5013	0	0	0	0	0	0	0	0	0	0	0	0	0	1	0	0	0	2	0	0	0	0	2	0	0	0	0	0	0	0	0	0	0	1	0	0	3	0	0	0	0	1	0	0	1	0	0	0	0
msps	0	0	0	0	0	0	0	0	0	0	0	2	0	0	0	0	0	0	0	0	0	0	0	0	1	0	0	0	0	0	0	0	0	0	0	0	0	3	0	0	0	0	0	3	0	0	0	0	1
CG10185	0	0	0	0	0	0	0	0	0	0	0	0	0	0	0	0	0	0	0	0	0	0	0	0	0	0	0	0	0	0	0	0	0	0	0	0	0	0	0	0	0	0	0	0	0	0	0	0	0
Mhcl	0	0	0	0	0	0	0	0	0	0	0	0	0	1	2	0	0	1	0	0	0	0	0	0	2	0	0	0	0	0	0	0	0	0	1	0	0	1	0	0	1	0	0	0	1	0	0	0	0
CG32855	0	0	0	0	0	0	0	0	0	0	0	0	0	0	0	0	0	0	0	0	0	0	0	0	0	0	0	0	0	0	0	0	0	0	0	0	0	0	0	0	0	0	0	0	0	0	0	0	0
sxe2	0	0	0	0	0	0	0	0	0	0	0	0	0	0	0	0	0	0	0	0	0	0	0	0	0	0	0	0	0	0	0	0	0	0	0	0	0	0	0	0	0	0	0	0	0	0	0	0	0
Akt1	0	0	0	4	2	0	3	0	0	0	0	30	0	0	5	2	0	24	0	2	0	3	5	0	6	0	1	0	2	0	0	2	6	2	0	0	0	36	0	3	5	9	0	2	10	0	0	4	2
CG5903	0	0	1	0	2	0	0	2	0	1	2	4	0	6	1	0	3	18	2	7	1	4	2	4	4	1	1	19	1	1	0	0	4	12	1	3	0	9	2	6	2	16	0	3	8	1	2	10	6
CG5916	0	0	0	0	0	0	0	0	0	0	0	0	0	0	1	0	0	1	0	0	0	0	0	0	0	0	0	0	0	0	0	0	0	0	0	0	1	0	0	0	0	2	0	1	0	0	0	0	0
Fer2	0	0	0	0	0	0	0	0	0	0	0	0	0	0	0	0	0	0	0	0	0	0	0	0	0	0	0	0	0	0	0	0	0	0	0	0	0	0	0	0	0	0	0	0	0	0	0	0	0
CG6006	0	0	0	0	0	0	0	0	0	0	0	0	0	0	1	0	0	5	0	0	0	0	0	0	1	0	0	0	0	0	0	0	0	0	0	0	0	0	0	1	1	0	0	0	0	0	0	0	0
CR43472	0	0	0	0	0	0	0	0	0	0	0	0	0	0	0	0	0	0	0	0	0	0	0	0	0	0	0	0	0	0	0	0	0	0	0	0	0	0	0	0	0	0	0	0	0	0	0	0	0
CG8925	0	0	0	0	0	0	0	0	0	0	0	0	0	0	0	0	0	0	0	0	0	0	0	0	0	0	0	1	0	0	0	0	0	0	0	0	0	0	0	0	0	0	0	0	0	0	0	0	0
CG8927	0	0	0	0	0	0	0	0	0	0	0	0	0	0	0	0	0	0	0	0	0	0	0	0	0	0	0	0	0	0	0	0	0	0	0	0	0	0	0	0	0	0	0	0	0	0	0	0	0
Bin1	0	0	0	2	0	0	0	0	0	1	0	0	0	0	0	0	1	1	0	0	1	0	0	0	2	0	1	1	1	0	0	0	2	1	0	0	0	2	0	0	1	3	0	0	5	0	1	1	0
sra	0	0	0	0	0	0	1	1	0	0	0	6	0	0	0	0	0	2	0	0	1	0	0	0	1	0	2	0	0	0	0	0	1	0	0	0	0	0	0	2	2	0	0	1	0	0	1	1	1
CG6126	0	0	0	0	0	0	0	0	0	0	0	0	0	0	0	0	0	1	0	1	2	0	0	0	0	0	0	1	0	0	0	0	0	0	0	0	1	0	4	1	1	0	0	0	0	0	4	1	1
CG31287	0	0	0	0	0	0	0	0	0	0	0	0	0	0	0	0	0	0	0	0	0	0	0	0	0	0	0	0	0	0	0	0	0	0	0	0	0	0	0	0	0	0	0	0	0	0	0	0	0
mtSSB	0	0	0	0	0	0	0	0	0	0	0	0	1	0	4	0	0	7	0	0	4	0	0	0	0	0	0	2	0	0	0	0	1	0	0	1	1	6	1	2	0	4	0	2	5	0	3	3	1
CR45639	0	0	0	0	0	0	0	0	0	0	0	0	0	0	0	0	0	0	0	0	0	0	0	0	0	0	0	0	0	0	0	0	0	0	0	0	1	0	0	0	0	0	0	0	0	0	0	0	0
CR45640	0	0	0	0	0	0	0	0	0	0	0	0	0	0	0	0	0	0	0	0	0	0	0	0	0	0	0	0	0	0	0	0	0	0	0	0	0	0	0	0	0	0	0	1	0	0	0	0	0
CR45642	0	0	0	0	0	0	0	0	0	0	0	0	0	0	0	0	0	0	0	0	0	0	0	0	0	0	0	0	0	0	0	0	0	0	0	0	0	0	0	0	0	0	0	0	0	0	0	0	0
CR45643	0	0	0	0	0	0	0	0	0	0	0	0	0	0	0	0	0	0	0	0	0	0	0	0	0	0	0	0	0	0	0	0	0	0	0	0	0	0	0	0	0	0	0	1	0	0	0	0	0
tara	0	0	0	0	0	0	0	0	0	0	0	0	1	0	0	0	0	3	0	0	0	0	0	0	0	0	0	0	0	0	0	0	0	3	0	0	0	0	0	2	0	0	0	0	0	0	0	0	1
bor	0	0	1	0	0	0	0	0	0	1	1	2	0	0	1	0	1	1	2	0	0	0	0	0	0	0	0	1	0	1	0	1	10	0	0	0	2	5	0	0	0	2	0	0	3	0	0	0	0
asun	0	0	0	0	0	0	0	0	1	0	0	0	0	0	0	0	0	0	0	0	0	0	0	0	0	0	0	0	0	0	0	0	0	0	0	0	0	0	0	0	0	0	0	0	0	0	0	0	0
Mat89Ba	0	0	0	0	0	0	0	0	0	0	0	5	0	0	0	0	0	0	0	0	1	0	0	0	1	0	0	0	1	0	0	0	3	0	0	0	0	3	1	0	0	3	0	1	2	0	0	0	0
gish	0	0	0	7	6	1	0	0	0	0	0	10	0	6	2	0	0	9	1	1	3	0	3	3	4	0	0	1	3	0	0	1	11	7	3	1	1	11	0	6	6	11	0	12	5	0	3	5	5
Zip89B	0	0	0	1	0	1	0	0	0	0	0	0	0	0	0	0	0	0	0	0	0	0	0	0	0	0	0	0	0	0	0	0	0	0	0	0	0	0	0	1	0	0	0	0	0	0	4	0	0
Sulf1	0	0	0	2	0	0	0	0	0	0	0	1	0	0	0	0	0	0	0	0	0	0	0	0	1	0	0	0	0	0	1	0	0	0	0	0	3	0	0	2	0	0	0	0	3	0	0	0	0
CG6901	0	0	0	0	0	0	0	0	0	0	0	0	0	0	0	1	0	0	0	0	0	0	0	0	0	0	1	0	0	0	0	0	0	0	0	0	0	0	0	0	0	0	0	0	0	0	0	0	0
CG17929	0	0	0	0	0	0	0	0	0	0	0	0	0	0	0	0	0	0	0	0	0	0	0	0	0	0	0	0	0	0	0	0	0	0	0	0	0	0	0	0	0	0	0	0	0	0	0	0	0
CG17930	0	0	0	0	2	0	0	0	2	0	0	0	0	0	0	2	0	0	0	0	0	0	17	1	0	0	0	0	0	0	0	0	0	1	1	4	8	0	0	3	1	5	0	2	0	0	1	0	0
SF2	0	0	0	5	3	1	0	1	0	0	0	2	0	8	2	1	0	7	1	1	0	4	3	0	4	0	0	2	2	1	0	1	6	5	3	0	5	5	1	1	3	5	0	3	3	0	2	2	5
pad	0	0	0	0	1	0	0	0	0	0	0	0	0	0	0	0	0	0	0	0	0	0	0	0	0	0	0	0	0	0	0	0	0	0	0	0	1	0	0	1	0	0	0	0	1	0	0	0	0
CG14879	0	0	1	0	0	0	1	0	1	2	0	1	1	0	0	0	4	6	0	2	2	0	0	2	0	0	0	3	0	0	0	0	6	17	0	1	0	0	6	1	0	1	0	0	0	0	0	3	1
Manf	0	0	0	3	0	0	0	3	0	0	1	3	0	9	2	0	0	1	1	5	2	3	1	2	1	0	0	12	6	0	0	1	3	11	0	0	9	5	3	9	0	6	6	6	1	0	4	12	7
CG10311	0	0	0	0	0	0	0	0	0	0	0	0	0	0	0	0	0	0	0	0	0	0	0	0	0	0	0	0	0	0	0	0	0	0	0	0	0	0	0	0	0	0	0	0	0	0	0	0	0
CG17931	0	0	0	0	0	0	0	0	0	0	0	2	1	3	0	0	0	2	0	1	0	0	0	0	2	0	0	0	0	0	0	0	3	0	0	0	0	3	0	1	0	1	0	1	6	0	1	0	0
CG31279	0	0	0	0	0	0	0	0	0	0	0	0	0	0	0	0	0	0	0	0	0	0	0	0	0	0	0	0	0	0	0	0	0	0	0	0	0	0	0	0	0	0	0	0	0	0	0	0	0
CG17565	0	0	0	1	0	0	0	0	0	0	0	3	1	0	0	0	1	3	0	1	1	0	0	0	0	0	0	2	1	0	0	0	1	0	0	0	1	1	0	0	0	3	0	0	0	0	0	1	1
CG14881	0	0	0	0	0	0	0	0	0	0	0	0	0	0	0	0	0	0	0	0	0	0	0	0	0	0	0	0	0	0	0	0	0	0	0	0	0	0	0	0	0	0	0	0	1	0	0	0	0
mRpS33	0	0	0	1	0	0	0	0	0	0	0	0	2	2	1	0	1	3	3	2	0	0	0	0	3	0	0	3	0	0	0	0	4	6	0	1	1	0	3	0	1	0	0	1	1	0	1	1	0
ema	0	0	0	0	0	0	0	0	0	0	0	1	0	0	0	0	0	1	0	0	0	0	0	0	0	0	0	0	0	0	0	0	0	0	0	0	0	1	0	0	0	2	0	0	1	0	0	0	0
CG14894	0	0	0	1	0	0	0	0	0	0	0	0	1	1	2	0	0	1	0	0	0	0	0	0	2	0	0	0	0	0	0	0	0	0	0	0	0	0	0	0	0	2	0	0	3	0	2	3	3
CG14882	0	0	0	0	0	0	0	0	0	0	0	3	0	1	0	0	0	0	0	0	0	0	0	0	1	0	0	0	0	0	0	0	0	0	0	0	0	0	0	0	0	0	0	0	0	0	0	0	0
Pak3	1	0	0	3	3	1	1	0	0	0	0	1	2	4	3	0	0	4	0	1	0	1	2	0	8	1	0	0	0	0	0	0	2	2	1	0	0	4	0	2	0	4	0	10	3	0	2	0	3
CG10405	0	0	0	0	0	0	0	0	0	0	0	0	0	0	0	0	0	0	0	0	0	0	0	0	0	0	0	0	0	0	0	0	0	0	0	0	0	0	0	0	0	0	0	0	0	0	0	0	1
CG14883	0	0	0	0	0	0	0	0	0	0	0	1	0	2	0	0	1	2	1	0	0	1	0	0	0	0	0	0	0	0	0	0	0	0	0	0	0	0	1	1	0	0	0	1	0	0	0	1	1
CG42232	0	0	0	0	0	0	0	0	0	0	0	0	0	0	2	0	0	1	0	0	0	1	1	0	0	0	0	0	1	0	0	0	1	0	1	0	1	2	0	0	0	0	0	4	1	0	3	0	0
CSN5	0	0	0	1	0	0	0	0	0	0	0	0	0	2	1	0	0	2	0	0	1	0	2	0	1	0	0	3	0	0	0	0	0	1	0	0	1	1	0	0	0	0	0	0	2	0	1	2	5
Dhfr	0	0	0	0	0	0	0	0	0	0	0	1	0	0	0	0	0	1	2	2	0	0	0	0	0	0	0	1	0	0	0	0	0	0	0	0	0	0	0	0	0	2	0	0	0	0	1	1	0
Sdhaf3	0	0	0	0	0	0	0	0	0	0	0	0	0	1	0	0	0	0	0	1	0	0	1	0	0	0	0	1	0	0	0	0	0	2	0	0	1	0	0	2	0	2	0	1	0	0	0	1	2
Der-2	0	0	0	2	0	0	0	0	0	0	0	2	0	0	0	0	0	1	0	0	0	0	1	0	0	0	0	0	0	0	0	0	0	1	0	0	0	0	0	0	0	0	0	1	3	0	0	1	0
Gr89a	0	0	0	0	1	0	0	0	0	0	0	0	0	1	0	0	0	0	0	0	0	0	0	0	0	0	0	0	0	0	0	0	0	0	0	0	0	0	0	0	0	0	0	0	1	0	0	0	0
Decay	0	0	1	7	6	3	1	0	3	0	11	5	3	3	0	5	33	13	4	18	16	1	0	14	1	0	6	86	1	3	0	0	2	49	0	0	12	9	18	10	0	22	0	7	7	0	11	30	21
CG42342	0	0	0	0	0	0	0	0	0	0	0	0	0	1	0	0	0	0	0	0	0	0	0	0	1	1	0	0	0	0	0	0	0	0	0	0	5	0	0	0	2	0	0	2	0	0	0	0	0
CG14903	0	0	0	2	0	0	1	1	0	1	0	2	0	0	1	0	2	2	0	0	2	0	2	3	0	0	0	0	0	0	0	0	1	0	0	1	0	2	0	0	0	2	0	0	1	0	0	0	1
Scp2	0	0	0	0	0	0	0	0	0	0	0	0	0	2	0	0	0	0	0	0	0	1	0	0	0	0	0	0	1	0	0	0	0	0	2	0	0	0	0	0	0	0	0	0	0	0	0	0	0
CG10345	0	0	0	0	0	0	0	0	0	0	0	0	0	0	0	0	0	0	0	0	0	0	0	0	0	0	0	0	0	0	0	0	0	0	0	0	0	0	0	0	0	0	0	0	0	0	0	0	0
NPF	0	1	0	0	1	0	0	0	0	0	1	0	0	29	0	3	0	0	0	0	0	1675	1253	0	0	0	3	0	1054	0	0	0	0	0	0	0	0	0	0	0	0	0	0	0	0	0	0	0	0
CG10340	0	0	1	0	0	0	0	0	0	1	0	0	0	3	1	0	1	1	2	0	0	2	1	0	3	0	0	2	0	0	0	0	3	1	0	2	0	2	0	1	1	2	0	1	2	0	1	1	1
Fas1	0	0	0	0	0	0	0	0	0	0	0	0	0	0	0	0	0	0	0	0	0	0	0	0	0	0	0	0	0	0	0	0	0	0	0	0	0	0	0	0	0	0	0	0	0	0	0	0	0
nonA-l	0	0	0	2	0	0	0	0	0	0	0	2	0	0	0	0	0	2	0	0	0	0	0	0	0	0	0	0	0	0	0	0	1	0	0	0	0	0	0	0	0	0	0	1	0	0	0	0	1
Arl6IP1	0	0	0	5	3	0	0	0	0	0	0	2	0	0	3	0	0	2	0	0	0	1	0	0	1	0	1	0	0	0	1	0	0	0	1	0	1	2	0	2	0	1	0	3	0	0	0	0	1
CG10324	0	0	0	1	0	0	0	0	0	0	0	0	0	0	1	0	0	1	0	0	0	0	0	0	2	0	0	0	0	0	0	0	0	1	0	0	0	1	0	0	0	0	0	1	0	0	0	0	0
CCT3	0	0	0	6	4	0	0	0	0	0	3	16	0	4	8	0	1	21	1	1	2	5	4	0	4	0	0	0	2	0	1	0	9	2	3	1	2	10	5	0	5	14	0	2	5	0	3	4	4
CG14906	0	0	0	0	0	0	1	0	0	0	0	0	0	0	2	0	0	1	0	0	1	0	0	1	0	0	0	0	0	0	0	0	0	0	0	0	0	0	0	0	0	0	0	0	0	0	0	0	0
CG14907	0	0	0	0	0	0	0	1	0	0	0	0	0	0	0	0	1	1	0	1	0	0	0	0	0	0	0	0	0	0	0	0	2	0	0	0	0	1	1	0	0	1	0	0	0	0	1	1	0
modSP	0	0	0	0	0	0	0	0	0	0	0	0	0	0	0	0	0	0	0	0	0	0	0	0	0	0	0	0	0	0	0	0	0	0	0	0	0	0	0	0	0	0	0	0	0	0	0	0	0
Ubx	0	0	0	0	0	0	0	0	0	0	0	0	0	0	0	0	0	0	0	0	0	0	0	0	0	0	0	0	0	0	0	0	0	0	0	0	0	0	0	0	0	0	0	0	0	0	0	0	0
abd-A	0	0	0	0	0	0	0	0	0	0	0	0	0	0	0	0	0	0	0	0	0	0	0	0	0	0	0	0	0	0	0	0	0	0	0	0	0	0	0	0	0	0	0	0	0	0	0	0	0
Abd-B	0	0	0	0	0	0	0	0	0	0	0	0	0	0	0	0	0	0	0	0	0	0	0	0	0	0	0	0	0	0	0	0	0	0	0	0	0	0	0	3	0	0	0	0	0	0	0	0	0
Actn3	0	0	0	0	0	0	0	0	0	0	0	0	0	0	0	0	0	0	0	0	0	0	0	0	0	0	0	0	0	0	0	0	0	0	0	0	0	0	0	0	0	0	0	0	0	0	0	0	0
AhcyL2	0	0	0	0	0	0	0	0	0	0	0	1	0	0	0	0	0	0	0	0	0	0	0	0	1	0	0	0	0	0	0	0	1	0	0	0	0	3	0	0	0	0	0	0	0	0	0	0	0
CG18622	0	0	0	0	0	0	0	0	0	0	0	0	0	3	2	0	0	1	0	0	0	0	1	0	0	0	0	0	5	0	0	1	2	0	0	0	3	0	0	1	0	1	0	0	1	0	0	0	2
MESK4	0	0	0	0	0	0	0	0	0	0	0	0	0	0	0	0	0	0	0	0	0	0	0	0	0	0	0	0	0	0	0	0	0	0	0	0	0	0	0	0	0	0	0	0	0	0	0	0	0
CG3678	0	0	0	1	0	0	1	1	0	0	0	0	1	1	2	0	2	2	1	3	0	0	3	2	3	0	0	2	2	0	0	0	2	4	0	0	1	1	1	1	0	1	0	0	0	0	2	1	2
CG17556	0	0	0	1	0	0	0	0	0	0	0	0	0	2	1	0	0	0	0	0	0	0	1	0	1	0	0	0	0	0	0	0	0	0	0	0	0	0	0	1	0	1	0	1	1	0	0	0	1
CG3534	0	0	0	0	0	0	1	0	0	0	0	0	0	1	0	0	1	1	0	0	0	0	0	0	0	0	0	2	0	0	0	0	0	0	0	0	0	0	0	0	0	1	0	0	0	0	1	0	1
Sf3a1	0	0	0	0	0	0	0	0	0	0	0	1	0	0	1	0	0	2	0	0	0	1	1	0	0	0	0	0	0	0	0	0	0	0	0	0	0	1	0	1	0	0	0	3	2	0	0	0	0
Irc	0	0	0	0	0	0	0	0	0	0	0	0	0	0	0	0	0	0	0	0	0	0	2	0	0	0	0	0	0	0	0	0	0	0	0	0	0	0	0	0	0	0	0	0	0	0	0	0	0
CG8907	0	0	0	2	1	0	0	0	0	0	0	0	0	4	0	1	2	0	0	2	2	0	0	0	0	0	0	3	0	0	0	0	0	10	0	2	8	0	1	3	0	0	0	7	0	0	2	1	2
AdSL	0	0	0	0	0	0	0	0	0	0	0	0	0	0	0	0	0	1	1	0	0	0	0	0	1	0	0	2	0	0	0	0	0	0	0	0	0	2	1	0	0	1	0	0	0	0	0	1	0
CG18213	0	0	0	0	0	0	0	0	0	0	0	0	0	0	0	0	0	0	1	0	0	0	0	0	0	0	0	0	0	0	0	0	1	0	0	0	0	0	0	0	0	0	0	0	0	0	0	0	0
CG5220	0	0	0	0	0	0	0	0	0	0	0	3	0	0	0	0	1	0	1	0	0	0	0	0	2	0	0	0	0	0	0	0	1	1	0	0	2	1	0	0	0	0	0	0	1	0	0	0	2
CG3995	0	0	0	0	0	0	0	0	0	0	0	2	0	0	1	0	0	0	0	0	0	0	0	0	0	0	0	0	0	0	0	0	0	0	0	0	0	0	0	0	1	1	0	1	0	0	0	0	0
Patr-1	0	0	0	1	1	0	0	0	0	0	0	0	0	1	0	0	1	0	1	0	0	0	1	0	1	0	0	0	0	0	0	0	0	0	0	0	1	2	0	1	0	1	0	2	1	0	0	0	0
Dad	0	0	0	4	0	0	0	0	0	0	0	3	0	0	0	0	0	0	0	0	0	1	0	0	1	0	0	0	0	0	0	0	0	0	0	0	0	0	1	0	1	0	0	0	4	0	0	0	1
Ns1	0	0	0	0	0	0	0	0	0	0	0	1	0	1	1	0	0	3	0	0	0	1	2	0	3	0	0	0	0	0	0	0	3	0	0	0	1	7	0	2	0	3	0	2	2	0	0	1	0
mRpS11	0	0	0	2	1	0	0	0	0	0	0	1	0	0	1	0	3	0	0	0	0	1	2	1	0	0	0	3	1	0	0	0	0	1	0	0	1	0	1	0	1	1	0	0	1	0	1	1	2
Keap1	0	0	0	2	0	0	0	0	0	0	0	1	0	0	0	0	0	2	1	0	0	0	0	0	0	0	0	0	0	0	0	0	2	0	0	0	0	0	1	2	0	0	0	0	0	0	0	1	1
kuk	0	0	0	1	0	0	0	0	0	0	0	2	0	0	0	0	0	0	0	0	0	1	0	0	2	0	0	0	0	0	0	0	0	0	1	0	0	0	0	1	1	0	0	0	0	0	3	0	1
GckIII	0	0	0	0	0	0	0	0	0	0	0	1	0	1	0	1	1	2	1	0	0	0	0	0	0	0	0	0	0	0	0	0	0	1	0	0	0	0	0	0	0	1	0	0	1	0	0	0	0
cal1	0	0	0	2	0	0	0	0	0	0	1	1	0	0	0	0	0	1	0	0	0	0	0	0	0	0	0	0	0	0	0	0	0	0	0	0	0	0	0	0	1	1	0	0	1	0	0	0	0
cher	0	0	0	0	0	0	0	0	0	0	0	6	0	0	1	0	0	2	0	0	0	0	0	0	2	0	0	0	1	0	0	0	7	0	0	0	0	2	0	1	1	2	0	0	5	0	0	0	0
CG17477	0	0	0	0	0	0	0	0	0	0	0	0	0	0	0	0	0	0	0	0	0	0	0	0	0	0	0	0	0	0	0	0	0	0	0	0	0	0	0	0	0	0	0	0	0	0	0	0	0
CG31269	0	0	0	0	0	0	0	0	0	0	0	0	0	0	0	0	0	0	0	0	0	0	0	0	0	0	0	0	0	0	0	0	0	0	0	0	0	0	0	0	0	0	0	0	0	0	0	0	0
CG31265	0	0	0	0	0	0	0	0	0	0	0	0	0	0	0	0	0	0	0	0	0	0	0	0	0	0	0	0	0	0	0	0	0	0	0	0	0	0	0	0	0	0	0	0	0	0	0	0	0
CG17475	0	0	0	0	0	0	0	0	0	0	0	0	0	0	0	0	0	0	0	0	0	0	0	0	0	0	0	0	0	0	0	0	0	0	0	0	0	0	0	0	0	0	0	0	0	0	0	0	0
CG4053	0	0	0	0	0	0	0	0	0	0	0	0	0	0	0	0	0	0	0	0	0	0	0	0	0	0	0	0	0	0	0	0	0	0	0	0	0	0	0	0	0	0	0	0	0	0	0	0	0
CG31266	0	0	0	0	0	0	0	0	0	0	0	0	0	0	0	0	0	0	0	0	0	0	0	0	0	0	0	0	0	0	0	0	0	0	0	0	0	0	0	0	0	1	0	0	0	0	0	0	0
CG31267	0	0	0	0	0	0	0	0	0	0	0	0	0	0	0	0	0	0	0	0	0	0	0	0	0	0	0	0	0	0	0	0	0	0	0	0	0	0	0	0	0	0	0	0	0	0	0	0	0
CG5246	1	0	0	0	0	0	0	1	0	0	0	0	0	0	1	0	0	12	1	1	0	0	0	0	0	0	0	0	0	0	1	0	0	0	0	0	0	0	0	0	0	6	0	0	0	0	0	12	0
CG5255	0	0	0	0	0	0	0	0	0	0	0	0	0	0	0	0	0	0	0	0	0	0	0	0	0	0	0	0	0	0	0	0	0	0	0	0	0	0	0	0	0	0	0	0	0	0	0	0	0
TwdlW	0	0	0	0	0	0	0	0	0	0	0	0	0	0	0	0	0	0	0	0	0	0	0	0	0	0	0	0	0	0	0	0	0	0	0	0	0	0	0	0	0	0	0	0	0	0	0	0	0
m-cup	0	0	0	0	0	0	0	0	0	0	0	1	0	1	0	0	0	7	0	0	0	0	0	0	1	0	0	0	0	0	0	0	1	0	0	0	1	2	0	0	0	2	0	1	0	1	2	1	0
Det	0	0	0	0	0	0	0	0	0	0	0	0	0	1	0	0	0	0	0	0	0	0	1	0	1	0	0	0	0	0	0	0	0	0	0	0	0	0	0	0	0	1	0	0	2	0	0	0	0
CG5285	0	0	0	0	0	0	0	0	0	0	0	0	0	0	0	0	0	0	0	0	0	0	0	0	0	0	0	0	0	0	0	0	0	0	0	0	0	0	0	0	0	0	0	0	0	0	0	0	0
CG5292	0	0	0	1	1	0	0	0	0	0	1	1	2	0	1	0	0	1	0	0	0	0	0	0	0	0	0	0	1	0	0	0	3	0	0	0	0	0	0	0	0	2	0	1	1	0	0	1	0
beat-IIb	0	0	0	0	0	0	0	0	0	0	0	0	0	0	0	0	0	0	0	0	0	0	0	0	0	0	0	0	0	0	0	0	0	0	0	0	0	0	0	0	0	0	0	0	0	0	0	0	0
beat-IIa	0	0	0	0	0	0	0	0	0	0	0	0	0	0	0	0	0	0	0	0	0	0	0	0	3	0	0	0	0	0	0	0	0	0	0	0	0	3	0	0	0	0	0	0	1	0	0	0	0
Brf	0	0	0	0	0	0	0	0	0	0	0	1	0	0	0	0	0	1	0	0	0	0	0	0	0	0	0	0	0	0	0	0	1	0	0	0	0	0	1	1	0	0	0	0	0	0	0	0	0
lute	0	0	0	0	1	0	0	0	0	0	0	0	0	0	0	0	0	0	0	0	0	0	0	0	0	0	0	0	0	0	0	0	0	0	0	0	2	1	0	3	0	0	0	0	0	0	2	0	0
CR43196	0	0	0	0	0	0	0	0	0	0	0	0	0	0	0	0	0	0	0	0	0	0	0	0	0	0	0	0	0	0	0	0	0	0	0	0	0	0	0	0	0	0	0	0	0	0	0	0	0
sds22	0	0	1	2	0	0	0	0	0	0	0	0	0	2	1	0	1	2	1	2	0	0	1	1	1	0	0	0	1	0	0	0	1	1	0	0	2	1	0	0	1	1	0	2	0	0	0	1	1
CREG	0	2	0	0	0	0	0	0	0	0	0	0	0	0	0	0	0	0	0	1	0	0	0	1	0	0	0	0	0	0	0	1	0	1	0	0	0	0	0	0	0	0	0	0	0	0	0	2	1
Sur-8	0	0	0	0	0	1	0	1	0	0	0	0	1	5	1	0	0	2	1	3	0	0	1	1	4	0	0	1	0	0	0	0	3	2	0	0	0	2	0	0	2	0	0	4	0	0	0	8	1
Dscam3	0	0	0	0	0	0	0	0	0	0	0	0	0	0	0	0	0	0	0	0	0	0	0	0	0	0	0	0	0	0	0	0	0	0	0	0	0	0	0	0	0	0	0	0	0	0	0	0	0
CG5823	0	0	0	1	0	0	0	0	0	0	0	1	0	2	2	1	0	1	0	1	1	0	1	0	1	0	1	0	1	0	0	0	3	3	0	0	0	5	1	0	0	0	0	4	2	0	0	0	2
P5cr-2	0	0	0	0	1	0	0	0	0	0	1	0	0	0	0	0	1	0	2	0	0	0	0	0	0	0	0	6	0	0	0	0	0	2	0	0	0	0	0	1	0	0	0	0	0	0	0	0	0
l(3)07882	0	0	0	0	0	0	0	0	0	0	0	2	0	1	0	0	0	2	0	0	0	1	1	0	0	0	0	0	0	0	0	0	1	0	0	0	2	5	0	0	2	2	0	0	0	0	0	0	0
SF1	0	0	0	0	0	0	0	0	0	0	0	1	0	1	0	0	0	0	0	0	0	1	0	0	0	0	0	0	0	0	0	0	1	1	1	0	1	1	1	0	1	0	0	1	1	0	2	0	0
Prx3	2	0	1	0	0	3	0	3	0	1	1	1	2	0	2	0	2	3	1	4	2	1	0	2	3	1	0	3	2	0	0	0	1	13	0	1	0	3	0	0	2	3	0	1	3	0	0	3	0
sll	0	0	0	0	0	0	0	0	0	0	0	3	0	0	0	0	0	0	0	0	0	0	1	0	0	0	0	0	0	0	0	0	0	0	0	0	0	0	0	0	0	0	0	0	0	0	0	0	0
CG14324	0	0	0	0	0	0	0	0	0	0	0	0	0	0	0	0	0	0	0	0	0	0	0	0	0	0	0	0	0	0	0	0	0	0	0	0	0	0	0	0	0	0	0	0	0	0	0	0	0
AttD	0	0	0	0	0	0	0	0	0	0	0	0	0	0	0	0	0	0	0	0	0	0	0	0	0	0	0	0	0	0	0	0	0	0	0	0	0	0	0	0	0	0	0	0	0	0	0	0	0
CG43175	0	0	0	0	0	0	0	0	0	0	0	0	0	0	0	0	0	0	0	0	0	0	0	0	0	0	0	0	0	0	0	0	0	0	0	0	0	0	0	0	0	0	0	0	0	0	0	0	0
CR45223	0	0	0	0	0	0	0	0	0	0	0	0	0	0	0	0	0	0	0	0	0	0	0	0	0	0	0	0	0	0	0	0	0	0	0	0	0	1	0	0	0	0	0	0	0	0	0	0	0
CG14322	0	0	0	0	0	0	0	0	0	0	0	0	0	0	0	0	0	0	0	0	0	0	0	0	0	0	0	0	0	0	0	0	1	0	0	0	0	0	0	0	0	0	0	1	0	0	1	0	0
CR45045	0	0	0	0	0	0	0	0	0	0	0	0	0	0	0	0	0	0	0	0	0	0	0	0	0	0	0	0	0	0	0	0	0	0	0	0	0	0	0	0	0	0	0	0	0	0	0	0	0
CG7523	0	0	1	0	0	1	0	1	0	0	0	5	0	2	0	0	0	4	0	1	1	1	1	1	3	0	0	0	0	0	0	0	1	2	0	0	1	1	2	1	0	3	0	0	2	0	0	0	0
Mps1	0	0	0	0	0	0	0	0	0	0	0	0	0	0	0	0	0	0	0	0	0	0	0	0	0	0	0	0	0	0	0	0	0	0	0	0	0	0	0	0	0	0	0	0	0	0	0	0	0
alt	0	0	0	8	2	0	2	0	0	0	0	10	1	8	2	0	0	5	2	3	0	2	6	0	1	0	0	1	0	0	0	0	5	3	0	0	2	9	2	13	1	5	0	8	0	0	4	3	7
CG7655	0	0	0	0	0	0	0	0	0	0	0	1	0	0	2	0	0	3	0	0	0	0	0	1	1	0	0	0	1	0	0	0	0	0	0	0	0	3	0	0	0	1	0	0	2	0	1	0	0
CG31251	0	0	0	0	0	0	0	0	0	0	0	0	0	0	0	0	0	0	0	0	0	0	0	0	0	0	0	0	0	0	0	0	0	0	0	0	0	0	0	0	0	0	0	0	1	0	0	0	0
CG31360	0	0	0	1	0	0	0	0	0	0	0	0	0	2	2	0	1	0	0	0	1	0	0	0	1	0	0	0	0	0	0	0	0	2	0	0	0	2	0	2	0	1	0	2	0	0	1	0	1
CG31249	0	0	0	0	0	0	0	0	0	0	0	2	0	0	1	0	0	0	0	0	0	0	1	0	0	0	0	1	0	0	0	0	0	0	0	0	1	0	0	0	0	0	0	0	0	0	0	0	2
osa	0	0	0	2	2	0	0	0	0	0	0	4	0	5	3	0	0	4	0	0	0	3	1	0	0	0	0	0	0	0	0	0	2	1	4	0	0	8	0	4	1	1	0	4	7	0	0	0	2
CR46036	0	0	0	0	0	0	0	0	0	0	0	0	0	0	0	0	0	0	0	0	0	0	0	0	0	0	0	0	0	0	0	0	0	0	0	0	0	0	0	0	0	0	1	0	0	0	0	0	0
CR46035	0	0	0	0	0	0	0	0	0	0	0	0	0	0	0	0	0	0	0	0	0	0	0	0	0	0	0	0	0	0	0	0	0	0	0	0	0	0	0	0	0	0	0	0	0	0	0	0	0
Lgr1	0	0	0	0	0	0	0	0	0	0	0	0	0	0	0	0	0	0	0	0	0	0	0	0	0	0	0	0	0	0	0	0	0	0	0	0	0	0	0	3	0	0	0	0	0	0	0	0	0
TyrRII	0	0	0	0	0	0	0	0	0	0	0	0	0	1	0	0	0	0	0	0	0	1	1	0	0	0	0	0	0	0	0	0	0	0	0	0	0	0	0	0	0	0	0	6	0	0	3	0	1
TyrR	0	0	0	0	2	0	0	0	0	1	0	0	0	8	1	0	1	0	0	0	0	0	4	0	1	0	0	0	2	0	0	0	8	3	6	0	0	0	0	8	0	1	0	10	1	0	0	0	3
CG43102	0	0	0	0	1	0	0	0	0	0	0	0	0	1	0	0	0	0	0	0	0	0	0	0	0	0	0	0	1	0	0	0	0	0	0	0	0	0	0	0	0	0	0	2	0	0	0	0	2
pasi1	0	0	0	0	0	0	0	0	0	0	0	1	0	0	0	0	0	0	0	0	0	0	0	0	0	0	0	0	0	0	0	0	0	0	0	0	0	0	0	0	1	1	0	0	0	0	0	0	0
CG7379	0	0	0	0	0	0	1	0	0	0	0	0	0	0	0	0	0	1	0	0	1	0	0	0	0	0	0	1	0	0	0	0	0	0	0	0	0	0	0	0	0	0	0	0	0	0	0	1	1
CG17803	0	0	0	1	0	0	0	0	0	0	0	0	0	0	0	0	0	0	0	0	0	0	0	0	0	0	0	0	0	0	0	0	0	0	0	0	0	0	0	0	0	0	0	0	0	0	0	0	0
CG17806	0	0	0	0	0	0	0	0	0	0	0	1	0	0	0	0	0	0	0	0	1	0	0	0	0	0	0	0	1	0	0	0	0	0	0	0	0	0	0	0	0	0	0	0	0	0	0	0	0
CG17802	0	0	0	1	0	0	0	0	0	0	0	1	0	0	0	0	0	0	0	0	0	0	1	0	1	0	0	0	0	0	0	0	1	0	0	0	0	0	0	0	0	0	0	0	1	0	0	0	0
CG17801	0	0	0	0	0	0	0	0	0	0	0	0	0	0	0	0	0	0	0	0	0	0	0	0	0	0	0	0	0	0	0	0	0	0	0	0	0	0	0	0	0	0	0	0	0	0	0	0	0
Odj	0	0	0	0	0	0	0	0	0	0	0	1	0	2	0	0	0	1	0	0	0	1	0	0	0	0	0	0	0	0	0	0	3	1	0	0	0	2	0	2	1	4	0	1	2	0	1	1	0
CG18012	0	0	0	1	0	0	0	1	0	0	0	0	0	1	1	0	0	0	0	1	0	0	0	1	1	0	0	0	0	0	0	0	1	4	0	0	0	0	2	0	0	3	0	0	1	0	0	0	0
tinc	0	0	0	1	1	0	0	0	0	0	0	0	0	1	0	0	0	0	0	0	0	0	0	0	0	0	0	0	3	0	0	0	0	0	0	0	1	0	0	0	0	0	0	0	0	0	2	0	0
Rim	0	0	0	10	3	0	0	0	0	0	0	0	0	5	0	0	0	0	0	0	0	6	9	0	0	0	0	0	3	0	0	0	0	0	5	0	6	0	0	9	0	0	0	21	0	0	0	0	12
cpo	0	0	0	1	2	0	0	0	0	0	0	29	1	17	3	0	0	5	0	0	0	4	11	0	5	0	0	0	12	0	0	0	1	0	2	0	0	1	0	9	10	3	0	41	4	0	5	0	4
DNaseII	0	0	0	0	0	1	0	0	0	0	0	0	0	0	0	0	1	0	0	0	0	0	0	0	4	0	0	0	0	0	0	0	0	0	0	0	0	0	0	0	0	0	0	0	0	0	0	0	0
CG7785	0	0	0	1	2	0	0	0	0	0	0	0	0	4	1	0	0	0	0	0	0	0	0	0	1	0	0	0	0	0	0	0	0	0	2	0	4	1	0	1	0	0	0	0	0	0	3	0	1
CG7794	0	0	0	0	1	0	0	0	0	0	0	0	0	0	0	0	0	0	0	0	0	0	0	0	0	0	0	0	0	0	0	0	0	0	0	0	0	0	0	0	0	0	0	0	0	0	0	0	0
htl	0	0	0	0	0	0	0	0	0	0	0	0	0	0	0	0	0	0	0	0	0	0	0	0	0	0	0	0	0	0	0	0	0	0	0	0	0	0	0	0	0	0	0	0	0	0	0	0	0
sr	0	0	0	1	1	0	0	0	0	0	0	0	0	4	0	0	0	0	0	0	0	0	55	0	0	0	0	0	25	0	0	0	1	0	1	0	7	0	0	1	0	0	0	33	0	0	1	0	2
CG7218	1	0	0	0	2	0	0	0	0	0	0	1	0	0	0	0	0	1	1	1	0	0	0	0	0	0	0	0	0	0	0	0	0	0	0	0	0	0	0	0	0	0	0	0	0	0	0	0	0
Cbp20	0	0	0	0	0	0	0	0	0	0	0	2	0	2	1	0	0	0	1	0	0	0	0	1	1	0	0	0	1	0	0	1	2	1	0	0	0	1	0	0	0	1	0	1	0	0	3	0	0
wrd	0	0	0	1	1	0	0	0	0	0	0	2	2	4	1	0	0	0	2	1	1	5	0	0	0	0	0	0	2	0	0	0	1	1	0	0	1	2	1	3	0	2	0	3	0	0	3	4	3
cdm	0	0	0	0	0	0	0	0	0	0	0	1	0	0	0	0	1	1	0	0	0	0	1	0	0	0	0	0	0	0	0	0	1	0	0	0	0	1	0	1	1	0	0	1	0	0	1	0	0
Arp5	0	0	0	0	0	0	0	0	0	0	0	1	0	0	0	0	0	2	1	0	0	0	0	0	1	0	0	0	0	0	0	0	1	0	0	0	0	1	1	1	1	0	0	0	0	0	0	1	0
CG12321	0	0	0	0	0	1	0	0	0	0	0	0	1	0	0	0	0	1	1	0	0	0	0	0	0	0	0	0	0	0	0	0	0	0	0	0	1	0	0	0	2	0	0	0	1	0	1	0	1
MED17	0	0	0	0	0	0	0	0	0	0	0	1	0	0	0	0	0	0	0	0	0	0	0	0	1	0	0	0	0	0	0	0	0	0	0	0	0	2	0	0	0	0	0	0	0	0	1	0	2
Ssdp	0	0	0	14	3	1	0	0	0	0	0	4	0	6	2	0	0	4	2	0	0	4	5	1	2	0	0	0	3	0	0	0	0	2	2	1	10	10	0	7	4	4	0	11	4	0	8	1	6
CG7985	0	0	0	0	0	0	0	0	0	0	0	0	0	0	0	0	0	0	0	0	0	1	0	0	2	0	0	0	0	0	0	0	0	0	0	0	0	0	0	0	0	0	0	0	0	0	0	0	1
CG14314	0	0	0	0	0	0	0	0	0	0	0	0	0	0	0	0	0	0	0	0	0	0	0	0	0	0	0	0	0	0	0	0	0	0	0	0	0	0	0	0	0	0	0	0	0	0	0	0	0
CG7183	0	0	0	0	0	0	0	0	0	0	0	0	0	0	0	0	0	0	0	0	0	0	1	0	0	0	0	0	0	0	0	0	0	0	0	0	0	0	0	0	0	1	0	0	1	0	0	0	0
CG7988	0	1	0	0	0	0	0	0	0	0	0	0	0	0	0	0	0	0	0	0	0	0	0	0	1	0	0	0	0	0	0	0	0	0	0	0	0	0	0	0	0	0	0	1	0	0	0	0	0
mTerf5	0	0	0	0	0	0	0	0	0	0	0	0	0	0	0	0	0	0	0	0	0	0	0	0	0	0	0	0	0	0	0	0	1	0	0	0	0	1	0	0	1	1	0	0	0	0	0	0	0
Non3	0	0	0	0	0	0	0	0	0	0	1	0	0	0	1	0	0	1	0	0	0	0	0	0	3	0	0	1	0	0	0	0	6	1	0	0	1	1	0	0	1	2	0	1	1	0	0	1	0
CG7168	0	0	0	0	0	0	0	0	0	0	0	0	0	0	0	0	0	1	0	0	0	0	0	0	0	0	0	0	0	0	0	0	1	2	0	0	0	0	0	0	1	0	0	0	1	0	0	0	0
Mdh2	2	0	0	8	1	9	1	2	1	2	10	12	6	3	8	4	14	19	10	18	20	1	4	5	11	0	0	26	4	0	0	0	4	28	1	4	4	11	14	7	1	23	0	10	21	0	6	36	15
CG7156	0	0	0	0	0	0	0	0	0	0	0	0	0	0	0	0	0	0	0	0	0	0	2	0	0	0	0	0	0	0	0	0	0	0	0	0	0	1	0	2	0	0	0	1	0	0	1	0	2
14-3-3epsilon	2	0	2	46	14	4	3	2	2	1	3	26	3	42	16	4	19	66	7	14	5	25	24	14	33	5	3	20	20	1	0	0	42	66	14	0	47	48	20	25	7	36	0	72	36	0	21	27	43
CG12320	0	0	0	0	0	0	0	0	0	0	0	0	0	0	0	0	1	0	0	0	0	0	0	0	1	0	0	0	0	0	0	0	0	0	0	0	0	0	0	0	0	1	0	0	0	0	0	0	1
CG18598	0	0	0	0	0	0	0	0	0	0	0	0	0	0	0	0	0	0	0	0	0	0	0	0	0	0	0	0	0	0	0	0	0	3	0	0	0	0	0	0	0	0	0	0	0	0	0	1	0
Ada2a	0	0	0	0	0	0	0	0	0	0	0	0	0	0	0	0	0	0	0	0	0	0	0	0	0	0	0	0	1	0	0	0	0	0	0	0	0	0	0	0	0	0	0	0	0	0	0	0	0
Rpb4	0	0	0	0	0	0	0	0	0	0	0	0	0	0	0	0	0	0	0	0	0	0	0	0	0	0	0	0	0	0	0	0	0	0	0	0	0	0	0	0	0	0	0	0	0	0	0	0	0
CG18599	0	0	0	0	0	0	0	0	0	0	0	0	0	0	0	0	0	0	0	0	0	0	0	0	0	0	0	0	0	0	0	0	0	0	0	0	0	0	0	0	0	0	0	0	0	0	0	0	0
Vps39	0	0	0	0	2	0	0	0	0	0	0	3	0	0	1	0	0	0	0	0	0	0	0	0	0	0	0	0	0	0	0	0	0	0	0	0	0	1	0	0	0	0	0	0	0	0	0	0	0
eIF1A	0	0	0	2	6	3	2	1	0	1	1	27	4	7	8	1	4	52	6	9	8	5	5	1	25	8	1	8	5	0	2	0	13	19	3	0	3	31	4	7	2	31	2	5	18	1	5	14	14
CG7142	0	0	0	0	0	0	1	0	0	0	0	0	0	0	0	0	1	5	0	4	0	0	6	1	0	0	0	0	1	0	0	0	4	7	0	1	0	12	0	0	0	8	0	0	0	0	0	2	0
CG14312	0	0	0	0	0	0	0	0	0	0	0	0	0	0	0	0	0	0	0	0	0	0	1	0	0	0	0	0	2	0	0	0	0	0	0	0	0	0	0	0	0	0	0	0	0	0	0	0	0
CG8064	0	0	0	0	0	0	0	0	0	0	0	0	0	0	0	0	0	1	0	0	0	0	1	0	0	0	0	0	0	0	0	0	0	0	0	0	0	1	0	0	0	0	0	0	1	0	0	0	0
CG7131	0	0	0	0	0	0	0	0	0	0	0	0	0	0	0	0	0	0	0	0	0	0	0	0	0	0	0	0	0	0	0	0	0	0	0	0	0	0	0	0	0	0	0	0	0	0	0	0	0
l(3)05822	0	0	0	3	2	0	0	0	0	0	0	2	0	0	0	0	0	0	0	0	1	0	0	0	4	0	0	0	1	0	0	0	0	0	2	0	0	0	0	0	1	3	0	1	1	0	1	0	3
Dlc90F	0	0	0	6	5	2	1	0	0	0	2	6	1	6	0	1	0	9	0	3	4	0	2	1	4	0	0	8	0	0	0	0	3	11	0	2	5	5	3	3	0	0	0	1	4	1	0	5	3
CG18600	0	0	0	0	0	0	0	0	0	0	0	0	0	1	0	0	1	2	0	0	2	1	0	1	1	1	0	0	0	0	0	0	1	0	0	0	0	1	0	0	1	1	0	1	0	0	0	3	0
PKD	0	0	0	0	0	0	0	0	0	0	0	0	0	6	0	0	0	0	0	0	0	1	8	0	0	0	1	0	16	0	0	0	0	0	1	0	0	0	0	1	0	2	0	0	0	0	0	0	1
CG15803	0	0	0	0	0	0	0	0	0	0	0	0	0	3	0	0	0	0	0	0	0	0	1	0	0	0	0	0	0	0	0	0	0	0	0	0	0	0	0	1	0	0	0	0	0	0	0	0	0
WRNexo	0	0	0	0	0	0	0	0	0	0	0	0	0	0	0	0	2	0	0	0	0	0	0	0	5	0	0	0	0	0	0	0	0	0	0	0	0	0	0	0	0	0	0	0	0	0	0	0	0
Nup43	0	0	0	0	0	0	0	0	0	2	0	0	0	0	1	0	0	0	0	1	0	0	1	0	2	0	0	0	0	0	0	0	0	0	0	0	0	0	1	0	0	1	0	0	3	0	0	2	1
gl	0	0	0	0	0	0	0	0	0	0	0	0	0	0	0	0	0	0	0	0	0	0	0	0	0	0	0	0	0	0	0	0	0	0	0	0	0	0	0	0	0	0	0	0	0	0	0	0	0
Vha100-4	0	0	0	0	0	0	0	0	0	0	0	0	0	0	0	1	0	0	0	0	0	0	0	0	0	0	1	0	0	0	0	0	0	0	0	17	0	0	0	0	0	9	0	0	0	0	0	0	0
Vha100-2	0	1	0	0	0	2	0	0	0	0	0	0	1	0	0	0	5	0	1	3	1	1	0	1	1	0	0	9	0	0	0	0	2	2	0	0	0	0	3	0	0	0	0	0	0	0	0	2	0
Vti1b	0	1	0	1	0	0	0	0	0	0	0	7	0	1	1	1	0	0	1	0	0	0	0	0	0	0	0	2	0	0	0	0	1	2	0	0	0	0	0	1	0	1	0	0	0	0	1	2	2
CG12333	0	0	0	0	0	0	1	0	0	0	0	0	0	1	0	1	0	1	0	0	0	0	0	0	0	0	0	0	0	0	0	0	1	0	0	0	0	0	0	0	0	1	0	1	0	0	0	0	0
koko	0	0	0	0	0	0	0	0	0	0	0	0	0	1	0	0	0	0	0	0	0	0	0	0	0	0	0	0	0	0	0	0	0	0	0	0	0	0	0	2	0	0	0	1	0	0	0	0	0
CG7685	0	0	0	0	0	0	0	0	0	0	0	0	0	0	0	0	0	0	0	0	0	0	0	0	1	0	0	0	1	0	0	0	0	0	0	0	0	0	0	0	0	0	0	0	0	0	0	0	0
CG31122	0	0	0	0	0	0	0	0	0	0	0	0	0	0	0	0	0	0	0	0	0	1	0	0	1	0	0	0	0	0	0	0	0	0	0	0	2	0	0	0	0	3	0	1	1	0	0	0	1
CG10864	0	0	0	0	0	0	0	0	0	0	0	0	0	0	0	0	0	0	0	0	0	0	0	0	0	0	0	0	0	0	0	0	0	0	0	0	0	0	0	0	0	0	0	0	0	0	0	0	0
fru	0	0	0	0	10	0	1	0	0	0	0	15	0	0	0	0	0	5	0	1	0	2	0	0	11	0	0	0	5	0	1	2	2	2	1	0	0	9	0	5	6	1	0	0	9	0	0	0	0
CG7694	0	0	0	2	0	0	0	0	0	0	0	0	0	0	0	0	0	0	1	0	0	0	1	0	0	0	0	0	0	0	0	0	1	0	0	0	0	0	1	0	0	0	0	0	1	0	0	1	0
fray	0	0	0	3	1	0	0	0	0	0	1	2	0	1	2	0	0	4	0	1	1	0	0	0	2	0	0	1	1	0	0	0	1	1	0	0	4	5	0	2	1	8	0	2	0	0	0	0	1
qin	0	0	0	0	0	0	0	0	0	0	0	0	0	0	0	0	0	0	0	0	0	0	0	0	0	0	0	0	0	0	0	0	0	0	0	0	0	0	0	0	0	0	0	0	0	0	0	0	0
CG14305	0	0	0	0	0	0	0	0	0	0	0	0	0	0	0	0	0	0	0	0	0	0	0	0	0	0	0	0	0	0	0	0	0	0	0	0	0	0	0	0	0	0	0	0	0	0	0	0	0
CG31224	0	0	0	0	1	0	0	0	0	0	0	1	0	1	0	0	0	0	0	0	0	0	1	0	2	0	0	0	0	0	0	0	0	1	2	0	1	2	0	2	1	2	0	5	0	0	0	0	1
CstF64	0	0	0	0	0	0	0	0	0	0	0	0	2	0	0	0	0	1	0	0	0	0	0	0	0	0	0	0	0	0	0	0	1	0	0	0	0	0	0	3	0	1	0	0	0	0	0	0	0
Cpsf73	0	0	0	0	0	0	0	0	0	0	0	1	0	0	0	0	0	2	0	0	0	0	0	0	0	0	0	0	0	0	0	0	0	0	0	0	0	1	0	0	0	0	0	0	1	0	0	1	0
Gos28	0	0	0	1	0	0	0	0	0	0	0	0	0	0	2	0	0	1	0	1	0	0	0	0	0	0	1	0	0	0	0	0	1	0	0	0	0	1	0	2	0	0	0	0	0	0	0	3	1
CG31231	0	0	0	0	0	0	0	0	0	0	0	0	0	0	0	0	0	0	0	0	1	0	0	0	0	0	0	0	0	0	0	0	0	0	0	0	0	0	0	0	0	0	0	0	0	0	0	0	0
CG31229	0	0	0	0	0	0	0	0	0	0	0	2	1	1	0	1	0	1	1	0	0	0	1	0	0	0	0	0	0	0	0	0	0	4	0	0	0	1	0	1	0	0	0	0	0	0	0	1	1
CG7702	0	0	0	4	1	0	0	0	1	0	1	0	0	0	1	0	0	4	0	6	0	0	7	1	0	0	0	0	1	0	0	0	1	1	0	0	2	0	1	1	0	2	0	0	0	0	1	2	9
CG31230	0	0	0	0	0	0	0	0	0	0	0	0	0	0	0	0	0	0	0	0	0	0	0	0	0	0	0	0	0	0	0	0	0	0	0	0	0	0	0	0	0	0	0	1	0	0	0	0	0
CG7705	0	0	0	0	0	0	0	0	0	0	0	1	0	0	1	0	0	0	0	0	0	0	1	0	1	0	0	0	1	0	0	0	0	1	0	0	0	2	0	0	0	2	0	1	1	0	0	0	0
CG7706	0	0	0	0	0	0	0	0	0	0	0	0	0	0	1	0	0	1	0	0	0	0	1	0	0	0	0	0	0	0	0	0	1	0	0	0	1	0	0	0	0	0	0	1	0	0	2	0	0
CG7708	0	0	0	0	0	0	0	0	0	0	0	0	0	0	0	0	0	0	0	0	0	0	0	0	0	0	0	0	0	0	0	0	0	0	0	0	2	0	0	1	0	0	0	0	0	0	0	0	0
ChAT	0	0	0	0	0	0	0	0	0	0	0	0	0	0	0	0	0	0	0	0	0	0	0	0	0	0	0	0	0	0	0	0	0	0	0	0	1	0	0	0	0	0	0	0	0	0	0	0	0
VAChT	0	0	0	2	0	0	0	0	0	0	0	0	0	0	0	0	0	0	0	0	0	0	0	0	0	0	0	0	0	0	0	0	0	0	0	0	0	0	0	1	0	0	0	0	0	0	0	0	0
CG7714	0	0	0	0	0	0	0	0	0	0	0	0	0	0	0	0	0	0	0	0	0	0	0	0	0	0	0	0	0	0	0	0	0	0	0	0	0	0	0	0	0	0	0	0	0	0	0	0	0
CG7715	0	0	0	0	0	0	0	0	0	0	0	0	0	0	0	0	0	0	0	0	0	0	0	0	0	0	0	0	0	0	0	0	0	0	0	0	0	0	0	0	0	0	0	0	0	0	0	0	0
CG14302	0	0	0	0	0	0	0	0	0	0	0	0	0	0	0	0	0	0	0	1	0	0	0	0	0	0	0	0	0	0	0	0	0	0	0	0	0	0	0	0	0	0	0	0	0	0	0	0	0
Mekk1	0	0	0	1	1	0	0	0	0	1	0	1	0	1	0	0	0	6	0	0	1	1	2	0	1	0	0	0	0	0	0	0	1	0	0	0	1	3	0	3	0	5	0	2	0	0	1	1	0
CG7718	0	0	0	0	0	0	0	0	0	0	0	0	0	0	0	0	0	0	1	0	0	0	0	0	0	0	0	0	0	0	0	0	0	0	0	0	0	0	0	0	0	0	0	0	1	0	0	0	0
gwl	0	0	0	0	0	0	0	0	0	0	0	0	0	0	0	0	0	0	0	0	0	0	0	0	0	0	0	0	0	0	0	0	0	0	0	0	0	0	0	0	0	0	0	0	0	0	0	0	0
Epg5	0	0	0	0	0	0	0	0	0	0	0	1	0	0	0	0	0	1	1	2	0	0	0	0	1	0	0	1	0	0	0	0	0	1	0	0	1	0	0	0	0	0	0	0	0	0	0	0	0
CG7720	0	0	0	0	0	0	0	0	0	0	0	0	0	0	0	0	0	0	0	0	0	0	0	0	0	0	0	0	0	0	0	0	0	0	0	0	0	0	0	0	0	0	0	0	0	0	0	0	0
CG18208	0	0	0	3	1	0	0	0	0	0	0	0	0	0	0	0	0	0	0	0	0	0	0	0	0	0	0	0	6	0	0	0	0	0	5	0	9	0	0	0	0	0	0	2	0	0	8	0	0
CG14292	0	0	0	448	2	0	0	1	0	0	0	0	0	0	0	0	0	0	0	0	0	0	1	0	0	0	0	0	3	0	0	0	0	0	0	0	134	0	0	0	0	0	0	0	0	0	270	0	0
EndoA	0	0	0	3	0	0	0	0	0	0	0	0	0	2	1	0	0	1	0	0	1	2	1	0	1	0	0	0	1	0	0	0	0	1	0	0	0	1	0	1	2	0	0	4	4	0	3	1	0
CG14291	0	0	0	0	0	0	0	0	0	0	0	0	0	0	0	0	0	0	0	0	0	0	0	0	0	0	0	0	0	0	0	0	0	0	0	0	0	0	0	0	0	0	0	0	0	0	0	0	0
Xrp1	4	0	1	22	23	11	1	1	0	1	1	118	3	11	22	5	2	132	5	7	6	11	32	2	22	1	1	10	16	2	0	3	47	15	5	0	28	89	1	17	16	85	0	46	17	0	24	8	27
Mpc1	0	0	0	18	0	2	0	1	0	0	2	4	0	7	1	0	1	1	1	3	1	0	1	3	2	0	0	4	0	0	0	0	1	7	0	0	3	0	2	4	1	0	0	13	1	0	8	2	16
CG42613	0	0	0	8	0	0	0	0	0	0	0	0	0	6	0	0	0	0	0	0	0	0	0	0	0	0	0	0	0	0	0	0	0	1	0	0	13	0	0	6	0	0	0	18	0	0	3	0	25
euc	0	0	0	0	0	0	0	0	0	0	0	0	0	0	0	0	0	0	0	0	0	0	0	0	0	0	0	0	0	0	0	0	0	0	0	0	0	0	0	0	0	1	0	0	0	0	0	0	0
Smu1	0	0	0	0	0	0	0	0	0	0	0	0	0	0	0	0	0	0	0	0	0	0	0	0	0	0	0	0	0	0	0	0	0	0	0	0	0	0	0	0	0	0	0	0	0	0	0	0	0
dnk	0	0	0	0	0	0	0	0	0	0	0	0	0	0	0	0	0	2	0	0	0	1	0	0	7	0	0	1	0	0	0	0	0	0	0	0	0	0	0	0	0	0	0	1	0	0	0	2	0
snRNP-U1-C	0	0	0	1	0	0	1	0	0	0	0	2	0	1	1	1	1	2	2	0	2	1	0	2	1	0	0	3	1	0	1	0	0	2	0	0	0	0	0	1	2	5	0	0	2	0	0	2	1
gukh	0	0	0	0	0	0	0	0	0	0	0	0	0	0	0	0	0	0	0	0	0	0	0	0	0	0	0	1	0	0	0	0	0	0	1	0	0	0	0	1	0	0	0	0	0	0	1	0	0
CG6005	0	0	0	0	0	0	0	0	0	0	0	1	0	0	0	0	1	2	1	0	1	0	0	0	1	0	0	1	0	0	1	0	1	0	0	0	0	0	0	0	1	0	0	0	2	0	0	1	2
CG14286	0	0	0	0	0	0	0	0	0	0	0	1	0	1	0	0	1	1	0	0	0	0	0	0	0	0	0	1	0	0	0	0	2	0	0	0	0	0	0	0	0	0	0	0	0	0	1	2	0
CG14285	0	0	0	0	0	0	0	0	0	0	0	0	0	0	0	0	0	0	0	0	0	0	0	0	0	0	0	0	0	0	0	0	0	0	0	0	0	0	0	0	0	0	0	0	0	0	0	0	0
GatA	0	0	0	1	0	0	0	0	0	0	0	1	0	0	0	0	3	0	0	0	0	0	0	0	0	0	0	1	1	0	0	0	0	1	0	0	0	1	0	0	0	0	0	0	0	0	0	0	1
NP15.6	0	0	1	4	0	1	0	1	0	1	3	5	2	2	4	4	6	14	2	8	4	2	0	0	5	2	4	11	2	0	1	0	8	15	1	4	6	1	7	2	2	14	0	2	12	0	4	21	10
P5cr	1	0	0	0	0	0	0	0	0	0	2	0	0	0	0	0	6	1	2	3	1	0	1	5	1	0	0	3	0	0	0	0	0	4	0	0	0	0	4	0	0	0	0	0	1	0	0	1	2
Prp18	0	0	0	0	0	0	0	0	0	0	0	0	0	0	1	0	0	0	0	0	0	0	0	0	0	0	0	1	0	0	0	0	0	0	0	0	0	1	0	1	0	0	0	0	0	0	1	0	0
CG6013	0	0	0	0	1	0	0	0	0	0	0	0	1	0	0	0	1	0	0	0	0	0	1	0	0	0	0	0	0	0	0	0	1	0	0	0	0	1	0	1	0	1	0	0	2	0	0	0	0
CG6026	0	0	0	0	0	0	0	0	0	0	0	0	0	0	0	0	0	0	0	0	0	0	0	0	0	0	0	0	0	0	0	0	0	0	0	0	0	0	0	0	0	0	0	0	0	0	0	0	0
cdi	0	0	0	2	3	3	0	0	1	0	0	7	1	14	8	0	1	3	3	1	0	2	1	0	3	0	0	2	3	1	0	0	3	5	0	2	3	7	0	10	3	6	1	20	8	1	7	5	7
CR46041	0	0	0	0	0	0	0	0	0	0	0	0	0	0	0	0	0	0	0	0	0	0	0	0	0	0	0	0	0	0	0	0	0	0	0	0	0	0	0	0	0	0	0	0	0	0	0	0	0
mRpL55	0	0	0	1	0	0	0	1	0	1	1	2	1	0	0	0	2	3	1	0	0	0	1	0	0	2	0	5	0	0	0	0	2	4	0	0	0	0	1	1	1	3	0	1	3	0	0	5	1
ATPsynD	0	0	0	3	2	2	1	1	0	0	2	12	6	12	13	11	23	32	5	14	13	0	2	9	25	4	9	32	4	0	0	0	15	42	2	7	6	13	6	13	5	67	0	7	24	1	6	41	16
CG6040	0	0	0	0	0	0	0	0	0	0	0	4	0	0	3	0	0	1	0	0	0	0	0	0	0	0	0	0	0	0	0	0	3	0	0	0	0	1	0	0	1	1	0	0	3	0	0	0	0
Cyp12a5	0	1	0	0	0	0	0	0	0	0	0	0	0	0	0	1	2	0	0	0	1	0	0	0	0	0	0	0	0	0	0	0	0	1	0	0	0	0	0	0	0	2	0	0	0	0	0	0	0
Cyp12a4	1	1	0	0	0	0	0	0	0	1	0	1	1	1	0	1	2	1	2	5	1	0	0	4	0	0	3	6	0	0	0	0	0	9	0	0	0	0	2	0	0	9	0	0	0	0	0	5	0
Ppcs	0	0	0	0	0	0	1	0	0	0	0	1	0	0	0	0	0	1	0	0	0	2	0	0	0	0	0	0	1	0	0	0	0	0	0	0	1	0	0	1	0	0	0	1	0	0	0	0	2
CG5835	1	0	0	0	0	1	0	0	0	1	0	0	1	2	0	0	0	0	1	1	0	0	0	1	0	0	0	0	2	0	0	0	1	2	4	0	0	1	0	1	0	0	0	0	0	0	0	11	1
CG11779	0	0	0	0	0	1	0	0	0	0	0	1	0	0	0	0	0	3	0	3	0	0	0	1	0	0	0	0	0	0	0	0	1	0	0	0	0	0	0	0	1	1	0	1	0	0	0	0	0
Nsun5	0	0	0	0	0	0	0	0	0	0	0	0	0	0	1	0	0	5	0	1	0	0	0	0	0	0	0	0	0	0	0	0	0	1	0	0	0	0	0	0	1	1	0	0	1	0	1	1	0
CG42359	0	0	0	2	0	0	0	0	0	0	0	1	0	1	1	0	0	1	1	1	1	0	0	0	0	0	1	0	2	0	0	0	2	0	1	2	0	1	0	3	0	1	0	0	0	0	1	1	4
sqz	0	0	0	0	0	0	0	0	0	0	0	0	0	0	1	0	0	0	0	0	0	0	0	0	0	0	0	0	1	0	0	0	0	0	0	0	0	0	0	0	3	0	0	0	0	0	0	0	0
CG5555	1	0	0	0	0	0	0	0	0	0	0	0	0	0	0	1	0	0	0	0	0	0	0	0	0	0	0	1	0	0	0	0	0	0	0	0	1	0	0	0	1	0	0	0	0	0	1	0	1
CG31475	0	0	0	0	0	0	0	0	0	0	0	0	0	0	0	0	0	0	0	0	0	0	0	0	0	0	0	0	0	0	0	0	0	0	0	0	0	0	0	0	0	0	0	0	0	0	0	0	0
cry	0	0	0	0	2	0	0	0	0	0	0	3	0	3	0	0	0	0	0	0	0	1	0	0	0	0	0	0	0	0	0	0	0	0	0	0	0	2	0	1	0	0	0	0	7	0	0	0	0
vib	0	0	0	9	4	2	0	0	0	1	0	6	0	5	3	0	3	9	0	1	3	3	3	0	5	0	1	1	2	3	0	0	3	3	2	0	2	7	0	4	2	4	0	3	4	0	7	4	10
CG3773	0	0	0	1	0	0	1	0	0	0	0	0	0	0	0	0	0	1	0	0	0	0	0	0	0	0	0	0	0	0	0	0	0	0	0	0	0	0	0	0	0	2	0	0	2	0	0	0	0
unc79	0	0	0	2	0	0	0	0	0	0	0	0	0	3	0	0	0	0	0	0	0	0	0	0	0	0	0	0	0	0	0	0	0	0	0	0	1	0	0	1	0	0	0	4	0	0	4	0	0
Dl	0	0	0	0	0	0	0	0	0	0	0	0	0	1	1	0	0	1	0	1	0	0	0	0	1	0	0	0	0	0	0	0	1	0	0	0	0	0	0	0	0	0	0	0	0	0	0	0	0
Ino80	0	0	0	0	0	1	0	0	0	0	0	0	0	0	0	0	0	1	0	0	0	0	0	0	1	0	0	0	0	0	0	0	2	0	0	0	0	1	0	0	1	0	0	0	0	0	0	0	1
CG31245	0	0	0	0	0	0	0	0	0	0	0	0	0	0	0	0	0	0	0	0	0	0	0	0	0	0	0	0	0	0	0	0	0	0	0	0	0	0	0	0	0	0	0	0	0	0	0	0	0
CG3734	3	0	0	0	0	6	0	0	0	0	4	0	1	0	0	0	2	0	2	8	2	0	0	2	0	0	0	5	0	0	0	0	0	3	0	0	0	0	4	0	0	1	0	0	0	0	1	10	0
CG18493	1	0	2	0	0	4	0	1	0	1	1	0	3	0	0	0	8	0	4	16	2	0	0	0	0	0	0	4	0	0	0	0	0	3	0	0	0	0	6	0	0	3	0	1	0	0	0	2	0
CG3739	0	0	0	0	0	0	0	0	0	0	0	0	0	0	0	0	0	0	0	0	0	0	0	0	0	0	0	0	0	0	0	0	0	0	0	0	0	0	0	0	0	0	0	0	0	0	0	0	0
CG31244	0	0	0	0	0	0	0	0	0	0	0	0	0	0	0	0	0	0	0	0	0	0	0	0	0	0	0	0	0	0	0	0	0	0	0	0	0	0	0	0	0	0	0	0	0	0	0	0	0
CG5316	0	0	0	0	0	0	0	0	0	0	0	0	0	1	0	0	0	1	0	0	0	0	0	0	2	0	0	0	0	0	0	0	2	0	0	0	0	0	0	0	0	0	0	2	1	0	2	0	0
CG31221	0	0	0	0	0	0	0	0	0	0	0	0	0	0	0	0	0	0	0	0	0	0	0	0	0	0	0	0	0	0	0	0	0	0	0	0	0	0	0	0	0	0	0	0	0	0	0	0	0
Dys	0	0	0	1	0	0	0	0	0	0	0	20	0	0	0	0	1	6	0	0	0	0	0	0	0	0	0	0	0	1	0	0	5	3	0	1	1	16	1	2	4	5	0	1	2	0	2	0	0
CG6231	0	0	0	2	0	0	0	0	0	0	0	0	0	2	0	0	0	0	0	0	0	0	0	0	0	0	0	0	0	0	0	0	0	0	0	0	1	0	0	0	1	0	0	1	0	0	2	0	4
subdued	0	0	0	1	0	0	0	0	0	0	0	0	0	0	1	0	0	0	0	0	0	0	0	0	0	0	0	0	0	0	0	0	0	0	0	0	1	1	0	0	0	0	0	0	0	0	0	0	0
Vha13	1	1	3	9	8	1	4	11	0	6	25	10	14	13	6	50	39	15	15	69	42	0	8	24	4	0	41	53	8	1	0	0	8	134	3	70	9	4	53	22	7	54	2	6	9	3	10	80	17
Nup58	0	0	0	0	0	0	0	0	0	0	0	1	0	0	0	0	0	0	0	0	0	0	0	0	0	0	0	0	0	0	0	0	0	2	0	0	0	0	0	1	0	0	0	0	1	0	0	0	1
CG6195	1	1	0	0	1	0	0	0	0	0	0	0	0	1	0	0	0	0	1	1	2	0	0	0	1	0	0	1	0	0	1	0	1	5	1	0	0	2	0	0	2	0	0	0	4	0	1	0	1
CG6184	0	0	0	7	1	0	0	0	1	0	0	0	0	4	0	0	0	0	0	0	0	2	0	0	0	0	0	0	3	0	0	0	0	0	3	0	7	0	0	4	0	0	0	2	0	0	4	0	5
CG7432	0	0	0	0	0	0	0	0	0	0	0	0	0	0	0	0	0	0	0	0	0	0	0	0	0	0	0	0	0	0	0	0	0	0	0	0	0	0	0	0	0	0	0	0	0	0	0	0	0
Naam	0	0	0	0	0	0	0	0	0	0	0	0	0	0	0	0	0	1	0	0	0	0	0	0	1	0	0	0	0	0	0	0	3	0	0	0	0	3	0	0	2	1	0	0	0	0	0	0	0
GluClalpha	0	0	0	0	0	0	0	0	0	0	0	0	0	0	0	0	0	0	0	0	0	0	0	0	0	0	0	0	0	0	0	0	0	0	0	0	0	0	0	0	0	0	0	0	0	0	0	0	0
CR43488	0	0	0	0	0	0	0	0	0	0	0	0	0	0	0	0	0	0	0	0	0	0	0	0	0	0	0	0	0	0	0	0	0	0	0	0	0	0	0	0	0	0	0	0	0	0	0	0	0
CG11407	0	0	0	0	0	0	0	0	0	0	1	0	0	0	0	0	0	0	0	1	0	0	0	3	0	0	0	0	0	0	0	1	0	1	0	0	0	0	0	0	0	0	0	0	0	0	0	0	0
CG11453	0	0	0	1	2	0	0	2	0	0	0	0	0	4	2	1	1	2	2	2	0	2	0	0	0	0	0	0	2	0	0	0	1	1	1	0	2	1	0	1	0	0	0	4	0	0	0	0	4
bnl	0	0	0	2	0	0	0	0	0	0	0	0	0	1	0	0	0	18	0	0	0	0	0	0	0	0	0	0	0	0	0	0	12	0	0	0	0	1	0	0	0	13	0	1	0	0	0	0	0
CG4662	1	0	0	0	0	0	0	0	0	0	0	0	0	0	0	0	0	0	0	0	0	0	0	0	0	0	0	0	0	0	0	0	0	0	0	0	0	1	0	0	0	0	0	1	0	0	0	0	0
Ire1	0	0	0	2	1	0	0	0	0	0	0	1	0	0	0	0	0	0	1	2	0	0	0	0	1	0	0	0	0	0	0	0	1	0	1	0	1	1	0	6	1	3	0	2	0	0	2	0	2
CG11447	0	0	0	0	0	0	0	0	0	0	0	1	0	1	0	0	0	0	0	0	0	0	0	0	0	0	0	0	0	0	0	0	0	1	1	0	0	0	0	1	0	1	0	0	0	0	1	0	0
CG4572	0	0	0	0	0	0	1	0	0	0	0	2	0	1	0	0	2	3	0	1	1	0	1	0	0	0	0	1	0	0	0	0	2	0	0	0	0	0	1	0	1	2	0	1	0	0	1	0	0
CG4686	0	0	0	0	0	0	0	0	0	0	0	0	0	0	0	0	0	0	0	0	0	1	0	0	1	0	0	0	2	0	0	0	0	0	0	0	0	2	0	2	0	1	0	0	2	0	2	0	1
CG4562	1	0	1	0	0	9	1	4	0	0	1	0	1	0	1	0	0	0	4	2	1	13	8	0	0	0	0	1	48	0	0	0	0	0	0	0	0	0	0	0	0	0	0	3	0	0	0	5	6
CG17186	0	0	0	0	0	0	0	0	0	0	0	0	0	0	0	0	0	0	0	0	0	0	0	0	0	0	0	0	0	0	0	0	0	0	0	0	0	0	0	0	0	0	0	0	0	0	0	0	0
Arc42	0	0	0	1	0	0	0	0	0	0	1	1	0	0	0	0	0	0	0	1	0	2	0	0	0	0	0	0	0	0	0	0	0	1	0	0	0	0	0	0	0	0	0	0	0	0	0	1	0
Ask1	0	0	0	2	6	0	1	0	0	0	1	1	0	0	0	0	0	1	1	0	0	2	0	0	1	0	0	0	0	0	0	0	0	2	0	0	0	3	0	3	0	0	0	7	0	0	0	0	0
CG4733	0	0	0	0	0	0	0	0	0	0	0	0	0	0	0	0	0	0	0	0	0	0	0	0	0	0	0	0	0	0	0	0	0	0	0	0	0	0	0	0	0	0	0	0	0	0	0	0	0
CG4538	0	0	0	5	0	0	0	0	0	0	0	2	0	2	0	1	0	2	0	0	1	0	0	0	0	0	0	1	0	0	0	0	0	1	1	0	4	0	0	2	1	1	0	4	4	0	4	4	3
Surf6	0	0	0	1	0	2	1	0	0	0	0	3	0	0	2	0	0	3	2	1	0	0	0	0	3	0	0	0	0	0	0	0	1	1	0	0	0	2	0	0	2	2	0	0	3	0	0	2	0
RhoGAP92B	0	0	0	0	1	0	1	0	0	0	0	2	0	2	0	0	0	5	0	0	0	0	0	0	0	0	0	0	0	0	0	0	0	2	0	0	0	0	0	0	0	0	0	2	0	0	0	0	2
CR45047	0	0	0	0	0	0	0	0	0	0	0	0	0	0	0	0	0	0	0	0	0	0	0	0	0	0	0	0	0	0	0	0	0	0	0	0	0	0	0	0	0	0	0	0	0	0	0	0	0
CR45048	0	0	0	0	0	0	0	0	0	0	0	1	0	0	0	0	0	0	0	0	0	0	0	0	0	0	0	0	0	0	0	0	0	0	0	0	0	0	0	0	0	0	0	0	0	0	0	0	0
CG4462	0	0	0	0	1	0	0	0	0	0	0	0	0	0	0	0	0	0	0	0	0	0	0	0	0	0	0	0	0	0	0	0	0	0	0	0	0	0	0	0	0	0	0	0	0	0	0	0	0
CG4459	0	0	0	0	0	0	0	0	0	0	0	0	0	0	0	0	0	0	0	0	0	0	0	0	0	0	0	0	0	0	0	0	0	0	0	0	0	0	0	0	0	0	0	0	0	0	0	0	0
Hs6st	0	0	0	0	0	0	0	0	0	0	0	1	0	3	1	0	0	1	0	0	0	2	2	0	1	0	0	0	0	0	0	0	0	0	0	0	1	0	0	1	1	0	0	0	0	0	1	0	1
mira	0	0	0	0	0	0	0	0	0	0	0	9	0	0	4	0	0	0	0	0	0	0	0	0	2	0	0	0	0	0	0	0	2	0	0	0	0	0	0	0	1	0	0	0	0	0	0	0	0
CG4783	0	0	0	0	0	0	0	0	0	0	1	0	0	0	0	0	0	0	0	0	5	2	0	0	0	0	0	2	0	0	0	0	0	1	0	0	7	0	2	5	0	0	0	4	0	0	1	0	13
CG31213	0	0	0	0	0	0	0	0	0	0	0	0	0	0	0	0	0	0	0	0	0	0	0	0	0	0	0	0	0	0	0	0	0	0	0	0	0	0	0	0	0	0	0	0	0	0	0	0	0
MED25	0	0	0	0	0	0	0	0	0	0	0	1	0	0	0	0	0	0	0	0	0	0	0	0	0	0	0	0	0	0	0	0	0	0	0	0	0	0	0	0	0	0	0	0	0	0	0	0	1
CG17190	0	0	0	0	0	0	0	0	0	0	0	0	0	0	0	0	0	0	0	0	0	0	0	0	0	0	0	0	0	0	0	0	0	0	0	0	0	0	0	0	0	0	0	0	0	0	0	0	0
PIG-L	1	0	0	1	0	0	0	0	0	0	0	0	0	0	1	0	0	1	0	1	0	0	0	0	0	0	0	1	0	0	0	0	0	0	0	0	0	0	2	0	0	0	0	0	0	0	0	0	1
psidin	0	0	0	1	2	0	0	0	0	0	0	1	0	0	0	0	0	0	0	1	0	0	0	0	0	0	0	0	0	0	0	0	1	1	0	0	2	0	0	0	0	1	0	2	2	0	0	0	0
CG4424	0	0	0	0	0	0	0	0	0	0	0	2	0	0	0	0	0	0	0	0	0	0	0	0	0	0	0	0	0	0	0	0	0	0	0	0	0	0	0	2	0	1	0	0	0	0	1	0	0
CG4854	0	0	0	0	0	0	0	0	0	0	0	1	0	0	0	1	0	0	0	0	0	0	0	0	0	0	0	0	0	0	0	0	0	0	0	0	0	0	0	0	0	0	0	0	0	0	1	0	0
trem	0	0	0	0	0	0	0	0	0	0	0	0	0	0	1	0	0	0	0	1	0	0	0	0	1	0	0	0	0	0	0	0	0	0	0	0	0	0	0	0	0	1	0	0	1	0	0	0	0
CG4936	0	0	0	1	0	0	0	0	0	0	0	2	0	0	0	0	0	0	0	0	0	0	0	0	0	0	0	0	0	0	0	0	0	0	1	0	0	1	0	0	0	0	0	0	1	0	0	0	0
CG10889	0	0	0	0	0	0	0	0	0	0	0	0	0	0	0	0	0	0	0	0	0	0	0	0	0	0	0	0	0	0	1	0	0	0	0	0	0	0	0	0	0	2	0	0	1	0	0	0	0
CG4390	0	0	0	0	0	0	0	1	0	0	0	0	1	0	2	1	3	0	1	3	1	0	1	0	2	1	0	8	0	0	0	0	1	3	0	0	2	0	2	0	0	4	0	1	2	0	0	4	1
mdlc	0	0	0	0	0	0	0	0	0	0	0	0	0	0	0	0	0	0	0	0	0	0	0	0	1	0	0	1	0	0	0	0	0	0	0	0	0	0	0	0	0	0	0	0	0	0	0	0	1
CG5023	0	0	0	0	0	0	0	0	0	0	0	0	0	0	0	0	0	0	0	0	0	0	0	0	0	0	0	0	0	0	0	0	0	0	0	0	0	0	0	0	0	0	0	0	0	1	0	0	0
Nlg4	0	0	0	0	0	0	0	0	0	0	0	0	0	1	0	0	0	0	0	0	0	0	0	0	0	0	0	0	0	0	0	0	0	0	0	0	0	0	0	0	0	0	0	1	0	0	1	0	0
cic	0	0	0	15	6	0	1	0	0	0	0	13	0	8	8	0	0	4	0	1	0	0	2	0	7	0	0	0	0	0	0	4	5	2	0	0	4	10	0	4	12	8	0	15	10	0	3	1	2
CG4367	0	0	0	0	0	0	0	0	0	0	0	0	0	0	0	0	0	0	0	0	0	0	0	0	0	0	0	0	0	0	0	0	0	0	0	0	0	0	0	0	0	0	0	0	0	0	0	0	0
CG42668	0	0	0	4	2	0	0	0	0	0	0	0	0	3	3	0	1	0	0	1	0	2	6	2	1	0	0	0	3	0	0	0	0	0	4	1	3	1	0	5	1	1	0	10	3	0	0	0	6
CG4360	0	0	0	0	0	0	0	0	0	0	0	2	1	0	0	0	0	3	1	0	0	0	0	0	3	0	0	0	0	1	0	1	3	0	0	0	0	4	0	1	2	1	0	0	0	0	0	0	0
CR45800	0	0	0	0	0	0	0	0	0	0	0	0	0	0	0	0	0	0	0	0	0	0	0	0	0	0	0	0	0	0	0	0	0	0	0	0	0	0	0	0	0	0	0	0	0	0	0	0	0
Sirt2	0	0	0	0	0	0	0	0	0	0	0	0	0	0	0	0	0	0	0	0	0	0	1	0	1	0	0	1	0	0	0	0	0	1	0	0	0	0	0	0	1	0	0	1	0	0	0	0	0
CR45023	0	0	0	0	0	0	0	0	0	0	0	0	0	0	0	0	0	0	0	0	0	0	0	0	0	0	0	0	0	0	0	0	0	0	0	0	0	0	0	0	0	0	0	0	0	0	0	0	0
MtnC	0	4	1	0	0	1	1	3	0	2	10	0	2	43	1	3	9	0	16	15	3	0	0	12	1	0	2	22	0	0	0	0	0	25	0	1	1	0	13	3	0	34	0	0	0	0	7	58	3
Gfrl	0	0	0	0	0	0	0	0	0	0	0	0	0	0	0	0	0	0	0	0	0	0	0	0	0	0	0	0	0	0	0	0	0	0	0	0	0	0	0	0	0	0	0	4	0	0	5	0	0
Dic2	0	0	0	0	0	0	0	0	0	0	0	0	0	0	0	0	0	0	0	0	0	0	0	0	0	0	0	0	0	0	0	0	0	0	0	0	0	0	0	0	0	0	0	0	0	0	0	0	0
MtnB	1	415	0	39	3	7	0	4	0	0	0	0	2	33	0	15	0	3	1	0	1	0	0	0	0	0	15	0	2	0	0	30	1	2	1	2	123	1	1	17	0	334	1	1	1	0	234	0	21
MFS9	0	0	0	0	0	0	0	0	0	0	0	0	0	1	0	0	0	0	0	0	0	0	0	0	0	0	0	0	0	0	0	0	0	0	0	0	0	0	0	0	0	0	0	46	0	0	0	0	0
MtnE	2	6	0	0	3	7	0	4	8	1	0	0	3	42	0	7	1	0	3	3	9	0	2	0	0	0	14	4	2	0	0	0	0	3	2	0	37	0	7	22	0	64	0	7	0	0	58	19	10
MtnD	1	8	0	4	2	5	0	2	2	2	3	0	1	13	0	0	1	0	0	4	1	0	0	1	0	0	1	0	2	0	0	2	0	20	1	0	1	2	4	7	0	45	0	4	0	0	8	14	2
Stat92E	1	0	0	10	1	1	3	0	0	0	0	36	1	1	7	0	1	15	0	3	0	0	6	0	13	0	0	0	2	0	0	1	1	3	2	1	9	11	0	1	5	7	0	12	12	0	0	3	3
DPCoAC	1	0	0	0	0	0	0	0	0	0	0	1	0	0	0	0	0	0	0	0	0	0	0	1	1	0	0	0	0	0	0	7	0	1	0	0	0	0	0	0	0	1	0	0	0	0	0	0	0
CG5180	0	0	0	0	0	0	0	0	0	0	0	0	1	0	1	0	0	1	1	0	0	0	0	0	0	0	0	0	0	0	0	0	0	0	1	0	0	0	0	0	0	0	0	0	0	0	0	0	0
CG15922	1	0	0	3	0	0	0	0	1	0	0	0	0	1	0	0	0	0	1	5	0	1	0	0	0	1	1	2	1	0	0	0	1	3	0	0	1	1	2	1	0	11	0	0	1	0	1	2	2
CG5191	3	0	0	6	0	0	0	0	0	0	0	0	0	0	0	0	1	0	0	1	1	0	9	0	0	0	0	0	0	0	0	4	0	0	1	0	4	0	0	1	0	0	1	0	0	0	3	0	4
CG10877	0	0	0	0	0	0	0	0	0	0	0	0	0	0	0	0	0	0	0	0	0	0	0	0	0	0	0	0	0	0	0	0	0	0	0	0	0	0	0	0	1	0	0	0	0	0	0	2	0
TFAM	0	0	0	1	0	0	0	1	0	0	0	1	1	0	0	0	0	2	0	2	0	1	0	0	4	0	0	0	0	0	0	0	0	2	0	0	1	0	0	0	2	2	0	0	1	0	0	1	0
CG5412	0	0	0	0	0	1	0	0	0	0	0	0	0	0	0	0	0	1	0	0	0	0	0	0	1	0	1	0	0	0	0	0	0	0	0	0	1	1	0	1	0	0	0	0	0	0	0	0	0
EloB	0	0	0	1	0	0	0	0	0	0	1	1	1	1	1	0	2	1	0	0	5	1	1	0	1	0	0	1	1	0	0	0	0	0	0	0	0	1	0	0	0	1	0	0	2	0	1	1	0
Srp14	0	0	0	1	0	0	1	0	0	1	0	5	0	0	0	0	1	2	2	1	0	1	1	1	2	0	0	2	0	0	0	0	1	4	1	0	1	1	3	0	0	5	0	2	1	0	2	3	1
CG34008	0	0	0	0	0	0	0	0	0	0	0	0	0	0	0	0	0	0	0	0	0	0	0	0	0	0	0	0	0	0	0	0	0	0	0	0	0	0	0	0	0	0	0	0	0	0	0	0	0
CG16953	0	0	0	0	0	0	0	0	0	0	0	0	0	0	0	0	0	0	0	0	0	0	0	0	0	0	0	0	0	0	1	0	0	0	0	0	0	1	0	2	0	0	0	0	4	0	0	0	0
Sep2	0	0	0	2	1	0	0	0	0	0	0	3	0	0	0	0	1	10	0	1	2	1	1	0	4	0	1	2	0	0	2	0	2	3	0	1	3	3	0	1	0	4	0	1	2	0	6	1	6
CR46044	0	0	0	0	0	0	0	0	0	0	0	0	0	0	0	0	0	0	0	0	0	0	0	0	2	0	0	0	0	0	0	0	0	0	0	0	0	0	0	0	0	0	0	0	0	0	0	0	0
Srp72	0	0	0	0	1	0	0	0	0	1	0	2	0	0	2	0	1	0	0	0	1	2	1	0	0	0	0	0	1	0	0	0	2	3	1	1	2	0	1	1	0	3	0	0	1	0	0	1	1
PUS1	0	0	0	0	0	0	0	0	0	1	0	1	0	0	0	0	0	5	0	0	0	0	0	0	0	0	0	0	0	0	0	0	4	1	0	0	0	2	0	1	0	2	0	1	2	0	0	1	0
bon	0	0	0	2	2	0	0	0	0	0	0	0	0	0	1	0	0	0	0	0	0	1	1	0	1	0	0	0	0	0	0	0	0	1	0	0	0	1	0	1	0	1	0	1	1	0	0	1	0
CG15923	0	0	0	0	0	0	0	0	0	0	0	0	0	0	0	0	0	0	0	0	0	0	0	0	0	0	0	0	0	0	0	0	0	0	0	0	0	0	0	0	0	0	0	0	0	0	0	0	0
CG5466	0	0	0	0	0	0	0	0	0	0	0	0	0	0	0	0	0	0	0	0	0	0	0	0	0	0	0	0	0	0	0	0	0	0	0	0	0	0	0	0	0	0	0	0	0	0	0	0	0
H	0	0	0	2	1	0	0	0	0	0	0	4	0	2	1	0	0	7	0	1	0	1	0	0	0	0	0	0	1	0	0	0	0	0	2	0	2	3	0	3	3	1	0	0	3	1	5	0	0
Pi3K92E	0	0	0	0	0	0	0	0	0	0	0	0	0	0	1	0	0	2	0	0	1	0	2	0	1	0	0	0	0	0	0	1	1	0	0	0	1	1	0	0	1	5	0	3	0	0	3	0	0
Lrrk	0	0	0	0	0	0	0	0	0	0	0	0	0	0	0	0	0	0	0	0	0	0	0	0	1	0	0	0	0	0	0	0	0	0	0	0	0	0	0	0	0	0	0	2	0	0	0	0	0
GluRIIE	0	0	0	0	0	0	0	0	0	0	0	0	0	0	0	0	0	0	0	0	0	0	0	0	0	0	0	0	0	0	0	0	0	0	0	0	0	0	0	0	0	0	0	0	0	0	0	0	0
Nep4	0	0	0	0	0	0	0	0	0	0	0	0	0	0	0	0	0	0	0	0	0	0	0	0	0	0	0	0	0	0	0	0	0	0	0	0	0	0	0	0	0	0	0	0	0	0	0	0	0
Cdk2	0	0	0	0	0	0	1	0	0	0	0	0	0	0	0	0	1	0	0	0	0	0	0	0	1	0	0	0	0	0	0	0	0	0	0	0	0	1	0	0	0	0	0	0	0	0	0	0	0
CG17267	0	0	0	0	0	0	0	0	0	0	0	0	0	0	0	0	0	0	0	0	0	0	0	0	0	0	0	0	0	0	0	0	0	0	0	0	0	0	0	0	0	0	0	0	0	0	0	0	0
CG42322	0	0	0	0	0	0	0	0	0	0	0	0	0	0	0	0	0	0	0	0	0	0	0	0	0	0	0	0	0	0	0	0	0	0	0	0	0	0	0	3	0	0	0	0	0	0	0	0	0
Syp	1	0	1	7	2	0	1	0	0	0	0	32	0	10	10	0	0	16	2	2	2	0	1	1	23	1	0	1	8	0	0	0	15	7	1	0	5	39	0	5	15	5	0	13	22	0	4	5	7
CG31195	0	0	0	0	0	0	0	0	0	0	0	1	0	0	0	0	0	0	0	0	0	0	0	0	0	0	0	0	0	0	0	0	0	0	0	0	0	0	0	0	0	0	0	0	0	0	0	0	1
Takl1	0	0	0	0	0	0	0	0	0	0	0	0	1	3	0	0	0	0	0	0	0	0	0	0	0	0	0	0	0	0	0	0	0	0	0	0	0	0	1	0	0	0	0	0	0	0	0	0	1
Fancd2	0	0	0	0	0	0	0	0	0	0	0	0	0	0	0	0	0	0	0	0	0	0	0	0	0	0	0	0	0	0	0	0	0	0	0	0	0	0	0	0	0	0	0	0	0	0	0	0	0
CG17270	0	0	0	2	0	0	0	0	0	0	0	4	0	0	1	0	0	2	1	0	0	0	0	0	1	0	0	0	2	0	0	0	2	0	1	0	0	0	0	0	1	0	0	0	1	0	2	0	1
CG17271	1	0	0	4	1	0	0	2	0	0	0	1	3	0	0	0	0	2	0	3	1	3	2	1	2	0	0	5	1	0	0	1	0	5	2	0	6	0	0	6	1	4	0	1	5	0	3	5	10
RpS20	1	1	4	24	36	10	14	12	10	6	39	299	5	77	120	18	60	498	23	61	65	17	57	30	294	75	30	184	42	5	24	3	224	119	31	15	42	332	70	67	135	515	0	50	243	2	49	120	65
snoRNA:Psi28S-2562	0	0	0	0	0	0	0	0	0	0	0	0	0	0	0	0	0	0	0	0	0	0	0	0	0	0	0	0	0	0	0	0	0	0	0	0	0	0	0	0	0	0	0	0	0	0	0	0	0
CG17272	0	1	0	1	2	0	0	0	1	1	2	2	0	8	1	0	1	8	5	0	0	1	3	5	1	0	0	7	1	2	0	0	1	5	2	1	4	2	8	2	0	3	0	1	0	0	1	11	5
AdSS	0	0	1	8	6	2	0	1	0	0	2	19	1	5	4	0	2	17	3	2	7	6	4	2	6	0	1	4	2	0	0	3	15	11	4	2	7	7	4	7	8	16	0	1	11	0	1	17	9
CR44047	0	0	0	0	0	1	0	0	0	0	0	0	0	0	0	0	0	0	0	0	0	0	1	0	0	0	0	0	0	0	0	0	0	0	0	0	0	0	0	0	0	0	0	5	0	0	1	0	1
CG31223	0	0	0	0	0	0	0	0	0	0	0	0	0	0	0	0	1	0	0	0	0	0	0	0	1	0	0	0	0	0	0	0	0	0	0	0	0	0	0	0	0	0	0	0	0	0	0	0	0
Synd	3	0	0	1	1	1	0	0	0	0	0	4	0	0	2	0	1	3	1	5	1	2	0	1	2	1	1	1	0	0	0	0	2	7	0	0	0	7	1	1	2	3	0	2	1	0	1	4	2
CG15695	0	0	0	0	0	0	0	0	0	0	0	0	0	0	0	0	0	0	0	0	0	0	0	0	0	0	0	0	0	0	0	0	0	0	0	0	0	0	0	0	0	0	0	0	0	0	0	0	0
RpS30	4	1	5	29	16	10	4	8	3	2	21	212	12	28	61	6	29	244	19	49	29	21	32	13	153	48	0	28	27	2	13	0	151	84	13	22	24	235	27	38	100	266	2	35	170	3	36	76	44
TotA	0	0	0	0	0	0	0	0	0	0	0	0	0	0	0	0	0	0	0	0	0	0	0	0	0	0	0	0	0	0	0	0	0	0	0	0	0	0	0	0	0	0	0	0	0	0	0	0	0
TotC	0	0	0	0	0	0	0	0	0	0	0	0	0	0	0	0	0	0	0	0	0	0	0	0	0	0	0	0	0	0	0	0	0	0	0	0	0	0	0	0	0	0	0	0	0	0	0	0	0
TotZ	0	0	0	0	0	0	0	0	0	0	0	0	0	0	0	0	0	0	0	0	0	0	0	0	0	0	0	0	0	0	0	0	0	0	0	0	0	0	0	0	0	0	0	0	0	0	0	0	0
Ktl	0	0	0	0	0	0	0	0	0	0	0	0	0	0	0	0	0	0	0	0	0	0	5	0	0	0	0	0	4	0	0	0	0	0	0	0	0	0	0	0	0	0	0	0	0	0	0	0	0
CG31191	0	0	0	0	0	0	0	0	0	0	0	0	0	0	0	0	0	0	0	0	0	0	0	0	0	0	0	0	0	0	0	0	0	0	0	0	0	0	0	0	0	0	0	0	0	0	0	0	0
CR44106	0	0	0	0	0	0	0	0	0	0	0	0	0	0	0	0	0	0	0	0	0	0	0	0	0	0	0	0	0	0	0	0	0	0	0	0	0	0	0	0	0	0	0	0	0	0	0	0	0
snoRNA:CG31191-a	0	0	0	0	0	0	0	0	0	0	0	0	0	0	0	0	0	0	0	0	0	0	0	0	0	0	0	0	0	0	0	0	0	0	0	0	0	0	0	0	0	0	0	0	0	0	0	0	0
hdly	0	0	0	0	29	0	6	0	0	0	0	0	0	1	0	3	0	23	0	0	0	0	33	0	1	0	3	0	0	0	0	0	86	0	5	0	0	0	0	0	0	90	0	0	0	0	0	0	0
Atpalpha	0	0	0	57	17	4	0	2	1	0	0	13	1	15	2	0	0	15	1	3	1	2	2	0	7	0	0	2	2	0	0	0	19	1	12	0	21	17	0	33	6	13	0	46	0	0	19	1	6
Calx	0	0	0	1	0	0	0	0	0	0	0	0	0	0	0	0	0	0	0	0	0	2	1	0	0	0	0	0	0	0	0	0	0	0	2	0	0	0	0	1	0	0	0	0	0	0	1	0	0
CG43446	0	0	0	0	0	0	0	0	0	0	0	0	0	0	0	0	0	0	0	0	0	0	0	0	0	0	0	0	0	0	0	0	0	1	0	0	0	0	0	0	0	0	0	0	0	0	0	0	0
CG10827	2	0	0	0	0	0	0	0	0	0	0	0	2	0	0	0	0	0	0	0	0	0	0	0	0	0	0	0	0	0	0	0	0	0	0	1	0	0	0	0	0	0	0	0	0	0	0	0	0
CG5697	0	1	0	0	0	0	0	0	0	0	0	0	0	1	0	0	0	0	0	0	0	0	0	0	0	0	0	0	0	0	0	0	0	0	0	0	0	0	0	0	0	0	0	0	0	0	0	0	0
Rlip	0	0	0	0	0	0	0	0	0	0	0	2	0	0	0	0	1	0	0	0	0	0	0	3	0	0	0	0	0	0	0	0	0	0	1	0	2	0	0	0	0	0	0	1	1	0	1	0	2
CG17278	0	0	0	0	0	0	0	0	0	0	0	0	0	0	0	0	0	0	0	0	0	0	0	0	0	0	0	0	0	0	0	0	0	0	0	0	0	0	0	0	0	0	0	0	0	0	0	0	1
Dhc93AB	0	0	0	0	0	0	0	0	0	0	0	0	0	0	0	0	0	0	0	0	0	0	0	0	0	0	0	0	0	0	0	0	0	0	0	0	0	0	0	0	0	0	0	0	0	0	0	0	0
CG7079	0	0	0	0	0	0	0	0	0	0	0	0	0	0	0	0	0	0	0	0	0	0	0	0	0	0	0	0	0	0	0	0	0	0	0	0	0	0	0	0	0	0	0	0	0	0	0	0	0
CG17279	0	0	0	0	0	0	0	0	0	0	0	0	0	0	0	0	0	0	0	0	0	0	0	0	0	0	0	0	0	0	0	0	0	0	0	0	0	0	0	0	0	0	0	0	0	0	0	0	0
Mvl	1	0	0	0	0	0	0	0	0	0	0	0	0	3	0	0	1	1	0	2	0	0	0	0	0	0	0	0	0	0	0	0	0	0	2	0	2	0	0	2	0	0	0	0	1	0	3	0	1
Cortactin	1	0	0	0	0	0	1	0	0	0	0	1	0	0	0	0	0	5	1	0	0	0	2	0	1	0	0	0	0	0	0	0	0	5	0	0	0	0	0	0	0	0	0	2	1	0	1	0	2
AnxB9	0	0	0	1	5	1	1	1	1	0	2	7	0	10	0	1	0	22	1	1	0	0	4	1	6	0	0	2	2	0	0	1	10	2	3	0	2	17	2	4	3	17	0	4	8	0	1	0	3
r-l	0	0	0	0	0	0	0	0	0	0	0	0	0	5	2	0	0	2	0	0	0	0	0	0	1	0	0	0	0	0	0	0	0	1	0	0	0	1	0	0	1	3	0	18	2	0	0	0	0
HHEX	0	0	0	0	0	0	0	0	0	0	0	0	0	0	0	0	0	0	0	0	0	0	0	0	0	0	0	0	0	0	0	0	0	0	0	0	0	0	0	0	0	0	0	0	0	0	0	0	0
RhoGAP93B	0	0	0	0	0	1	0	0	0	0	0	0	0	0	0	0	0	5	0	0	0	1	0	0	0	0	0	0	0	0	0	0	0	0	0	0	0	3	0	0	0	0	0	0	0	0	0	0	0
CR44178	0	0	0	0	0	0	0	0	0	0	0	0	0	0	0	0	0	0	0	0	0	0	0	0	0	0	0	0	0	0	0	0	0	0	0	0	0	0	0	0	0	0	0	0	0	0	0	0	0
CG7044	0	0	0	2	0	0	0	0	0	0	0	1	0	0	2	0	0	3	0	0	1	0	0	0	0	0	0	0	1	0	0	0	2	2	0	0	0	1	0	0	1	3	0	1	0	0	0	0	0
CG5745	0	0	0	0	0	0	0	0	0	0	0	0	0	0	0	0	0	0	0	0	0	0	0	0	0	0	0	0	0	0	0	0	0	0	0	0	0	0	0	0	0	0	0	1	0	0	0	0	0
Sec15	0	0	0	0	0	0	0	0	0	0	0	0	0	0	0	0	0	0	0	0	0	0	0	0	0	0	0	0	0	0	0	0	0	2	0	0	0	1	1	0	0	0	0	0	0	0	0	0	1
rtet	0	0	0	0	0	0	0	0	0	0	0	1	0	1	0	0	2	0	3	1	0	0	1	1	0	0	0	1	0	0	0	0	0	1	0	0	0	0	2	0	0	0	0	3	0	0	0	3	0
Rab11	1	0	0	9	1	4	3	1	0	1	1	1	1	5	2	1	1	11	3	3	7	0	4	3	3	0	0	4	4	0	0	0	9	10	1	1	5	6	3	1	1	10	0	9	6	0	3	6	7
ppan	0	0	0	0	0	0	0	0	0	0	0	1	0	0	1	0	0	1	0	1	0	1	0	0	0	0	0	0	0	0	0	0	0	0	0	0	0	2	0	0	0	3	0	0	1	0	0	1	0
Bdbt	0	0	0	1	1	0	0	0	0	0	0	0	0	2	0	0	2	0	0	1	1	0	1	0	1	1	0	1	0	0	0	0	1	2	1	0	0	0	0	1	0	1	0	0	0	0	0	0	0
slmb	0	0	0	1	0	1	1	0	0	0	0	1	0	0	1	0	0	2	0	0	0	0	1	0	0	0	0	0	0	0	0	0	0	3	1	0	3	1	0	1	0	2	0	3	0	0	1	1	5
CG5793	0	0	0	1	1	0	0	0	0	0	0	2	0	3	0	0	7	0	3	7	8	0	0	4	0	1	0	6	1	0	0	0	0	11	1	1	1	3	1	0	0	0	0	0	0	0	0	5	0
Ice2	0	0	0	0	0	0	0	0	0	0	0	1	0	0	0	0	0	0	0	0	0	0	0	0	0	0	0	0	0	0	0	0	0	0	0	0	1	0	0	0	0	2	0	0	0	0	0	0	0
CG7009	0	0	0	0	0	1	0	0	0	0	1	1	0	1	0	0	0	1	0	1	0	0	0	0	1	0	0	1	0	0	0	0	0	0	0	0	0	0	0	0	0	0	0	0	0	0	0	0	0
Usp8	0	0	0	0	0	0	0	0	0	0	0	1	0	0	0	0	1	0	0	0	0	0	0	0	0	0	0	0	0	0	0	0	1	0	0	0	1	0	0	0	0	1	0	1	0	0	1	0	0
meigo	0	0	0	7	0	0	0	0	0	0	1	2	1	5	0	0	1	1	0	1	0	0	0	0	0	0	0	0	0	0	0	0	0	2	0	0	0	0	0	0	0	1	0	0	0	0	3	4	0
SNF4Agamma	0	0	0	2	5	4	0	0	1	0	0	5	1	3	3	0	1	6	1	1	0	1	0	2	4	0	0	2	3	0	1	0	4	6	1	0	0	6	1	1	8	8	0	5	6	0	3	1	3
cDIP	0	0	0	0	0	0	0	0	0	0	0	0	0	0	0	0	0	0	0	0	0	0	0	0	0	0	0	0	0	0	0	0	0	0	0	0	0	0	0	0	0	0	0	0	0	0	0	0	0
CG5810	0	0	0	0	0	0	0	0	0	0	0	0	0	0	0	0	0	0	0	0	0	0	0	0	0	0	0	0	0	0	0	0	0	0	0	0	0	0	0	0	0	0	0	0	0	0	0	0	0
Snmp1	0	0	0	0	0	0	0	0	0	0	0	1	0	0	0	0	0	0	0	0	0	0	0	0	3	0	0	0	0	0	0	0	0	0	0	0	0	0	0	0	0	0	0	0	0	0	0	0	0
CG5862	0	0	0	4	0	0	0	0	0	0	0	1	0	1	0	0	1	0	0	1	0	0	2	0	0	0	2	0	1	0	0	0	1	5	0	0	0	1	0	1	0	0	0	2	0	0	0	0	2
CR43975	0	0	0	0	0	0	0	0	0	0	0	0	0	0	0	0	0	0	0	0	0	0	0	0	0	0	0	0	0	0	0	0	0	0	0	0	0	0	0	0	0	0	0	0	0	0	0	0	0
Smyd5	0	0	0	1	0	0	0	0	0	0	0	2	0	0	0	0	1	1	0	0	1	0	0	1	0	0	0	0	0	0	0	0	3	0	0	0	0	2	0	1	0	2	0	0	1	0	0	0	1
Oga	0	0	0	1	0	0	0	0	0	0	0	0	0	0	0	0	0	1	0	0	0	0	0	0	0	0	0	0	0	0	0	0	0	0	0	0	0	0	0	1	0	0	0	4	0	0	0	0	2
CG3337	0	0	0	0	0	0	0	0	0	0	2	2	0	4	0	0	1	0	1	0	0	1	0	0	0	0	0	1	0	1	0	0	0	1	0	1	0	0	1	2	2	1	0	0	2	0	0	3	1
Nelf-A	0	0	0	0	1	0	0	0	0	0	0	0	0	1	0	0	0	1	0	0	0	0	0	0	1	0	0	0	0	0	0	0	0	0	1	0	0	2	0	1	0	1	0	0	0	0	0	0	0
CG5892	0	0	0	0	0	0	0	0	0	0	0	0	0	0	0	0	0	0	0	0	0	0	0	0	0	0	0	0	0	0	0	0	0	0	0	0	0	0	0	0	0	0	0	0	0	0	0	0	0
ETHR	0	0	0	0	0	0	0	0	1	0	0	0	0	0	0	0	0	0	0	0	0	0	0	0	0	0	0	0	0	0	0	0	0	0	0	0	0	0	0	2	0	0	0	0	0	0	0	0	3
Rab1	0	3	0	8	4	1	0	0	1	0	4	4	0	7	4	3	7	9	0	6	4	1	5	1	7	2	1	9	1	0	1	0	11	10	0	1	8	10	5	6	2	19	1	12	2	0	8	6	19
CR45798	0	0	0	0	0	0	0	0	0	0	0	0	0	0	0	0	0	0	0	0	0	0	0	0	0	0	0	0	0	0	0	0	0	0	0	0	0	0	0	0	0	0	0	0	0	0	0	0	0
AP-2sigma	0	0	0	3	0	0	1	0	0	0	0	3	0	6	1	0	0	1	0	0	1	4	3	1	1	0	1	1	7	0	0	0	2	5	2	0	2	0	0	4	1	5	0	1	2	0	6	3	5
CG5919	0	0	0	0	1	0	0	1	0	0	0	0	0	0	1	0	0	0	0	0	0	0	1	0	0	0	0	1	1	0	0	0	0	0	0	0	0	2	0	0	0	2	0	0	0	0	0	1	0
CG3308	0	0	0	0	0	0	0	0	0	0	0	1	0	0	0	0	0	0	0	1	0	0	0	0	2	0	0	2	0	0	0	0	1	0	1	0	1	1	1	0	1	3	1	0	1	0	0	1	1
CG3301	0	0	0	0	0	0	0	0	0	0	0	0	0	0	0	0	2	0	1	2	3	0	0	4	0	0	0	2	0	0	0	0	0	0	0	0	0	0	2	0	0	0	0	0	0	0	0	5	0
SIFaR	0	0	0	0	1	0	0	0	0	0	0	0	0	0	0	0	0	0	0	0	0	0	0	0	0	0	0	0	0	0	0	0	0	0	0	0	0	0	0	0	1	0	0	0	0	0	0	0	0
Hsromega	4	1	1	67	34	7	0	0	5	0	2	96	1	50	27	1	1	121	2	2	2	18	12	5	26	0	0	1	30	0	1	9	154	7	73	0	63	23	1	21	24	90	0	102	22	0	86	15	50
CG16791	1	1	0	3	7	0	0	0	0	0	0	4	0	1	2	0	0	14	0	0	0	1	7	1	1	0	0	0	0	0	0	0	14	1	0	0	4	6	0	2	2	12	0	16	1	0	4	2	2
mod(mdg4)	0	0	0	0	0	0	0	0	0	0	0	1	0	3	0	0	0	0	0	0	0	1	1	0	0	0	0	0	0	0	0	0	1	0	0	0	0	0	0	1	0	0	0	0	0	0	1	0	0
pre-mod(mdg4)-I	0	0	0	0	0	0	0	0	0	0	0	0	0	0	0	0	0	0	0	0	0	0	0	0	0	0	0	0	0	0	0	0	0	0	0	0	0	0	0	0	0	0	0	0	0	0	0	0	0
pre-mod(mdg4)-AB	0	0	0	0	0	0	0	0	0	0	0	0	0	0	0	0	0	0	0	0	0	0	0	0	0	0	0	0	0	0	0	0	0	0	0	0	0	0	0	0	0	0	0	0	0	0	0	0	0
tin	0	0	0	0	0	0	0	0	0	0	0	0	0	0	0	0	0	0	0	0	0	0	0	0	0	0	0	0	0	0	0	0	0	0	0	0	0	0	0	0	0	0	0	0	0	0	0	0	0
Fancm	0	0	0	0	0	0	0	0	0	0	0	0	0	0	0	0	0	1	0	0	0	0	0	0	0	0	0	0	0	0	0	0	0	0	0	0	1	0	0	1	0	1	0	0	0	0	0	0	0
CG7956	0	0	0	0	0	0	0	0	0	0	0	1	0	0	0	0	0	0	0	0	0	0	1	0	1	0	0	0	0	0	0	1	1	0	0	0	0	1	0	0	0	1	1	0	0	0	0	0	0
slou	0	0	0	0	0	0	0	0	0	0	0	0	0	0	0	0	0	0	0	0	0	0	0	0	0	0	0	0	0	0	0	0	0	0	0	0	0	0	0	0	0	0	0	0	0	0	0	0	0
InR	0	0	0	5	7	2	1	0	0	0	1	18	0	3	11	0	0	34	0	0	0	0	5	0	35	0	0	0	0	0	0	7	34	1	3	0	2	43	0	2	11	34	0	19	24	0	0	0	7
CR43653	0	0	0	0	0	0	0	0	0	0	0	0	0	0	0	0	0	0	0	0	0	0	0	0	0	0	0	0	0	0	0	1	0	0	0	0	0	0	0	0	0	0	1	0	0	0	0	0	0
CR44034	0	0	0	0	0	0	0	0	0	0	0	0	0	0	0	0	0	0	0	0	0	0	0	0	0	0	0	0	0	0	0	0	0	0	0	0	0	0	0	0	0	0	0	0	0	0	0	0	0
E2f1	0	0	0	7	2	1	2	0	0	0	0	7	1	0	5	1	1	9	3	1	1	1	4	0	7	0	0	0	0	0	0	0	4	4	2	0	5	7	0	3	8	6	0	6	3	0	6	3	5
CR46055	0	0	0	0	0	0	0	0	0	0	0	0	0	0	0	0	0	0	0	0	0	0	0	0	0	0	0	0	0	0	0	0	0	0	0	0	0	0	0	0	0	0	0	0	0	0	0	0	0
CR46056	0	0	0	0	0	0	0	0	0	0	0	0	0	0	0	0	0	0	0	0	0	0	0	0	0	0	0	0	0	0	0	0	0	0	0	0	0	0	0	0	0	0	0	0	0	0	0	0	0
Archease	0	0	0	0	0	0	0	0	0	0	0	4	0	2	0	0	0	1	1	2	0	0	0	0	0	0	0	0	0	0	0	0	2	1	0	0	0	0	0	0	0	1	0	1	0	0	0	0	0
CG15497	0	0	0	0	0	0	0	0	0	0	0	0	0	2	0	0	0	0	0	0	0	0	0	0	0	0	0	0	0	0	0	0	0	0	0	0	0	0	0	0	0	0	0	1	0	0	0	0	0
DNApol-alpha180	0	0	0	0	0	0	0	0	0	0	0	0	0	0	1	0	0	0	0	0	0	0	0	0	0	0	0	0	0	0	0	0	0	0	0	0	0	0	0	0	0	0	0	0	0	0	0	0	0
CG31176	0	0	0	0	0	0	0	0	0	0	0	0	0	0	0	0	0	0	0	0	0	0	0	0	0	0	0	0	0	0	0	0	0	0	0	0	1	0	0	0	0	0	0	0	0	0	0	0	0
CG34034	0	0	0	0	0	0	0	0	0	0	0	0	0	0	0	0	2	0	1	0	0	0	0	0	0	0	0	0	0	0	0	0	0	1	0	0	0	0	0	0	0	0	0	0	0	0	0	0	0
CG5849	0	0	0	1	0	0	0	0	0	0	0	2	0	1	0	0	0	1	0	0	0	0	2	0	1	0	0	0	0	0	0	0	0	0	0	0	3	0	0	1	1	1	0	1	1	0	1	0	2
CG31343	6	0	0	0	1	1	0	3	0	1	0	0	2	0	0	0	1	0	3	1	0	0	0	0	0	0	0	0	0	0	0	0	0	0	0	0	0	0	1	0	0	0	1	1	0	0	0	1	1
CG31233	2	0	0	0	2	10	0	0	1	0	1	0	15	0	1	0	0	0	5	3	2	0	0	0	0	0	0	1	0	0	0	0	0	1	0	0	1	0	1	0	0	1	0	0	0	0	0	2	0
CG31198	37	0	0	2	0	1	0	20	0	1	3	1	19	0	1	0	0	0	6	13	1	2	0	0	1	0	0	7	0	0	0	0	0	2	0	0	1	1	7	0	0	1	0	7	0	0	1	5	6
CG42335	0	0	0	0	0	0	0	0	0	0	0	0	0	0	0	0	0	0	0	3	0	0	0	0	0	0	0	0	0	0	0	0	0	0	0	0	0	0	1	0	0	0	0	0	0	0	0	1	0
Burs	1	0	0	0	0	1	0	0	0	0	0	0	0	0	0	0	0	0	0	0	0	0	0	0	0	0	0	0	0	0	0	0	0	0	0	0	0	0	0	0	0	0	0	0	0	0	0	0	0
GABA-B-R2	0	0	0	0	0	0	0	0	0	0	0	0	0	0	0	0	0	0	0	0	0	0	0	0	0	0	0	0	0	0	0	0	0	0	0	0	0	0	0	0	0	0	0	0	0	0	0	0	0
RpI12	0	0	0	0	0	0	0	0	0	0	1	2	0	0	0	0	0	0	1	0	3	0	0	0	1	0	0	0	0	0	0	0	0	0	1	0	0	5	0	0	1	0	0	1	1	0	0	1	0
tsl	0	0	0	0	0	0	0	0	0	0	0	0	0	0	0	0	0	0	0	0	0	0	0	0	0	0	0	0	0	0	0	0	0	0	0	0	0	0	0	0	0	0	0	0	0	0	0	0	0
CASK	0	0	0	1	0	0	0	0	0	0	0	2	0	1	1	0	0	1	0	1	1	0	1	0	1	0	0	0	0	0	0	0	0	0	0	0	0	0	0	1	2	0	0	0	1	0	0	0	0
CR45632	0	0	0	0	0	0	0	0	0	0	0	0	0	0	0	0	0	0	0	0	0	0	0	0	0	0	0	0	0	0	0	0	0	0	0	0	0	0	0	0	0	0	0	0	0	0	0	0	0
Gr93a	0	0	0	0	0	0	0	0	0	0	0	0	0	0	0	0	0	0	0	0	0	0	0	0	0	0	0	0	0	0	0	0	0	0	0	0	0	0	0	0	0	0	0	0	0	0	0	0	0
glec	0	0	0	0	1	0	0	0	0	0	0	13	0	7	7	0	0	0	0	0	0	1	2	0	11	0	0	0	4	0	0	18	1	0	2	0	0	10	0	0	4	1	3	14	4	0	0	0	7
lsn	0	0	0	0	0	0	0	0	0	0	0	2	0	0	0	0	1	0	0	0	0	0	2	0	0	0	0	0	0	0	0	0	0	2	0	0	0	0	1	1	0	1	0	1	1	0	0	0	0
CG6569	0	0	0	0	0	0	0	0	0	0	0	0	0	0	0	0	0	0	0	0	0	0	0	0	0	0	0	0	0	0	0	0	0	0	0	0	0	0	0	0	0	0	0	0	0	0	0	0	0
Cby	0	0	0	0	0	0	0	0	0	0	0	0	0	0	0	0	0	0	0	0	0	0	0	0	0	0	0	0	0	0	0	0	0	0	0	0	0	0	0	0	0	0	0	0	0	0	0	0	0
CG31174	0	0	0	0	0	0	0	0	0	0	0	0	0	0	0	0	0	0	0	0	0	0	0	0	0	0	0	0	0	0	0	0	0	0	0	0	0	1	0	0	0	0	0	0	0	0	2	0	0
CG31431	0	0	0	8	0	0	0	0	0	0	0	0	0	3	0	0	0	0	0	0	0	1	1	0	0	0	0	0	0	0	0	0	0	0	0	0	0	0	1	1	2	0	0	0	1	0	1	1	1
CG31178	0	0	0	0	0	0	0	0	0	0	0	0	0	0	0	0	0	0	0	0	0	0	0	0	0	0	0	0	0	0	0	0	0	0	0	0	0	0	0	0	0	0	0	0	0	0	0	0	0
CG6656	0	0	0	0	0	0	0	0	0	0	0	1	0	0	0	0	0	0	0	1	0	0	0	0	0	0	0	0	0	0	0	0	0	0	0	0	0	2	0	0	0	0	0	0	0	0	0	0	1
CG34148	0	0	0	0	0	0	1	0	0	0	0	0	0	0	0	0	0	0	0	0	0	0	0	0	0	0	0	0	0	0	0	0	0	0	0	0	0	0	0	1	0	0	0	0	0	0	0	0	0
P5CDh2	0	0	0	0	0	0	0	0	0	0	0	0	0	0	0	0	0	0	0	0	0	0	0	0	0	0	0	0	0	0	0	0	0	0	0	0	0	0	0	0	0	0	0	0	0	0	0	0	0
CG31465	0	0	0	0	0	0	0	0	0	0	0	0	0	0	0	0	0	0	0	0	0	0	0	0	0	0	0	0	0	0	0	0	0	0	0	0	0	0	0	0	0	0	0	0	0	0	0	0	0
fit	0	0	0	0	0	0	0	0	0	0	0	0	0	0	0	0	0	0	0	0	0	0	0	0	0	0	0	0	0	0	0	0	0	0	0	0	0	0	0	0	0	0	0	0	0	0	0	0	0
dnd	0	0	2	0	1	1	1	0	0	0	1	0	0	0	0	0	7	0	1	9	1	0	0	4	0	0	0	15	0	0	0	0	0	17	1	0	0	0	7	5	0	1	0	0	0	0	1	4	1
CG6678	0	0	0	0	0	0	0	0	0	0	0	0	0	0	0	0	0	0	0	0	0	0	0	0	0	0	0	0	0	0	0	0	0	0	0	0	0	0	0	0	0	0	0	0	0	0	0	0	0
CG43844	0	0	0	0	0	0	0	0	0	0	0	0	0	0	0	0	0	0	0	0	0	0	0	0	0	0	0	0	0	0	0	0	0	0	0	0	0	0	0	0	0	0	0	0	0	0	0	0	0
Eip93F	0	1	0	19	15	0	0	0	0	0	0	77	0	14	15	0	0	57	1	0	1	8	10	0	20	0	0	1	19	0	0	1	24	1	2	1	12	33	0	18	24	17	3	19	38	0	2	4	22
CG6332	0	0	0	0	0	0	0	0	0	0	0	0	0	1	0	0	0	0	0	0	0	0	0	0	0	0	0	0	0	0	0	0	0	0	0	0	0	0	0	0	0	0	0	0	0	0	1	0	1
Idh3b	0	0	0	0	0	1	1	0	2	0	0	1	2	1	0	0	1	4	2	1	3	1	1	0	0	0	0	4	1	0	0	0	1	6	1	2	0	2	2	0	2	6	0	1	2	1	0	6	0
Mitofilin	0	0	0	1	1	1	2	0	0	0	0	2	1	1	0	0	3	3	1	4	0	0	0	1	1	0	1	1	2	0	0	0	3	7	0	2	0	5	1	0	1	3	0	1	6	0	2	3	5
mRpL35	0	1	0	5	0	0	0	1	0	0	1	1	0	0	1	1	1	1	3	1	0	0	1	0	0	1	1	12	0	0	0	0	1	5	0	1	1	0	1	3	2	6	0	2	2	0	0	2	3
CG6028	0	0	0	3	0	0	1	0	0	2	5	1	0	1	0	0	13	1	7	3	9	0	0	4	0	0	0	25	0	1	0	0	2	18	0	0	1	3	9	5	1	2	0	4	1	0	2	15	5
Cchl	1	0	0	1	0	5	0	0	0	0	1	2	0	0	1	0	3	4	1	6	0	0	0	1	2	0	0	3	0	0	0	0	2	2	1	3	0	1	3	1	1	0	0	2	6	0	0	6	1
ND-42	0	0	0	1	0	0	0	0	0	2	3	2	2	1	2	1	1	4	4	4	7	1	0	2	1	0	0	8	0	0	0	0	0	14	1	3	1	5	5	4	0	12	0	1	2	0	1	7	2
CG13409	0	0	0	4	0	0	0	0	0	0	0	0	0	5	0	0	0	0	0	0	0	0	0	0	0	0	0	0	3	0	0	0	0	0	1	0	6	0	0	4	0	0	0	6	0	0	4	0	4
pit	0	0	0	1	0	0	0	0	0	0	1	0	0	2	0	0	0	6	0	0	0	0	0	1	0	0	0	0	0	0	0	0	0	0	0	0	0	2	1	0	1	3	0	0	2	0	1	1	2
Fadd	0	0	0	0	0	0	0	0	0	0	0	0	0	0	0	0	0	1	0	0	1	0	1	0	0	0	0	0	0	0	0	0	0	0	0	0	0	0	0	0	0	0	0	0	0	0	0	0	0
how	0	0	0	0	0	0	0	0	0	0	0	4	0	0	3	0	0	0	0	0	0	0	0	0	4	0	0	0	0	0	0	0	2	0	0	0	0	7	0	0	0	1	0	0	1	0	0	0	0
CG5791	0	0	0	0	0	0	0	0	0	0	0	0	0	0	0	0	0	0	0	0	0	0	0	0	0	0	0	0	0	0	0	0	0	0	0	0	0	0	0	0	0	0	0	0	0	0	0	0	0
CG42390	0	0	0	0	0	0	0	0	0	0	0	0	0	0	0	0	0	0	0	0	0	0	0	0	0	0	0	0	0	0	0	0	0	0	0	0	0	0	0	0	0	0	0	0	0	4	0	0	0
SKIP	0	0	0	0	0	0	0	0	0	0	0	0	0	0	1	0	0	0	0	0	1	1	1	0	3	0	0	0	6	0	0	0	6	0	0	0	0	0	0	3	1	0	0	0	5	0	3	0	0
Gld2	0	0	0	0	0	0	0	0	0	0	0	0	0	0	0	0	0	0	0	0	0	0	0	0	0	0	0	0	0	0	0	0	0	0	0	0	0	0	0	0	0	0	0	0	0	0	0	0	0
CG7084	0	0	0	2	0	0	0	0	0	0	0	0	0	0	0	0	0	0	1	0	0	0	1	0	0	0	0	0	1	0	0	0	0	0	0	1	0	0	0	3	0	1	0	0	0	0	2	0	3
CG5391	0	0	0	0	0	0	0	0	0	0	0	0	0	0	0	0	0	0	0	0	0	0	0	0	0	0	0	0	0	0	0	0	0	0	0	0	0	0	0	0	0	0	0	0	0	0	0	0	0
Sar1	0	1	0	6	2	1	0	0	0	1	1	6	5	3	4	1	9	17	6	7	3	4	2	3	7	0	1	6	2	0	1	2	6	18	0	0	12	5	6	2	4	16	2	14	6	0	3	13	14
PSR	0	0	0	1	0	1	0	0	0	0	0	1	0	0	1	0	0	1	0	0	1	0	0	0	2	0	1	2	0	0	0	0	0	1	0	0	0	2	1	0	0	1	0	0	0	0	0	1	1
CG5382	0	0	0	0	0	0	0	0	0	0	0	0	0	0	0	0	0	1	2	0	0	0	0	2	0	0	1	1	1	0	0	1	0	0	1	0	1	0	0	1	0	3	0	2	0	0	4	1	0
CG5380	0	0	0	1	0	0	0	0	0	0	0	1	0	0	0	0	0	1	0	0	0	0	0	0	0	0	0	0	0	0	0	0	1	0	0	0	0	2	0	1	2	3	0	0	2	0	0	1	0
PyK	1	0	0	0	10	2	0	1	1	4	3	10	4	5	3	1	7	14	6	19	8	2	9	6	5	1	2	36	1	1	2	0	4	24	7	0	0	3	10	4	2	13	0	5	5	0	7	23	32
CG7069	0	0	0	0	0	0	0	0	0	0	0	0	0	0	0	0	0	0	0	0	0	0	0	0	0	0	0	0	0	0	0	0	0	0	0	0	0	0	0	0	0	0	0	0	0	0	0	0	0
CG18596	0	0	0	0	0	0	0	0	0	0	0	0	0	1	0	0	0	2	0	0	0	0	0	0	1	0	0	0	0	0	0	0	1	0	0	0	1	1	0	0	0	0	0	0	0	0	2	0	1
CG34149	0	0	0	0	0	0	0	0	0	0	0	1	0	0	0	0	0	0	0	0	0	0	0	0	1	0	0	0	0	0	0	0	0	0	0	0	0	0	0	0	0	0	0	0	0	0	0	0	0
CG43342	0	0	0	0	0	0	0	0	0	0	0	0	0	0	0	0	0	0	0	0	0	0	0	0	0	0	0	0	0	0	0	0	0	0	0	0	0	0	0	0	0	0	0	0	0	0	0	0	0
CG43343	0	0	0	0	0	0	0	0	0	0	0	0	0	0	0	0	0	0	0	0	0	0	0	0	0	0	0	0	0	0	0	0	0	0	0	0	0	0	0	0	0	0	0	0	0	0	0	0	0
CG5379	0	0	0	0	0	0	0	0	0	0	0	0	0	0	0	0	0	0	0	0	0	0	0	0	0	0	0	0	0	0	0	0	0	0	0	0	0	0	0	0	0	0	0	1	0	0	0	0	0
CG7059	0	0	0	0	0	0	0	0	0	0	0	0	0	0	0	0	0	0	0	0	0	0	0	0	0	0	0	0	0	0	0	0	0	0	0	0	0	0	0	0	0	0	0	0	0	0	0	0	0
CG13850	0	0	0	0	0	0	0	0	0	0	1	0	1	0	0	0	0	0	4	1	0	0	0	0	0	0	0	1	0	0	0	0	0	1	0	0	0	0	0	0	0	1	0	0	0	0	0	2	0
lqfR	0	0	0	0	1	0	0	0	0	0	1	0	0	0	0	0	0	4	0	1	0	0	0	0	1	0	0	1	0	0	2	0	0	4	1	1	0	3	1	0	0	0	0	0	1	0	1	0	2
Nop56	0	0	0	0	0	0	0	0	0	0	0	19	0	1	2	0	1	15	5	1	1	0	0	0	8	0	0	3	1	0	0	0	18	4	0	1	3	11	1	0	5	15	0	1	3	0	0	3	2
mats	1	0	0	0	0	0	1	0	1	0	0	2	0	0	0	0	1	1	0	0	0	1	0	0	2	0	0	0	1	0	0	0	0	2	0	0	0	1	0	0	0	1	0	2	1	0	0	0	0
pinta	0	0	0	0	0	0	0	1	0	0	0	0	0	0	0	0	0	1	0	0	0	0	0	1	0	0	0	0	0	0	0	0	0	0	0	0	0	0	0	0	0	1	0	0	0	0	0	0	0
CG12499	0	0	0	0	0	0	1	0	0	0	1	1	1	0	1	0	0	0	0	0	0	0	0	0	1	0	0	0	0	0	0	0	2	0	0	0	1	0	0	0	1	1	0	1	0	0	0	0	1
CG34288	1	0	0	0	0	1	0	1	0	0	4	0	3	6	0	4	4	0	9	6	13	0	0	6	1	0	6	9	0	1	0	0	0	16	0	6	1	0	6	0	0	15	0	0	0	0	0	16	2
CG34376	0	0	0	1	0	1	0	0	0	0	0	4	0	0	1	0	0	0	0	0	0	0	1	0	0	0	0	0	0	0	0	0	0	0	0	0	0	2	0	1	1	3	0	0	2	0	0	0	0
Rpn7	0	0	0	3	0	0	0	0	1	0	1	1	1	0	0	1	1	2	0	4	1	4	0	0	1	0	0	1	2	0	0	0	4	8	1	1	3	2	1	0	0	1	0	0	3	0	2	2	0
AP-2mu	0	0	0	1	1	0	0	0	0	0	0	4	1	3	1	0	0	1	1	1	0	0	0	1	2	0	0	1	0	0	0	0	2	1	0	0	0	2	0	1	1	0	0	0	1	1	0	0	2
CG7054	0	0	0	1	0	0	0	0	0	0	1	0	0	0	0	0	5	0	2	5	3	0	0	2	0	0	0	5	0	0	0	1	0	6	0	0	0	1	3	0	0	5	0	0	0	0	0	11	1
Pebp1	1	0	1	2	0	79	0	0	1	21	32	0	44	22	9	3	2	0	142	42	72	0	0	5	1	0	5	101	0	1	1	0	0	4	0	1	4	1	65	5	1	7	1	36	0	0	1	631	22
CG5377	0	0	0	0	0	1	0	0	0	0	1	0	1	0	0	0	0	0	0	0	1	0	0	0	0	0	0	0	0	0	0	0	2	1	0	0	1	1	2	0	0	0	0	1	0	0	0	4	0
Nrx-1	0	0	0	21	3	0	0	0	0	0	0	0	0	9	0	0	0	0	0	0	0	2	4	0	0	0	0	0	6	0	0	0	0	0	4	0	2	0	0	5	0	0	0	14	0	0	8	0	10
Pfdn5	0	0	0	1	0	2	0	0	0	0	0	3	0	5	2	0	2	13	1	1	0	0	1	1	3	0	0	0	0	0	0	0	6	3	0	0	0	7	2	5	2	13	0	2	5	0	4	3	2
CG5376	0	0	0	0	0	0	0	0	0	0	0	0	0	0	0	0	0	0	0	0	0	0	0	0	0	0	0	0	0	0	0	0	0	0	0	0	0	0	0	0	0	0	0	0	0	0	0	0	0
CCT1	1	0	0	6	0	1	2	0	0	0	0	4	0	3	1	1	0	20	2	2	0	2	1	0	5	1	0	0	1	0	1	0	5	2	0	0	2	3	0	1	3	15	0	1	4	0	1	4	2
Octbeta1R	0	0	0	21	0	0	0	0	0	0	0	0	0	0	0	0	0	0	0	0	0	0	0	0	0	0	0	0	0	0	0	0	0	0	0	0	4	0	0	0	0	0	0	5	0	0	18	0	0
CG5346	0	0	0	0	0	0	0	0	0	0	2	0	0	2	0	0	8	6	0	0	7	0	0	4	0	0	0	5	0	2	0	0	1	14	0	0	0	0	4	0	0	3	0	0	0	0	0	2	0
CG33099	0	0	0	0	0	0	0	0	0	0	0	0	0	0	0	0	1	0	0	0	1	0	0	0	0	0	0	0	0	0	0	0	0	0	0	0	0	0	0	0	0	0	0	0	0	0	0	0	0
CG5326	0	0	0	0	0	0	0	0	0	0	0	0	0	0	0	0	0	0	0	0	0	0	0	0	0	0	0	0	0	0	0	0	0	0	0	0	0	0	0	0	0	0	0	0	0	0	0	0	0
CR45647	0	0	0	0	0	0	0	0	0	0	0	0	0	0	0	0	0	0	0	0	0	0	0	0	0	0	0	0	0	0	0	0	0	0	0	0	0	0	0	0	0	0	0	0	0	0	0	0	0
AdipoR	1	2	0	1	1	1	1	0	0	0	1	2	1	4	0	0	2	3	1	4	0	0	1	0	3	0	0	4	0	0	0	1	3	5	2	0	5	3	7	2	1	4	0	0	2	0	2	4	6
bond	0	0	0	0	0	0	0	0	0	0	0	0	0	0	0	0	0	0	0	0	0	0	0	0	0	0	0	0	0	0	0	0	0	0	0	0	0	0	0	0	0	0	0	0	0	0	0	0	0
CSN6	0	0	0	0	0	0	0	0	0	0	0	0	0	0	0	0	1	2	0	0	0	0	0	1	1	0	0	2	0	0	0	0	0	3	0	0	0	0	1	0	0	1	0	1	2	0	2	1	1
Dph5	0	0	0	0	0	0	0	0	1	1	0	5	0	2	1	0	1	4	3	1	0	0	0	0	5	0	0	0	0	0	0	1	1	1	0	1	0	6	0	1	0	7	0	2	3	0	1	1	2
CG33107	0	0	0	0	0	0	0	0	0	0	0	1	0	0	0	0	0	1	0	0	0	0	0	0	0	0	0	0	0	0	0	0	0	0	0	0	0	0	0	0	0	0	0	0	0	0	0	0	1
CG6937	0	0	0	0	0	0	0	0	0	0	0	2	0	1	1	0	0	3	0	0	2	0	1	0	2	0	0	0	0	0	0	0	2	0	0	0	0	1	0	1	1	4	0	0	1	0	1	0	0
Efa6	0	0	0	0	0	0	0	0	0	0	0	0	0	0	0	0	0	4	0	0	0	0	7	0	2	0	0	0	1	0	0	0	2	0	0	0	0	2	0	1	0	3	0	9	4	0	2	0	2
CG31156	0	0	0	3	0	0	0	0	1	0	0	0	0	0	0	0	0	0	1	0	0	0	0	1	0	0	0	0	0	0	0	0	0	0	0	0	0	1	0	0	0	0	0	0	0	0	0	0	1
mRRF2	0	0	0	0	0	0	0	0	0	0	0	0	0	2	0	0	0	0	0	0	0	0	1	0	0	0	0	0	0	0	0	0	0	0	0	0	0	0	0	0	1	0	0	0	0	0	0	0	0
CG31161	0	0	0	0	0	0	0	0	0	0	0	0	0	0	0	0	0	0	0	0	0	0	0	0	0	0	0	0	0	0	0	0	0	0	0	0	0	0	0	0	0	0	0	0	0	0	0	0	0
mRpL45	0	0	0	0	0	0	0	0	1	0	0	0	1	0	1	0	2	1	0	2	0	0	0	1	2	0	0	3	1	0	0	0	0	2	0	1	0	0	3	0	0	1	0	0	2	0	1	4	1
loco	0	0	0	2	1	0	0	0	0	0	0	0	0	0	1	0	0	11	0	0	0	2	12	2	0	0	0	0	3	0	0	1	5	1	5	0	1	2	0	0	0	0	0	6	0	0	0	6	1
wake	0	0	0	0	0	0	0	0	0	0	0	8	0	0	0	0	0	3	0	0	0	0	0	0	1	0	0	0	0	0	0	0	2	0	0	0	1	0	0	0	2	2	0	0	3	0	0	0	0
Gclm	0	1	0	4	0	2	0	3	0	0	2	2	0	5	0	3	5	3	8	6	12	3	8	24	3	0	5	16	0	0	0	4	2	29	19	0	81	1	6	3	2	20	1	11	2	0	28	28	26
wfs1	0	0	0	0	0	0	0	0	0	0	0	0	0	0	0	0	0	0	0	0	0	0	0	0	0	0	0	0	0	0	0	0	0	0	0	0	0	0	1	0	0	0	0	1	1	0	0	0	1
Nup133	0	0	0	0	0	0	0	0	0	0	0	0	1	0	0	0	0	1	0	0	0	0	0	0	0	0	0	0	0	0	0	0	0	0	0	0	0	0	0	0	0	0	0	0	0	0	0	0	0
cd	0	0	0	0	0	0	0	0	0	0	0	0	0	0	0	0	0	0	0	0	0	0	0	0	0	0	0	0	0	0	0	0	0	0	0	0	0	0	0	0	0	0	0	0	0	0	0	0	0
Cyp6d4	0	0	0	0	0	0	0	0	0	0	0	0	0	1	0	0	0	12	0	1	0	0	0	0	0	0	0	0	1	0	0	0	0	0	1	1	1	0	0	0	0	0	0	0	0	0	5	0	1
CCAP	0	0	0	1	1	0	0	0	0	0	0	0	0	0	0	1	0	0	0	0	0	0	2	0	0	0	0	0	2	0	0	0	0	0	0	0	1	0	0	0	0	0	0	0	0	0	0	0	5
CG6972	0	0	0	0	0	0	0	0	0	0	0	0	0	0	0	0	0	0	0	0	0	0	0	0	0	0	0	0	0	0	0	0	0	0	0	0	0	0	0	0	0	0	0	0	0	0	0	0	1
wge	0	0	0	0	0	0	0	0	0	0	0	3	1	0	2	0	0	7	0	1	0	1	1	0	0	0	0	0	0	0	0	0	5	0	1	0	1	2	0	1	3	1	0	3	1	0	2	0	1
Irp-1A	0	0	0	0	0	0	1	0	0	0	0	0	0	1	0	0	1	1	1	0	0	0	0	0	0	0	0	1	3	0	0	0	1	0	0	0	1	0	1	1	1	3	0	0	0	0	0	1	2
CG4813	0	0	0	0	0	0	1	0	0	0	0	1	0	0	0	0	0	1	0	0	0	0	0	0	0	0	0	0	0	0	0	0	1	0	0	0	0	2	0	1	0	2	0	0	0	0	0	0	0
CG45049	0	0	0	3	4	0	0	0	0	0	0	4	0	0	2	0	0	0	0	0	0	3	0	0	0	0	0	0	2	0	0	0	1	0	1	0	0	2	0	2	3	1	0	1	0	0	0	0	0
Takl2	0	0	0	0	0	0	0	0	0	0	1	0	0	3	0	0	0	1	0	1	0	0	0	0	0	0	0	0	0	0	0	0	0	0	0	0	0	0	0	0	0	0	0	0	0	0	0	0	0
Dcr-1	0	0	0	0	0	0	0	0	0	0	0	0	0	1	0	0	0	1	0	0	0	0	0	0	0	0	0	0	0	0	0	0	0	0	0	0	0	0	0	0	0	0	0	0	0	0	0	0	0
CG6985	0	0	0	0	0	0	0	0	0	0	0	0	0	0	0	0	0	0	0	0	0	0	0	0	0	0	0	0	0	0	0	0	1	0	0	0	0	0	0	0	0	0	0	0	2	0	0	0	0
vret	0	0	0	0	0	0	0	0	0	0	0	0	0	0	0	0	0	0	0	0	0	0	0	0	0	0	0	0	0	0	0	0	0	1	0	0	0	0	0	0	0	0	0	0	0	0	0	0	0
HP1c	0	0	0	2	0	0	0	0	0	0	0	0	2	0	0	0	0	1	0	0	0	0	1	0	0	0	0	1	0	0	0	0	0	0	0	0	0	2	0	0	2	0	0	0	1	0	0	0	2
CG17141	0	0	0	1	0	0	0	0	0	0	0	0	0	0	0	0	0	0	0	0	0	0	0	0	1	0	0	1	0	0	1	0	0	0	0	0	0	1	0	0	0	0	0	0	1	0	0	1	1
rumi	0	0	0	0	0	0	0	0	0	0	0	0	0	0	0	0	0	2	0	0	1	0	0	0	1	0	0	0	0	0	0	0	0	0	0	0	0	0	0	0	0	1	0	0	0	0	0	0	0
Usp12-46	0	0	0	0	0	0	0	0	0	0	0	0	0	0	0	0	0	0	0	0	0	0	0	0	0	0	0	0	0	0	0	0	0	0	0	0	0	0	0	0	0	0	0	1	0	0	0	1	1
CG7029	0	0	0	1	0	1	0	0	0	0	0	2	0	1	0	0	0	1	0	0	0	1	6	0	0	0	0	0	0	0	0	0	0	0	2	0	1	0	0	1	0	3	0	10	0	0	2	0	1
CG4721	0	0	0	0	0	0	0	0	0	0	0	0	0	0	0	0	0	0	0	0	0	0	0	0	0	0	0	0	0	0	0	0	0	0	0	0	0	0	0	0	0	0	0	0	0	0	0	0	0
CG43093	0	0	0	0	0	0	0	0	0	0	0	0	0	0	0	0	0	0	0	0	0	0	0	0	0	0	0	0	0	0	0	0	0	0	0	0	0	0	0	0	0	0	0	0	0	0	0	0	0
CG43095	0	0	0	0	0	0	0	0	0	0	0	0	0	0	0	0	0	0	0	0	0	0	0	0	0	0	0	0	0	0	0	0	0	0	0	0	0	0	0	0	0	0	0	0	0	0	0	0	0
CR43654	0	0	0	0	0	0	0	0	0	0	0	0	0	0	0	0	0	0	0	0	0	0	0	0	0	0	0	0	0	0	0	0	0	0	0	0	0	0	0	0	0	0	0	1	0	0	0	0	0
klg	0	0	0	0	0	0	0	0	0	0	0	0	0	0	0	0	0	0	0	0	0	0	0	0	0	0	0	0	0	0	0	0	0	0	0	0	0	0	0	0	0	0	0	0	0	0	0	0	0
Nha2	0	0	0	0	0	0	0	0	0	0	0	0	0	0	0	0	2	0	0	2	0	1	0	0	0	0	0	0	0	0	0	0	0	0	0	0	0	1	0	0	1	0	0	0	0	0	0	0	0
CR43454	0	0	0	0	0	0	0	0	0	0	0	0	0	0	0	0	0	0	0	0	0	0	0	0	0	0	0	0	0	0	0	0	0	0	0	0	0	0	0	0	0	0	0	0	0	0	0	0	0
CR44225	0	0	0	0	0	0	0	0	0	0	0	0	0	0	0	0	0	0	0	0	0	0	0	0	0	0	0	0	0	0	0	0	0	0	0	0	0	0	0	0	0	0	0	0	0	0	0	0	0
CG6688	0	0	0	0	0	0	0	0	0	0	0	0	0	0	0	0	1	0	0	1	0	0	0	1	0	0	0	3	0	0	0	0	0	0	0	0	0	0	0	0	0	0	0	0	0	0	0	0	0
lmd	0	0	0	0	0	0	0	0	0	0	0	0	0	0	0	0	0	0	0	0	0	0	0	0	0	0	0	0	0	0	0	0	0	0	0	0	0	0	0	0	0	0	0	0	0	0	0	0	0
CG17121	0	0	0	0	0	0	0	0	0	0	0	0	0	0	0	0	0	0	0	0	0	0	0	0	0	0	0	0	0	0	0	1	0	0	0	0	0	0	0	0	0	0	0	0	0	0	0	0	0
p53	1	1	0	0	0	1	0	0	0	0	0	1	0	0	0	0	0	0	1	0	0	0	1	0	0	0	0	0	0	0	0	0	0	0	0	0	0	1	1	0	0	0	0	0	0	0	0	0	0
CR46089	0	0	0	0	0	0	0	0	0	0	0	0	0	0	0	0	0	0	0	0	0	0	0	0	0	0	0	0	0	0	0	0	0	0	0	0	0	0	0	0	0	0	0	0	0	0	0	0	0
CG17119	0	0	0	0	0	0	0	0	0	0	0	0	0	0	0	0	0	0	0	0	0	0	0	0	0	0	0	0	0	0	0	0	0	0	0	0	0	0	0	0	0	0	0	0	0	0	0	0	5
sav	0	0	0	0	0	0	0	0	0	0	0	0	0	0	0	0	1	2	0	0	0	0	0	0	0	0	0	0	0	0	0	0	1	0	0	0	0	0	0	0	0	0	0	0	0	0	0	0	1
Ublcp1	0	0	0	0	0	0	0	0	0	0	0	0	0	0	0	0	0	0	0	0	1	0	0	0	0	0	0	1	0	0	0	0	0	0	1	0	0	2	0	0	1	0	0	1	2	0	0	2	0
CG17111	0	0	0	0	0	0	0	0	0	0	0	0	0	0	0	0	0	0	0	0	0	0	0	0	0	0	0	0	0	0	0	0	0	0	0	0	0	0	0	0	0	0	0	0	0	0	0	0	0
Cow	0	0	0	0	0	0	0	0	0	0	0	0	0	0	0	0	0	0	0	0	0	0	0	0	0	0	0	0	0	0	0	0	0	0	0	0	0	0	0	0	0	0	0	0	0	0	0	0	0
CG17110	0	0	0	0	0	0	0	0	0	0	0	0	0	0	0	0	0	0	0	0	0	0	0	0	0	0	0	0	0	0	0	0	0	0	0	0	0	0	0	0	0	0	0	0	0	0	0	0	0
CG6726	0	0	0	0	0	0	0	0	0	0	0	0	0	0	0	0	0	0	0	0	0	0	0	0	0	0	0	0	0	0	0	0	0	0	0	0	0	0	0	0	0	0	0	0	0	0	0	0	0
CG17109	0	0	0	2	0	0	2	2	0	0	0	0	0	0	1	11	0	0	0	1	0	1	49	0	0	0	9	0	6	0	0	0	0	0	0	1	1	1	0	7	0	18	0	0	1	1	0	0	5
CG6733	0	0	0	0	0	0	0	0	0	0	0	0	0	0	0	0	0	0	0	0	0	0	0	0	0	0	0	0	0	0	0	0	0	0	0	0	0	0	0	0	0	0	0	0	0	0	0	0	0
CG6738	0	0	0	0	0	0	0	0	0	0	0	0	0	0	0	0	0	0	0	0	0	0	0	0	0	0	0	0	0	0	0	0	0	0	0	0	0	0	0	0	0	0	0	0	0	0	0	0	0
Rassf	0	0	0	2	0	0	0	0	0	0	0	0	0	0	1	0	0	1	0	0	0	0	0	0	0	0	0	0	0	0	0	0	3	0	0	0	0	1	0	0	0	0	0	1	0	0	0	0	0
CenB1A	0	0	0	0	2	0	0	0	0	0	0	1	0	0	0	0	0	4	0	0	0	0	1	0	0	0	0	0	0	0	0	0	5	0	0	0	0	2	0	0	0	7	0	1	0	0	0	0	0
CG31365	0	0	0	0	0	0	0	0	0	0	0	1	0	0	0	0	0	1	0	0	0	0	1	0	1	0	0	0	0	0	0	0	0	1	0	0	0	1	0	1	0	0	0	0	0	0	0	0	0
CG31457	0	0	0	0	0	0	0	0	0	0	0	2	0	0	0	0	0	0	0	0	0	0	0	0	0	0	0	0	0	0	0	0	0	0	0	0	0	0	0	0	0	0	0	0	1	0	0	0	0
hh	0	0	0	7	0	0	0	0	0	0	0	0	0	2	0	0	0	0	0	0	0	0	0	0	0	0	0	0	0	0	0	0	0	0	4	0	0	0	0	0	0	0	0	0	0	0	0	0	1
unk	0	0	0	0	3	0	1	1	0	0	0	12	0	3	4	0	0	5	0	0	0	0	0	0	0	0	0	0	0	0	0	0	2	0	3	0	1	4	0	2	0	6	0	0	2	0	0	0	0
VhaAC39-2	0	0	0	0	0	0	0	0	0	0	0	0	0	0	0	0	0	0	0	0	0	0	0	0	0	0	0	0	0	0	0	0	0	0	0	0	0	0	0	0	0	0	0	0	0	0	0	0	0
CG13829	0	0	0	0	0	0	0	0	0	0	0	0	0	0	0	0	0	0	0	0	0	0	0	0	0	0	0	0	0	0	0	0	0	0	0	0	0	0	0	0	0	0	0	0	0	0	0	0	0
Irk1	0	0	0	0	0	0	0	0	0	0	0	0	0	0	0	0	0	0	0	0	0	0	0	0	0	0	0	0	0	0	0	0	0	0	0	0	0	0	0	1	0	0	0	0	0	0	0	0	0
cnc	0	0	0	1	6	4	0	0	0	0	0	11	0	7	2	0	0	29	2	3	2	7	4	2	10	0	1	1	2	0	1	1	13	8	1	0	4	21	0	8	2	16	1	11	5	0	6	3	5
fzo	0	0	0	0	0	0	0	0	0	0	0	0	0	0	0	0	0	0	0	0	0	0	0	0	0	0	0	0	0	0	0	0	0	0	0	0	0	1	0	0	0	0	0	0	0	0	0	0	0
CG4467	0	0	0	1	0	0	0	0	0	0	0	0	0	0	0	0	0	0	0	0	0	0	0	0	0	0	0	0	1	0	0	0	0	0	0	0	0	0	0	2	0	0	0	0	0	0	0	0	2
Rad60	0	0	0	1	0	0	0	0	0	0	0	0	0	0	2	0	0	0	0	0	0	0	0	0	1	0	0	0	0	0	0	0	0	0	0	0	2	1	0	0	0	1	0	1	0	0	0	0	1
EloA	0	0	0	0	0	1	0	0	0	0	0	1	0	0	1	0	0	1	0	0	0	0	0	0	1	0	0	0	0	0	0	0	1	0	0	0	2	1	1	1	0	0	0	0	0	0	0	0	1
wda	0	0	0	1	1	0	0	0	0	0	0	0	0	2	0	0	0	1	0	0	0	0	0	0	0	0	0	0	0	0	0	0	1	0	0	0	0	0	0	0	0	0	0	0	0	0	0	0	1
CG13827	0	0	0	1	0	0	0	0	0	0	0	0	0	0	0	0	0	0	0	0	0	0	0	0	0	0	0	0	1	0	0	0	0	1	1	0	0	0	0	0	0	0	0	0	0	0	1	0	0
orb	0	0	0	0	0	0	0	0	0	0	0	0	0	0	0	0	0	0	0	0	0	0	0	0	0	0	0	0	0	0	0	0	0	0	0	0	0	0	0	0	0	0	0	0	0	0	0	0	0
Cdc16	0	0	0	0	0	0	0	0	0	0	0	0	0	0	0	0	0	0	0	0	0	0	0	0	0	0	0	0	0	0	0	0	0	0	0	0	0	0	0	0	1	0	0	0	0	0	0	0	0
CG6763	0	0	0	0	0	0	0	0	0	0	0	0	0	0	0	0	0	0	0	0	0	0	0	0	1	0	0	0	0	0	0	0	0	0	0	0	0	0	0	0	0	0	0	0	0	0	0	0	1
bb8	0	0	0	0	0	0	0	0	0	0	0	0	0	0	0	0	0	0	0	0	0	0	0	0	0	0	0	0	0	0	0	0	0	0	0	0	0	0	0	0	0	0	0	0	0	0	0	0	0
pnt	0	0	0	9	3	3	0	0	0	0	0	0	0	2	0	0	1	4	0	0	0	1	2	0	3	0	0	0	0	0	0	0	1	0	0	0	0	9	0	1	1	7	0	1	7	0	0	0	2
DNApol-epsilon255	0	0	0	0	0	0	0	0	0	0	0	0	0	0	0	0	0	0	0	0	0	0	0	0	2	0	0	0	0	0	0	0	0	0	0	0	0	0	0	0	0	0	0	0	0	0	0	0	0
ATPsynCF6	0	1	1	15	3	4	0	6	4	3	4	14	7	11	13	12	23	25	3	32	23	1	5	9	25	4	9	63	8	1	2	0	11	58	2	13	6	28	17	13	12	62	0	21	25	0	9	44	24
Sec13	0	0	0	5	1	2	0	0	2	0	1	3	2	5	2	1	1	4	0	0	0	2	0	2	3	0	0	3	1	0	0	0	2	7	0	0	2	0	3	1	0	1	0	3	1	0	3	5	2
RpS3	4	1	4	34	25	12	12	19	7	1	26	234	8	50	97	15	27	346	31	55	48	23	35	20	180	49	13	76	21	2	18	3	169	91	16	11	28	278	58	83	97	395	6	58	220	5	39	124	65
CR44322	0	0	0	0	0	0	0	0	0	0	0	0	0	0	0	0	0	0	0	0	0	0	0	0	0	0	0	0	0	0	0	0	0	0	0	0	0	0	0	0	0	0	0	0	0	0	0	0	0
CG42827	0	0	0	0	0	0	0	0	0	0	0	0	0	0	0	0	0	0	0	0	0	0	0	0	0	0	0	0	0	0	0	0	0	0	0	0	0	0	0	0	0	0	0	0	0	0	0	0	0
CG4393	0	0	0	0	0	0	0	0	0	0	0	0	0	0	0	0	0	0	0	0	0	0	0	0	0	0	0	0	0	0	0	0	0	0	3	0	0	0	0	0	0	0	0	0	0	0	0	0	3
Irk2	0	0	0	0	0	0	0	0	0	0	0	0	0	0	0	0	1	0	0	1	1	0	0	1	0	0	0	0	0	0	0	0	0	0	0	0	0	0	0	0	0	0	0	0	0	0	0	0	0
CG10175	0	0	0	0	0	0	0	0	0	0	0	0	0	0	0	0	0	0	0	0	0	0	0	0	0	0	0	0	1	0	0	0	0	0	0	0	0	0	0	0	0	0	0	0	0	0	0	0	0
CG10170	0	0	0	0	0	0	0	0	0	0	0	1	1	1	0	0	0	0	0	0	0	1	0	0	0	0	0	0	0	0	0	0	0	0	0	0	0	0	0	0	0	1	0	4	0	0	0	0	1
CG16732	0	0	0	0	0	0	0	0	0	0	0	0	0	1	0	0	0	0	2	1	0	0	0	0	1	0	0	0	0	0	0	0	0	1	0	0	0	0	0	0	0	1	0	0	0	0	0	1	0
CG10168	0	0	0	0	0	0	0	0	0	0	0	0	0	0	0	0	0	0	0	0	0	0	0	0	0	0	0	0	0	0	0	0	0	0	0	0	0	0	0	0	0	0	0	0	0	0	0	0	0
beat-IV	0	0	0	0	0	0	0	0	0	0	0	0	0	0	0	0	0	0	0	0	0	0	0	0	0	0	0	0	0	0	0	0	0	0	0	0	0	0	0	0	0	0	0	0	0	0	0	0	0
CG10182	2	0	0	0	0	0	0	0	0	0	0	0	0	0	0	0	0	0	0	0	0	0	0	0	0	0	0	0	0	0	0	0	0	0	0	0	0	0	0	0	0	0	0	0	0	0	0	0	0
CG33337	0	0	0	0	0	0	0	0	0	0	0	0	0	0	0	0	0	0	0	0	0	0	0	0	0	0	0	0	0	0	0	0	0	0	0	0	0	0	0	0	0	0	0	0	0	0	0	0	0
CG16723	0	0	0	0	0	0	0	0	0	0	0	0	0	0	0	0	0	0	0	1	0	0	0	0	0	0	0	0	0	0	0	0	0	0	0	0	0	0	0	0	0	0	0	0	0	0	0	0	0
CG10184	0	0	0	1	0	0	0	0	0	0	0	0	0	0	0	0	0	1	0	0	0	1	0	0	1	0	0	0	1	0	1	0	1	0	0	0	0	2	0	0	0	0	0	0	0	0	0	0	0
CG31145	0	0	0	5	3	0	0	0	0	0	0	0	0	8	0	1	0	0	0	2	0	7	8	0	0	0	0	0	1	0	0	0	0	0	0	0	3	1	0	1	0	3	0	15	4	0	7	0	6
GILT3	0	0	0	23	2	0	0	0	2	0	0	0	0	5	0	0	0	0	0	0	0	0	3	0	1	0	0	0	0	0	0	0	0	0	1	0	15	0	0	8	0	0	0	9	0	0	23	0	51
GILT2	0	0	0	19	1	0	0	0	1	0	0	0	0	0	0	0	0	0	0	0	0	0	0	0	0	0	0	0	0	0	0	0	0	0	2	0	10	0	0	6	0	1	0	5	0	0	7	0	24
eIF3d1	0	0	0	4	0	2	0	2	0	0	0	5	1	6	5	1	6	11	1	2	3	2	1	1	12	1	1	1	1	0	0	0	4	2	1	0	2	7	0	2	2	14	1	2	8	0	0	4	4
CG16710	0	0	0	0	0	0	0	0	0	0	0	0	0	0	0	0	0	0	0	0	0	0	0	0	0	0	0	0	0	0	0	0	0	0	0	0	0	0	0	0	0	0	0	0	0	0	0	0	0
CG18754	0	0	0	0	0	0	0	0	0	0	0	0	0	0	0	0	0	0	0	0	0	0	0	0	0	0	0	0	0	0	0	0	0	0	0	0	0	1	0	0	0	0	0	0	0	0	0	0	0
CG10254	0	0	0	5	1	0	0	0	0	0	0	1	0	0	0	0	0	0	0	0	0	0	0	0	0	0	0	0	0	0	0	0	0	0	0	0	0	0	0	0	0	0	0	0	1	0	0	0	0
prt	0	0	0	0	1	0	0	0	0	0	0	0	0	7	0	0	0	0	0	0	0	0	2	0	0	0	0	0	1	0	0	0	0	0	1	0	1	0	0	1	0	0	0	0	0	0	0	0	2
Gba1a	0	0	0	0	0	1	0	1	0	1	3	0	0	0	0	0	1	0	1	4	0	0	0	0	0	0	0	11	0	0	0	0	0	2	0	0	0	0	0	0	0	0	0	0	0	0	0	2	0
Gba1b	0	0	0	2	0	0	0	0	0	0	0	0	0	0	0	0	0	0	0	0	0	0	0	0	0	0	0	0	0	0	0	0	0	0	0	0	0	0	0	0	0	0	0	0	0	0	0	0	0
CG10301	0	0	0	3	3	0	0	0	0	0	0	0	0	14	0	0	0	0	0	0	0	1	3	0	0	0	0	0	8	0	0	0	0	0	5	0	6	0	0	0	0	0	0	12	0	0	11	0	35
CG10300	0	0	0	3	0	0	0	1	0	0	0	0	1	3	0	0	0	0	1	0	0	1	1	0	0	0	0	0	1	0	0	0	0	4	1	0	5	0	1	5	0	1	0	1	0	0	2	2	2
nau	0	0	0	0	0	0	0	0	0	0	0	0	0	0	0	0	0	0	0	0	0	0	0	0	0	0	0	0	0	0	0	0	0	0	0	0	0	0	0	0	0	0	0	0	0	0	0	0	0
CG10365	0	0	0	3	0	0	0	0	0	0	0	3	0	0	0	0	0	0	0	0	0	0	0	0	3	0	0	0	2	0	0	2	0	0	0	0	0	0	0	0	0	0	1	2	1	0	0	0	0
RNaseMRP:RNA	0	0	0	2	2	0	1	0	0	1	0	4	0	6	2	1	1	3	0	1	1	3	3	0	1	0	0	0	1	0	1	3	3	0	2	2	1	8	0	2	2	4	0	1	3	0	0	0	1
Rpn9	0	0	0	1	0	0	0	0	0	0	0	5	0	2	0	1	1	1	0	1	1	0	0	0	2	0	0	0	3	0	1	0	0	3	1	0	0	1	0	4	0	2	0	4	4	0	1	4	1
Hmgcr	0	0	0	2	1	0	0	0	0	0	0	1	0	1	0	0	0	0	0	0	0	0	1	0	1	0	0	0	0	0	0	0	0	0	1	0	1	1	0	1	0	1	0	4	0	0	2	0	1
RanBP3	0	0	0	1	0	0	0	0	0	0	1	0	0	0	0	0	0	1	0	0	0	0	1	0	0	0	0	0	1	0	0	0	2	1	0	0	0	1	0	0	0	1	0	1	0	0	0	0	2
Rpt5	0	0	0	0	0	0	0	1	0	0	0	0	2	0	1	0	0	0	1	0	0	1	1	1	0	3	0	3	0	0	0	0	0	2	0	0	0	2	0	0	0	3	0	3	0	0	1	1	0
Hrd3	0	0	0	2	0	0	0	0	0	0	0	0	0	1	0	0	0	0	0	0	0	1	0	0	0	0	0	0	0	0	0	0	0	1	0	0	2	0	0	1	0	0	0	1	0	0	0	0	0
PTPMT1	0	0	0	3	0	0	0	0	0	0	0	1	0	0	1	0	0	1	0	0	0	0	0	0	0	0	0	0	0	0	0	0	1	4	0	0	0	3	0	0	1	2	0	1	1	0	1	0	0
SdhD	2	0	0	1	1	1	0	1	0	0	1	3	2	1	1	7	3	2	4	11	6	0	3	2	1	1	2	11	2	0	0	0	1	8	0	4	3	6	3	4	2	23	0	1	4	0	2	11	6
CG10217	0	0	0	0	0	0	0	0	0	0	0	0	0	0	1	0	0	0	0	0	0	0	0	0	0	0	0	0	1	0	0	0	0	0	0	0	0	0	0	0	0	0	0	0	1	0	0	0	0
Lsd-1	2	0	0	0	0	0	0	0	0	0	0	0	0	0	0	0	0	0	0	0	0	0	0	0	0	0	0	0	0	0	0	0	0	1	0	0	0	0	0	0	0	0	0	0	0	0	0	0	0
CG10214	0	0	0	0	0	0	0	0	0	0	0	0	0	0	2	0	2	0	0	1	2	0	0	0	2	0	0	0	1	0	0	0	2	1	0	0	1	2	0	1	1	0	0	2	1	0	2	1	1
CG10375	0	0	0	0	0	0	0	0	0	0	0	2	0	0	0	0	0	0	0	0	0	0	1	0	1	0	1	0	0	0	0	0	0	3	0	0	0	0	0	0	1	1	0	1	2	0	0	0	0
tst	0	0	0	0	0	1	0	0	0	0	0	0	0	0	0	0	0	0	1	0	0	0	0	0	0	0	0	0	0	0	0	0	0	0	0	0	0	0	0	0	0	0	0	1	0	0	0	0	0
CG10208	0	0	0	0	0	0	0	0	0	0	0	1	0	1	0	0	0	1	0	1	0	0	0	0	4	0	0	0	0	0	0	0	1	1	0	0	0	0	0	1	0	0	0	0	0	0	0	0	0
Nup98-96	0	0	0	1	1	1	1	0	1	0	0	2	0	1	0	0	0	2	0	0	0	0	0	0	2	0	0	0	0	0	2	0	4	0	0	0	0	0	0	1	1	1	0	0	1	0	1	0	0
mbc	0	0	0	0	1	0	0	0	0	0	0	2	0	1	1	0	1	8	4	2	1	0	0	0	0	1	0	2	0	2	0	0	2	1	0	0	0	2	0	0	0	5	0	6	2	0	2	1	1
CG33111	0	0	0	0	1	0	0	0	0	0	0	2	1	0	1	0	1	4	0	1	0	0	0	0	1	1	0	1	0	0	0	0	1	2	0	0	0	0	0	0	0	1	0	1	1	0	0	0	0
CG34355	0	0	0	0	0	0	0	0	0	0	0	0	0	0	0	0	0	0	0	0	0	0	0	0	0	0	0	0	0	0	0	0	0	0	0	0	0	0	0	0	0	0	0	0	0	0	0	0	0
eIF4G2	0	0	0	2	2	2	0	0	0	0	0	5	0	5	1	0	0	1	0	1	0	6	2	0	0	0	0	0	2	0	0	0	3	0	1	0	4	4	0	5	6	0	0	12	6	0	5	1	1
Pli	0	0	0	1	0	0	0	0	0	0	0	0	0	1	0	0	0	1	0	0	0	1	1	0	0	0	0	0	5	0	0	2	2	0	0	0	1	0	0	2	0	0	1	0	1	0	6	0	2
TfIIA-S	0	0	0	1	0	0	0	1	0	0	0	2	1	3	2	0	1	1	1	0	0	0	3	2	3	0	3	1	1	0	0	0	4	4	0	0	3	2	2	0	3	12	0	1	3	0	4	2	3
tbrd-1	0	0	0	0	0	0	0	0	0	0	0	0	0	0	0	0	0	0	0	0	0	0	0	0	0	0	0	0	0	0	0	0	0	0	0	0	0	0	0	0	0	0	0	0	0	0	0	0	0
sba	0	0	0	0	1	0	0	0	0	0	0	4	0	3	0	0	0	1	0	0	0	0	0	0	3	0	0	0	0	0	0	0	1	0	0	0	0	2	0	1	0	1	0	0	3	0	0	2	3
Ndc1	0	0	0	0	0	0	0	1	0	0	0	1	0	0	1	0	0	0	0	0	0	0	0	0	1	0	0	1	0	0	0	0	0	0	0	0	0	0	0	0	0	2	0	0	0	0	0	0	0
CG13601	0	0	0	0	0	0	0	1	0	0	0	1	0	1	3	0	0	2	1	1	2	0	0	0	0	1	0	0	1	0	0	0	1	0	0	0	0	0	0	0	0	2	0	0	0	0	1	4	0
CG43999	0	0	0	0	0	0	0	0	0	0	0	0	0	0	0	0	0	0	0	0	0	0	0	0	0	0	0	0	0	0	0	0	0	0	0	0	0	0	0	0	0	0	0	0	0	0	0	0	0
CG31142	0	0	0	1	0	0	0	0	0	0	0	0	1	1	1	0	0	3	1	0	0	0	0	0	1	0	0	1	1	0	1	0	3	0	0	0	1	0	1	1	0	2	0	0	0	0	0	2	0
Rpt2	0	0	0	0	1	0	0	0	1	0	0	0	0	4	0	0	2	4	0	1	1	0	0	0	1	0	1	1	2	0	0	0	1	2	0	0	0	0	1	0	0	2	1	2	1	0	1	2	2
CG13599	0	0	0	0	0	0	0	0	0	0	0	0	0	0	0	0	0	1	0	0	0	0	0	0	0	0	0	0	0	0	0	0	0	0	0	0	0	0	0	0	0	0	0	0	0	0	0	0	0
RpS19b	0	0	0	0	0	0	0	0	0	0	0	0	0	0	0	0	0	0	0	0	0	0	0	0	0	0	0	0	0	0	0	0	0	0	0	0	0	0	0	0	0	0	0	0	0	0	0	0	0
CG5854	0	1	0	0	0	0	0	0	0	0	1	0	0	0	0	1	2	0	1	3	1	0	1	2	0	0	0	1	0	0	0	0	0	5	0	0	0	1	1	0	0	0	0	0	0	0	0	1	0
Gdh	0	1	0	0	1	2	0	0	0	0	1	0	2	1	3	0	0	0	4	2	1	0	0	0	12	0	0	0	0	0	0	0	5	1	0	0	0	15	2	0	0	7	0	0	18	0	0	5	0
GluProRS	0	0	0	1	0	1	0	0	0	0	0	0	0	0	0	0	0	1	0	2	0	0	0	0	0	1	0	0	0	0	0	0	1	0	0	0	0	2	0	0	0	1	0	1	0	0	0	0	0
CR46092	0	0	0	0	0	0	0	0	0	0	0	0	0	0	0	0	0	0	0	0	0	0	0	0	0	0	0	0	0	0	0	0	0	0	0	0	0	0	0	0	0	0	0	0	0	0	0	0	0
AP-1sigma	0	0	0	6	0	0	0	0	1	1	1	3	0	5	2	1	2	2	1	2	0	0	1	0	0	0	1	1	1	0	0	0	1	3	1	0	2	1	1	5	1	5	0	6	4	0	5	0	6
CG31140	0	0	0	6	1	0	0	0	0	0	0	0	0	2	0	0	0	0	0	0	0	2	3	0	0	0	0	0	1	0	0	0	0	0	6	0	8	0	0	6	0	0	0	10	0	0	5	0	3
CR31451	0	0	0	4	7	0	0	0	0	0	0	0	0	3	0	0	0	0	0	0	0	5	1	0	0	0	0	0	2	0	0	0	1	0	5	0	2	0	0	5	0	0	0	13	0	0	4	0	2
CG13603	0	0	0	1	0	0	0	0	0	0	0	1	0	1	0	0	0	3	0	1	0	0	0	0	0	0	0	3	0	0	0	0	2	1	0	0	0	1	0	0	1	1	1	1	1	0	1	1	1
CG5902	0	0	0	0	1	0	0	1	0	0	0	2	0	3	1	0	0	4	0	1	0	0	0	2	2	0	0	1	1	0	2	0	0	3	0	0	0	3	1	0	1	5	0	1	0	0	0	4	1
CG13604	0	0	0	0	0	0	0	0	0	0	0	0	0	1	0	0	1	1	1	0	1	0	0	0	0	0	0	0	0	0	0	0	0	0	0	0	0	0	0	0	0	1	0	0	0	0	0	1	0
Rab7	0	0	0	3	4	0	0	0	0	1	1	7	0	5	3	1	1	7	0	1	1	4	0	0	4	0	2	2	0	0	0	1	2	3	0	0	1	3	3	4	1	6	0	1	7	0	2	3	6
CG33108	0	0	0	0	1	0	0	0	0	0	0	0	0	1	0	0	0	0	0	0	0	0	0	0	0	0	0	0	0	0	0	0	1	0	0	0	0	0	0	0	1	0	0	0	0	0	0	0	1
LSm3	0	0	0	0	0	0	0	0	0	0	0	2	3	2	2	0	1	5	0	2	0	0	4	0	3	0	0	2	0	0	1	0	0	0	0	0	0	2	1	0	0	4	0	0	2	0	1	1	2
KrT95D	0	0	0	3	0	0	0	0	0	0	0	2	0	1	3	0	0	8	0	0	0	0	0	0	2	0	0	0	0	0	0	0	4	0	0	0	4	3	0	2	1	5	0	5	1	0	0	0	0
Ime4	0	0	0	0	0	0	0	0	0	0	0	0	0	0	0	0	0	0	0	0	0	0	0	0	1	1	0	0	0	0	0	0	1	0	0	0	0	1	0	0	0	3	0	0	2	0	0	0	0
Miro	0	0	0	1	0	0	0	0	0	0	0	3	0	0	1	0	1	0	0	0	0	0	0	0	0	0	0	0	0	0	0	0	2	2	0	0	1	0	0	0	0	0	0	0	0	0	1	0	1
spas	0	0	0	0	0	0	0	0	0	0	0	0	0	0	0	0	0	0	0	0	0	1	0	0	0	0	1	0	0	0	0	0	2	0	0	0	0	1	0	0	0	1	0	0	0	0	0	0	2
Rox8	0	0	0	0	1	0	0	0	0	1	0	4	0	3	1	0	0	3	0	2	0	3	1	0	2	0	0	0	1	0	0	0	1	0	0	0	0	8	0	3	0	2	1	4	1	0	0	1	3
CG5986	0	0	0	0	0	0	0	0	0	0	0	2	0	3	1	0	0	1	0	0	1	0	2	0	1	0	0	0	0	0	0	0	2	0	1	0	0	2	0	2	1	0	0	0	2	0	0	1	3
Atg6	0	0	0	0	0	0	0	0	0	0	0	1	0	2	1	0	0	0	0	1	0	0	0	0	0	0	0	0	0	0	0	0	0	0	0	0	0	0	0	0	0	0	0	1	0	0	0	1	1
CG5991	0	0	0	0	0	0	0	0	0	0	0	0	0	0	0	0	0	1	0	0	0	0	0	0	0	0	1	0	1	0	0	0	0	0	0	0	0	1	0	0	1	2	0	0	1	0	0	1	2
CG6000	0	0	0	0	0	0	0	0	0	0	0	0	0	0	0	0	0	0	0	0	0	0	0	0	0	0	0	0	0	0	0	0	0	0	0	0	0	0	0	0	0	0	0	0	0	0	0	0	0
Hsp68	0	0	0	32	58	0	0	0	0	0	0	0	0	115	2	0	1	49	0	0	9	19	15	1	0	0	0	0	53	0	0	8	4	2	95	0	79	0	0	39	9	0	3	101	0	0	67	6	86
SMC1	0	0	0	0	2	0	0	0	0	0	0	3	0	0	0	0	0	1	0	0	0	0	0	0	0	0	0	0	0	0	0	0	0	0	1	0	0	2	0	0	2	1	1	1	0	0	0	0	1
eIF4EHP	1	0	0	8	4	1	1	0	0	0	0	2	0	4	1	0	0	7	0	0	0	2	5	0	0	0	0	0	1	0	0	0	4	2	1	0	5	6	0	4	1	7	0	8	1	0	1	1	6
Syx1A	0	0	0	15	12	0	1	0	0	0	0	2	0	7	1	0	0	11	0	3	0	4	23	0	5	1	0	0	3	0	0	0	12	1	11	0	13	8	0	7	0	13	0	15	3	0	8	2	9
CG18428	0	0	0	0	0	0	0	0	0	0	0	1	0	1	0	0	0	2	0	0	0	0	0	0	0	1	0	0	0	0	0	0	0	0	0	0	2	1	1	0	0	0	0	0	0	0	1	2	0
CG13605	0	0	0	0	0	0	0	0	0	0	0	1	0	0	0	1	1	2	0	0	0	0	0	0	0	0	0	0	1	0	0	0	0	0	0	0	2	1	0	0	0	0	0	0	0	0	2	1	0
Root	0	1	0	0	0	0	0	0	0	0	0	0	0	0	0	0	0	0	0	0	0	0	0	0	0	0	0	0	0	0	0	0	0	0	0	0	0	0	0	0	0	0	0	0	0	0	0	0	0
CG13607	0	0	0	0	0	0	0	0	0	0	0	0	0	0	0	0	0	0	0	0	0	0	0	0	0	0	0	0	0	0	0	0	0	0	0	0	0	0	0	0	0	0	0	0	0	0	0	0	0
GatB	0	0	0	0	0	0	0	0	0	0	0	0	0	0	0	0	0	0	0	0	0	0	1	0	0	0	0	0	0	0	0	0	0	2	0	0	0	0	0	0	0	0	0	0	0	0	0	0	0
Tsc1	0	0	0	0	0	0	0	0	0	0	0	0	0	0	0	0	0	0	1	0	0	0	0	0	1	0	0	0	2	0	0	0	0	0	0	0	0	0	0	0	0	0	0	1	0	0	0	0	0
Sec10	0	0	0	0	0	0	0	1	0	0	0	0	0	0	0	0	0	0	0	1	0	0	1	0	0	0	0	1	0	0	0	0	0	0	0	0	0	0	0	0	0	0	0	0	0	0	0	1	0
Npc2f	0	0	0	0	0	0	0	0	2	2	0	0	0	0	0	0	0	0	0	0	0	0	0	0	0	0	0	0	0	0	0	0	0	0	0	0	0	0	0	3	0	0	0	0	0	0	1	3	0
Kal1	0	0	0	0	0	0	0	0	0	0	0	0	0	0	0	0	0	0	0	0	0	0	0	0	0	0	0	0	0	0	0	0	0	0	0	0	0	0	0	0	0	0	0	0	0	0	0	0	0
Slimp	0	0	0	0	0	0	0	0	0	0	0	0	0	0	0	0	0	0	0	0	1	0	0	0	0	0	0	0	0	0	0	0	0	0	0	0	0	0	0	0	0	0	0	2	0	0	0	1	0
p38c	0	0	0	0	0	0	0	0	0	0	0	0	1	0	0	0	2	0	0	0	1	0	1	0	0	0	0	0	0	0	0	0	1	0	0	0	0	0	0	0	0	0	0	0	0	0	1	0	2
p38a	0	0	0	0	0	0	0	0	0	0	0	3	0	0	1	0	0	1	0	0	1	0	0	0	0	0	1	0	0	0	0	0	1	1	0	0	0	1	2	0	0	0	0	0	0	0	1	3	1
CG6178	1	0	0	0	0	0	0	0	0	0	1	1	2	1	0	0	0	2	0	1	0	0	0	1	0	0	0	0	0	0	0	0	0	2	0	0	0	0	0	0	0	0	0	0	1	0	0	0	1
Myo95E	0	1	0	0	0	0	0	0	0	0	0	2	0	0	0	0	0	0	0	0	0	0	0	0	0	0	0	0	0	0	0	0	1	0	0	0	0	1	0	0	2	0	0	0	0	0	0	0	0
CG6182	0	0	0	0	0	0	0	0	0	0	0	1	1	1	0	0	1	2	0	0	0	0	0	0	1	0	0	0	0	0	0	0	0	0	0	0	0	1	0	0	1	1	0	0	1	0	1	1	0
mRpS24	0	0	0	0	0	0	1	0	0	1	0	2	0	0	0	0	1	2	0	1	1	0	1	0	1	0	0	3	0	0	0	0	1	5	1	0	1	1	0	1	1	6	0	0	0	0	0	2	0
Apc2	0	0	0	0	0	0	0	0	0	0	0	0	0	0	0	0	0	0	0	0	0	0	0	0	0	0	0	0	0	0	0	0	0	0	0	0	0	1	0	0	2	0	0	0	0	0	0	0	0
CG5510	1	0	0	0	0	0	1	0	0	0	0	0	0	0	1	0	0	1	1	0	0	0	1	0	0	0	0	0	0	0	0	0	0	2	0	0	1	0	1	0	1	0	0	1	0	0	0	0	1
CHORD	0	0	0	0	1	0	0	0	0	0	0	2	0	0	0	0	0	1	1	0	0	2	0	0	0	0	0	0	0	0	0	0	1	0	0	0	1	1	0	0	1	0	1	3	1	0	0	1	1
CG5515	0	0	0	0	0	0	0	0	0	1	0	2	0	1	0	0	1	5	0	1	0	0	0	0	0	0	0	1	0	0	0	0	1	5	0	0	0	2	1	0	1	4	0	1	2	0	0	4	1
jnj	0	0	0	0	0	0	0	0	0	0	0	0	0	0	0	0	0	0	0	0	0	1	0	0	1	0	0	0	0	0	0	0	0	0	0	0	0	2	0	0	0	0	0	0	0	0	0	0	0
CG6204	1	0	0	0	0	0	0	0	0	0	0	0	0	0	0	0	0	0	0	0	0	0	0	0	0	0	0	0	0	0	0	0	0	0	0	0	0	0	0	0	0	0	0	0	0	0	0	0	0
twin	0	0	0	1	0	1	0	0	1	0	0	3	0	0	1	0	0	1	0	1	0	0	0	0	4	0	0	0	0	0	0	0	3	0	0	0	1	3	0	2	0	0	0	1	2	0	1	2	4
CG17786	0	0	0	0	0	0	0	0	0	0	0	0	0	0	0	0	0	0	0	0	0	0	0	0	0	0	0	0	0	0	0	0	1	0	0	0	0	0	0	1	0	0	0	0	1	0	0	0	0
cav	0	0	0	0	0	0	0	0	0	0	0	0	0	0	0	0	0	1	0	0	0	0	0	0	0	0	0	0	0	0	0	0	0	0	0	0	0	0	0	0	0	0	0	0	0	0	0	0	1
Spps	0	0	0	0	0	0	0	0	0	0	0	0	0	0	0	0	0	0	0	0	0	0	0	0	1	0	0	0	0	0	0	0	0	0	0	0	0	0	0	0	0	0	0	0	0	0	0	0	0
CG13609	0	0	0	0	0	0	0	0	0	0	0	0	0	0	0	0	0	0	0	0	0	0	0	0	0	0	0	0	0	0	0	0	0	0	0	0	0	0	0	0	0	0	0	0	0	0	0	0	0
Spase22-23	0	0	0	14	1	0	0	0	0	0	0	1	2	2	1	0	1	5	1	1	1	8	6	1	5	1	0	1	3	0	1	0	2	4	2	1	3	3	1	4	1	7	0	5	1	0	3	9	5
CR45217	0	0	0	0	0	0	0	0	0	0	0	0	0	0	0	0	0	0	0	0	0	0	0	0	0	0	0	0	0	0	0	0	0	0	0	0	0	0	0	0	0	0	0	0	0	0	0	0	0
mask	0	0	0	1	3	0	2	0	0	0	0	3	1	0	4	0	2	13	2	0	2	0	6	1	3	0	0	0	1	2	0	0	6	3	2	0	1	5	0	1	1	6	0	9	3	0	2	1	3
CR44092	0	0	0	0	0	0	0	0	0	0	0	1	0	0	0	0	0	0	0	0	0	0	0	0	0	0	0	0	0	0	0	0	0	0	0	0	0	0	0	0	0	0	0	0	1	0	0	0	0
beta-PheRS	2	0	0	0	1	0	0	0	0	0	0	1	0	0	0	0	0	1	0	2	0	0	0	0	0	0	0	1	0	0	0	0	0	1	0	0	0	0	0	0	0	0	0	0	2	0	0	1	0
jar	0	0	0	4	1	0	0	0	0	0	0	1	0	1	0	1	1	1	1	0	0	0	2	0	2	0	0	1	0	0	0	0	0	2	1	0	3	3	0	1	1	4	1	1	2	0	0	1	2
Orct2	0	0	0	0	0	0	0	0	0	0	0	0	0	2	0	0	0	3	0	0	0	0	2	0	0	0	0	0	1	0	0	0	0	0	0	0	1	0	0	0	0	4	0	0	4	0	1	0	2
Orct	0	0	0	0	0	0	0	0	0	0	0	0	0	0	0	0	4	0	0	1	0	1	0	0	0	0	0	0	0	0	0	0	0	0	0	0	1	0	1	2	0	0	0	0	0	0	0	0	0
CG13611	0	0	0	0	0	0	0	0	0	0	0	0	0	0	0	0	0	0	0	0	0	0	0	0	0	0	0	0	0	0	0	0	0	0	0	0	0	0	0	0	0	0	0	0	0	0	0	0	0
CG6356	0	0	0	0	0	0	0	0	0	0	0	0	0	0	0	0	0	0	0	0	0	0	0	0	0	0	0	0	0	0	0	0	0	0	0	0	0	0	1	0	0	0	0	0	0	0	0	0	0
CG34290	0	0	0	0	0	0	0	0	0	0	0	0	0	0	0	0	0	0	0	0	0	0	0	0	0	0	0	0	0	0	0	0	0	0	0	0	0	0	0	0	0	0	0	0	0	0	0	0	0
CG6364	0	0	0	0	0	0	0	0	0	0	0	1	0	0	0	0	2	2	0	0	0	1	1	0	0	0	0	1	2	0	0	0	0	1	1	0	0	0	0	1	1	0	0	3	4	0	1	3	1
crb	0	0	0	3	6	0	0	0	0	0	0	0	0	2	0	0	0	0	0	1	0	0	0	0	0	0	0	0	0	0	0	0	1	2	2	0	2	3	0	2	0	0	0	1	0	0	1	0	1
Nab2	0	0	0	0	0	0	0	0	0	0	0	0	0	0	0	0	0	0	0	0	0	0	0	0	2	0	0	0	1	0	0	0	0	0	0	0	0	2	0	0	0	0	0	1	1	0	0	0	0
CR46093	0	0	0	0	0	0	0	0	0	0	0	0	0	0	0	0	0	0	0	0	0	0	0	0	0	0	0	0	0	0	0	0	0	0	0	0	0	0	0	0	0	0	0	0	0	0	0	1	0
BRWD3	0	0	0	3	0	1	0	0	0	0	0	1	0	0	1	0	0	1	0	0	0	0	0	0	0	0	0	0	1	0	0	0	0	0	0	0	1	0	0	0	1	0	0	0	0	0	1	0	1
CG5728	0	0	0	0	0	0	0	0	0	0	0	2	0	1	0	0	0	3	2	0	0	0	0	0	1	0	0	0	0	0	0	0	1	0	1	0	0	1	1	0	0	0	0	1	2	0	1	0	0
Dis3	0	0	0	0	0	0	0	0	0	0	0	0	0	0	0	0	0	1	0	0	0	1	0	0	0	0	0	0	1	0	0	0	0	0	0	0	0	0	0	0	0	0	0	0	0	0	0	0	0
CG5746	0	0	0	1	2	1	0	0	0	0	0	1	0	4	3	0	0	1	0	0	0	0	0	1	2	0	0	0	1	0	0	0	1	1	1	0	0	1	0	1	1	2	0	1	2	0	0	0	4
CG6454	0	0	0	0	0	0	0	0	0	0	0	0	0	0	0	0	1	0	0	1	0	0	0	0	0	0	0	0	0	0	1	0	0	0	0	0	0	0	0	0	0	1	0	0	1	0	0	1	1
Golgin84	0	0	0	0	0	0	0	0	0	0	0	0	0	0	0	0	0	0	0	0	0	1	0	0	0	0	0	0	0	0	0	0	0	0	0	0	0	0	0	0	0	0	0	1	1	0	0	0	0
CG18528	0	0	0	0	0	0	0	0	0	0	0	0	0	0	0	0	0	0	0	0	0	0	0	0	0	0	0	0	0	0	0	0	0	0	0	0	0	0	0	0	0	0	0	0	0	0	0	0	0
nAChRbeta2	0	0	0	0	0	0	0	0	0	0	0	0	0	0	0	0	0	0	0	0	0	0	0	0	0	0	0	0	0	0	0	0	0	0	0	0	0	0	0	0	0	0	0	0	0	0	0	0	0
Pp1alpha-96A	1	0	0	0	2	0	0	0	0	0	0	1	0	4	1	0	0	2	1	3	0	1	0	0	3	0	0	0	0	0	0	0	2	0	3	0	0	2	0	1	0	3	0	0	5	0	2	0	4
CG13618	0	0	0	0	0	0	0	0	0	0	0	0	0	0	0	0	0	0	0	0	0	0	0	0	0	0	0	0	0	0	0	0	0	0	0	0	0	0	0	0	0	0	0	0	0	0	0	0	0
CG6607	0	0	0	0	0	0	0	0	0	0	0	1	0	0	0	0	0	0	0	0	0	0	0	0	0	0	0	0	0	1	0	0	0	0	0	0	0	0	0	0	1	0	0	0	1	0	1	1	1
CG13623	0	0	0	1	0	0	0	0	0	0	0	0	0	0	0	0	0	1	1	1	0	0	0	1	2	0	0	0	0	0	0	0	4	2	0	0	0	0	0	1	3	6	1	1	1	0	0	2	0
ana1	0	0	0	0	0	0	0	0	0	0	0	1	0	0	0	0	0	0	0	0	0	0	0	0	0	0	0	0	0	0	0	0	0	0	0	0	0	0	0	0	0	0	0	0	0	0	0	0	0
CG5789	0	0	0	0	0	0	0	1	0	0	0	0	0	0	1	0	0	1	0	0	0	0	0	0	0	0	0	0	0	0	0	0	0	0	1	0	1	2	0	0	0	1	0	0	0	0	0	0	2
Esyt2	0	0	0	0	7	0	0	0	0	0	0	0	0	0	0	0	0	0	0	0	0	3	6	0	0	0	0	0	0	0	0	0	0	0	8	0	0	0	0	0	0	0	0	0	0	0	0	0	0
REPTOR	0	0	1	16	4	0	1	0	0	0	0	32	0	7	10	0	0	55	0	1	1	6	2	0	16	0	0	0	12	0	0	7	8	1	5	1	14	38	0	6	9	41	1	1	21	0	5	3	13
CR46094	0	0	0	0	0	0	0	0	0	0	0	0	0	0	0	0	0	0	0	0	0	0	0	0	0	0	0	0	0	0	0	0	0	0	0	0	0	0	0	0	0	0	0	0	0	0	0	0	1
CG13625	0	0	0	0	0	0	0	0	0	0	0	0	0	1	0	0	0	0	0	0	0	0	0	0	0	0	0	0	0	0	0	0	0	0	0	0	0	2	0	1	0	0	0	0	1	0	0	0	2
mld	0	0	0	0	1	0	0	0	0	0	0	2	0	0	1	0	0	0	0	0	0	2	0	0	0	0	0	0	1	0	0	0	1	0	0	0	3	0	0	0	0	1	0	2	0	0	1	0	0
CR46095	0	0	0	0	0	0	0	0	0	0	0	0	0	0	0	0	0	0	0	0	0	0	0	0	0	0	0	0	0	0	0	0	0	0	0	0	1	0	0	0	0	0	0	0	0	0	0	0	0
Syx18	0	0	0	1	1	0	1	0	0	0	0	0	0	2	1	0	0	0	0	2	0	0	0	0	1	0	0	1	0	0	0	0	1	1	0	0	0	2	0	1	1	3	2	1	0	0	0	2	1
atl	0	0	0	1	0	1	0	0	0	0	0	1	0	1	0	0	2	6	0	2	0	0	0	0	1	0	0	2	0	0	0	1	3	1	0	0	2	0	0	1	1	5	0	4	2	0	1	0	2
Wsck	0	0	0	0	0	0	1	0	0	0	0	0	0	0	0	0	0	3	0	0	0	0	0	0	1	0	0	0	0	0	0	0	0	0	0	0	0	0	0	0	1	1	0	0	0	0	0	0	0
CG43222	0	0	0	0	0	0	0	0	0	0	0	0	0	0	0	0	0	0	0	0	0	0	0	0	0	0	0	0	0	0	0	0	0	0	0	0	0	0	0	0	0	0	0	0	0	0	0	0	0
puf	0	0	0	1	0	0	0	0	0	0	0	3	0	1	2	0	0	0	0	0	0	0	0	0	0	0	0	0	3	0	0	0	2	1	1	0	1	1	0	2	0	0	0	1	0	0	1	0	1
ash2	0	0	0	0	0	0	1	0	0	0	0	0	0	1	1	0	1	2	0	0	0	0	0	0	0	0	0	0	1	0	0	0	0	1	0	1	0	0	1	0	1	0	0	1	1	0	0	0	0
CG31125	0	0	0	0	1	0	0	0	0	0	0	0	0	0	0	0	0	0	0	0	0	0	0	0	0	0	0	0	0	0	0	0	0	0	0	0	0	0	0	0	0	0	0	0	0	0	1	0	0
CG6695	0	0	0	1	0	0	0	0	0	0	0	0	0	0	0	0	0	0	0	0	0	0	0	0	1	0	0	0	0	0	0	0	1	0	0	0	2	9	0	0	0	0	0	0	1	0	0	0	0
CG31126	0	0	0	2	0	0	0	1	0	0	0	1	0	4	2	0	4	0	3	3	1	0	0	0	1	0	0	3	0	0	1	0	0	5	0	0	1	1	4	0	0	4	0	0	3	0	1	4	1
Ppox	0	0	0	0	0	0	0	0	0	0	0	0	0	0	0	0	0	2	0	0	0	0	0	0	0	0	0	0	0	0	0	0	0	0	0	0	1	1	0	0	0	0	0	0	0	0	0	0	0
slo	0	0	0	0	5	0	0	0	0	0	0	0	0	0	0	0	0	0	0	0	0	0	0	0	0	0	0	0	0	0	0	0	0	0	6	0	0	0	0	0	0	0	0	1	0	0	0	0	0
Rpb10	0	0	0	0	0	0	0	0	1	0	0	4	0	3	2	0	3	1	1	2	1	0	2	1	4	0	0	4	1	0	0	0	2	4	0	0	0	5	1	1	1	10	0	2	5	0	0	3	4
CG13630	0	0	0	0	0	0	0	0	0	0	0	0	0	0	0	0	0	1	0	0	1	0	0	0	1	0	0	1	0	0	0	0	1	0	0	0	1	1	0	0	0	1	0	1	0	0	0	0	0
tok	0	0	0	0	0	0	0	0	0	0	0	0	0	0	0	0	0	0	0	0	0	0	0	0	0	0	0	0	0	0	0	0	0	0	0	0	0	0	0	0	0	0	0	1	0	0	0	0	0
asp	0	0	0	0	0	0	0	0	0	0	0	0	0	0	0	0	0	0	0	0	0	0	0	0	0	0	0	0	0	0	0	0	0	0	0	0	0	0	0	0	0	0	0	0	0	0	0	0	0
AstA	0	0	0	0	0	0	0	0	0	0	0	0	0	0	0	0	0	0	0	0	0	0	0	0	0	0	0	0	0	0	1	0	0	0	0	0	0	0	0	0	0	0	0	0	0	0	0	0	404
CR45650	0	0	0	0	0	0	0	0	0	0	0	0	0	0	0	0	0	0	0	0	0	0	0	0	0	0	0	0	0	0	0	0	0	0	0	0	0	0	0	0	0	0	0	0	0	0	0	0	0
CG13631	0	0	0	0	0	0	0	0	0	0	0	0	0	0	0	0	0	0	0	0	0	0	0	0	0	0	0	0	0	0	0	0	0	0	0	0	0	0	0	0	0	0	0	0	0	0	1	0	1
CG5805	1	0	0	1	0	0	0	0	0	2	0	1	0	1	0	0	1	1	3	0	1	1	0	0	1	0	0	0	0	0	0	0	0	2	0	0	0	1	1	0	0	0	0	0	4	0	0	4	0
Ets96B	0	0	0	0	0	0	0	0	0	0	0	0	0	0	0	0	0	0	0	0	0	0	0	0	0	0	0	0	0	0	0	0	0	0	0	0	0	0	0	0	0	0	0	0	0	0	0	0	0
Ude	0	0	0	0	0	0	0	0	0	0	0	0	0	0	0	0	0	0	0	0	0	0	0	0	0	0	0	0	0	0	0	0	0	0	0	0	0	0	0	0	0	0	0	2	0	0	1	0	1
polybromo	0	0	0	0	0	0	0	0	0	0	0	1	0	0	0	0	0	0	0	0	0	0	0	0	0	0	0	0	0	0	0	0	0	0	0	0	0	1	0	0	0	0	0	3	0	0	0	0	1
lili	0	0	0	0	0	0	0	0	0	0	0	0	0	0	0	0	0	0	0	1	0	0	0	0	0	0	0	0	0	0	0	0	1	1	0	0	0	0	0	0	0	0	0	0	0	0	0	0	0
CG34150	0	0	0	0	0	0	0	0	0	0	0	0	1	0	0	0	2	0	0	1	1	0	1	0	1	0	0	2	0	0	0	0	0	0	0	0	0	0	1	0	0	0	0	1	0	0	2	5	1
CG5808	0	0	0	2	0	0	0	0	0	0	0	0	0	1	0	0	0	1	0	0	0	0	0	0	0	0	0	0	0	0	1	0	1	0	0	0	0	1	0	0	0	0	0	0	1	0	0	0	0
CR46096	0	0	0	0	0	0	0	0	0	0	0	0	0	0	0	0	0	0	0	0	0	0	0	0	0	0	0	0	0	0	0	0	0	0	0	0	0	0	0	0	0	0	0	0	0	0	0	0	0
Saf-B	0	0	0	4	0	1	0	0	0	0	0	0	1	0	1	0	0	3	0	0	0	0	3	0	0	0	0	0	1	0	0	0	1	1	3	0	1	3	1	1	2	2	0	3	0	0	2	0	1
RabX4	0	0	0	0	0	0	0	0	0	0	0	1	0	2	0	0	0	0	0	0	0	0	0	0	0	0	0	0	0	0	0	0	1	0	0	0	1	0	0	0	0	0	0	0	0	0	0	0	0
CG31357	0	0	0	0	0	0	0	0	0	0	0	0	0	0	0	0	0	0	0	0	0	0	0	0	0	0	0	1	0	0	0	0	0	0	0	0	0	0	0	0	0	2	0	0	0	0	0	0	0
CG43273	0	0	1	0	0	0	0	0	0	0	0	0	0	1	0	0	0	0	0	0	0	0	1	0	0	0	0	0	0	0	0	0	0	0	0	0	0	1	0	0	0	0	0	0	1	0	0	0	1
CG7006	1	0	0	0	0	0	0	0	1	0	0	3	0	0	0	0	0	3	2	0	1	0	0	0	2	0	0	0	0	0	0	0	5	1	0	0	0	1	0	0	2	5	0	0	0	0	1	0	0
Nct	1	0	1	1	1	0	0	0	0	0	0	1	0	0	1	0	0	1	0	0	0	0	1	0	0	0	0	1	0	0	0	0	1	1	0	0	0	2	0	0	0	1	0	0	0	0	2	0	1
HDAC11	0	0	0	1	0	0	0	0	0	0	0	0	0	0	0	0	0	0	0	0	0	0	0	0	0	0	0	1	0	0	0	0	0	0	0	0	0	0	0	0	0	0	0	1	0	0	0	0	0
CycB3	0	0	0	0	0	0	0	0	0	0	0	0	0	0	0	0	0	0	0	0	0	0	0	0	0	0	0	0	0	0	0	0	0	0	0	0	0	1	0	0	0	0	0	0	0	0	0	0	0
CG3744	0	0	0	0	0	0	0	0	0	0	0	0	0	1	0	0	0	3	0	0	0	0	0	0	2	0	0	0	1	0	0	0	1	0	0	0	0	0	0	0	1	1	0	0	1	0	0	0	1
CG11089	0	0	0	2	0	0	0	0	0	0	0	0	0	0	0	0	0	3	1	0	0	0	0	0	2	0	0	0	0	0	0	0	1	0	0	0	0	0	1	1	0	3	0	0	0	0	0	1	0
CG31381	0	0	0	0	0	0	1	0	0	0	0	0	0	0	0	0	0	0	0	0	0	0	0	0	0	0	0	0	0	0	0	0	0	0	0	0	0	0	0	0	0	0	0	0	0	0	0	0	0
CG31121	0	0	0	0	0	0	0	0	0	0	0	0	0	0	0	0	0	0	0	0	0	0	0	0	0	0	0	0	0	0	0	0	0	0	0	0	0	0	0	0	0	0	0	0	0	0	0	0	0
PIG-S	0	0	0	1	0	0	0	0	0	0	0	0	0	0	1	0	0	2	0	1	0	0	0	0	0	1	0	0	0	0	0	0	0	0	0	0	1	1	0	0	0	2	0	0	0	0	0	0	1
sud1	0	0	0	0	0	0	0	0	0	0	0	0	0	0	0	0	0	0	0	0	0	0	0	0	1	0	0	0	0	0	0	0	0	1	0	0	0	0	1	0	0	0	0	0	0	0	0	0	0
CG11168	0	0	0	0	0	1	0	0	0	0	0	0	0	0	0	0	0	0	0	0	0	0	0	0	0	0	0	0	0	0	0	0	0	0	0	0	0	0	0	0	0	0	0	1	1	0	0	0	1
Mink	0	0	0	0	0	0	0	0	0	0	0	0	0	0	0	0	0	0	0	0	0	0	0	0	0	0	0	0	0	0	0	0	0	0	0	0	0	0	0	0	0	0	0	0	0	0	0	0	0
CR46097	0	0	0	0	0	0	0	0	0	0	0	0	0	0	0	0	0	0	0	0	0	0	0	0	0	0	0	0	0	0	0	0	0	0	0	0	0	0	0	0	0	0	0	0	0	0	0	0	0
CG11771	0	0	0	1	0	0	0	0	0	0	0	0	2	0	1	0	0	1	1	1	0	0	0	1	1	0	0	0	0	0	0	0	0	1	1	0	0	0	0	0	1	0	0	0	1	0	2	2	0
Osbp	0	0	0	0	0	0	1	0	0	0	1	0	0	1	0	0	0	1	2	1	0	0	0	0	0	0	0	0	0	0	0	0	0	0	0	0	1	1	0	1	0	1	0	0	1	0	0	1	0
ssh	0	0	0	0	0	0	0	0	0	0	0	0	0	0	0	0	0	1	0	0	0	0	0	0	1	0	0	0	2	0	0	0	0	0	0	0	0	1	0	0	0	1	0	0	1	0	1	0	0
Nmnat	0	0	0	0	0	0	0	0	0	0	0	0	0	1	0	0	0	0	0	0	0	0	0	0	0	0	0	0	0	0	0	0	0	0	0	0	1	0	0	1	0	0	0	0	0	0	0	2	0
beta4GalT7	0	0	0	1	0	0	0	0	0	0	0	1	0	0	0	0	0	0	0	0	0	0	0	0	0	0	0	0	0	0	0	0	1	0	1	0	0	0	0	0	0	1	0	0	1	0	0	0	1
CG11781	0	0	0	1	1	0	0	0	0	0	1	1	1	2	1	0	0	4	0	0	0	2	0	1	1	0	1	4	3	0	0	0	2	1	0	0	0	2	3	2	0	5	0	3	1	0	1	1	5
Hr96	0	0	0	14	0	1	0	0	0	1	0	1	0	1	0	0	0	2	0	0	0	0	0	0	0	0	1	1	0	0	0	0	0	0	0	0	9	1	1	2	0	3	0	6	2	0	8	0	4
Smg6	1	0	0	3	2	0	0	0	0	0	0	3	0	1	1	0	0	5	0	0	0	0	1	0	3	0	0	0	1	0	0	0	1	0	1	0	0	3	0	1	0	1	1	3	0	0	1	0	1
CG6422	0	0	0	0	1	0	0	0	0	0	0	1	0	2	0	0	0	0	0	1	0	0	0	0	3	0	0	0	0	0	0	0	1	0	0	0	0	2	1	2	0	3	0	2	0	0	0	0	0
bai	0	0	0	3	1	1	0	2	0	1	2	9	1	3	1	3	6	8	1	5	2	0	0	3	2	0	2	4	0	0	1	0	3	3	0	1	4	4	5	1	0	3	1	4	2	0	2	6	9
5PtaseI	0	0	0	0	0	0	0	0	0	0	0	0	0	0	0	0	0	0	0	0	0	0	1	0	2	0	0	0	0	0	0	0	1	0	0	0	0	0	0	1	0	0	0	0	1	0	0	0	0
CG11790	0	0	0	0	0	0	0	0	0	0	1	2	0	0	2	0	0	1	0	0	0	1	1	0	2	0	0	2	0	0	0	0	1	1	0	0	0	1	0	0	0	0	0	1	4	0	2	0	5
CG11791	0	2	0	16	2	1	1	1	0	2	4	5	0	11	2	0	3	7	2	5	4	2	19	5	5	0	0	3	2	0	0	5	0	15	1	1	10	7	5	4	2	1	4	15	0	0	0	9	13
CG31109	0	0	0	0	0	0	1	0	0	0	0	1	0	0	0	0	0	2	0	0	0	0	0	0	2	0	0	0	0	0	0	0	2	0	0	0	1	0	0	0	0	0	0	0	0	0	0	0	2
CG31111	0	0	0	2	0	0	0	0	0	0	0	0	0	0	0	0	0	0	0	0	0	0	0	0	1	0	0	0	0	0	0	0	0	0	0	0	0	1	0	0	0	0	0	0	2	0	0	0	0
stac	0	0	0	0	0	0	0	0	0	0	0	0	0	1	0	0	0	3	0	0	0	0	0	0	0	0	0	0	0	0	0	0	0	0	0	0	0	0	0	0	0	0	0	0	0	0	0	0	0
veli	0	0	0	0	0	0	0	0	0	0	0	0	0	0	2	0	0	2	0	0	1	0	0	0	0	0	0	0	0	0	0	0	0	0	0	0	0	0	0	0	1	0	0	0	2	0	0	1	2
PQBP1	0	0	0	3	0	0	0	0	0	0	0	0	0	0	0	0	0	0	0	1	0	1	0	0	0	0	0	0	0	0	0	0	0	0	0	0	0	0	0	0	1	0	0	0	0	0	0	0	0
Stt3B	0	0	0	9	0	0	0	0	0	0	0	2	3	8	2	1	1	6	0	3	0	0	1	0	3	0	0	3	0	0	0	0	0	1	0	0	3	4	0	4	0	1	0	7	3	0	5	2	3
CG11839	0	0	0	0	0	0	0	0	0	0	1	1	0	0	0	0	0	1	0	0	0	0	0	0	0	0	0	0	0	0	0	0	1	0	0	0	0	0	0	0	0	0	0	0	1	0	0	0	1
CG11836	0	0	0	0	0	0	0	0	0	0	0	0	0	0	0	0	0	0	0	0	0	0	0	0	0	0	0	0	0	0	0	0	0	0	0	0	0	0	0	0	0	0	0	0	0	0	0	0	0
shams	0	0	0	0	0	0	0	0	0	0	0	2	0	0	0	0	0	0	0	0	0	1	0	0	0	0	0	0	0	0	0	0	1	0	0	0	0	1	0	0	0	1	0	0	0	0	0	0	0
CG11920	0	0	0	0	0	0	0	0	0	0	0	3	1	0	0	0	0	1	1	0	0	0	0	0	0	0	0	0	1	0	0	0	3	0	0	0	0	0	0	0	0	2	0	0	2	0	0	0	0
CG33096	0	0	0	0	0	0	0	0	0	0	0	0	0	0	0	0	0	0	0	0	0	1	0	0	0	0	0	0	0	0	0	0	0	0	0	0	0	0	0	0	0	0	0	0	0	0	2	0	0
CG45095	0	0	0	0	0	0	0	0	0	0	0	0	0	0	0	0	0	0	0	0	0	0	0	0	0	0	0	0	0	0	0	0	0	0	0	0	0	0	0	0	0	0	0	0	0	0	0	0	0
CG34027	0	0	0	0	0	0	0	0	0	0	0	0	0	0	0	0	0	0	0	0	0	0	0	0	0	0	0	0	0	0	0	0	0	0	0	0	0	0	0	0	0	0	0	0	0	0	0	0	0
CG13650	0	0	0	0	0	0	0	0	0	0	0	0	0	0	0	0	0	0	0	0	0	0	0	0	0	0	0	0	0	0	0	0	0	0	0	0	3	0	0	1	0	0	0	0	0	0	0	0	0
CG31108	0	0	0	0	0	0	0	0	0	0	0	0	0	0	0	0	0	1	0	1	0	0	0	0	0	0	0	0	1	0	0	0	2	0	2	0	0	2	0	0	0	0	0	0	0	0	0	2	1
CG31510	0	0	0	0	0	0	0	0	0	0	0	2	1	1	0	0	0	1	0	0	0	0	0	0	0	0	0	0	0	0	0	0	0	0	0	0	0	2	0	1	3	3	0	0	1	0	0	0	0
vig2	0	0	1	4	2	0	0	1	0	0	2	13	0	3	12	0	4	20	4	3	4	1	3	2	37	3	0	6	6	2	1	0	7	8	2	0	0	22	4	2	5	24	0	5	35	0	0	5	6
Clbn	0	0	0	1	0	0	0	0	0	0	0	1	0	2	0	0	0	2	0	2	0	1	3	0	1	0	0	0	0	0	0	0	3	3	0	0	0	4	0	0	0	2	0	1	0	0	1	1	2
Bili	0	0	0	0	0	0	0	0	0	0	0	0	0	0	0	0	0	0	0	0	0	0	0	0	0	0	0	0	1	0	0	0	0	0	0	0	0	0	0	1	0	0	0	0	0	0	0	0	0
danr	0	0	0	0	0	0	0	0	0	0	0	0	0	0	0	0	0	0	0	0	0	0	0	0	0	0	0	0	0	0	0	0	0	0	0	0	0	0	0	0	0	0	0	0	0	0	0	0	0
Cad96Ca	0	0	0	0	0	0	0	0	0	0	0	0	0	0	0	0	0	1	0	0	0	0	0	0	0	0	0	0	0	0	0	0	0	0	0	0	0	0	0	0	0	0	0	1	0	0	0	0	0
CG13654	0	0	0	0	0	0	0	0	0	0	0	0	0	0	0	0	0	1	0	0	0	0	0	0	0	0	0	0	0	0	0	0	0	1	0	0	0	0	0	0	0	0	0	1	0	0	1	0	0
CG13663	0	0	0	0	1	0	0	0	0	0	0	1	0	0	1	0	0	1	0	0	0	0	0	1	0	0	0	0	0	0	0	0	0	0	0	0	1	0	0	2	0	4	0	0	1	0	0	1	2
CG11851	0	0	0	1	0	0	0	0	0	0	0	1	0	0	0	0	0	0	0	2	0	0	0	0	1	0	1	0	0	0	0	0	0	0	0	0	1	1	0	0	0	0	0	2	0	0	0	0	2
Cad96Cb	0	0	0	0	0	0	0	0	0	0	0	0	0	0	0	0	0	0	0	0	0	0	0	0	0	0	0	0	0	0	0	0	0	0	0	0	0	0	0	0	0	0	0	0	0	0	0	0	0
CG10420	0	0	0	0	0	0	0	0	0	0	1	0	0	0	0	0	0	0	0	0	0	0	0	0	0	0	0	0	0	0	0	0	0	0	0	0	0	1	0	0	0	0	0	0	0	0	0	0	1
CG11852	0	0	0	0	0	0	0	0	0	0	0	0	0	1	0	0	0	0	0	0	0	0	0	0	0	0	0	0	0	0	0	0	0	0	0	0	0	0	0	0	0	0	0	0	0	0	0	0	0
to	0	0	0	0	0	0	0	0	0	0	0	0	0	0	0	0	0	0	0	0	0	0	0	0	0	0	0	0	0	0	0	0	0	0	0	0	0	0	0	0	0	0	0	0	0	0	0	0	0
bam	0	0	0	0	0	0	0	0	0	0	0	0	0	0	0	0	0	0	0	0	0	0	0	0	0	0	0	0	0	0	0	0	0	0	0	0	0	0	0	0	0	0	0	0	0	0	0	0	0
RpS27	3	0	6	22	22	14	16	17	5	0	24	334	8	57	129	16	62	477	30	100	67	17	43	35	307	81	18	111	35	2	34	3	238	157	14	21	33	412	48	56	139	543	5	60	294	7	46	141	68
Nup37	0	0	0	0	0	0	0	0	0	0	0	0	0	0	0	0	0	0	0	1	0	0	0	0	1	0	0	0	0	0	0	0	0	2	0	0	0	0	0	0	0	0	0	1	0	0	1	1	1
Nup358	1	0	0	2	0	0	0	0	0	0	0	1	0	0	1	0	0	0	1	1	1	2	0	0	2	0	0	0	0	0	0	0	2	0	1	0	0	5	0	0	1	1	0	0	0	0	0	0	1
CG11857	0	0	0	7	0	0	0	0	0	0	0	1	0	4	1	0	1	6	1	4	1	1	0	0	3	0	1	2	2	0	1	0	5	3	1	0	3	0	1	7	1	7	0	5	9	0	2	3	5
CG10425	4	0	1	4	0	0	0	0	0	0	0	2	0	2	0	0	0	1	0	0	3	0	2	2	0	0	0	2	0	0	0	0	1	2	0	0	1	0	1	0	1	1	2	4	0	0	0	1	8
CR46099	0	0	0	0	0	0	0	0	0	0	0	0	0	0	0	0	0	0	0	0	0	0	0	0	0	0	0	0	0	0	0	0	0	0	0	0	0	0	0	0	0	0	0	0	0	0	0	0	0
CG11858	0	0	1	3	0	0	1	0	0	0	0	1	0	3	0	0	2	2	0	1	0	1	0	0	5	1	0	2	1	0	0	0	1	1	0	0	0	1	1	1	0	0	0	1	1	0	0	3	1
GlnRS	0	0	0	0	0	0	0	0	0	0	0	1	0	0	0	0	5	2	1	1	2	0	0	0	1	0	0	0	0	0	0	0	0	3	0	0	0	0	1	0	0	2	0	1	2	0	1	1	0
RIOK2	0	0	0	0	0	0	0	0	0	0	1	3	0	0	0	0	0	2	0	0	0	0	0	0	0	0	0	0	0	0	0	0	1	0	0	0	1	0	0	0	3	0	0	1	0	0	0	0	0
CR45214	0	0	0	0	0	0	0	0	0	0	0	0	0	0	0	0	0	0	0	0	0	0	0	0	0	0	0	0	0	0	0	0	0	0	0	0	0	0	0	0	0	0	0	0	0	0	0	0	0
CG11878	0	0	0	0	0	0	0	0	0	0	1	0	0	0	0	0	5	0	0	1	2	0	0	2	1	0	0	1	0	0	0	2	0	5	0	0	0	0	3	0	0	0	2	0	0	0	1	0	0
CG10513	0	0	0	0	0	0	0	0	0	0	0	0	0	0	0	0	0	0	0	0	0	0	0	0	0	0	0	0	0	0	0	0	0	0	0	0	0	0	0	0	0	0	0	0	0	0	0	0	0
CG10514	0	0	1	0	0	0	0	0	0	0	0	0	0	0	0	0	0	0	0	0	0	0	0	0	0	0	0	0	0	0	0	0	0	0	0	0	0	0	0	0	0	0	0	0	0	0	0	0	0
CG11892	0	0	0	0	0	0	0	0	0	0	0	0	0	0	0	0	0	0	0	0	0	0	0	0	0	0	0	0	0	0	0	0	0	0	0	0	0	0	0	0	0	0	0	0	0	0	0	0	0
CG31300	0	0	1	0	0	0	0	0	0	0	9	0	0	0	0	0	12	0	3	13	5	0	0	7	0	0	0	28	0	0	0	0	0	27	0	0	0	0	12	0	0	0	0	0	0	0	0	15	0
[truncated: 10,486 more rows]
[truncated: 1,148 more columns]
