# Supplementary material for: The emergence of circadian timekeeping in the intestine
Source: Nat Commun. 2024 Feb 27;15:1788. doi: 10.1038/s41467-024-45942-4 (PMC10899604; doi:10.1038/s41467-024-45942-4)
Supplement: Supplementary file 6 — Supplementary Data 3 [file 41467_2024_45942_MOESM6_ESM.csv]

	A00_AAACGAACAGCTTCGG.1	A00_AAACGCTAGGCAGGGA.1	A00_AAACGCTAGTGCCAGA.1	A00_AAACGCTTCGAGAACG.1	A00_AAAGAACCAAGTATAG.1	A00_AAAGAACCATTAAGCC.1	A00_AAAGGATCAGAAGTGC.1	A00_AAAGGATGTAGATCCT.1	A00_AAAGGTACAGCGCTTG.1	A00_AAAGGTACATATACCG.1	A00_AAAGTCCGTGTGTGGA.1	A00_AAAGTGACAGGACATG.1	A00_AAAGTGACATTCCTCG.1	A00_AAAGTGATCGAAGCCC.1	A00_AAATGGACACCCTAAA.1	A00_AAATGGACATGATGCT.1	A00_AACAAAGCACATGACT.1	A00_AACAAAGGTCTTCTAT.1	A00_AACAACCCATACCATG.1	A00_AACAACCGTGGCTAGA.1	A00_AACAAGACACTGGCGT.1	A00_AACAAGAGTGTGGACA.1	A00_AACACACCAGACACCC.1	A00_AACACACTCTTCCCGA.1	A00_AACAGGGAGGGCCTCT.1	A00_AACAGGGCACAGTCGC.1	A00_AACAGGGGTAAGTTGA.1	A00_AACCAACAGGTTTGAA.1	A00_AACCAACCAAAGGGCT.1	A00_AACCAACTCAGAACCT.1	A00_AACCAACTCGCCGAAC.1	A00_AACCACAGTCGTCAGC.1	A00_AACCACATCTCTCTTC.1	A00_AACCATGAGAGTTGAT.1	A00_AACCATGAGTACCCTA.1	A00_AACCATGCAATCAGCT.1	A00_AACCATGGTACTCGCG.1	A00_AACCCAATCTCCAATT.1	A00_AACCTGACAGGCAATG.1	A00_AACGAAAGTAACACGG.1	A00_AACGGGATCGGCATCG.1	A00_AACGTCAAGATGGCGT.1	A00_AACTTCTCACAATGAA.1	A00_AACTTCTCACTGTCGG.1	A00_AACTTCTGTCCACTTC.1	A00_AAGAACACAAGTCCAT.1	A00_AAGACAATCGGAAGGT.1	A00_AAGACTCAGATAGCTA.1	A00_AAGACTCCAGTATACC.1
CR46123	0	0	0	0	0	0	0	0	0	0	0	0	0	0	0	0	0	0	0	0	0	0	0	0	0	2	0	0	0	0	0	0	0	0	2	0	0	0	1	0	0	0	0	0	0	0	0	0	0
Parp	0	1	8	3	1	0	1	1	0	2	2	0	0	0	0	11	0	4	4	0	0	0	2	0	1	5	3	0	1	0	1	0	3	0	4	0	0	1	6	1	0	2	0	1	0	0	0	3	0
Alg-2	1	6	1	2	4	0	0	4	2	4	3	0	1	3	3	3	1	0	1	0	0	2	0	2	2	1	7	1	0	2	0	0	7	2	1	0	0	2	2	3	0	2	0	2	2	0	0	0	1
Tim17b	0	5	2	1	4	0	2	4	4	8	6	0	4	9	3	7	6	0	3	0	0	2	0	4	2	4	10	9	1	2	0	1	9	5	7	1	1	7	6	6	0	5	1	10	1	0	1	1	1
CG41128	1	10	3	9	7	0	2	5	0	4	11	0	5	8	6	8	2	1	1	1	0	8	0	1	3	1	12	5	0	1	1	0	8	1	7	3	1	1	5	3	0	4	0	4	4	0	1	1	3
CG41099	0	2	1	1	0	0	0	0	2	2	1	0	0	0	0	1	0	0	0	0	1	0	0	0	0	3	1	0	1	0	0	0	1	0	1	0	0	0	4	1	0	1	0	1	0	0	0	1	1
Gfat1	0	0	0	0	0	0	0	0	0	0	0	0	0	0	0	0	0	0	0	0	0	0	0	0	0	0	0	0	0	0	0	0	0	0	0	0	0	1	0	0	0	0	0	0	0	0	0	0	0
CG40198	0	0	0	0	0	0	0	0	0	0	0	0	0	0	0	0	0	0	0	0	0	0	0	0	0	0	0	0	0	0	0	0	0	0	0	0	0	0	0	0	0	0	0	0	0	0	0	0	0
CG12581	0	0	0	0	0	0	0	0	0	0	0	0	0	0	0	0	0	0	0	0	0	0	0	0	0	0	0	0	0	0	0	0	0	0	0	0	0	0	0	0	0	0	0	0	0	0	0	0	0
CR33294	0	0	0	0	0	0	0	0	0	0	0	0	0	0	0	0	0	0	0	0	0	0	0	0	0	0	0	0	0	0	0	0	0	0	0	0	0	0	0	0	0	0	0	0	0	0	0	0	0
beta-Man	0	6	1	4	2	0	1	0	1	2	1	0	1	1	1	3	0	0	1	0	0	0	0	0	0	1	2	1	0	0	0	0	1	1	2	1	0	1	3	0	0	3	0	2	0	0	0	0	0
CG14636	0	0	0	0	0	0	0	0	0	0	0	0	0	0	0	0	0	0	0	0	0	0	0	0	0	0	0	0	0	0	0	0	0	0	0	0	0	0	0	0	0	0	0	0	0	0	0	0	0
aux	0	1	0	1	0	0	1	1	0	0	0	0	0	0	0	3	0	0	1	0	0	0	0	0	0	1	0	0	0	0	0	0	1	0	0	0	1	0	0	0	0	0	0	0	0	0	0	0	2
CG31516	0	0	0	0	0	0	0	0	0	0	0	0	0	0	0	0	0	0	0	0	0	0	0	0	0	0	0	0	0	0	0	0	0	0	0	0	0	0	0	0	0	0	0	0	0	0	0	0	0
DhpD	0	0	0	0	3	0	0	0	0	1	0	0	0	0	1	1	0	1	0	0	0	2	0	1	0	1	0	2	0	0	0	0	2	0	0	0	0	0	1	2	0	1	0	1	0	0	0	0	0
CG14641	0	3	1	2	1	0	0	1	0	0	2	0	0	1	1	1	0	0	0	0	0	0	0	1	1	1	1	0	1	0	0	0	1	0	1	1	0	0	0	0	0	0	0	0	1	0	0	1	1
abs	0	0	0	0	1	0	0	0	0	0	0	0	0	0	0	0	0	1	0	0	0	0	0	0	0	0	0	0	0	0	0	0	0	0	1	0	0	0	0	0	0	0	0	0	0	0	0	0	0
Gel	0	0	1	1	0	0	0	1	0	0	0	0	0	0	0	0	0	0	0	0	0	0	0	0	0	0	0	0	0	0	0	0	0	0	0	0	0	0	0	0	0	0	0	0	0	0	0	0	0
CG14642	0	0	0	0	0	0	0	0	0	0	0	0	0	0	0	0	0	0	0	0	0	0	0	0	0	0	0	0	0	0	0	0	0	0	0	0	0	0	0	0	0	0	0	0	0	0	0	0	0
CG34305	0	0	0	0	0	0	0	0	0	0	0	0	0	0	0	0	0	0	0	0	0	0	0	0	0	0	0	0	0	0	0	0	0	0	0	0	0	0	0	0	0	0	0	0	0	0	0	0	0
CG1092	0	0	0	0	0	0	0	0	0	0	0	0	0	0	0	0	0	0	0	0	0	0	0	0	0	0	0	0	0	0	0	0	0	0	0	0	0	0	0	0	0	0	0	0	0	0	0	0	0
cpx	0	0	0	2	0	0	0	0	0	1	0	0	0	1	0	0	0	0	0	0	0	0	0	0	0	0	0	0	1	0	0	0	0	0	0	0	0	0	0	0	0	0	0	0	0	0	0	5	0
Vps24	0	7	0	4	1	0	0	2	2	3	0	0	3	1	2	1	1	0	2	1	0	0	0	0	0	2	1	3	0	0	0	0	2	0	1	1	0	0	3	0	0	0	0	0	1	1	0	2	0
MP1	0	0	0	0	0	0	0	0	0	0	0	0	0	0	0	0	0	0	0	0	0	0	0	0	0	0	0	0	0	0	0	0	0	0	0	0	0	0	0	0	0	0	0	0	0	0	0	0	0
CR46140	0	0	0	0	0	0	0	0	0	0	0	0	0	0	0	0	0	0	0	0	0	0	0	0	0	0	0	0	0	0	0	0	0	0	0	0	0	0	0	0	0	0	0	0	0	0	0	0	0
Suv3	0	2	0	0	1	0	0	0	1	0	0	0	0	0	0	0	1	0	1	0	0	0	0	1	0	0	0	0	0	0	0	0	0	0	0	0	0	0	1	0	0	0	0	2	0	0	0	0	0
Syt14	0	0	0	0	0	0	0	0	0	0	0	0	0	0	0	0	0	0	0	0	0	0	0	0	0	0	0	0	0	0	0	0	0	0	0	0	0	0	0	0	0	0	0	0	0	0	0	0	0
CG9795	0	0	2	0	0	0	0	0	0	0	0	0	0	0	0	0	0	0	1	0	0	0	0	0	0	0	0	0	0	0	0	0	0	0	0	0	0	0	1	0	0	2	0	0	0	0	0	0	0
CG9776	0	2	4	4	0	0	0	0	0	2	0	0	0	0	0	1	1	0	4	0	0	0	0	0	1	3	0	0	0	0	1	0	2	0	2	0	0	0	3	0	0	0	0	0	0	0	0	1	0
Skp2	0	0	0	0	0	0	0	0	0	0	0	0	0	0	0	0	0	0	0	0	0	0	0	0	0	1	1	0	0	0	0	0	1	0	0	0	0	0	0	0	0	0	0	0	0	0	0	0	0
CG14645	3	19	4	2	5	5	3	4	5	3	7	1	2	3	2	3	15	0	0	0	1	2	2	4	3	1	18	3	0	5	1	4	1	4	2	2	1	2	1	1	5	5	1	3	0	3	1	0	0
CG1103	0	0	1	1	0	0	0	0	0	0	0	0	0	0	0	0	0	0	0	0	0	0	0	0	0	0	0	0	0	0	0	0	0	0	1	0	0	0	0	0	0	0	0	0	0	0	0	0	0
CG1090	0	0	0	0	0	0	0	0	0	0	0	0	0	0	0	0	0	0	0	0	0	0	0	0	0	0	0	0	0	0	0	0	0	0	0	0	0	0	0	0	0	0	0	0	0	0	0	0	0
CR44922	0	0	0	0	0	0	0	0	0	0	0	0	0	0	0	0	0	0	0	0	0	0	0	0	0	0	0	0	0	0	0	0	0	0	0	0	0	0	0	0	0	0	0	0	0	0	0	0	0
Sfxn1-3	0	2	0	1	3	0	1	4	3	2	4	0	0	0	2	0	0	0	1	0	0	0	0	1	1	0	6	1	1	0	0	0	0	0	0	1	0	1	0	2	0	2	0	4	0	0	0	1	0
Cont	0	0	0	0	0	0	0	0	0	0	1	0	0	0	0	6	0	0	2	0	0	0	0	0	0	1	0	0	0	0	0	0	0	0	0	0	0	0	2	0	1	0	0	0	0	0	0	0	0
tub	1	0	0	0	1	0	0	1	0	0	0	0	0	0	0	3	0	0	0	0	0	0	0	0	0	3	0	0	0	0	0	0	1	0	0	0	0	0	1	0	0	1	0	1	0	0	0	0	0
CG14646	0	1	0	0	0	0	0	0	0	1	0	0	0	0	0	0	0	0	0	0	0	0	0	0	1	0	1	1	1	0	0	0	0	0	2	0	0	0	1	0	0	1	0	1	0	0	0	0	0
CG34112	0	3	0	0	1	0	0	1	1	3	2	0	0	5	1	0	0	0	0	0	0	0	0	0	0	0	4	4	1	0	0	0	4	0	0	0	0	0	0	1	0	2	2	0	0	0	0	1	0
CR46139	0	0	0	0	1	0	0	0	0	0	0	0	0	0	0	0	0	0	0	0	0	1	0	0	0	0	0	0	0	0	0	0	0	0	0	0	0	0	0	0	0	1	0	0	0	0	0	0	0
CR45999	0	1	0	0	0	0	0	0	0	1	1	0	0	0	0	0	0	0	0	0	0	0	0	0	0	0	0	0	0	0	0	0	0	0	0	0	0	0	0	0	0	0	0	0	0	0	0	0	0
CG9855	0	0	0	0	0	0	1	0	1	1	1	0	1	2	0	2	0	0	1	0	0	0	0	1	0	0	0	0	0	0	0	0	0	0	0	0	0	0	1	1	0	0	0	0	0	0	0	0	0
CG9853	0	4	0	0	0	0	0	1	1	0	0	0	0	0	1	0	0	0	0	0	0	0	0	0	0	0	1	0	0	0	0	1	0	0	0	0	0	2	2	0	0	0	0	1	0	1	0	1	0
CG14647	0	0	0	1	0	0	0	0	0	0	0	0	1	0	0	0	0	0	0	0	0	0	0	0	0	0	1	0	1	0	1	0	1	0	0	0	0	0	0	0	0	1	0	1	0	0	0	0	0
CR45187	0	0	0	0	0	0	0	0	0	0	0	0	0	0	0	0	0	0	0	0	0	0	0	0	0	0	0	0	0	0	0	0	0	0	0	0	0	0	0	0	0	0	0	0	0	0	0	0	0
lost	1	3	6	4	4	0	2	2	1	9	3	0	0	1	1	22	1	0	13	0	0	1	0	1	1	16	5	1	1	0	4	0	8	2	12	3	1	2	29	1	0	6	0	3	5	0	1	4	0
CG32944	0	0	0	0	0	0	0	0	0	0	0	0	0	0	0	0	0	0	0	0	0	0	0	0	0	0	0	0	0	0	0	0	0	0	0	0	0	0	0	0	0	0	0	0	0	0	0	0	0
srl	0	2	2	0	0	0	0	0	0	0	0	0	0	0	0	1	0	2	1	0	0	0	0	0	0	1	2	0	0	0	0	0	1	0	2	1	0	0	6	0	0	0	0	0	0	0	0	0	0
CG31525	0	0	0	0	0	0	0	0	0	0	0	0	0	0	0	0	0	0	0	0	0	0	0	0	0	0	0	0	0	0	0	0	0	0	0	0	0	0	0	0	0	0	0	0	0	0	0	0	0
eIF3a	0	0	4	7	1	0	2	0	0	0	3	0	1	1	0	4	0	1	4	0	0	2	0	0	0	6	0	2	4	0	0	0	4	0	4	1	0	2	5	2	1	1	0	3	1	1	0	1	2
CG1074	1	0	0	0	0	0	0	1	0	0	1	0	1	0	1	0	0	0	0	0	0	0	0	0	0	0	0	0	0	0	0	0	0	0	1	0	0	0	0	0	0	1	0	1	0	0	0	0	0
CG9804	1	0	0	0	0	0	0	0	1	0	0	0	1	1	0	0	0	1	0	0	0	0	0	0	0	0	1	0	1	0	0	0	0	0	1	0	0	0	0	0	0	0	0	0	0	0	0	0	0
CG14650	0	0	0	0	0	0	0	0	0	1	0	0	0	0	0	0	0	0	0	0	0	0	0	0	0	0	0	0	0	0	0	0	0	0	0	0	0	0	0	0	0	0	0	0	0	0	0	0	0
CG31522	1	2	0	6	3	0	1	1	1	2	3	0	1	2	1	3	0	0	0	0	0	1	1	0	0	1	2	0	0	0	0	0	6	0	3	1	1	0	1	0	0	2	0	3	0	0	0	1	0
CR43629	0	0	0	0	0	0	0	0	0	0	1	0	1	0	0	0	0	0	0	0	0	1	0	0	0	0	1	0	0	0	0	0	0	0	0	0	0	0	0	0	0	0	0	0	0	0	0	0	0
CG31523	1	4	1	9	0	0	1	2	0	5	4	0	1	1	2	1	2	0	0	0	0	2	0	0	0	0	3	1	1	1	0	0	3	1	1	1	0	5	5	0	1	4	0	3	0	0	0	6	0
Fip1	0	2	0	2	0	0	0	0	0	0	1	0	0	0	0	0	0	0	4	1	0	0	0	0	1	1	0	0	0	0	0	0	0	0	1	0	0	0	2	0	0	0	0	0	0	0	0	0	0
CR44317	0	0	0	0	0	0	0	0	0	0	0	0	0	0	0	0	0	0	0	0	0	0	0	0	0	0	0	0	0	0	0	0	0	0	0	0	0	0	0	0	0	0	0	0	0	0	0	0	0
5-HT2A	0	0	0	0	0	0	0	0	0	0	0	0	0	0	0	0	0	0	0	0	0	0	0	0	0	0	0	0	0	0	0	0	0	0	0	0	0	0	0	0	0	0	0	0	0	0	0	0	0
CR45673	0	0	0	0	0	0	0	0	0	0	0	0	0	0	0	0	0	0	0	0	0	0	0	0	0	0	0	0	0	0	0	0	0	0	0	0	0	0	0	0	0	0	0	0	0	0	0	0	0
CG9775	0	1	1	3	2	0	0	0	0	0	1	0	0	1	2	1	0	0	4	0	0	0	0	1	0	1	2	1	0	0	0	0	2	0	1	0	0	0	2	0	0	0	0	1	0	0	0	0	0
slx1	0	0	0	0	0	0	0	0	0	0	0	0	0	0	0	0	0	0	0	0	0	0	0	0	0	0	0	0	0	0	0	0	0	0	0	0	0	0	0	0	0	0	0	0	0	0	0	0	0
MED31	0	1	0	0	1	0	0	0	2	0	0	0	0	0	1	0	0	0	0	0	0	0	0	0	0	0	0	0	1	0	1	0	0	1	0	1	0	0	1	0	0	1	0	1	0	0	0	0	0
Dlip2	0	0	1	1	0	0	0	0	0	0	0	0	0	1	0	2	0	0	0	0	0	0	0	0	0	0	0	0	0	0	0	0	0	0	0	0	1	1	2	0	1	0	0	0	0	0	0	0	0
Karybeta3	2	2	2	8	0	0	2	6	2	2	3	0	0	2	1	3	0	1	6	0	0	1	0	1	0	6	3	0	1	0	0	0	5	1	5	2	1	1	5	1	0	0	0	2	1	0	0	0	0
spartin	0	0	0	1	1	0	0	0	0	0	0	0	0	0	0	0	0	0	2	0	0	0	0	0	0	0	0	0	0	0	0	0	0	0	0	0	0	0	0	0	0	0	0	0	0	0	0	0	0
CG43427	1	0	0	2	3	0	2	1	0	2	2	0	0	0	1	11	0	0	10	0	0	0	0	0	1	16	4	1	0	0	1	0	2	0	7	1	1	1	6	2	0	3	0	3	0	0	0	1	1
CR44157	0	0	0	0	0	0	0	0	0	0	0	0	0	0	0	0	0	0	0	0	0	0	0	0	0	0	0	0	0	0	0	0	0	0	0	0	0	0	0	0	0	0	0	0	0	0	0	1	0
eIF3f1	5	9	11	6	4	0	2	11	9	7	7	0	4	6	3	14	2	2	8	0	0	8	0	0	1	25	10	4	4	3	0	0	6	0	9	5	0	1	4	10	0	6	0	9	1	0	3	1	3
Nep2	0	0	0	0	0	0	0	0	0	0	0	0	0	0	0	0	0	0	0	0	0	0	0	0	0	0	0	0	0	0	0	0	0	0	0	0	0	0	0	0	0	0	0	0	0	0	0	0	0
tacc	1	3	1	1	1	0	0	0	0	4	0	0	0	2	1	2	2	3	4	0	0	1	0	1	0	6	2	1	1	2	0	0	1	2	8	2	1	0	10	0	0	1	0	1	2	0	0	1	0
CR46137	0	0	0	0	0	0	0	0	0	0	0	0	0	0	0	0	0	0	0	0	0	0	0	0	0	0	0	0	0	0	0	0	0	0	0	0	0	0	0	0	0	0	0	0	0	0	0	0	0
atms	0	0	0	0	0	0	0	0	0	0	0	0	0	0	0	0	0	0	0	0	0	0	0	0	0	0	0	0	0	0	0	0	0	0	0	0	0	0	2	1	0	1	0	1	0	0	0	1	0
CG14655	0	0	0	0	0	0	0	0	0	0	0	0	0	0	0	0	0	0	0	0	0	0	0	0	0	0	0	0	0	0	0	0	0	0	0	0	0	0	0	0	0	0	0	0	0	0	0	0	0
CG17387	0	0	0	0	0	0	0	0	0	0	0	0	0	0	0	0	0	0	0	0	0	0	0	0	0	0	0	0	0	0	0	0	0	0	0	0	0	0	0	0	0	0	0	0	0	0	0	0	0
ctrip	0	1	4	4	0	0	0	1	1	1	2	0	0	0	0	8	0	0	4	0	0	1	0	0	0	5	3	2	0	0	1	0	0	1	1	0	0	2	6	0	0	0	0	0	0	0	0	2	1
Hus1-like	0	0	0	1	0	0	0	0	0	0	0	0	0	0	0	0	0	0	1	0	0	0	0	0	0	0	0	0	0	0	1	0	0	0	0	0	0	0	0	0	1	0	0	0	0	0	0	0	0
CG1129	0	2	0	5	2	0	0	2	1	2	3	0	0	1	3	1	0	0	1	0	0	2	0	1	0	2	2	0	0	0	0	0	5	2	0	0	0	3	4	2	0	0	0	1	0	0	0	0	1
CG1126	0	0	0	0	0	0	0	0	0	0	0	0	0	0	0	0	0	0	0	0	0	0	0	0	0	0	0	0	0	0	0	0	0	0	0	0	0	0	0	0	0	0	0	0	0	0	0	0	0
CG14657	0	0	0	2	1	0	0	0	0	1	0	0	0	0	0	3	0	0	6	0	0	0	0	0	0	0	0	0	0	0	0	0	1	0	0	0	0	0	0	1	0	2	0	0	0	0	0	0	0
opa	0	0	0	0	0	0	0	0	0	0	0	0	0	0	0	0	0	0	0	0	0	0	0	0	0	0	0	0	0	0	0	0	0	0	0	0	0	0	0	0	0	0	0	0	0	0	0	0	0
Gnf1	0	0	0	1	0	0	0	0	0	0	0	0	0	0	0	0	0	1	0	0	0	0	0	0	0	0	0	0	0	0	0	0	0	0	1	0	0	0	0	0	0	0	0	0	0	0	0	0	0
Cdep	0	2	0	3	0	0	0	0	0	0	2	0	0	1	0	1	0	4	1	0	0	0	0	0	0	1	2	1	1	0	0	0	1	1	1	0	0	0	6	2	0	0	0	0	1	0	0	1	1
CR45188	0	1	0	0	0	0	0	0	0	0	0	0	0	0	0	0	0	0	0	0	0	0	0	0	0	0	0	0	0	0	0	0	0	0	0	0	0	0	0	0	0	0	0	0	0	0	0	0	0
Ubc6	0	4	3	4	0	0	1	4	1	5	7	0	0	3	0	2	2	0	5	0	0	2	0	1	0	2	2	1	0	0	0	0	1	0	3	0	0	1	8	4	0	1	0	2	0	1	0	1	0
CG1124	0	0	0	0	0	0	0	1	0	0	0	0	0	0	0	0	0	0	0	0	0	0	0	0	0	0	0	0	0	0	0	0	0	0	0	0	0	0	0	0	0	0	0	0	0	0	0	0	0
CG14662	1	0	0	0	0	0	0	0	0	0	0	0	0	0	0	0	2	0	0	0	0	0	0	0	0	0	0	0	0	0	0	0	0	0	0	0	0	0	0	0	0	0	0	0	0	0	0	1	0
CR45585	0	0	0	0	0	0	0	0	0	0	0	0	0	0	0	0	0	0	0	0	0	0	0	0	0	0	0	0	0	0	0	0	0	0	0	0	0	0	0	0	0	0	0	0	0	0	0	0	0
CR43635	0	0	0	0	0	0	0	0	0	0	0	0	0	0	0	0	0	0	0	0	0	0	0	0	0	0	0	0	0	0	0	0	0	0	0	0	0	0	0	0	0	0	0	0	0	0	0	0	0
corto	0	1	9	1	0	0	0	0	1	0	0	0	0	1	1	22	0	0	12	0	0	0	0	0	0	13	0	0	0	0	0	0	0	0	13	0	0	0	4	0	0	0	0	0	0	0	0	7	0
CG43131	0	0	0	0	0	0	0	0	0	0	0	0	0	0	0	0	0	0	0	0	0	0	0	0	0	0	0	0	0	0	0	0	0	0	0	0	0	0	0	0	0	0	0	0	0	0	0	0	0
CG12007	1	1	0	1	0	0	0	0	0	0	1	0	0	2	0	0	1	0	0	0	0	0	0	0	0	1	1	0	1	0	0	0	0	1	0	0	0	0	3	0	0	1	0	0	0	0	0	1	0
cno	0	0	0	4	0	0	0	0	0	1	0	0	0	1	0	4	0	0	0	0	0	0	0	0	0	1	0	0	1	0	1	0	0	0	1	0	0	0	3	1	0	0	0	0	0	0	0	1	0
CG1116	0	0	0	0	0	0	0	0	0	1	0	0	0	0	0	0	1	0	0	0	0	0	0	0	0	1	0	0	0	0	0	0	0	0	0	1	0	0	2	0	0	0	0	0	0	0	0	0	0
CG2604	0	1	1	1	0	0	0	2	2	0	1	0	0	1	1	1	0	1	2	0	0	0	0	0	1	1	0	0	0	0	0	0	1	0	1	0	0	0	3	1	0	2	0	0	0	0	0	0	0
Vps37B	0	3	1	0	2	0	0	0	1	0	0	0	0	0	0	0	0	0	1	0	0	0	0	0	0	1	0	0	0	0	0	0	1	0	2	1	0	0	0	0	0	1	0	1	0	0	0	0	0
Kat60	0	0	0	0	0	0	0	0	0	1	0	0	0	0	0	0	0	1	0	0	0	0	0	0	0	1	0	0	0	0	0	0	0	0	0	0	0	0	2	0	0	0	0	1	1	0	0	2	0
Mms19	0	0	0	0	0	0	0	1	0	0	1	0	0	0	0	1	0	0	0	0	0	0	0	0	0	0	0	0	0	0	0	0	0	0	0	0	0	0	1	0	0	0	0	0	0	0	0	0	0
rtp	0	0	0	0	0	0	0	0	0	0	0	0	0	0	0	0	0	0	0	0	0	0	0	0	0	0	0	0	0	0	0	0	0	0	0	0	0	0	0	0	0	0	0	0	0	0	0	0	0
CG12163	2	9	1	0	2	0	2	3	1	2	10	0	0	8	1	4	1	1	3	0	0	1	1	2	2	3	11	2	1	0	0	0	10	0	6	1	0	1	3	3	0	2	0	10	0	0	0	0	0
CG33293	0	0	0	0	0	0	0	0	0	0	0	0	0	0	0	0	0	0	0	0	0	0	0	0	0	0	0	0	0	0	0	0	0	0	0	0	0	0	0	0	0	0	0	0	0	0	0	0	0
CR44019	0	0	0	0	0	0	0	1	0	0	0	0	0	0	0	0	0	0	0	0	0	0	0	0	0	0	0	0	0	0	0	0	0	0	0	0	0	0	0	0	0	0	0	0	0	0	0	0	0
CG1113	0	0	0	0	0	0	0	0	0	0	0	0	0	0	0	0	0	0	0	0	0	0	0	0	0	0	0	0	0	0	0	0	0	0	0	0	0	0	0	0	0	0	0	0	0	0	0	0	0
CG12173	1	2	0	0	1	0	0	0	1	0	3	0	0	2	2	0	0	1	0	0	0	1	0	0	0	0	0	1	0	0	0	0	2	0	0	0	0	0	0	4	0	0	0	1	0	0	0	0	1
Hph	0	5	1	3	1	1	0	1	2	0	0	0	0	1	0	0	0	0	0	0	0	1	0	0	1	0	3	0	3	0	0	0	7	0	2	0	0	0	0	1	0	1	0	2	0	0	0	2	0
Tim17a2	0	1	0	0	0	1	0	0	0	0	0	0	0	0	0	0	0	0	0	0	0	0	0	0	0	0	0	1	0	0	0	0	0	0	0	0	0	0	0	0	0	0	0	0	0	0	0	0	0
CR45793	0	1	0	0	0	0	0	1	0	0	1	0	0	1	0	0	0	0	0	0	0	0	0	0	0	0	1	0	0	0	0	1	0	0	0	0	0	0	0	1	0	1	0	1	0	0	0	0	0
mtd	0	4	1	4	0	0	1	2	1	3	1	0	2	3	1	2	1	1	2	0	0	0	1	0	1	12	2	6	1	0	0	0	4	0	4	1	2	1	3	0	0	1	0	5	1	0	0	0	1
CG31538	0	0	0	0	0	0	0	0	0	1	0	0	0	0	0	0	0	0	0	0	0	0	0	0	0	0	0	0	0	0	0	0	0	0	0	0	0	0	0	0	0	0	0	0	0	0	0	0	0
Tim17b1	0	0	0	0	0	0	0	0	0	0	0	0	0	0	0	0	0	0	0	0	0	0	0	0	0	0	0	0	0	0	0	0	0	0	1	0	0	0	0	0	0	0	0	0	0	0	0	0	0
CG11999	2	0	1	0	0	0	0	0	2	6	1	0	0	0	3	0	0	0	1	0	0	0	0	0	0	0	2	0	0	1	0	0	1	0	1	0	0	0	0	2	0	1	0	1	0	0	0	0	0
CG1161	2	1	0	1	4	0	0	2	1	3	1	0	0	4	1	1	2	1	0	1	0	3	0	3	2	1	2	3	2	0	0	0	1	1	3	0	0	0	0	2	0	2	0	5	0	1	1	0	0
Prosbeta7	0	1	0	2	2	0	0	0	1	4	4	0	0	2	0	0	1	0	0	1	0	0	0	1	1	2	1	0	0	0	0	0	7	0	2	0	0	1	0	1	0	3	0	3	0	0	0	2	0
Cerk	1	0	0	0	0	0	0	1	0	0	0	0	0	3	0	2	0	0	0	0	0	0	0	0	0	1	0	1	1	0	0	0	0	0	0	0	0	0	0	1	0	1	0	1	0	0	0	1	1
RpII18	1	6	0	0	3	1	0	3	2	5	2	0	2	1	2	6	0	0	3	0	0	1	0	0	2	0	4	2	2	0	0	0	7	0	2	1	1	0	5	2	0	6	0	5	2	0	0	0	1
hd	0	0	0	0	0	0	0	0	0	0	0	0	0	0	0	1	0	0	1	0	0	0	0	0	0	0	0	0	0	0	0	0	0	0	0	0	0	0	0	0	0	0	0	0	0	0	0	0	0
CG14667	0	0	0	0	1	0	0	1	0	0	1	0	1	0	1	1	0	0	0	0	0	0	0	0	0	0	0	0	0	0	0	0	0	0	0	0	0	1	1	0	0	0	0	0	0	0	0	0	0
7B2	2	1	0	43	0	0	1	0	1	3	1	0	0	3	0	0	26	0	0	0	0	0	0	0	1	0	4	0	0	0	0	0	0	0	0	0	0	0	0	0	0	1	0	1	1	0	0	10	1
CG1172	0	0	0	0	1	0	0	0	0	1	0	0	0	1	0	0	0	0	0	0	0	0	0	0	0	1	0	0	0	0	0	0	0	0	2	0	0	0	4	0	0	0	0	0	0	0	0	0	0
CG14669	0	0	0	0	0	0	0	0	0	0	0	0	0	0	0	0	0	0	0	0	0	0	0	0	0	0	0	0	0	0	0	0	0	0	0	0	0	0	0	0	0	0	0	0	0	0	0	0	0
PEK	1	0	0	4	0	0	1	0	0	1	1	0	0	0	1	2	0	0	2	0	0	0	0	0	0	3	0	0	0	0	0	0	0	0	0	0	0	0	3	1	0	0	0	0	1	0	0	0	1
RpL35A	23	122	42	74	61	0	14	134	47	101	96	2	35	51	35	169	18	21	111	1	3	58	0	27	18	148	111	55	26	9	9	6	142	8	134	35	8	16	135	117	2	94	1	108	5	4	6	4	22
POLDIP2	0	1	1	0	0	0	0	0	0	0	0	0	0	0	0	2	1	0	1	0	0	2	0	0	0	0	0	1	1	0	0	0	0	0	0	0	1	0	0	0	0	1	0	0	0	0	0	0	1
mRpL44	0	1	1	0	0	0	0	1	0	0	0	0	0	0	0	2	1	0	0	0	0	1	0	0	0	2	0	0	0	0	0	0	3	0	0	0	0	0	1	1	1	1	0	1	0	0	0	0	0
Snr1	0	0	0	0	2	0	0	0	1	0	1	0	0	0	0	1	0	0	3	0	0	0	0	0	0	1	1	0	0	0	0	0	2	0	0	0	0	1	1	0	0	2	0	2	0	0	0	0	0
Hcs	0	0	0	0	0	0	0	0	0	0	0	0	0	1	0	1	0	1	0	0	0	0	0	0	0	0	1	0	0	0	0	0	0	0	0	0	0	0	0	0	0	0	0	0	0	0	0	0	0
ksr	0	1	0	1	0	0	0	0	0	0	0	0	0	0	0	0	0	0	0	0	0	0	0	0	0	0	0	0	0	0	0	0	0	0	0	0	0	0	0	0	0	0	0	0	0	0	0	1	0
CG31550	1	0	0	1	1	0	0	0	0	0	0	0	0	1	0	0	0	0	1	0	0	0	0	0	0	0	0	0	0	0	0	0	0	0	0	0	0	0	0	0	0	0	0	0	0	0	0	0	1
NKCC	0	0	0	0	0	0	0	0	0	0	0	0	0	0	0	0	0	0	0	0	0	0	0	0	0	0	0	0	0	0	0	0	0	0	0	0	0	0	0	0	0	0	0	0	0	0	0	0	0
Itp-r83A	0	0	0	1	0	0	0	0	0	0	0	0	1	0	0	0	2	0	2	0	0	0	0	0	0	0	0	0	0	0	0	0	1	0	0	0	0	1	0	0	0	0	0	0	1	0	0	3	0
CG2519	0	0	1	1	0	0	0	0	0	0	0	0	0	0	0	0	0	1	1	0	0	0	0	0	0	1	0	0	0	0	0	0	0	0	0	0	0	0	0	0	0	0	0	0	0	0	0	1	0
mia	1	0	0	0	0	0	0	3	0	0	1	0	3	0	2	0	0	0	0	0	0	0	0	1	0	0	2	0	2	0	0	0	2	0	0	0	0	0	0	1	0	2	0	1	0	0	0	0	0
Pcmt	0	1	1	0	0	0	0	0	0	1	1	0	0	0	0	0	0	0	2	1	0	0	0	0	0	0	2	1	0	0	0	0	1	1	1	0	0	1	1	1	0	2	0	2	0	0	0	0	1
Snm1	0	0	0	1	0	0	0	0	0	0	0	0	0	0	0	0	0	0	0	0	0	0	0	0	0	0	0	1	0	0	0	0	0	0	0	0	0	0	0	0	0	0	0	0	0	0	0	0	0
Pi4KIIalpha	0	0	0	0	0	0	0	0	0	0	0	0	0	0	0	1	0	0	1	0	0	0	0	0	0	0	1	0	0	0	0	0	0	0	0	0	0	0	0	0	0	0	0	0	0	0	0	0	0
CR46136	0	0	0	0	0	0	0	0	0	0	0	0	0	0	0	0	0	0	0	0	0	0	0	0	0	0	0	0	0	0	0	0	0	0	0	0	0	0	0	0	0	0	0	0	0	0	0	0	0
CG14671	1	2	0	1	5	0	1	1	0	2	1	0	0	3	2	0	0	0	0	0	0	3	0	2	0	0	2	3	1	0	2	0	2	1	0	0	0	3	1	2	0	3	0	2	2	0	0	0	0
CG12746	0	0	0	1	0	0	0	0	0	1	1	0	1	0	1	0	3	0	0	0	0	0	0	0	0	0	2	0	0	0	0	0	1	0	0	0	0	0	0	1	0	0	0	0	0	0	0	0	0
CG2931	0	0	1	0	0	0	0	0	0	0	1	0	0	1	0	0	0	0	1	0	0	0	0	0	0	0	0	0	0	0	0	0	0	0	0	0	1	0	0	0	0	0	0	1	0	1	0	1	0
Rheb	1	3	1	7	3	0	1	5	3	3	3	0	3	0	0	6	2	0	0	1	0	2	0	1	0	0	6	4	1	0	0	0	5	0	1	0	0	0	0	2	0	2	0	2	1	0	0	1	2
CRMP	0	0	0	0	0	0	0	0	0	0	1	0	0	0	0	0	1	0	0	0	0	0	0	1	0	0	0	1	0	0	0	0	0	0	0	0	0	0	0	0	0	0	0	0	0	0	0	0	0
CG2926	0	0	2	4	1	0	0	0	0	0	0	0	0	0	1	5	0	0	1	1	0	0	0	0	0	5	1	1	0	0	2	0	2	1	4	1	0	0	4	0	0	1	0	1	0	0	0	0	0
rev7	0	0	0	0	1	0	0	0	0	0	0	0	0	0	0	0	0	0	0	0	0	0	0	0	0	0	0	0	0	0	0	0	0	0	0	0	0	0	0	0	0	0	0	0	0	0	0	0	0
noi	0	0	0	0	0	0	0	0	0	0	0	0	0	0	0	0	0	0	0	0	0	0	0	0	1	0	1	0	1	0	0	0	1	0	0	0	0	0	1	0	0	0	0	0	0	0	0	0	0
Vha26	15	29	2	5	18	1	7	23	6	17	16	1	7	19	17	10	2	3	6	4	0	23	0	9	2	9	27	10	11	3	3	2	26	14	6	5	1	4	12	18	2	18	0	27	11	2	0	8	3
kra	3	14	7	10	11	1	0	11	11	11	4	0	2	10	6	11	2	1	6	1	0	3	3	4	2	16	14	5	3	2	1	2	7	1	13	2	2	1	26	7	0	14	0	10	4	0	0	1	6
snoRNA:Psi28S-3385a	0	0	0	0	0	0	0	0	0	0	0	0	0	0	0	0	0	0	0	0	0	0	0	0	0	0	0	0	0	0	0	0	0	0	0	0	0	0	0	0	0	0	0	0	0	0	0	0	0
snoRNA:Psi28S-3091b	0	0	0	0	0	0	0	0	0	0	0	0	0	0	0	0	0	0	0	0	0	0	0	0	0	0	0	0	0	0	0	0	0	0	0	0	0	0	0	0	0	0	0	0	0	0	0	0	0
snoRNA:Psi28S-2442b	0	0	0	0	0	0	0	0	0	0	0	0	0	0	0	0	0	0	0	0	0	0	0	0	0	0	0	0	0	0	0	0	0	0	0	0	0	0	0	0	0	0	0	0	0	0	0	0	0
CG1427	0	2	0	0	0	0	0	0	0	1	0	0	0	0	0	0	0	0	1	0	0	1	0	0	0	2	0	0	0	0	0	0	0	0	0	0	0	0	1	0	0	1	0	1	0	0	0	0	0
asl	0	0	0	0	0	0	0	0	0	0	0	0	0	0	0	0	0	0	0	0	0	0	0	0	0	0	1	0	0	0	0	0	0	0	0	0	0	0	0	0	0	0	0	0	0	0	0	0	0
Rga	0	1	1	1	0	0	0	0	0	0	1	0	1	0	2	2	0	1	3	0	0	0	0	1	0	3	1	0	0	1	0	0	0	0	3	1	0	0	2	0	0	0	0	1	0	0	0	0	0
ASTR	0	0	0	0	0	0	0	0	0	0	0	0	0	0	0	0	0	0	0	0	0	0	0	0	0	0	0	0	0	0	0	0	0	0	0	0	0	0	0	0	0	0	0	0	0	0	0	0	0
CR46135	0	0	0	0	0	0	0	0	0	0	0	0	0	0	0	0	0	0	0	0	0	0	0	0	0	0	0	0	0	0	0	0	0	0	0	0	0	0	0	0	0	0	0	0	0	0	0	0	0
Atu	0	1	1	1	1	0	0	0	0	0	1	0	1	0	0	1	0	0	0	0	0	0	0	0	0	0	1	0	0	0	0	0	1	0	0	0	0	0	1	0	0	0	0	0	0	0	0	0	0
Spec2	0	0	0	0	0	0	0	0	0	0	0	0	0	0	0	0	0	0	0	0	0	0	0	0	0	0	0	0	0	0	0	0	0	0	0	0	0	0	1	0	0	0	0	0	0	0	0	0	0
CG2911	0	2	0	0	1	0	0	0	0	0	0	0	0	0	0	0	0	0	1	0	0	0	0	1	0	0	0	0	0	0	0	0	1	0	0	0	0	0	0	1	1	0	0	0	0	0	0	0	0
RpL13A	50	188	69	110	75	5	38	224	62	177	110	2	50	81	55	257	31	37	162	3	6	46	3	59	26	221	118	73	58	6	4	13	170	18	184	68	11	16	207	202	9	122	3	161	11	12	5	15	45
CG31551	0	0	0	0	0	0	0	0	0	0	0	0	0	0	0	0	0	0	0	0	0	0	0	0	0	0	0	0	0	0	0	0	0	0	0	0	0	0	0	0	0	0	0	0	0	0	0	0	0
CG31549	1	0	0	1	0	0	0	0	0	0	0	0	0	1	0	1	0	1	0	0	0	0	0	0	0	2	3	1	0	0	0	0	2	0	1	1	0	0	3	2	1	0	0	1	0	0	0	0	0
CG12171	3	16	1	2	7	0	1	14	2	3	13	0	2	3	8	1	0	1	0	0	0	4	0	2	3	0	9	1	4	1	0	0	20	1	0	0	0	1	2	11	1	6	0	15	0	0	0	0	0
CG31548	1	6	1	2	2	0	3	2	4	5	5	0	0	0	0	4	0	0	0	1	0	4	0	2	1	0	8	4	0	0	0	0	12	0	2	0	0	2	1	2	0	6	0	6	0	0	0	0	0
CG12170	0	1	1	0	0	0	0	1	1	0	0	0	0	0	1	1	0	0	1	0	0	1	0	0	0	0	3	0	0	0	0	0	4	1	0	0	0	0	0	0	0	1	0	1	0	0	0	0	0
MTA1-like	0	0	2	2	1	0	0	1	0	0	0	0	0	0	0	0	0	2	1	0	1	0	0	0	1	4	0	0	0	0	0	0	0	0	4	0	0	0	3	0	0	1	0	0	0	1	0	0	0
Sec23	0	0	1	0	2	0	0	2	0	2	0	0	0	0	2	2	0	0	0	0	0	1	0	0	0	0	1	1	2	0	0	0	1	0	0	0	0	0	1	3	0	1	0	2	0	0	0	0	1
elm	1	5	1	8	3	0	1	3	1	2	5	0	3	0	1	0	2	0	2	0	0	4	0	1	2	4	3	4	2	2	1	2	7	1	1	1	0	1	2	0	0	9	0	7	0	0	0	2	4
MED27	0	0	0	2	1	0	0	1	0	0	0	0	0	0	0	0	1	0	0	0	0	0	0	0	0	0	0	0	0	0	0	0	0	0	0	0	0	0	0	0	0	0	0	0	0	0	0	0	0
CG2182	0	4	1	2	1	0	0	0	3	2	1	0	0	1	0	1	0	0	2	0	0	1	0	0	0	4	5	0	0	0	0	0	5	1	4	1	0	0	0	0	0	0	0	2	1	0	0	1	2
CR44093	0	0	0	0	0	0	0	1	0	0	0	0	0	0	0	0	0	0	0	0	0	0	0	0	0	0	0	0	0	0	0	0	0	0	0	0	0	0	0	0	0	0	0	0	0	0	0	0	0
Wdr33	0	0	0	0	0	0	0	0	0	0	0	0	0	0	0	0	0	0	1	0	0	0	0	0	0	0	0	0	0	0	0	0	0	0	0	0	0	0	0	0	0	0	0	0	0	0	0	1	0
CR46134	0	0	0	0	0	0	0	0	0	0	0	0	0	0	0	0	0	0	0	0	0	0	0	0	0	0	0	0	0	0	0	0	0	0	0	0	0	0	0	0	0	0	0	0	0	0	0	0	0
Xe7	1	0	1	6	0	0	0	1	0	2	0	0	1	0	0	3	1	0	2	0	0	1	0	0	0	4	1	0	0	0	0	0	1	0	5	0	0	0	0	0	0	1	0	1	0	0	0	1	0
Atg17	0	5	2	4	0	0	0	0	0	3	1	0	0	2	1	3	1	1	3	0	0	0	0	0	0	4	2	0	0	0	0	0	0	0	3	0	1	0	0	0	0	0	0	1	0	0	0	5	0
Rab23	0	0	0	0	0	0	0	0	0	0	0	0	0	0	0	0	0	0	0	0	0	0	0	0	0	0	0	0	0	0	0	0	0	0	0	0	0	0	0	0	0	0	0	0	0	0	0	0	0
plx	0	0	0	2	0	0	0	0	0	0	0	0	0	0	0	0	0	0	0	0	0	0	0	0	0	0	0	0	0	0	0	0	0	0	0	0	0	0	0	0	0	0	0	0	0	0	0	0	0
CG2104	0	0	0	0	0	0	0	0	0	0	0	0	0	0	0	0	0	0	0	0	0	0	0	0	0	0	0	0	0	0	0	0	0	0	0	0	0	0	0	0	0	0	0	0	0	0	0	0	0
CG1239	1	0	0	0	0	0	0	0	0	0	0	0	0	0	0	0	0	0	0	0	0	0	0	0	0	0	0	0	0	0	0	0	0	0	0	0	0	0	0	0	0	0	0	0	0	0	0	0	0
CG2100	0	0	0	0	1	0	1	0	0	0	0	0	0	0	0	0	0	0	0	0	0	0	0	0	0	0	0	0	0	0	0	0	0	1	0	0	0	0	0	0	0	0	0	0	0	0	0	0	0
CG1236	0	0	0	1	0	0	0	0	0	0	0	0	0	0	0	1	0	0	0	0	0	0	0	0	0	1	0	0	0	0	0	0	2	0	0	0	0	0	0	0	0	1	0	0	0	0	0	0	0
Sym	0	0	0	0	0	0	0	0	0	0	0	0	1	0	0	0	0	0	0	0	0	0	0	0	0	0	0	0	0	0	0	0	0	0	0	0	0	0	0	0	0	0	0	0	0	0	0	0	0
Madm	0	1	0	0	0	0	0	0	0	0	0	0	1	0	0	0	0	0	0	0	0	0	0	0	0	1	0	0	0	0	0	0	3	0	2	0	0	1	2	1	0	1	0	0	0	0	0	0	0
CG2091	0	0	0	0	1	0	0	0	0	0	0	0	0	0	0	1	1	0	0	0	0	0	0	0	0	0	0	0	0	0	0	0	0	0	0	0	0	0	0	0	0	1	0	0	0	0	0	0	0
Sec8	0	2	0	1	2	0	0	1	1	0	0	0	1	0	0	4	0	1	0	0	0	0	0	0	0	0	0	1	0	0	0	0	3	0	0	1	0	0	0	0	0	1	0	1	0	0	0	0	0
CG2082	0	1	0	0	0	0	0	0	0	1	0	0	0	0	0	1	0	0	1	0	0	1	0	0	0	0	0	0	0	0	0	0	0	0	11	0	0	0	0	0	0	0	0	0	0	0	0	0	0
jagn	0	0	0	1	0	0	0	1	2	0	0	0	0	0	3	4	0	0	0	0	0	1	0	1	0	0	1	0	0	1	0	0	1	0	1	0	0	0	0	1	0	2	0	3	0	0	0	0	0
kat-60L1	0	0	0	0	0	0	0	0	0	0	0	0	0	0	0	0	0	0	0	0	0	0	0	0	0	0	0	0	0	0	0	0	0	0	0	0	0	0	0	0	0	0	0	0	0	0	0	0	0
Hat1	0	0	0	1	0	0	0	0	0	0	0	0	0	0	0	0	0	0	1	0	0	0	0	1	0	0	0	0	0	0	0	0	0	0	0	0	0	0	0	0	0	0	0	0	0	0	0	0	0
Rpn5	0	1	1	1	1	0	0	1	1	0	2	0	1	3	0	1	0	0	3	0	0	0	0	1	0	6	3	0	0	0	0	0	1	1	2	0	0	0	2	1	0	2	0	1	0	0	0	0	0
CG1218	0	0	3	0	0	0	0	0	0	0	0	0	0	0	0	0	0	0	0	0	0	0	0	0	0	0	0	0	0	0	0	0	0	0	0	0	0	0	0	0	0	0	0	0	0	0	0	0	0
CG2046	0	1	0	0	0	0	0	0	0	0	2	0	1	2	0	0	1	0	0	0	0	0	0	0	0	0	3	0	0	0	0	0	0	0	1	0	0	0	0	2	0	2	0	3	0	1	0	0	1
CG10979	0	0	0	2	0	0	1	0	0	0	0	0	0	0	0	0	1	0	0	0	1	0	0	0	0	2	0	0	0	0	0	0	0	0	0	0	0	0	2	0	0	0	0	0	0	0	0	0	0
CG11000	0	0	0	0	0	0	0	0	0	0	0	0	0	0	0	0	0	0	0	0	0	0	0	0	0	0	0	0	0	0	0	0	0	0	0	0	0	0	1	0	0	0	0	0	0	0	0	0	0
CG42675	0	0	0	0	0	0	0	0	0	0	0	0	0	0	0	0	0	0	0	0	0	0	0	0	0	0	0	0	0	0	0	0	0	0	0	0	0	0	0	0	0	0	0	0	0	0	0	0	0
Hpr1	0	0	0	0	0	0	0	0	0	1	0	0	0	0	0	1	0	0	0	0	0	0	0	0	0	0	0	0	0	0	0	0	0	0	0	0	0	0	0	1	0	1	0	2	0	0	0	0	0
CG46303	0	0	0	0	0	0	0	0	0	0	0	0	0	0	0	0	0	0	0	0	0	0	0	0	0	0	0	0	0	0	0	0	0	0	0	0	0	0	0	0	0	0	0	0	0	0	0	0	0
CG2023	0	0	0	0	0	0	0	0	1	1	1	0	0	0	0	1	0	0	1	0	0	1	0	0	0	1	0	0	1	0	0	0	0	0	0	0	0	0	1	0	0	0	0	0	0	0	0	0	0
dgrn	0	0	1	0	0	0	0	0	0	1	1	0	0	0	0	0	0	0	0	0	0	0	0	0	0	0	1	0	0	0	0	0	0	1	1	0	0	0	0	1	0	0	0	0	0	0	0	1	1
glob3	0	0	0	0	0	0	0	0	0	0	0	0	0	0	0	0	0	0	0	0	0	0	0	0	0	0	0	0	0	0	0	0	0	0	0	0	0	0	0	0	0	0	0	0	0	0	0	0	0
CG1208	0	3	0	0	0	0	0	3	0	1	1	0	0	1	0	0	0	0	0	0	0	0	0	0	0	0	3	0	1	1	0	0	6	0	0	0	0	0	0	3	0	2	0	4	0	0	0	0	0
CR45192	0	0	0	0	0	0	0	1	2	0	0	0	0	0	1	0	0	0	0	0	0	0	0	0	0	0	0	1	1	0	0	0	0	0	0	0	0	0	0	2	0	1	0	1	0	0	0	0	0
CG1213	9	23	0	0	13	1	2	21	3	8	20	0	3	12	7	0	2	1	0	0	0	11	0	5	0	0	10	5	1	3	1	1	26	0	1	0	0	1	0	17	1	29	0	26	0	0	0	0	0
CG14676	0	0	0	0	0	0	0	0	0	0	0	0	0	0	0	0	0	0	0	0	0	0	0	0	0	0	0	0	0	0	0	0	0	0	0	0	0	0	0	0	0	0	0	0	0	0	0	0	0
disp	0	0	0	0	0	0	0	0	0	0	0	0	0	0	0	0	0	0	0	0	0	0	0	0	0	0	0	0	0	0	0	0	0	0	0	0	0	0	0	0	0	1	0	1	0	0	0	1	0
ECSIT	0	0	0	0	0	0	0	0	0	0	0	0	0	0	1	1	0	0	0	0	0	1	0	0	0	1	0	0	0	0	0	0	0	1	1	0	0	0	0	2	0	0	0	1	0	0	0	0	0
CG2017	0	1	0	1	0	0	0	1	0	0	0	0	0	0	0	10	0	0	2	0	0	0	0	0	0	4	2	0	0	0	0	0	0	0	0	1	0	1	9	0	1	1	0	2	0	0	0	0	1
CR46133	0	0	0	0	0	0	0	0	0	0	0	0	0	0	0	0	0	0	0	0	0	0	0	0	0	0	0	0	0	0	0	0	0	0	0	0	0	0	0	0	0	0	0	0	0	0	0	0	0
Obp83b	0	0	0	0	0	0	0	0	0	0	0	0	0	0	0	0	0	0	0	0	0	0	0	0	0	0	0	0	0	0	0	0	0	0	0	0	0	0	0	0	0	0	0	0	0	0	0	0	0
Rm62	3	12	17	24	3	1	0	11	3	7	8	0	3	7	2	21	4	5	16	0	0	3	1	3	5	25	8	6	3	0	4	0	9	3	14	3	0	4	27	8	1	9	0	9	0	2	0	4	4
Gasp	0	0	0	0	0	0	0	0	0	0	0	0	0	0	0	0	0	0	0	0	0	0	0	0	0	0	0	0	0	0	0	0	0	0	0	0	0	0	0	0	0	0	0	0	0	0	0	0	0
NPFR	0	0	0	1	0	0	0	0	0	0	0	0	0	0	0	0	0	0	0	0	0	0	0	0	0	0	0	0	0	0	0	0	0	0	0	0	0	0	0	0	0	0	0	0	0	0	0	0	0
Osi24	0	0	0	1	0	0	0	0	0	0	0	0	0	0	0	0	0	0	0	0	0	0	0	0	0	0	0	0	0	0	0	0	0	0	0	0	0	0	0	0	0	0	0	0	0	0	0	0	0
Osi6	0	0	0	0	1	0	0	0	0	0	0	0	0	0	0	0	0	0	0	0	0	0	0	0	0	0	0	0	0	0	0	0	0	0	0	0	0	0	0	0	0	0	0	0	0	0	0	0	0
CG17919	0	0	0	0	0	0	0	0	0	0	0	0	0	0	0	0	0	0	0	0	0	0	0	0	0	0	0	0	0	0	0	0	0	0	0	0	0	0	0	0	0	0	0	0	0	0	0	0	0
SmD2	2	2	1	2	4	0	0	0	2	0	4	0	1	1	1	5	1	0	2	0	0	1	0	1	1	0	3	2	0	0	0	2	4	0	1	0	0	0	2	0	0	2	0	6	0	0	0	0	0
CG18048	0	0	0	1	0	0	0	0	0	1	0	0	0	0	0	0	0	0	0	0	0	0	0	0	0	0	0	0	0	0	0	0	0	0	0	1	0	0	0	0	0	0	0	0	0	0	0	0	0
Pak	0	2	0	3	0	0	0	1	0	0	0	0	0	1	0	1	0	0	5	0	0	0	0	0	1	3	2	0	0	0	0	0	2	1	3	1	0	0	10	1	0	1	0	0	0	0	1	3	0
CG42724	0	0	4	3	0	0	0	0	1	1	0	0	0	0	0	7	0	0	1	0	0	0	0	0	0	4	0	0	0	0	2	0	0	0	1	0	0	0	2	0	0	0	0	1	1	0	0	1	0
CG10286	0	0	3	0	0	0	1	2	0	0	1	0	0	1	0	2	0	0	0	0	0	1	0	1	0	1	1	0	1	0	0	0	0	0	1	0	0	0	3	0	0	1	0	2	0	0	0	1	1
CRAT	0	0	0	0	0	0	0	1	0	0	0	0	0	1	1	0	0	0	1	0	0	3	0	0	0	0	0	0	0	3	0	0	4	0	0	0	0	0	0	1	0	1	1	0	0	0	0	0	0
CG42564	0	0	0	0	0	0	0	0	0	0	0	0	0	0	0	0	0	0	0	0	0	0	0	0	0	0	0	0	0	0	0	0	0	0	0	0	0	0	0	0	0	0	0	0	0	0	0	0	0
CG1024	0	0	1	0	0	0	0	0	0	0	0	0	0	0	0	0	0	0	0	0	0	0	0	0	0	0	1	0	0	0	0	0	0	0	1	0	0	0	0	0	0	0	0	0	0	0	0	1	0
CG42537	0	0	0	0	0	0	0	0	0	0	0	0	0	0	0	0	0	0	0	0	0	0	0	0	0	0	0	0	0	0	0	0	0	0	0	0	0	0	0	0	0	0	0	0	0	0	0	0	0
TfIIFalpha	0	0	2	1	0	0	1	0	0	1	0	1	0	1	1	0	0	1	0	0	0	0	0	0	0	1	1	1	0	0	0	0	1	0	5	0	0	0	1	0	0	2	0	1	0	0	0	0	0
godzilla	0	1	0	5	0	0	2	1	0	0	1	0	0	2	1	3	0	0	1	0	0	0	0	1	0	1	2	0	0	0	1	0	3	0	6	0	0	0	1	1	0	0	0	2	1	0	0	3	1
Dmtn	0	1	0	3	0	0	0	3	1	1	0	0	0	0	2	0	1	0	2	0	0	0	0	0	0	4	1	0	0	2	0	0	0	0	1	1	0	0	0	0	0	0	0	1	2	0	0	0	0
gpp	1	0	0	3	0	0	0	0	0	1	1	0	0	0	0	3	0	0	1	0	0	0	0	1	0	2	1	0	2	0	0	0	0	2	3	1	0	1	1	0	0	0	0	0	0	0	0	4	0
CR44017	0	0	0	0	0	0	0	0	0	0	0	0	0	0	0	0	0	0	0	0	0	0	0	0	0	0	0	0	0	0	0	0	0	0	0	0	0	0	0	0	0	0	0	0	0	0	0	0	0
CG9727	0	2	0	0	0	0	0	0	0	0	1	0	0	0	1	2	0	0	1	0	0	0	0	0	0	3	1	0	0	0	0	0	0	0	1	0	0	0	2	0	0	0	0	1	0	0	0	1	0
Zif	0	1	0	0	0	0	0	0	0	1	1	0	0	0	0	1	1	0	0	0	0	0	0	0	0	0	0	0	0	0	0	0	0	0	0	0	0	0	0	0	0	0	0	0	0	0	0	0	0
Neurochondrin	0	0	0	0	0	0	0	0	0	0	0	0	0	0	0	0	0	0	0	0	0	0	0	0	0	0	0	0	0	0	0	0	0	0	0	0	0	0	0	0	0	0	0	0	0	0	0	0	0
CG15186	0	0	0	0	0	0	0	0	0	0	0	0	0	0	0	0	0	0	0	0	0	0	0	0	0	0	0	0	0	0	0	0	0	0	0	0	0	0	2	0	0	0	0	0	0	0	0	0	0
dpr11	0	0	0	0	0	0	0	0	0	0	0	0	0	0	0	0	0	0	0	0	0	0	0	0	0	0	0	0	0	0	0	0	0	0	0	0	0	0	0	0	0	0	0	0	0	0	0	0	0
CG15177	0	0	0	0	0	0	0	0	0	0	0	0	0	0	0	0	0	0	0	0	0	0	0	0	0	0	0	0	0	0	0	0	0	0	0	0	0	0	0	0	0	0	0	0	0	0	0	0	0
CG31286	0	0	0	0	0	0	0	0	0	0	0	0	0	0	0	0	0	0	0	0	0	0	0	0	0	0	0	0	0	0	0	0	0	0	0	0	0	0	0	0	0	0	0	0	0	0	0	0	0
CG1315	2	10	0	1	7	0	5	10	1	1	4	0	3	3	3	0	0	0	0	0	0	1	0	5	1	0	7	1	5	0	0	0	13	0	0	0	0	2	0	15	0	9	0	11	0	0	0	0	0
Taf1	0	0	0	0	0	0	0	0	1	0	0	0	0	0	0	0	0	0	0	0	0	0	0	0	0	1	0	0	0	0	0	0	0	0	2	0	0	0	0	0	0	0	0	1	0	0	0	0	0
CG1307	1	1	0	0	0	0	0	3	4	2	1	0	0	2	0	2	0	1	1	0	0	1	0	0	0	2	3	2	1	0	0	1	1	0	4	2	1	0	1	1	1	0	0	7	0	0	0	0	2
twr	0	4	1	5	4	0	2	2	0	6	4	0	1	2	2	2	3	1	2	0	0	6	0	1	0	3	7	1	4	1	1	0	3	0	2	0	0	1	5	2	0	4	0	2	0	0	1	0	0
agt	0	0	0	2	1	0	0	1	0	0	0	0	0	0	0	1	0	0	0	0	0	0	0	0	0	0	0	0	0	0	0	0	3	0	1	0	0	0	2	2	0	1	0	0	0	0	0	0	1
lab	0	0	0	0	0	0	0	0	0	0	0	0	0	0	0	0	0	0	0	0	0	0	0	0	0	0	0	0	0	0	0	0	0	1	0	0	0	0	0	1	0	0	0	0	1	0	0	0	0
Ama	0	0	0	0	0	0	0	0	0	0	0	0	0	0	0	0	0	0	0	0	0	0	0	0	0	0	0	0	0	0	0	0	0	0	0	0	0	0	0	0	0	0	0	0	0	0	0	0	0
CR42651	0	0	0	0	0	0	0	0	0	1	0	0	0	0	0	3	0	0	3	0	0	0	0	0	0	0	0	0	0	0	0	0	0	0	0	0	0	0	0	0	1	0	0	0	0	0	0	0	0
CR45915	0	0	0	0	0	0	0	0	0	0	0	0	0	0	0	0	0	0	0	0	0	0	0	0	0	0	0	0	0	0	0	0	0	0	0	0	0	0	0	0	0	0	0	0	0	0	0	0	0
Antp	0	0	0	0	0	0	0	0	0	0	0	0	0	0	0	0	0	0	0	0	0	0	0	0	0	0	0	0	0	0	0	0	0	0	0	0	0	0	0	0	0	0	0	0	0	0	0	0	0
Sodh-1	1	1	0	0	0	0	0	1	0	1	0	0	0	0	0	0	2	0	0	0	0	0	0	0	0	0	2	2	2	0	0	0	1	0	0	0	0	0	0	0	0	1	0	0	0	0	0	0	0
CG1979	0	0	0	0	0	0	0	0	0	0	0	0	0	0	0	0	0	0	0	0	0	0	0	0	0	0	0	0	0	0	0	0	0	0	0	0	0	0	0	0	0	0	0	0	0	0	0	0	0
dj	0	0	0	0	0	0	0	0	0	1	0	0	0	0	0	0	0	0	0	0	0	0	0	0	0	0	0	0	0	0	0	0	0	0	0	0	0	0	0	0	0	0	0	0	0	0	0	0	0
CG1988	0	0	0	0	0	0	0	0	0	0	0	0	0	0	0	0	0	0	0	0	0	0	0	0	0	0	0	0	0	0	0	0	0	0	0	0	0	0	0	0	0	0	0	0	0	0	0	0	0
CG1105	0	0	0	1	1	0	0	0	0	0	0	0	0	0	0	0	0	0	0	0	0	0	0	0	0	1	0	0	0	0	0	0	0	0	0	0	0	0	0	0	0	0	0	0	0	0	0	0	0
CG1965	0	0	1	0	1	0	0	0	0	0	1	0	0	0	0	3	0	0	2	0	0	0	0	0	0	3	1	0	0	0	0	0	1	0	2	0	0	0	1	0	0	0	0	0	0	0	0	0	1
Ufl1	0	0	0	1	0	0	0	0	0	0	0	0	0	0	0	0	0	0	0	0	0	1	0	0	0	1	0	1	0	0	0	0	0	0	0	0	0	0	1	0	0	0	0	1	0	0	0	0	0
CR45908	0	0	0	0	0	0	0	0	0	0	0	0	0	0	0	0	0	0	0	0	0	0	0	1	0	0	0	0	0	0	0	0	0	0	0	0	0	0	0	0	0	0	0	0	0	0	0	0	0
CG1943	0	3	0	7	1	0	0	0	0	1	0	0	1	0	1	0	0	0	0	0	0	0	0	0	0	0	0	0	0	0	0	0	1	0	0	0	0	0	0	1	0	0	0	0	0	0	2	0	0
Ref1	1	4	4	1	4	0	0	1	2	1	2	0	1	0	0	7	0	1	0	0	0	2	0	0	1	3	3	2	1	1	0	0	0	0	4	0	0	0	7	2	0	3	0	4	2	0	0	1	2
Dpck	1	1	0	0	1	0	1	0	0	0	1	0	0	1	1	1	1	0	0	0	0	0	0	0	0	0	1	0	0	0	0	0	0	0	0	0	0	0	0	2	0	0	0	0	1	0	0	0	0
Tailor	0	1	1	0	1	0	0	0	0	0	0	0	0	0	0	0	0	0	0	0	0	1	0	1	0	2	0	0	0	0	0	0	1	0	0	1	0	0	0	0	0	0	0	0	0	0	0	0	0
CR45907	0	0	0	0	0	0	0	0	0	0	0	0	0	0	0	0	0	0	0	0	0	0	0	0	0	0	0	0	0	0	0	0	0	0	0	0	0	0	0	0	0	0	0	0	0	0	0	0	0
alphaTub84B	1	14	4	36	17	0	4	12	5	24	9	1	1	12	6	48	19	4	13	0	1	4	1	2	2	13	11	5	1	2	2	1	12	1	16	3	1	1	70	9	1	10	0	16	3	0	0	5	5
CR43685	0	0	0	1	0	0	0	0	0	1	0	0	0	0	0	2	0	0	2	0	0	0	0	0	0	0	0	1	0	0	0	0	1	1	0	0	0	0	0	0	0	0	0	0	0	0	0	0	0
e(y)2b	0	0	0	0	0	0	0	0	0	0	0	0	0	0	0	0	0	0	0	0	0	0	0	0	0	0	0	0	0	0	0	0	0	0	0	0	0	0	0	0	0	0	0	0	0	0	0	0	0
Alh	0	0	3	2	0	0	0	0	0	2	0	0	0	0	0	3	0	1	4	0	0	0	0	0	0	2	1	0	0	0	0	0	0	1	5	0	0	0	3	1	0	0	0	0	0	0	0	4	2
Mlp84B	0	0	0	0	0	0	0	0	0	0	0	0	0	1	0	0	0	0	0	0	0	0	0	0	0	0	0	0	0	0	0	0	0	0	0	0	0	0	0	0	0	0	0	0	0	0	0	0	0
CG10098	0	0	0	2	0	0	0	0	0	1	0	0	0	0	0	1	0	0	1	0	0	0	0	0	0	0	0	0	0	0	0	0	0	0	0	0	0	0	2	0	0	0	0	0	0	0	0	0	0
CG10068	0	0	0	2	1	0	0	4	0	0	0	0	0	0	0	0	0	0	0	0	0	1	0	0	0	1	1	0	0	0	0	0	3	0	0	0	0	0	0	0	0	1	0	2	0	1	0	0	0
CR42875	0	0	0	0	1	0	0	0	0	0	0	0	0	0	0	0	0	0	1	0	0	0	0	0	0	0	0	0	0	0	0	0	0	0	0	0	0	0	0	0	0	0	0	0	0	0	0	0	0
CG31248	1	3	0	0	6	0	0	3	1	5	1	0	0	1	0	0	0	1	0	0	0	0	0	0	0	0	2	0	0	0	0	0	7	0	0	0	0	2	0	2	0	8	0	6	0	1	0	0	1
Fer1	0	0	0	2	0	0	0	0	0	0	0	0	0	0	0	0	0	0	0	0	0	0	0	0	0	0	0	0	0	0	0	0	0	0	0	0	0	0	0	0	0	0	0	0	0	0	0	0	0
CG2656	0	0	0	0	0	0	0	0	0	0	0	0	0	1	1	2	0	0	0	0	0	4	0	0	0	0	0	0	0	0	0	0	0	0	2	0	0	0	0	1	0	0	0	1	0	0	0	0	0
gfzf	0	1	0	0	0	0	0	0	0	0	0	0	0	0	1	0	0	0	0	0	0	0	0	0	0	0	0	0	0	0	0	0	0	0	0	0	0	0	0	1	0	0	0	0	0	0	0	1	1
Sas-4	0	0	0	0	0	0	0	0	0	0	0	0	0	0	0	0	0	0	0	0	0	0	0	0	0	0	0	0	0	0	0	0	0	0	0	0	0	0	1	0	0	0	0	0	0	0	0	0	0
MAGE	0	0	0	0	0	0	0	0	1	0	0	0	0	1	0	0	0	0	0	0	0	0	0	0	0	0	1	0	0	0	0	0	2	0	0	0	0	0	0	1	0	0	0	0	0	0	0	0	0
sas	0	0	0	0	0	0	0	0	0	0	0	0	0	0	0	0	0	0	0	0	0	0	0	0	0	0	0	0	0	0	0	0	0	0	0	0	0	0	0	0	0	0	0	0	0	0	0	0	0
CG10055	0	0	1	1	1	0	1	0	0	1	0	0	0	0	0	2	1	0	0	0	0	0	0	0	0	0	0	0	0	0	0	0	0	0	1	0	0	0	1	0	0	0	0	0	0	0	0	1	0
lap	0	1	2	2	0	0	0	0	0	2	0	0	0	0	0	0	0	0	2	0	0	0	0	0	0	2	0	0	0	0	0	0	0	0	0	0	0	0	4	0	0	0	0	0	0	0	0	4	0
CG14609	0	0	0	0	0	0	0	0	0	0	0	0	0	0	0	0	0	0	0	0	0	0	0	0	0	0	0	0	0	0	0	0	0	0	0	0	0	0	0	0	0	0	0	0	0	0	0	0	0
CG14606	0	1	0	0	0	0	0	0	1	3	0	0	0	0	0	0	0	0	0	0	0	2	0	0	0	0	1	0	0	0	0	0	2	0	0	0	0	0	0	0	0	1	0	3	0	0	0	0	0
CG1234	0	0	0	1	0	0	0	0	0	1	1	0	1	0	0	0	0	1	0	0	0	0	0	0	1	1	1	0	0	0	1	0	0	0	2	0	0	0	2	0	1	0	0	0	0	0	0	0	0
CG10053	0	0	0	1	0	0	0	0	0	0	0	0	0	0	0	0	0	0	0	0	0	0	0	0	0	0	0	0	0	0	0	0	0	0	0	0	0	0	0	0	0	0	0	0	0	0	0	0	0
CG1227	0	1	0	0	0	0	0	0	1	0	1	0	0	0	0	0	0	1	0	0	0	0	0	0	0	0	0	0	0	1	0	0	0	0	0	0	0	0	0	1	0	0	0	1	0	0	0	0	0
CG10050	0	0	0	0	0	0	1	0	0	0	1	0	0	0	0	0	0	0	0	0	0	0	0	0	0	0	0	0	0	0	0	0	0	1	0	0	0	0	0	0	0	0	0	0	0	0	0	0	0
Syt4	0	0	0	0	0	0	0	0	0	0	0	0	0	0	0	0	0	0	0	0	0	0	0	0	0	0	0	0	0	0	0	0	0	0	0	0	0	0	0	0	0	0	0	0	0	0	0	0	0
CG14598	0	0	0	0	0	0	0	0	0	0	0	0	0	0	0	0	0	0	0	0	0	0	0	0	0	0	0	0	0	0	0	0	0	0	0	0	0	0	0	0	0	0	0	0	0	0	0	0	0
CG1142	0	1	0	1	0	0	2	1	0	2	0	0	0	1	0	2	0	0	0	0	0	0	0	1	0	1	1	1	0	0	0	0	2	0	1	0	0	0	2	0	0	0	0	0	0	0	0	0	0
scaRNA:MeU5-C46	0	0	0	0	0	0	0	0	0	0	0	0	0	0	0	0	0	0	0	0	0	0	0	0	0	0	0	0	0	0	0	0	0	0	0	0	0	0	0	0	0	0	0	0	0	0	0	0	0
snRNA:7SK	0	8	8	4	0	0	0	0	0	3	8	0	3	0	0	10	1	0	6	0	0	0	0	1	0	8	6	0	1	0	0	0	0	1	9	3	0	2	11	1	1	1	0	3	0	0	1	2	1
alpha-Est10	0	0	0	1	0	0	0	0	0	0	0	0	0	0	0	0	0	0	0	0	0	0	0	0	0	0	0	0	0	0	0	0	0	0	0	0	0	0	0	0	0	0	0	0	0	0	0	1	0
CG42656	0	0	0	0	0	0	0	0	0	0	0	0	0	0	0	0	0	0	0	0	0	0	0	0	0	0	1	0	2	0	0	0	0	0	0	1	0	0	0	1	0	0	0	0	0	0	0	0	0
alpha-Est9	1	1	4	18	0	0	1	0	0	0	0	0	0	0	0	1	0	1	2	0	0	0	0	1	0	6	2	0	2	0	0	0	2	0	2	1	0	0	27	1	0	0	0	0	3	0	0	3	1
Mics1	0	0	0	1	0	0	0	0	0	0	0	0	0	0	0	0	0	0	0	0	0	0	0	0	0	0	0	0	0	0	0	0	0	0	0	0	0	0	0	0	0	0	0	0	0	0	0	0	0
alpha-Est8	0	2	0	0	1	0	0	0	0	0	0	0	0	0	0	0	0	0	0	0	0	0	0	0	0	0	0	0	0	0	0	1	0	0	0	0	0	0	0	0	0	0	0	2	0	0	0	1	0
alpha-Est7	0	0	0	0	0	0	0	2	0	0	0	0	1	0	0	0	0	0	0	0	0	0	0	0	0	0	0	0	1	0	0	0	0	0	0	0	0	0	0	0	0	0	0	0	0	0	0	0	0
alphaTub84D	1	1	0	0	5	0	0	1	0	1	2	0	1	2	0	3	0	0	1	0	0	0	1	0	0	0	2	1	0	1	0	0	2	0	1	0	0	0	1	0	0	0	0	2	0	0	0	0	1
alpha-Est5	0	3	0	1	3	0	0	0	1	2	1	0	1	3	2	0	0	0	0	0	0	3	0	0	1	0	5	0	0	1	0	0	7	0	1	0	1	1	0	2	0	2	0	1	0	0	0	0	0
alpha-Est4	0	0	0	0	0	0	0	0	0	0	1	0	1	0	0	0	0	0	0	0	0	0	0	0	0	0	0	0	0	0	0	0	0	0	0	0	0	0	0	0	0	0	0	0	0	1	0	0	0
CR46128	0	0	0	0	0	0	0	0	0	0	0	0	0	0	0	0	0	0	0	0	0	1	0	0	0	0	1	0	0	0	0	0	0	0	0	0	0	0	0	0	0	0	0	0	0	0	0	0	0
alpha-Est3	1	0	0	0	0	0	0	0	0	2	0	0	0	0	0	0	0	0	0	0	0	0	0	0	2	0	1	0	0	0	0	0	0	0	0	0	0	0	0	0	0	0	0	1	1	0	0	0	0
alpha-Est2	0	0	0	0	0	0	0	0	0	0	1	0	0	0	0	0	0	0	0	0	0	0	0	0	0	0	1	0	0	0	0	0	0	0	0	0	0	0	0	0	0	0	0	0	0	0	0	0	0
alpha-Est1	0	2	0	1	1	0	0	0	3	0	0	0	1	1	0	0	0	0	1	0	0	0	0	0	0	0	1	0	0	0	0	0	1	0	0	0	0	0	2	0	0	1	0	2	0	0	0	0	0
Nlg3	0	0	0	0	0	0	0	0	0	0	0	0	0	0	0	0	0	0	0	0	0	0	0	0	0	0	0	0	0	0	0	0	0	0	0	0	0	0	0	0	0	0	0	0	0	0	0	0	0
Nlg1	0	0	0	0	0	0	0	0	0	0	0	0	0	0	0	0	0	0	0	0	0	0	0	0	0	0	0	0	0	0	0	0	0	0	0	0	0	0	0	0	0	0	0	0	0	0	0	0	0
pyd3	0	0	0	0	0	0	0	0	0	0	0	0	0	0	0	0	0	0	0	0	0	0	0	0	0	0	1	0	0	0	0	0	0	0	0	0	0	0	0	0	0	0	0	0	0	0	0	0	0
Sp7	0	0	0	0	0	0	0	0	0	0	0	0	0	0	0	0	0	0	0	0	0	0	0	0	0	0	0	0	0	0	0	0	0	0	0	0	0	0	0	0	0	0	0	0	0	0	0	0	0
CG11286	0	0	0	0	0	0	0	0	0	0	0	0	0	0	0	0	0	0	0	0	0	0	0	0	0	0	0	0	0	0	0	0	0	0	0	0	0	0	0	0	0	0	0	0	0	0	0	0	0
CG18747	0	5	0	0	3	0	0	0	3	1	0	0	0	3	2	0	0	0	0	0	0	5	0	1	0	0	6	0	0	0	0	0	2	0	0	0	0	1	0	3	0	1	0	3	0	0	0	0	0
CG18745	0	4	3	2	4	0	1	3	1	5	2	0	0	3	5	0	0	0	1	0	0	0	0	0	0	2	5	1	0	0	0	0	4	0	2	0	0	1	9	5	1	2	0	0	1	0	0	0	0
CG18748	1	9	0	0	3	0	0	2	7	3	6	0	0	3	1	0	0	0	2	0	1	1	0	1	1	0	6	2	0	0	1	0	2	0	2	1	0	2	7	3	0	2	0	3	0	0	0	1	1
CG18746	0	0	0	0	0	0	0	0	0	1	0	0	0	0	0	0	0	0	0	0	0	0	0	0	0	0	0	0	0	0	0	0	0	0	0	0	0	0	0	0	0	1	0	0	0	0	0	1	0
CG10086	0	1	0	0	1	0	0	0	0	3	1	0	0	1	1	0	0	0	0	0	0	0	0	0	0	0	3	1	1	0	0	0	0	0	0	0	0	1	2	0	0	0	0	2	0	0	0	1	1
CG2641	0	0	0	0	0	0	0	0	0	0	0	0	0	0	0	2	0	0	0	0	0	0	0	0	0	5	0	0	0	0	0	0	0	0	1	0	0	0	2	0	0	0	0	0	0	0	1	0	0
CG18744	0	0	0	2	0	0	0	0	0	1	0	0	0	0	1	0	3	0	0	0	0	0	0	0	0	0	0	0	0	0	0	0	1	1	0	0	0	0	0	0	0	2	0	1	0	0	0	2	1
CG18268	0	0	0	0	0	0	0	0	0	0	0	0	0	0	0	0	0	0	0	0	0	0	0	0	0	0	0	0	0	0	0	0	0	0	0	0	0	0	0	0	0	0	0	0	0	0	0	0	0
CG2993	0	0	0	0	0	0	0	0	0	0	0	0	0	0	0	0	0	0	0	0	0	0	0	0	0	0	0	0	0	0	0	0	0	0	0	0	0	0	0	0	0	0	0	0	0	0	0	0	0
sgll	0	6	3	0	6	0	2	3	5	3	7	0	0	6	2	5	1	0	1	1	0	3	0	3	0	4	4	3	0	0	1	0	6	0	1	1	0	2	2	0	0	3	0	3	1	0	0	0	1
CG31473	0	1	0	0	0	0	0	0	0	0	0	0	0	0	0	0	0	0	0	0	0	0	0	0	0	0	0	0	0	0	0	0	0	0	0	0	0	0	0	0	0	0	0	0	0	0	0	0	0
CG34384	0	0	0	0	0	0	0	0	0	0	0	0	0	0	0	0	0	0	0	0	0	0	0	0	0	0	0	0	0	0	0	0	0	0	0	0	0	0	0	0	0	0	0	0	0	0	0	0	0
CG17816	0	0	0	2	0	0	0	0	0	0	0	0	0	0	0	0	0	0	0	0	0	0	0	0	0	0	0	0	0	0	0	0	0	0	0	0	0	0	1	0	0	0	0	0	0	0	0	2	0
ArgRS-m	0	1	0	0	0	0	0	0	0	1	0	0	0	0	0	1	0	0	1	0	0	0	0	0	0	0	0	0	0	0	0	0	0	0	0	0	0	0	1	1	0	0	0	0	0	0	0	0	0
mRpS9	1	4	0	3	0	0	0	1	1	1	1	0	0	0	0	3	2	0	1	0	0	1	0	1	0	1	3	2	1	0	0	0	2	0	1	1	0	1	2	0	0	5	0	3	0	0	0	0	1
wtrw	0	0	0	0	0	0	0	0	0	0	0	0	0	0	0	0	0	0	0	0	0	0	0	0	0	0	0	0	0	0	0	0	0	0	0	0	0	0	0	0	0	0	0	0	0	0	0	0	0
EMC1	0	0	0	1	1	0	0	0	0	0	1	1	0	0	0	1	0	0	0	0	0	0	1	1	1	1	2	1	0	1	0	0	0	0	0	0	0	0	2	0	0	0	0	1	0	0	1	0	0
Taf7	0	1	0	1	0	0	0	0	0	0	0	0	0	1	0	0	0	0	0	0	0	0	1	0	0	0	1	1	0	0	0	0	0	0	0	0	0	0	1	0	0	0	0	0	0	0	0	0	0
Prat	0	0	0	2	1	0	0	1	0	0	0	0	0	0	0	0	0	0	1	0	0	0	0	0	0	0	0	0	0	0	0	0	0	0	0	0	0	0	1	0	0	0	0	0	0	0	0	0	0
CG2846	0	4	0	1	0	0	0	4	0	1	6	0	0	2	0	1	1	0	0	0	0	1	0	0	0	1	3	1	0	1	0	0	0	0	0	0	0	0	1	4	0	0	0	4	0	1	0	1	0
CG2678	0	0	0	0	0	0	0	0	0	0	0	0	0	0	0	0	0	0	0	0	0	1	0	0	0	0	0	0	0	0	0	0	0	0	0	0	0	0	0	0	0	0	0	0	0	0	0	0	0
CG10445	0	0	0	0	0	0	0	1	0	0	0	0	1	0	0	0	0	0	0	0	0	0	0	0	0	0	0	0	0	0	0	0	0	0	0	0	0	0	0	0	0	0	0	0	0	0	0	0	0
lds	0	0	0	0	0	0	0	0	0	0	0	0	0	0	0	0	0	0	0	0	0	0	0	0	0	0	0	0	0	0	0	0	0	0	2	0	0	0	0	0	0	0	0	0	0	0	0	0	0
dsx	0	2	0	2	0	0	0	0	0	0	3	0	0	1	0	0	1	0	0	0	0	0	0	0	0	1	2	0	0	0	0	0	1	0	2	1	0	1	5	1	0	0	0	0	0	0	0	0	0
CD98hc	0	0	0	2	1	0	1	0	0	2	0	0	0	0	0	1	0	0	0	0	0	0	0	0	0	2	2	0	0	0	0	0	2	0	0	0	1	0	2	0	0	0	0	1	0	0	0	1	0
CG2781	0	0	0	0	1	0	0	0	0	0	0	0	1	0	0	0	0	0	0	0	0	1	0	0	0	0	0	0	0	0	0	0	0	0	0	0	0	0	0	0	0	0	0	0	0	0	0	0	0
PIG-H	0	3	0	0	0	0	0	0	0	1	0	0	0	0	0	0	0	0	0	0	1	0	0	1	0	0	4	0	1	0	0	0	0	0	0	0	0	0	0	1	0	1	0	1	0	0	0	0	0
Kmn2	0	0	0	0	0	0	0	0	0	0	0	0	0	0	0	0	0	0	0	0	0	0	0	0	0	0	0	0	0	0	0	0	0	0	0	0	0	0	1	0	0	0	0	0	0	0	0	0	0
CG2698	0	0	0	0	0	0	0	0	0	0	0	0	0	0	0	0	0	0	0	0	0	0	0	0	0	3	0	0	0	0	0	0	0	0	0	0	0	0	0	1	0	0	0	0	0	0	0	0	0
CG2767	0	1	0	0	0	0	0	0	0	0	2	0	0	2	0	0	1	0	0	0	0	0	0	0	0	1	0	0	0	0	0	1	0	0	0	0	1	0	0	1	0	0	0	0	0	0	0	0	0
CG3223	0	0	0	0	0	0	0	0	0	0	0	0	0	0	0	0	0	0	1	0	0	1	0	0	0	0	0	0	0	0	0	0	0	0	0	0	0	0	0	1	0	0	0	0	0	0	0	0	0
CG10435	1	0	0	0	0	0	0	0	0	1	0	0	0	0	0	1	0	0	1	0	0	0	0	0	0	1	0	0	0	0	0	1	0	0	0	0	0	0	0	0	0	0	0	0	0	0	0	0	1
Pbp95	0	0	0	0	0	0	0	0	0	0	0	0	0	0	0	1	0	0	0	0	0	0	0	0	0	0	0	0	0	0	0	0	0	0	0	0	0	0	0	0	0	0	0	0	0	0	0	0	0
CG2747	0	1	0	1	0	0	0	0	0	1	0	0	0	0	1	0	0	2	0	0	0	0	0	0	0	0	1	1	0	0	0	0	0	0	0	0	0	0	2	0	0	0	0	1	0	0	0	0	0
ImpE3	0	0	0	0	0	0	0	0	0	0	0	0	0	0	0	0	0	0	0	0	0	0	0	0	0	0	0	0	0	0	0	0	0	0	0	0	0	0	0	0	0	0	0	0	0	0	0	0	0
CG10903	0	1	0	1	0	0	1	0	1	1	0	0	0	0	0	1	0	0	0	0	0	0	0	0	0	0	0	1	1	0	0	0	0	0	0	0	0	0	2	0	0	2	0	2	0	0	0	0	0
CG11035	0	0	0	0	0	0	0	0	1	0	2	0	0	0	0	1	0	0	0	0	0	0	0	0	0	0	0	0	0	0	0	0	0	0	1	0	0	0	0	0	0	0	0	1	0	0	0	0	0
unc-45	0	0	0	1	0	0	0	0	0	0	0	0	0	2	0	0	0	0	0	0	0	0	0	1	0	0	0	0	0	0	0	0	1	0	0	1	1	0	0	0	0	0	0	1	0	0	0	1	0
CR44936	0	0	0	0	0	0	0	0	0	0	0	0	0	0	0	0	0	0	0	0	0	0	0	0	0	0	0	0	0	0	0	0	0	0	0	0	0	0	0	0	0	0	0	0	0	0	0	0	0
CG7900	0	2	0	0	0	0	2	0	1	1	3	0	1	0	1	0	0	0	1	0	0	1	0	0	0	1	0	0	1	0	0	0	0	0	0	0	0	0	0	2	0	1	0	2	0	0	0	0	0
puc	0	4	7	10	1	0	0	1	1	0	1	0	1	2	1	7	4	1	2	0	0	0	0	0	0	0	5	2	1	0	1	0	5	0	1	1	1	0	22	0	0	0	0	1	1	0	0	18	1
CR44331	0	0	0	0	0	0	0	0	0	0	0	0	0	1	0	0	0	0	0	0	0	0	1	0	0	0	0	0	0	0	0	0	0	0	0	0	0	0	0	0	0	0	0	0	0	0	0	0	0
CG7878	0	0	0	0	1	0	0	0	2	1	0	0	0	1	0	4	0	0	1	0	0	0	0	0	0	0	0	1	0	0	0	0	0	0	1	0	0	0	1	0	0	1	0	0	1	0	0	2	0
CG9667	0	1	1	0	0	0	0	0	0	0	0	0	0	0	0	0	0	1	0	0	0	0	0	0	0	0	1	0	0	0	0	0	1	0	0	0	0	0	0	0	0	0	0	1	0	0	0	0	0
Gie	0	0	0	2	0	0	0	0	0	2	1	0	0	2	0	0	0	0	0	0	1	0	0	1	0	1	1	0	0	0	0	0	2	0	0	0	0	1	2	0	1	0	0	0	0	0	0	0	0
grn	0	0	0	0	0	0	0	0	0	0	0	0	0	0	0	0	0	0	0	0	0	0	0	0	0	0	0	0	0	0	0	0	0	0	0	0	0	0	0	0	0	0	0	0	0	0	0	0	0
CG7800	0	0	0	0	0	0	0	0	0	0	0	0	0	0	0	0	0	0	1	0	0	0	0	0	0	0	0	0	0	0	0	0	0	0	0	0	0	0	0	0	0	0	0	0	0	0	0	0	0
CR45549	0	0	0	0	0	0	0	0	0	0	0	0	0	0	0	0	0	0	0	0	0	0	0	0	0	0	0	0	0	0	0	0	0	0	0	0	0	0	0	0	0	0	0	0	0	0	0	0	0
DNApol-iota	0	0	0	2	0	0	0	0	0	0	0	0	1	0	0	1	0	0	2	0	0	0	0	0	0	0	1	2	0	0	0	0	2	0	0	0	0	0	1	0	0	0	0	0	0	0	0	2	0
Ada2b	0	0	0	2	0	0	0	2	0	0	0	0	0	0	0	4	0	0	0	0	0	0	0	0	0	0	0	0	0	0	0	0	0	0	3	0	0	0	0	0	0	0	0	1	1	0	0	0	0
CG9636	0	0	0	0	0	0	0	0	0	0	0	0	0	0	0	0	0	0	0	0	0	0	0	0	0	1	1	0	0	0	0	0	1	0	0	0	0	0	0	0	0	0	0	0	0	0	0	1	0
CG15864	0	0	0	0	0	0	0	0	0	0	0	0	0	0	0	0	0	0	0	0	0	0	0	0	0	0	0	0	0	0	0	0	0	0	0	0	0	0	0	0	0	0	0	0	0	0	0	0	0
mtg	0	0	0	0	0	0	0	0	0	0	0	0	0	0	0	0	0	0	0	0	0	0	0	0	0	0	0	0	0	0	0	0	0	0	0	0	0	0	0	0	0	1	0	0	0	0	0	0	0
CR18228	0	2	0	0	0	0	0	1	0	0	1	0	0	0	1	0	1	0	0	0	0	0	0	1	1	0	2	0	0	0	0	0	0	0	0	0	0	0	0	0	0	0	0	3	0	0	0	1	0
RpA-70	0	1	1	3	0	0	0	0	0	0	0	0	1	0	0	0	0	0	0	0	0	0	0	0	0	1	0	0	0	0	0	0	1	0	1	0	0	0	5	0	0	0	0	1	0	0	0	0	0
Mcm2	0	0	0	0	1	0	0	0	0	0	0	0	0	0	0	0	0	0	0	0	0	0	0	0	0	1	0	0	0	0	0	0	0	0	0	0	0	0	0	0	0	0	0	0	0	0	0	0	0
CG9630	0	0	0	0	0	0	0	0	0	0	1	0	0	0	0	2	0	0	3	0	0	0	0	0	0	0	0	0	0	0	0	0	1	0	0	0	0	0	1	0	0	0	0	1	0	0	0	0	0
CR44318	0	0	0	0	0	0	0	0	0	2	0	0	0	1	0	0	0	0	0	0	0	0	0	0	0	0	0	0	1	0	0	0	0	0	0	0	0	0	0	0	0	1	0	0	0	0	0	0	0
CG11671	3	12	0	0	8	2	4	3	6	6	19	0	9	9	3	1	2	3	0	0	1	6	0	5	0	0	14	2	5	1	0	2	15	0	0	0	0	3	2	4	0	18	0	20	0	0	0	0	1
CG11672	0	0	0	0	0	0	0	0	0	0	0	0	0	0	0	1	0	0	0	0	0	0	0	0	0	0	0	0	0	1	0	0	0	0	0	0	0	0	0	0	0	0	0	0	0	0	0	0	0
CG31464	0	0	0	0	0	0	0	0	0	0	0	0	0	0	0	1	0	0	0	0	0	0	0	0	0	0	0	0	0	0	0	0	0	0	0	0	0	0	0	0	0	0	0	0	0	0	0	0	0
CG31463	0	0	0	0	3	0	0	3	0	0	0	0	0	4	0	0	0	0	0	0	0	0	0	0	0	0	0	3	0	0	0	0	2	0	0	0	0	1	0	1	0	0	0	0	0	0	0	0	0
CG9626	0	0	0	0	0	0	0	0	0	0	0	0	0	0	0	0	0	0	0	0	0	0	0	0	0	0	0	0	0	0	0	0	0	0	0	0	0	0	0	0	0	0	0	0	0	0	0	0	0
mRpL1	0	0	0	0	0	0	0	0	0	1	1	0	0	0	0	0	0	0	2	0	0	1	0	0	0	0	0	1	0	0	0	0	3	0	3	0	0	0	2	1	0	1	0	0	0	0	0	0	0
nac	0	0	0	0	1	0	0	0	0	0	2	0	0	0	0	0	0	0	0	0	0	0	0	0	0	0	0	0	0	0	0	0	1	0	0	0	0	0	0	0	0	0	0	1	0	0	0	0	0
Sgt1	1	0	3	2	3	0	0	0	1	2	0	0	0	0	2	1	0	0	1	0	0	1	0	0	0	2	3	1	0	0	2	1	3	0	0	0	0	1	0	2	0	1	0	3	0	0	0	0	0
tex	0	0	0	0	0	0	0	0	0	0	0	0	1	0	0	0	1	0	0	0	0	0	0	0	0	0	0	0	0	0	0	0	0	0	1	0	0	0	0	0	0	0	0	0	0	0	0	0	0
CG7483	0	1	0	0	1	0	1	1	0	0	0	0	0	1	0	3	0	0	0	0	0	1	0	1	1	2	2	0	0	0	0	0	2	0	1	1	0	0	1	3	1	1	0	1	0	0	0	0	1
Coq2	0	0	1	0	0	0	0	1	1	0	2	0	2	0	0	0	0	0	0	0	0	0	0	0	0	0	0	1	0	0	0	0	0	0	0	0	0	0	0	0	0	0	0	0	0	0	0	0	0
CR45215	2	1	1	0	4	0	1	0	1	2	0	0	0	0	1	0	0	0	0	0	0	1	0	0	0	0	3	0	0	0	0	0	1	0	0	0	0	0	0	3	0	0	0	2	0	0	0	0	0
Ctr1B	1	1	0	2	18	0	1	7	0	10	1	0	2	6	0	0	2	1	0	1	1	1	0	4	2	0	5	3	1	1	0	0	3	1	0	1	0	2	0	4	0	1	0	12	0	1	0	0	0
Or85a	0	0	0	0	0	0	0	0	0	0	0	0	0	0	0	0	0	0	0	0	0	0	0	0	0	0	0	0	0	0	0	0	0	0	0	0	0	0	0	0	0	0	0	0	0	0	0	0	0
CG7443	0	0	0	0	0	0	0	0	0	0	0	0	0	0	0	0	0	0	0	0	0	0	0	0	0	0	0	0	0	0	0	0	0	0	0	0	0	0	0	0	0	0	0	0	0	0	0	0	0
COX7A	12	59	1	9	32	0	4	38	22	30	44	0	10	23	12	15	4	3	4	1	1	45	0	12	10	9	32	18	13	2	2	5	47	7	6	2	4	3	11	33	1	34	0	39	13	4	0	3	14
Arl2	0	1	0	0	1	0	0	0	0	0	0	0	0	0	0	2	0	0	0	0	0	0	0	0	0	0	1	0	0	0	0	0	0	0	0	0	0	0	0	0	0	0	0	0	0	0	0	0	0
CG9601	0	0	1	0	0	0	0	1	0	0	0	0	0	0	0	0	0	0	0	0	0	0	0	0	0	0	0	0	0	0	0	0	0	0	0	0	0	0	0	0	0	0	0	0	0	0	0	0	0
DppIII	0	2	0	2	1	0	0	0	0	1	1	0	1	1	1	0	1	0	0	0	0	0	0	0	1	0	0	1	2	0	0	0	1	0	1	0	0	0	2	0	0	0	0	1	0	0	0	2	0
CG7352	0	0	0	0	0	0	0	0	0	0	0	0	0	0	0	0	0	0	0	0	0	0	0	0	0	0	0	0	0	0	0	0	0	0	0	0	0	0	0	0	0	0	0	0	0	0	0	0	0
Atg13	0	2	0	0	1	0	0	0	0	2	2	1	0	0	0	0	1	1	1	0	0	1	0	1	0	3	1	1	0	0	0	0	5	0	2	0	0	0	0	0	0	0	0	0	0	0	0	0	3
stck	0	0	2	0	1	0	1	1	1	4	1	0	0	1	0	3	0	0	0	0	0	3	0	0	0	2	0	1	0	0	0	0	2	1	5	0	0	0	3	1	0	0	0	2	1	0	0	1	1
CG9684	0	0	1	2	0	0	0	0	0	0	0	0	0	1	0	0	0	0	0	0	0	0	0	0	0	2	1	0	0	0	0	0	0	0	1	0	0	0	0	0	0	0	0	0	0	0	0	0	0
CG45263	0	0	0	0	0	0	0	0	0	0	0	0	0	0	0	0	0	0	0	0	0	0	0	0	0	0	0	0	0	0	0	0	0	0	0	0	0	0	0	0	0	0	0	0	0	0	0	0	0
CG11737	0	0	1	1	1	0	0	0	3	1	0	0	0	0	0	2	2	0	0	0	0	0	0	0	0	0	0	2	0	0	0	0	0	0	0	0	0	0	1	0	0	0	0	0	0	0	0	0	0
CG31454	0	0	0	0	0	0	0	0	0	0	1	0	0	0	0	0	2	0	0	0	0	1	0	0	0	0	0	0	0	0	0	0	0	0	0	0	0	0	0	0	1	0	0	0	0	0	0	0	0
CG31259	3	6	0	0	21	0	1	11	0	4	6	0	0	4	6	0	0	0	0	0	0	12	0	4	0	0	4	1	1	0	0	0	25	0	0	0	0	4	0	8	0	11	0	16	0	1	0	0	0
CG11741	0	0	0	0	0	0	0	1	2	0	0	0	0	6	0	0	1	0	0	0	0	0	0	0	0	0	1	0	1	0	0	0	1	0	0	1	0	0	0	0	0	0	0	0	0	1	0	0	0
pch2	0	0	1	0	0	0	0	0	0	0	0	0	0	0	0	0	1	0	1	0	0	0	0	0	0	0	0	0	0	0	0	0	0	0	0	0	0	0	0	0	0	0	0	0	0	0	0	0	0
mRpS18A	0	1	0	2	3	0	0	3	1	1	1	0	0	0	2	1	0	0	0	1	0	2	0	1	0	0	1	0	0	0	1	0	0	0	2	0	0	0	2	0	0	2	0	1	1	0	0	0	0
CG31460	1	0	0	0	0	0	0	0	0	0	0	0	0	0	0	1	0	0	1	0	0	0	0	0	0	1	0	0	0	0	0	0	0	0	0	0	0	0	0	0	0	0	0	0	0	0	1	0	0
CR44291	0	0	0	0	0	0	0	0	0	0	0	0	0	0	0	0	0	0	0	0	0	0	0	0	0	0	0	0	0	0	0	0	0	0	0	0	0	0	0	0	0	0	0	0	0	0	0	0	0
Cenp-C	0	0	0	0	0	0	0	0	0	0	0	0	0	0	0	0	0	0	0	0	0	0	0	0	0	0	0	0	0	0	0	0	0	0	1	0	0	0	0	0	0	0	0	0	0	0	0	0	0
5-HT2B	0	0	0	0	0	0	0	0	0	0	0	0	0	0	0	0	0	0	0	0	0	0	0	0	0	0	0	0	0	0	0	0	0	0	0	0	0	0	0	0	0	0	0	0	0	0	0	0	0
Mkk4	0	0	0	6	0	0	0	0	0	0	3	0	1	0	0	3	0	1	0	0	0	0	0	0	0	4	0	2	0	0	0	0	0	1	4	2	0	1	2	1	0	0	0	1	0	0	0	2	0
SLIRP2	0	3	1	0	0	0	1	1	1	2	3	0	1	0	0	0	0	0	0	0	0	2	0	0	0	0	1	0	0	0	0	0	1	0	0	0	0	0	0	1	0	1	0	1	0	0	0	0	0
Dhod	1	1	1	0	1	0	0	1	0	1	2	0	0	1	1	4	1	1	4	0	0	0	0	1	0	0	0	4	1	0	0	0	1	0	3	1	1	0	1	1	0	1	0	0	1	0	0	0	0
CG11753	0	5	0	5	0	0	0	0	4	3	0	0	0	2	0	0	2	2	0	0	0	0	0	1	0	1	1	1	1	0	0	0	0	0	0	1	0	1	2	3	0	0	0	4	0	1	0	0	1
CG42489	0	2	0	0	0	0	0	1	4	0	0	0	0	1	0	0	0	0	0	0	0	0	0	0	0	0	0	3	0	1	0	0	3	1	0	0	0	0	1	0	0	2	0	3	0	0	0	0	0
bel	0	7	3	6	2	0	0	3	2	1	4	0	2	2	2	13	2	2	4	0	0	4	0	1	0	6	3	0	1	1	1	1	15	2	9	2	1	1	23	2	0	1	1	4	2	1	3	1	2
p	0	0	1	1	1	0	0	0	0	0	0	0	0	0	0	0	0	0	3	0	0	0	0	0	0	0	0	0	0	0	0	0	0	0	0	0	0	0	0	0	0	0	0	0	0	0	0	0	0
CG8032	0	0	1	0	0	0	0	0	0	0	0	0	0	0	1	3	0	0	0	0	0	0	0	0	0	0	0	0	0	0	0	0	0	0	0	0	0	0	0	1	0	0	0	0	0	0	0	0	0
CG8036	0	4	0	0	3	0	1	2	1	0	4	0	0	4	2	11	0	0	3	0	0	1	0	0	0	4	6	0	0	1	0	0	4	0	8	2	0	0	3	1	0	1	0	5	0	0	0	0	0
mRpL19	0	2	0	0	1	0	1	1	1	1	0	0	0	0	0	2	0	1	1	0	0	0	0	0	0	0	0	0	0	0	0	0	3	1	2	0	0	1	1	2	0	2	0	1	0	0	0	0	0
CG9773	0	0	0	2	0	0	0	0	0	0	0	0	0	1	0	0	0	0	0	0	0	0	0	1	0	0	1	0	0	0	0	0	1	0	0	0	0	0	2	0	0	0	0	1	0	0	0	0	0
CG11755	0	0	0	0	0	0	0	0	0	0	0	0	0	0	0	0	0	0	0	0	0	0	0	0	0	0	0	0	0	0	0	0	1	0	0	0	0	0	0	0	0	1	0	0	1	0	0	0	0
CG8043	0	0	0	0	0	0	0	0	0	0	0	0	0	0	0	1	0	0	0	0	0	0	0	1	0	0	0	0	0	0	0	0	0	0	0	0	0	0	0	0	0	0	0	0	0	0	0	0	0
hb	0	0	0	0	0	0	0	0	0	0	0	0	0	0	0	0	0	0	0	0	0	0	0	0	0	0	0	0	0	0	0	0	0	0	0	0	0	0	0	0	0	0	0	0	0	0	0	0	0
Cks85A	0	1	1	1	0	0	0	1	0	1	0	0	0	1	0	1	0	0	0	0	0	0	0	1	0	1	0	1	0	0	1	0	0	0	1	1	0	0	1	0	0	0	0	0	0	0	0	0	0
CG8112	0	0	0	0	3	0	0	1	0	0	0	0	0	0	0	0	0	0	0	0	0	0	0	0	0	0	0	2	0	0	0	0	0	0	0	0	0	0	0	0	0	0	0	0	0	0	0	0	0
TMEM216	0	0	0	0	0	0	0	0	0	0	1	0	0	0	0	0	0	0	0	0	0	0	0	0	0	3	0	0	0	0	0	0	0	0	1	0	0	0	0	0	0	0	0	0	0	0	0	0	0
CG8136	0	0	0	0	0	0	0	0	0	0	0	0	0	0	0	0	0	0	0	0	0	0	0	0	0	0	0	0	0	0	0	0	0	0	0	0	0	0	0	0	0	0	0	0	0	0	0	0	0
nom	0	0	0	0	0	0	0	0	0	0	0	0	0	0	0	0	0	0	0	0	0	0	0	0	0	0	0	0	0	0	0	0	0	0	1	0	0	0	1	0	0	0	0	0	0	0	0	0	0
ouib	0	0	0	0	0	0	0	0	0	0	0	0	0	0	0	0	0	0	0	0	0	0	0	0	0	0	0	0	0	0	0	0	0	0	0	0	0	0	0	0	0	0	0	0	0	0	0	0	0
CG8159	0	0	0	0	0	0	0	0	0	0	0	0	0	0	0	1	0	0	0	0	0	0	0	0	0	0	0	0	0	0	0	0	0	0	0	0	0	0	0	0	0	0	0	0	0	0	0	0	0
ranshi	0	0	0	0	0	0	0	0	0	0	0	0	0	0	0	0	0	0	0	0	0	0	0	0	0	0	2	0	0	0	0	0	2	0	0	0	0	0	0	0	0	0	0	0	0	0	0	0	0
M1BP	0	0	1	0	0	0	0	0	1	0	0	0	0	0	0	1	1	0	2	0	0	0	0	0	1	1	2	1	0	0	0	0	0	0	0	0	0	1	2	1	0	1	0	1	0	0	0	0	0
CG8202	0	1	0	0	0	0	0	0	0	0	0	0	0	0	1	0	0	0	0	0	0	0	0	0	0	0	0	0	0	0	0	0	0	0	0	0	0	0	1	0	0	0	0	0	0	0	0	0	0
CG9801	0	0	0	0	0	0	0	1	0	0	0	0	0	0	0	0	0	0	0	0	0	0	0	0	0	0	0	0	0	0	0	0	0	0	0	0	0	0	8	0	0	0	0	0	0	0	0	0	0
CG8223	0	0	3	0	0	0	0	1	3	0	0	0	0	0	0	7	0	0	1	0	0	0	0	1	0	2	0	0	0	0	0	0	0	0	5	0	0	1	2	0	0	0	0	0	0	0	0	1	0
CG13318	0	0	0	1	0	0	0	0	0	0	0	0	0	0	0	0	0	0	0	0	0	0	0	0	0	0	0	0	0	0	0	0	0	0	0	0	0	0	0	0	0	0	0	0	0	0	0	0	0
CG34301	0	0	0	3	1	1	1	2	1	2	2	0	1	3	0	0	2	1	1	0	0	2	3	1	0	0	2	1	0	0	0	2	1	4	0	1	1	0	0	3	2	2	1	1	3	1	1	1	1
Pif1A	0	0	0	0	0	0	0	0	0	0	0	0	0	0	0	0	0	0	0	0	0	0	0	0	0	0	0	0	0	0	0	0	0	0	0	0	0	0	0	0	0	0	0	0	0	0	0	0	0
Ir85a	0	0	0	0	0	0	0	0	0	0	0	0	0	0	0	0	0	0	0	0	0	0	0	0	0	0	0	0	0	0	0	0	0	0	0	0	0	0	0	0	0	0	0	0	0	0	0	0	0
CCT7	0	4	1	1	1	0	1	0	0	2	0	0	0	3	1	2	0	0	3	0	0	1	0	0	0	3	2	1	0	0	0	0	2	0	1	0	0	1	5	1	0	5	0	3	2	0	0	2	0
CG9839	0	0	0	0	0	0	0	0	0	0	0	0	0	0	0	1	1	0	0	0	0	0	0	0	0	0	0	0	0	0	0	0	0	0	0	0	0	0	0	0	0	0	0	0	0	0	0	0	0
hng2	1	0	0	0	0	0	0	0	0	0	0	0	0	0	0	0	0	0	0	0	0	0	0	0	0	0	0	0	0	0	0	0	0	0	2	0	0	0	1	0	0	0	0	0	0	0	1	0	0
CG9837	0	1	0	0	0	0	0	0	0	0	0	0	0	0	0	0	0	1	0	0	0	0	0	0	0	0	0	2	1	0	0	0	0	0	0	0	0	0	0	1	0	0	0	0	0	0	0	0	0
CG9821	3	68	126	114	7	1	2	26	7	42	45	1	7	8	4	157	4	14	217	0	1	7	1	7	8	376	75	12	6	6	12	2	42	6	172	14	4	13	79	16	6	18	1	20	2	4	1	38	15
CG8369	0	0	0	0	0	0	0	0	0	0	0	0	0	0	0	0	0	0	0	0	0	0	0	0	0	0	0	0	0	0	0	0	0	0	0	0	0	0	0	1	0	0	0	1	0	0	0	0	0
IscU	2	21	0	3	9	0	1	15	6	12	9	1	6	6	4	10	2	0	2	0	0	6	0	4	3	3	25	8	5	3	1	1	17	1	3	1	1	2	3	9	1	13	0	10	3	1	0	1	1
CG8379	0	0	0	0	1	0	0	1	1	1	1	0	0	0	0	0	0	0	0	0	0	1	0	0	0	0	0	0	0	0	0	0	0	0	0	0	0	0	0	0	0	0	0	0	0	0	0	0	0
pyd	0	1	0	4	0	0	0	1	0	1	0	0	0	0	0	2	0	1	8	0	0	0	0	0	0	7	0	0	0	0	0	0	0	0	8	1	0	0	1	1	0	0	0	3	0	0	0	3	0
skap	2	5	0	3	3	0	0	0	2	3	6	0	0	2	0	4	0	1	4	0	0	1	2	0	0	6	3	4	0	0	1	0	2	0	2	1	0	0	5	0	0	3	0	6	2	0	0	3	0
CG11964	0	2	0	0	0	0	0	0	0	0	0	0	0	0	0	1	0	0	1	0	0	0	0	0	0	1	0	1	0	0	0	0	0	0	0	0	1	0	2	1	0	0	0	2	0	0	0	0	0
CAHbeta	0	1	0	5	0	0	0	0	0	1	0	0	0	1	0	0	0	0	0	0	0	0	0	0	1	0	0	1	0	0	0	0	0	0	1	0	0	0	0	0	0	0	0	0	0	0	0	0	0
RagA-B	0	2	1	2	0	0	0	0	5	0	0	0	0	1	0	1	2	0	1	0	0	0	0	0	0	0	0	1	0	0	0	0	1	0	1	0	0	1	0	0	0	3	0	1	0	0	0	0	1
CG11970	0	0	0	1	0	0	0	0	0	0	0	0	0	0	0	1	0	1	0	0	0	0	0	0	0	1	0	0	0	0	0	0	0	0	1	0	0	0	4	0	0	0	0	0	0	0	0	0	0
E(var)3-9	0	0	0	0	0	0	0	0	0	0	1	0	0	0	0	1	0	0	0	0	0	0	0	0	0	1	0	0	0	0	0	0	0	0	0	0	0	0	0	0	0	0	0	0	0	0	0	0	0
CG11975	1	0	0	1	1	0	1	0	0	2	0	0	0	1	0	0	0	0	0	0	0	0	0	0	0	2	0	0	0	0	0	0	1	0	1	1	0	0	0	3	0	0	0	1	0	0	0	0	1
CG31100	0	0	0	0	0	0	0	0	0	0	0	0	0	0	0	0	0	0	0	0	0	0	0	0	0	0	0	0	0	0	0	0	0	0	0	0	0	0	0	0	0	0	0	0	0	0	0	0	0
CG11980	0	2	0	0	1	0	0	1	1	2	2	0	0	0	0	5	0	0	0	0	0	1	0	0	0	2	1	0	0	0	0	0	1	0	1	1	0	0	1	1	0	1	0	1	0	0	0	0	1
Prosbeta3	1	3	1	6	3	0	1	3	5	2	3	0	1	3	1	2	4	1	0	0	0	0	0	2	0	2	7	3	2	0	0	0	5	1	5	1	1	2	2	3	0	5	0	3	0	0	0	1	3
CG11982	0	0	0	0	0	0	0	1	0	0	0	0	0	0	0	0	0	0	0	0	0	0	0	0	0	3	0	0	0	0	0	0	1	0	3	0	0	0	1	0	0	1	0	1	0	0	0	0	0
Kcmf1	0	2	0	1	0	0	0	0	2	1	0	0	0	0	0	1	0	0	2	0	0	0	0	0	0	1	0	0	0	0	0	0	0	0	0	0	0	0	1	1	0	0	0	1	0	0	0	0	0
Sf3b5	0	1	0	0	2	0	1	1	2	2	0	0	0	1	0	0	0	0	0	1	0	0	0	0	0	0	0	3	0	0	0	0	1	0	1	0	1	0	0	0	2	0	0	1	0	0	0	0	0
CG11986	0	1	0	0	1	0	0	0	0	0	1	0	0	0	0	0	0	0	0	0	0	0	0	0	0	0	0	0	0	0	0	0	0	0	1	0	0	0	0	1	0	0	0	0	0	0	0	0	0
tgo	0	0	0	1	0	0	0	0	0	0	0	0	0	0	0	0	0	0	0	0	0	0	0	0	0	0	0	0	0	0	0	0	0	0	3	0	0	0	0	0	0	0	0	0	0	0	0	0	1
neur	0	0	0	2	0	1	0	0	0	0	0	0	0	0	0	0	0	0	0	0	0	0	0	0	1	0	0	0	1	0	0	0	0	1	0	1	0	0	1	0	0	0	0	0	0	0	0	2	0
CR31429	0	0	0	0	0	0	0	0	0	0	0	0	0	0	0	0	0	0	0	0	0	0	0	0	0	0	0	0	0	0	0	0	0	0	0	0	0	0	0	0	0	0	0	0	0	0	0	0	0
hyx	0	0	1	1	0	0	0	1	1	0	0	0	0	0	0	2	0	1	0	0	0	0	0	0	0	1	0	0	0	0	0	0	0	0	1	0	0	0	2	0	0	0	0	1	0	0	0	0	0
Nmdmc	0	0	0	1	0	0	0	0	0	0	0	0	0	0	0	1	0	0	1	0	0	0	0	0	0	0	0	0	0	0	0	0	0	1	0	0	0	0	1	0	0	0	0	0	0	0	1	0	0
Rel	0	2	0	2	0	0	0	2	0	6	0	0	0	0	1	18	3	1	4	0	0	0	0	0	1	0	0	1	0	0	0	0	0	1	3	1	0	0	12	0	0	0	0	0	1	0	0	3	2
Mst85C	0	1	0	1	1	0	0	0	0	0	0	0	1	1	0	0	1	0	2	0	0	1	0	0	0	0	1	1	0	0	0	0	1	0	2	1	0	0	1	0	0	1	0	0	0	0	0	0	0
Kdm2	0	0	2	1	0	0	0	0	0	0	0	0	0	0	0	1	0	0	0	0	0	0	0	0	0	1	0	0	1	0	0	0	1	0	4	1	0	1	2	0	0	0	0	0	0	0	0	2	1
beag	0	0	0	1	0	0	0	0	0	2	0	0	0	0	0	0	0	0	0	0	0	0	0	0	0	0	0	0	0	0	0	0	0	0	1	0	0	0	0	0	0	0	0	0	0	0	0	1	0
Ada	1	0	0	0	0	0	0	0	0	0	0	0	0	0	1	0	0	0	0	0	0	0	0	0	0	0	0	0	0	0	0	0	0	0	0	0	1	0	1	0	0	0	0	0	0	0	0	0	0
pum	0	0	7	7	0	0	0	0	0	3	0	0	0	1	0	14	3	1	9	0	0	0	0	0	1	6	0	1	0	0	3	0	0	0	19	3	0	0	8	1	1	0	0	1	0	0	1	5	1
CG11997	0	0	0	0	0	0	0	0	0	0	0	0	0	0	0	0	0	0	0	0	0	0	0	0	0	0	0	0	0	0	0	0	0	0	0	0	0	0	0	0	0	0	0	0	0	0	0	0	0
D1	0	5	1	1	2	0	1	1	0	0	1	0	1	0	0	3	0	3	2	0	0	1	0	0	1	5	2	1	1	0	1	0	2	1	1	2	0	1	4	0	0	1	0	1	0	0	0	0	0
Vps15	0	0	0	0	0	0	0	0	0	1	0	0	0	0	0	2	0	0	0	0	0	0	0	0	0	0	0	0	0	0	0	0	1	0	0	0	0	0	1	0	0	0	0	0	0	0	0	0	0
CG16734	0	0	0	0	0	0	0	0	0	0	0	0	0	0	0	0	0	0	0	0	0	0	0	0	0	0	0	0	0	0	0	0	0	0	0	0	0	0	0	0	0	0	0	0	0	0	0	0	0
CG16736	0	0	0	0	0	0	0	0	0	0	0	0	0	0	0	0	0	0	0	0	0	0	0	0	0	0	0	0	0	0	0	0	0	0	0	0	0	0	0	0	0	0	0	0	0	0	0	0	0
Ibf2	0	0	0	0	0	0	0	0	0	1	0	0	0	0	0	0	1	0	0	0	0	0	0	0	0	0	0	0	0	0	0	0	0	0	0	0	1	0	1	0	0	1	0	0	0	0	0	0	0
Ibf1	0	0	0	0	0	1	0	0	0	0	1	0	0	0	0	0	0	0	0	0	0	0	0	0	0	1	1	0	0	0	0	0	1	0	1	0	0	0	0	0	0	3	0	1	0	0	0	0	0
VhaM8.9	5	12	1	5	25	1	2	17	13	16	12	0	9	17	10	5	2	5	2	0	0	20	2	1	0	4	10	12	6	0	2	0	13	9	4	0	0	3	4	16	1	12	1	15	5	0	0	0	1
sage	0	0	0	1	0	0	0	0	0	0	0	0	0	0	0	1	0	0	0	0	0	0	0	0	0	0	0	0	0	0	0	0	0	0	0	0	0	0	0	0	0	0	0	0	0	0	0	0	0
TrpRS	1	1	2	0	3	0	0	1	0	0	0	0	0	0	0	0	0	0	0	0	0	0	0	0	0	0	0	1	0	0	0	0	1	0	0	0	0	0	3	0	0	1	0	2	0	1	0	0	0
Vps16A	1	0	0	0	0	0	0	0	0	0	0	0	0	0	0	1	0	0	0	0	0	0	0	0	0	0	1	0	0	0	0	0	0	0	0	0	0	0	0	0	0	1	0	1	0	0	0	0	0
CG12951	0	0	0	0	0	0	0	0	0	0	0	0	0	0	0	0	0	0	0	0	0	0	0	0	0	0	0	0	0	0	0	0	0	0	0	0	0	0	0	0	0	0	0	0	0	0	0	0	0
CG16749	2	32	3	1	12	2	0	10	66	79	18	5	3	16	15	0	2	2	0	2	3	9	2	6	14	0	14	85	6	2	1	3	30	1	1	43	0	20	0	8	0	45	0	50	0	7	2	0	17
Aduk	0	1	0	0	0	0	0	0	0	0	0	0	0	0	0	1	0	0	0	0	0	1	0	0	0	1	0	0	0	0	0	0	0	0	0	0	0	0	1	0	0	1	0	2	0	0	0	0	1
pasi2	0	0	0	0	0	0	0	0	0	0	0	0	0	0	0	0	1	0	0	0	0	0	0	0	0	0	0	0	0	0	1	0	0	0	0	0	0	0	0	0	0	0	0	0	0	0	0	1	0
CR43301	0	0	0	0	0	0	0	1	0	0	1	0	1	0	0	0	1	0	0	0	0	0	0	0	0	0	0	0	0	0	0	0	0	0	0	0	0	0	0	0	0	0	0	0	0	0	0	0	0
CG45050	0	38	16	50	3	1	1	8	1	8	14	0	2	5	1	15	2	11	29	1	2	4	4	2	1	46	29	3	4	0	2	0	28	2	33	4	1	1	69	10	0	3	1	14	2	4	2	25	2
CG43675	0	0	0	0	0	0	0	0	0	0	0	0	0	0	0	0	0	0	0	0	0	0	0	0	0	0	0	0	0	0	0	0	0	0	0	0	0	0	1	0	0	0	0	0	0	0	0	1	0
CG18473	0	0	0	0	0	0	0	0	0	0	0	0	0	0	0	0	0	0	0	0	0	0	0	0	0	0	0	0	0	0	0	0	0	0	0	0	0	0	0	0	0	0	0	0	0	0	0	0	0
CG8129	0	1	0	0	1	0	0	0	0	0	0	0	0	0	0	0	0	0	0	0	0	0	0	0	1	0	0	0	0	0	0	0	0	0	0	0	0	0	0	0	0	0	0	0	0	0	0	0	0
FER	1	0	1	0	0	0	0	1	0	0	0	0	0	0	1	8	0	1	1	0	0	0	0	2	0	8	2	0	0	0	0	0	2	1	6	0	0	0	0	0	1	0	0	1	0	0	0	2	0
CR46145	0	0	0	0	0	0	0	0	0	0	0	0	0	0	0	0	0	0	0	0	0	0	0	0	0	0	0	0	0	0	0	0	0	0	0	0	0	0	0	0	0	0	0	0	0	0	0	0	0
CG34117	1	1	1	2	2	0	0	3	3	1	2	0	0	1	0	1	0	0	1	0	2	4	0	1	0	0	2	0	0	0	0	1	1	0	1	0	0	0	1	2	0	4	0	4	0	0	0	0	0
RpL34b	31	179	70	97	86	0	29	195	63	169	125	1	45	62	47	176	21	39	124	3	7	59	1	42	21	195	143	71	42	12	7	12	212	23	139	38	2	21	172	179	6	147	2	187	17	6	2	4	33
CG8132	1	2	0	2	1	0	2	2	2	0	1	0	0	2	1	0	2	0	0	1	0	2	0	0	0	0	3	1	1	0	0	0	5	0	0	0	0	1	0	2	0	1	0	2	0	0	0	0	0
CG9356	0	0	0	0	0	0	0	0	0	0	0	0	0	0	0	0	0	0	0	0	0	0	0	0	0	1	0	0	0	0	0	0	0	0	0	0	0	0	0	0	0	0	0	0	0	0	0	0	0
alpha-Man-IIa	0	0	1	0	0	0	0	0	0	0	0	0	0	0	0	0	0	0	0	0	0	0	0	0	0	0	0	0	0	0	0	0	0	0	0	0	0	0	0	0	0	0	0	0	0	0	0	0	0
ps	1	26	6	39	5	1	0	8	4	8	9	1	3	3	7	10	2	4	7	0	0	1	0	1	6	35	15	3	1	1	3	1	19	0	16	1	0	2	23	3	1	4	1	10	1	1	0	15	3
GstZ1	0	0	0	0	0	0	0	0	0	1	0	0	0	0	0	0	0	0	0	0	0	1	0	0	0	0	1	0	0	0	0	0	1	0	0	0	0	1	0	0	0	1	0	0	0	0	0	0	0
GstZ2	0	0	0	9	0	0	0	0	0	0	0	0	0	0	0	0	0	0	0	0	0	0	0	0	0	0	0	1	0	0	0	0	0	0	0	0	0	0	0	0	0	0	0	0	0	0	0	4	0
CG16779	0	0	0	0	0	0	0	0	0	0	0	0	0	0	0	0	0	0	0	0	0	0	0	0	0	0	0	0	0	0	0	0	0	0	0	0	0	0	0	0	0	0	0	0	0	0	0	0	0
RhoL	2	8	2	3	8	0	2	3	2	7	1	0	2	23	0	3	3	3	3	1	0	1	1	6	0	2	8	0	3	0	0	0	9	1	2	0	0	1	5	5	1	5	0	12	0	1	0	0	5
CG8149	1	1	0	0	2	0	0	0	0	0	0	0	0	0	0	2	0	0	0	1	0	1	0	0	0	3	1	0	0	0	0	0	2	0	0	0	0	0	2	0	0	0	0	0	0	0	0	0	0
rump	0	2	1	0	0	0	0	0	0	1	0	0	0	0	1	3	0	0	2	0	0	1	0	0	1	0	1	0	0	0	0	0	1	0	3	0	0	0	2	0	0	1	0	1	0	0	0	1	0
Ras85D	0	1	0	1	1	0	1	0	1	3	0	0	0	3	0	1	3	1	1	0	0	0	0	0	0	0	3	0	0	0	1	0	1	1	2	0	0	0	3	0	0	0	0	1	1	0	0	2	0
Rlb1	0	0	0	0	1	0	0	0	0	0	0	0	0	0	0	4	0	1	0	0	0	0	0	2	0	1	0	0	0	0	0	0	1	0	0	0	0	0	1	0	0	1	0	1	0	0	0	0	0
mRpL47	0	3	0	0	0	0	0	1	0	0	2	0	0	0	0	0	1	0	2	0	0	2	0	0	0	0	0	0	0	1	0	0	2	1	2	0	0	0	2	3	0	1	0	1	0	1	0	0	1
JHDM2	0	0	2	0	1	0	0	0	0	0	0	0	0	0	1	0	0	0	0	0	0	0	0	0	0	0	0	0	0	0	0	0	0	0	0	0	0	0	0	0	0	0	0	0	0	0	0	0	0
CG8176	0	0	0	1	0	0	0	1	0	1	0	0	0	0	0	0	0	0	0	0	0	0	0	0	0	0	0	0	0	0	0	0	1	1	5	0	0	0	0	0	0	0	0	0	0	0	0	1	0
by	1	1	0	3	0	0	0	0	2	0	1	0	0	0	0	1	0	0	2	0	0	0	0	0	0	2	0	0	0	0	1	0	3	0	3	0	0	0	0	1	0	1	0	2	0	0	0	0	0
mura	0	2	5	12	0	0	0	1	0	0	0	0	0	0	0	3	0	0	6	0	0	0	0	0	0	5	0	0	0	0	0	0	0	0	1	0	0	0	1	0	0	0	0	0	0	0	0	4	0
CR42549	0	0	0	5	0	0	0	1	1	1	0	0	0	1	0	0	0	0	0	0	0	0	0	0	2	0	0	0	0	0	0	0	0	0	5	0	0	0	4	0	0	1	0	2	0	0	0	2	0
RnpS1	0	0	0	0	0	0	1	1	0	0	0	0	0	1	0	0	0	2	2	0	0	1	0	0	0	1	0	0	0	0	0	0	1	0	2	0	0	0	1	1	0	1	0	0	0	0	0	0	1
CG9386	0	0	0	1	0	0	0	0	0	0	0	0	0	0	0	0	0	0	1	0	0	0	0	0	0	0	0	0	0	0	0	0	0	0	1	0	0	0	0	1	0	0	0	0	0	0	0	0	0
CG8199	0	0	0	0	0	0	0	1	1	0	1	0	0	0	0	1	0	0	0	0	0	0	0	0	0	1	0	1	0	1	0	0	0	0	2	0	0	0	1	0	0	0	0	0	0	0	0	1	0
AP-1mu	0	3	2	1	1	0	0	0	0	2	1	0	0	2	0	3	0	0	0	0	0	1	0	1	0	1	1	0	0	0	0	0	1	0	0	0	0	1	0	1	0	1	0	0	0	0	0	0	0
MBD-like	0	1	0	1	0	0	0	1	0	0	0	0	0	1	0	0	0	0	1	0	0	0	0	0	0	2	0	1	0	0	0	0	0	0	1	0	0	0	0	0	0	0	0	0	0	0	0	0	1
CG9393	0	0	0	0	0	0	0	1	0	1	0	0	0	0	0	0	0	0	0	0	0	0	0	0	0	0	0	0	0	0	0	0	1	0	1	0	0	0	1	2	0	0	0	0	0	0	0	0	0
Vps45	0	0	0	1	0	0	0	0	0	0	0	0	0	0	0	0	0	0	0	0	0	0	0	0	0	0	0	3	0	0	0	0	0	0	0	0	0	0	0	0	0	0	0	0	0	0	0	0	0
CG16789	0	0	0	0	0	0	0	0	0	0	0	0	0	0	0	0	0	0	0	0	0	0	0	0	0	0	0	0	0	0	0	0	0	0	0	0	0	0	0	0	0	0	0	0	0	0	0	1	0
CG16790	0	1	0	0	0	1	0	0	0	0	0	0	0	0	0	0	0	0	0	0	0	0	0	0	1	0	0	0	0	0	0	0	0	0	0	0	0	0	1	0	0	1	0	1	0	0	0	0	0
CG9396	1	4	0	1	0	0	0	1	1	2	5	0	1	1	2	0	0	0	0	0	0	2	0	0	0	0	4	0	1	0	0	0	6	0	0	0	0	0	0	0	0	3	0	6	0	0	0	1	0
CG9399	0	1	0	0	2	0	0	1	1	1	1	0	0	0	0	0	1	1	0	0	0	0	1	1	0	0	2	4	0	0	0	0	2	0	0	1	0	0	0	0	0	1	0	2	0	1	0	0	0
Kap-alpha3	0	5	2	4	1	0	1	3	2	4	3	0	3	3	1	6	1	0	4	0	0	1	1	1	1	3	6	1	1	0	0	0	8	1	3	1	1	1	6	2	0	2	0	8	0	0	1	2	2
CG8273	0	1	0	0	0	0	1	1	0	1	0	0	0	0	0	0	0	0	0	0	0	0	0	0	0	1	0	0	0	0	0	0	0	0	1	0	0	0	0	0	0	0	0	0	0	0	0	1	0
CG8301	0	0	0	0	1	0	0	0	0	0	0	0	0	0	0	0	0	0	0	0	0	0	0	0	0	0	0	0	0	0	0	0	0	0	0	0	1	0	0	0	0	0	0	0	0	0	0	0	0
P58IPK	0	3	1	0	2	0	0	0	0	4	0	0	0	0	2	1	0	0	0	0	0	1	0	0	0	1	1	0	1	0	0	0	1	0	1	0	0	0	0	0	0	1	0	0	0	0	0	0	1
bocks	0	0	0	2	0	0	0	0	0	0	0	0	0	0	0	2	0	0	1	0	0	0	0	0	0	1	0	0	0	0	0	0	2	1	3	0	0	0	2	0	0	0	0	0	0	0	0	1	0
CG8312	0	1	0	2	0	0	1	0	0	2	0	0	0	0	0	0	0	0	0	0	0	1	0	0	0	0	1	0	0	0	1	0	6	0	0	0	0	0	0	1	0	1	0	2	1	1	0	2	0
CG9427	0	0	0	0	0	0	0	0	0	0	0	0	0	0	0	0	0	0	0	0	0	0	0	0	0	0	0	0	0	0	0	0	0	0	0	0	0	0	0	0	0	0	0	0	0	0	0	0	0
CG8319	0	0	0	0	0	0	0	0	0	0	0	0	0	0	0	0	0	0	1	0	0	0	0	0	0	0	0	0	0	0	0	0	0	0	0	0	0	0	0	0	0	0	0	0	0	0	0	0	0
Calr	2	9	2	6	12	1	4	11	8	31	12	0	4	3	4	10	8	3	8	0	0	11	1	7	4	18	6	8	1	5	0	1	7	2	11	5	1	6	18	5	3	6	1	16	4	1	0	5	7
SpdS	0	0	0	0	0	0	0	1	0	2	0	0	0	0	0	1	0	0	1	1	0	1	0	0	0	0	0	1	0	0	0	0	1	0	1	0	0	0	5	0	0	0	0	0	0	0	0	0	1
CR45053	0	0	0	0	0	0	0	0	0	0	0	0	0	0	0	0	0	0	0	0	0	0	0	0	0	0	0	0	0	0	0	0	1	0	0	0	0	0	0	0	0	0	0	0	0	0	0	0	0
Scm	0	0	0	1	0	0	0	0	0	0	0	0	0	0	0	1	0	0	0	0	0	0	0	0	0	3	0	0	0	0	0	0	0	0	1	0	0	0	1	0	0	0	0	0	0	1	0	1	0
Dh44	0	0	0	0	0	0	0	0	0	0	0	0	0	0	0	0	0	0	0	0	0	0	0	0	0	0	0	0	0	0	0	0	0	0	0	0	0	0	0	0	0	0	0	0	0	0	0	0	0
Fst	1	4	0	104	1	0	1	4	4	40	6	0	0	0	20	0	16	0	0	0	0	5	0	1	2	0	8	2	3	1	0	0	11	3	0	6	0	2	0	2	2	8	0	9	2	0	1	17	0
CG9492	0	0	0	0	0	0	0	0	0	0	0	0	0	0	0	0	0	0	0	0	0	0	0	0	0	0	0	0	0	0	0	0	0	0	0	0	0	0	0	0	0	0	0	0	0	0	0	0	0
CG8358	0	0	0	0	0	0	0	1	0	0	0	0	0	0	0	0	0	0	0	0	0	0	0	0	0	0	0	0	0	0	0	0	0	0	0	0	0	0	0	0	0	0	0	0	0	0	0	0	0
CG16817	3	12	7	4	9	0	2	4	5	8	2	0	3	4	2	21	3	1	8	0	1	3	0	4	0	3	10	4	1	5	2	1	11	0	11	1	1	0	15	6	0	9	0	9	0	1	0	1	1
nmdyn-D7	0	0	0	0	0	0	0	0	0	0	0	0	0	0	0	0	0	0	0	0	0	0	0	0	0	1	0	0	0	0	0	0	0	0	0	0	0	0	1	0	0	0	0	0	0	0	0	0	0
CG9444	0	0	0	0	0	0	0	0	0	0	0	0	0	0	0	0	0	0	0	0	0	0	0	0	0	0	0	0	0	0	0	0	0	0	0	0	0	0	0	0	0	0	0	0	0	0	0	0	0
eca	1	3	0	3	5	0	0	1	0	4	5	0	0	3	0	3	4	0	3	1	0	3	0	0	0	1	2	2	0	1	0	0	4	0	0	2	0	1	1	0	0	2	0	2	3	0	0	0	5
Unc-115b	0	2	0	0	1	0	0	1	1	0	1	0	1	0	0	0	0	0	0	0	0	0	0	0	0	0	2	0	0	0	0	0	0	0	1	0	0	0	0	2	0	0	0	1	0	0	0	0	0
Unc-115a	0	0	0	0	2	0	1	0	2	1	1	0	1	0	1	7	0	0	2	0	0	0	2	1	0	2	2	1	0	0	1	0	4	0	6	0	0	0	1	2	0	0	0	2	0	0	0	3	1
trbd	0	0	0	0	0	0	0	0	0	0	0	0	0	0	0	0	0	0	1	0	0	0	0	0	0	1	0	0	0	0	0	0	0	0	1	1	0	0	0	0	0	0	0	0	0	0	0	0	0
dmt	0	1	1	0	0	0	0	0	0	1	0	0	0	0	0	1	0	0	3	0	0	0	0	0	0	4	0	0	0	0	0	0	0	1	3	0	0	0	2	0	0	0	0	0	0	0	0	0	0
scaRNA:PsiU1-6	0	0	0	0	0	0	0	0	0	0	0	0	0	0	0	0	0	0	0	0	0	0	0	0	0	0	0	0	0	0	0	0	0	0	0	0	0	0	0	0	0	0	0	0	0	0	0	0	0
hyd	0	1	0	1	1	0	0	0	0	0	0	0	0	0	0	4	0	0	2	0	0	0	0	0	0	4	2	0	0	0	0	0	0	0	0	0	0	0	3	0	0	1	0	0	0	0	0	0	1
FoxP	0	0	0	2	0	0	0	0	0	0	0	0	0	0	0	0	0	0	0	0	0	0	0	0	0	0	0	0	0	0	0	0	0	0	0	0	0	0	0	0	0	0	0	0	0	0	0	0	0
CG12950	0	0	0	1	0	0	0	0	0	0	0	0	0	0	0	0	0	0	0	0	0	0	0	0	0	0	0	0	0	0	0	0	0	0	0	0	0	0	0	0	0	0	0	0	0	0	0	0	0
Pnn	0	0	0	1	0	0	0	0	0	0	0	0	0	1	0	0	0	1	0	0	0	0	0	0	0	0	0	0	0	0	0	0	0	0	3	0	0	0	0	0	0	2	0	0	0	0	0	0	0
CG34409	0	0	0	0	0	0	0	0	0	0	0	0	0	0	0	0	0	0	0	0	0	0	0	0	0	0	0	0	0	0	0	0	0	0	0	0	0	0	0	0	0	0	0	0	0	0	0	0	0
CG31415	0	0	0	0	0	0	0	0	0	0	0	0	0	0	0	0	0	0	0	0	0	0	0	0	0	0	0	0	0	0	0	0	0	0	0	0	0	0	0	0	0	0	0	0	0	0	0	0	0
CG12948	0	0	0	1	0	0	0	0	0	0	0	0	0	0	0	0	0	0	1	0	0	0	0	0	0	0	0	0	0	0	0	0	0	0	0	0	0	0	1	0	0	0	0	0	0	0	0	0	0
PpD3	0	2	0	0	0	0	1	1	1	1	0	0	1	0	0	4	0	1	0	0	0	0	0	1	0	4	0	1	1	0	0	0	0	0	3	0	0	1	3	1	0	0	0	1	0	0	0	0	1
CG16908	0	0	0	0	0	0	0	0	0	0	0	0	0	0	0	0	0	0	0	0	0	0	0	0	0	0	0	0	0	0	0	0	0	0	0	0	0	0	0	0	0	0	0	0	0	0	0	0	0
Rpt3R	0	0	0	0	0	0	0	0	0	0	0	0	0	0	0	0	0	0	0	0	0	0	0	0	0	0	0	0	0	0	0	0	0	0	0	0	0	0	0	0	0	0	0	0	0	0	0	0	0
CG8412	0	1	0	2	0	0	0	0	0	0	0	0	0	0	0	0	0	0	0	0	0	0	0	0	0	0	0	0	0	0	0	0	0	1	0	0	0	0	2	1	0	0	0	0	0	0	0	1	0
CG8417	0	0	0	0	1	0	3	1	2	0	1	0	0	0	0	0	0	0	0	0	0	1	0	0	0	0	1	0	1	0	0	0	0	0	1	0	1	0	1	1	0	2	0	3	1	1	0	0	0
Snap24	0	6	0	2	0	0	0	0	0	0	0	0	1	0	0	1	1	0	1	0	0	0	0	0	0	1	0	0	0	0	0	0	2	0	0	0	0	0	2	0	0	0	0	0	1	0	0	0	1
CG8478	0	1	1	0	0	0	0	0	0	0	0	0	0	0	0	1	0	0	1	0	0	0	0	0	0	1	0	0	0	0	0	0	0	0	0	0	0	0	0	0	0	0	0	0	0	0	0	0	0
MED6	0	0	1	0	0	0	0	0	0	0	0	0	0	0	0	0	0	0	0	0	0	0	0	0	0	1	1	0	0	0	0	0	0	0	0	0	0	0	2	0	0	0	0	1	0	0	0	0	0
CG8481	0	3	0	5	1	0	0	1	1	0	0	0	0	0	1	1	0	0	0	1	0	1	0	0	0	0	0	0	0	0	1	0	0	0	0	0	0	0	0	0	0	0	0	1	0	0	0	1	0
CG9471	1	6	0	1	2	0	2	2	0	0	3	0	1	0	2	1	2	0	0	0	0	2	0	0	0	0	4	4	0	0	0	0	8	1	0	0	0	0	0	2	0	2	0	5	0	0	0	0	0
Whamy	0	1	0	7	3	0	0	3	3	3	3	0	0	2	2	0	1	0	0	0	0	1	0	2	0	0	2	2	0	0	0	0	2	0	0	1	0	0	0	2	0	2	0	1	1	1	0	2	2
topi	0	0	0	0	0	0	0	0	0	0	0	0	0	0	0	0	0	0	0	0	0	0	0	0	0	0	0	0	0	0	0	0	0	0	0	0	0	0	0	0	0	0	0	0	0	0	0	0	0
RpS29	74	281	155	200	131	4	70	342	101	377	220	6	84	80	99	458	57	49	308	10	6	100	4	96	32	455	234	119	101	16	18	22	351	38	358	84	19	39	327	359	13	197	10	268	44	14	13	28	48
CR31514	0	0	0	0	0	0	0	0	0	0	0	0	0	0	0	0	0	0	0	0	0	0	0	0	0	0	0	0	0	0	0	0	0	0	0	0	0	0	0	0	0	0	0	0	0	0	0	0	0
CG12947	0	0	0	0	0	0	0	0	0	0	0	0	0	0	0	1	0	1	0	0	0	0	0	0	0	0	0	0	0	0	0	0	0	0	0	0	0	0	0	0	0	0	0	0	0	0	0	0	0
MtnA	6	4	0	197	3	2	0	25	7	18	7	1	2	41	4	1	11	4	2	0	2	3	2	3	112	0	4	4	2	1	2	0	4	4	1	6	3	1	0	18	2	0	1	2	0	1	2	7	104
CG8500	0	0	0	2	0	0	0	0	0	0	0	0	0	0	0	0	0	0	0	0	0	0	0	0	0	0	0	0	0	0	0	0	0	0	0	0	0	0	0	0	0	0	0	0	0	0	0	0	0
CG12945	1	0	1	3	1	0	0	0	0	0	1	0	0	1	0	0	0	1	2	0	0	0	0	0	0	1	3	0	0	0	0	0	3	0	2	0	0	0	0	0	0	0	0	0	0	0	0	0	0
CG8507	0	1	1	2	0	0	1	1	0	0	0	0	0	1	0	2	1	0	0	0	0	0	0	0	0	0	1	0	1	0	0	0	0	1	2	0	0	1	2	0	0	1	0	0	0	0	0	1	0
CG8516	1	0	0	0	0	0	0	0	0	0	0	0	0	1	0	0	0	0	0	0	0	0	0	0	0	0	0	0	0	1	0	0	0	0	0	0	0	0	1	0	0	0	0	0	0	0	0	0	0
CR46144	0	0	0	0	0	0	0	0	0	0	0	0	0	0	0	0	0	0	0	0	0	0	0	0	0	0	0	0	0	0	0	0	0	0	0	0	0	0	0	0	0	0	0	0	0	0	0	0	0
CG9467	0	1	1	2	0	0	0	0	1	0	0	0	0	0	0	1	0	0	0	0	0	0	0	0	0	0	0	0	0	0	0	0	0	0	3	0	1	0	1	0	0	0	0	0	0	0	0	0	0
CG8526	0	0	0	0	0	0	0	0	0	0	0	0	0	0	0	0	0	0	0	0	0	0	0	0	0	0	0	0	0	0	0	0	0	0	0	0	0	0	0	0	0	0	0	0	0	0	0	0	0
FBXO11	0	0	2	9	0	0	0	1	0	0	0	0	0	0	0	2	0	0	1	0	0	0	0	0	0	3	0	0	0	0	0	0	0	0	5	0	0	0	1	0	0	0	0	1	0	0	1	0	0
Glut4EF	0	6	10	11	1	0	1	1	1	5	5	0	2	4	1	4	0	1	30	0	0	0	0	2	0	31	6	1	0	1	1	1	6	0	12	2	2	0	8	3	0	1	0	6	0	0	0	4	0
CR45029	0	0	0	0	0	0	0	0	0	0	0	0	0	0	0	0	0	0	0	0	0	0	0	0	0	0	0	0	0	0	0	0	0	0	0	0	0	0	0	0	0	0	0	0	0	0	0	0	0
Art4	0	0	0	0	0	0	0	0	0	0	0	0	0	0	0	1	0	0	0	0	0	0	0	1	0	0	0	0	0	0	0	0	1	0	0	0	0	0	0	0	0	0	0	0	0	0	0	0	1
CG5359	0	0	0	0	1	0	0	0	0	0	0	0	0	0	0	0	0	0	0	0	0	1	0	0	0	0	0	0	1	0	0	0	0	0	2	0	0	0	0	0	0	0	0	0	0	0	0	0	0
Mical	0	1	0	5	0	0	0	0	0	2	0	0	0	1	0	0	1	1	0	0	0	0	0	0	0	2	1	0	0	0	0	0	0	0	4	0	0	0	3	0	0	1	0	0	1	0	0	2	0
CG31407	0	0	0	0	0	0	0	0	0	0	0	0	0	0	0	0	0	0	0	0	0	0	0	0	0	0	0	0	0	0	0	0	0	0	0	0	0	0	0	0	0	0	0	0	0	0	0	0	0
CG3909	0	1	0	0	0	0	0	2	0	2	0	0	0	0	0	0	0	0	0	0	0	0	0	0	0	0	0	0	0	0	0	0	0	0	0	0	0	0	1	1	0	1	0	1	0	0	0	0	0
CG11722	1	2	0	0	2	0	0	0	1	0	0	0	0	0	0	1	0	0	0	0	0	2	0	1	0	1	1	2	1	0	1	0	0	0	0	0	0	0	0	0	0	1	0	1	0	0	0	0	0
mtTFB2	0	0	0	0	0	0	0	0	0	1	0	0	0	0	0	0	1	0	0	0	0	0	0	0	0	0	0	0	1	0	0	0	0	0	0	0	0	1	0	0	0	0	0	0	0	0	0	0	0
CG12811	0	0	0	0	1	0	0	0	0	0	0	0	0	0	0	0	0	0	0	0	0	0	0	0	0	0	0	1	0	0	0	0	0	0	0	0	0	0	0	0	0	0	0	1	0	0	0	0	0
ohgt	0	1	0	1	0	0	1	0	0	0	0	0	0	0	0	0	0	0	1	0	0	0	0	0	0	2	1	0	0	0	0	0	0	0	0	0	0	0	1	1	0	0	0	0	0	0	0	0	0
Fancl	0	0	0	0	0	0	0	0	0	1	0	0	0	0	0	0	0	0	0	0	0	0	0	0	0	0	0	1	0	0	0	0	0	0	0	0	0	0	0	0	0	0	0	2	0	1	0	0	0
CR44192	0	0	0	1	0	0	0	0	0	0	0	0	0	0	0	0	0	0	0	1	0	0	0	0	0	0	0	0	0	0	0	0	0	0	0	0	0	0	0	0	0	0	0	0	0	0	0	0	0
Npc2e	2	4	0	0	6	1	2	1	3	6	6	1	0	4	1	0	1	0	0	0	0	7	0	2	3	0	3	2	3	0	1	1	5	0	0	15	0	2	0	3	0	3	0	3	0	2	0	0	5
Npc2d	0	1	0	0	7	0	0	5	1	0	0	0	0	6	0	0	0	0	0	0	0	0	0	0	0	0	0	1	0	4	0	1	0	0	0	1	0	0	0	6	0	2	1	0	0	1	0	0	0
Npc2c	0	0	0	0	0	0	0	0	1	0	0	0	0	0	0	0	0	0	0	0	0	0	0	0	0	0	0	0	0	0	0	0	0	0	0	0	0	0	0	0	0	0	0	0	0	0	0	0	0
CR45054	0	0	3	2	0	0	0	0	0	0	0	0	0	0	1	0	0	0	1	0	0	0	0	0	0	7	0	0	0	0	0	0	0	0	4	0	0	0	4	0	0	1	0	0	0	0	1	2	0
CR43459	1	0	1	3	0	0	0	1	0	0	0	0	0	0	0	0	0	1	0	0	0	0	0	0	0	3	0	0	0	0	0	0	0	0	1	0	0	0	2	0	0	0	0	0	0	0	0	1	1
Fmr1	0	2	1	4	0	0	0	0	0	0	1	0	0	0	0	4	0	1	3	0	0	0	0	0	0	1	0	0	0	0	0	0	0	0	2	0	0	0	9	0	0	0	0	1	0	0	0	2	0
CG3940	1	13	0	0	5	1	4	7	2	1	8	0	0	0	0	0	0	0	0	0	0	2	0	1	0	0	20	2	0	0	0	0	12	0	0	0	0	1	0	3	0	12	0	6	0	0	0	0	0
ATPsynepsilonL	0	0	0	0	0	0	0	0	0	0	0	0	0	0	0	0	0	0	0	0	0	0	0	0	0	0	0	0	0	0	0	0	0	0	0	0	0	0	0	0	0	0	0	0	0	0	0	0	0
knk	0	0	0	0	0	0	0	0	0	0	0	0	0	0	0	0	0	0	0	0	0	0	0	0	0	0	0	0	0	0	0	0	0	0	0	0	0	0	0	0	0	0	0	0	0	0	0	0	0
tws	0	2	2	6	0	0	0	0	0	0	0	0	0	0	1	3	0	1	1	0	0	0	0	1	0	1	1	0	0	0	0	0	2	0	5	0	0	0	3	1	0	1	0	0	0	0	0	5	0
TAF1B	0	0	0	0	0	0	0	1	0	0	0	0	0	0	0	2	0	0	0	0	0	0	0	1	0	2	0	0	0	0	0	0	0	0	0	0	0	0	1	0	0	0	0	0	0	0	0	1	1
Invadolysin	0	0	0	0	0	0	0	0	0	0	0	0	0	0	0	0	0	0	0	0	0	0	0	0	0	0	0	0	0	0	0	0	0	0	0	0	0	0	0	0	0	0	0	0	0	0	0	0	0
CG6254	0	0	0	0	0	0	0	0	0	0	0	0	0	0	0	0	0	0	0	0	0	0	0	0	0	0	0	0	0	0	0	0	0	0	0	0	0	0	0	0	0	0	0	0	0	0	0	0	0
Best1	0	2	0	2	0	0	0	0	0	0	3	0	0	0	0	0	0	0	2	0	0	0	0	1	0	1	1	0	0	0	0	0	0	0	0	0	0	0	3	2	0	0	0	0	0	0	0	4	0
CG12814	0	0	0	0	0	0	0	0	0	0	0	0	0	0	0	0	0	0	0	0	0	0	0	0	0	0	0	0	0	0	0	0	0	0	0	0	0	0	0	0	0	0	0	0	0	0	0	0	0
Syn	0	0	0	1	0	0	0	0	0	0	0	0	0	0	1	0	1	0	0	0	0	0	0	0	0	0	0	0	0	0	0	0	0	0	0	0	0	0	0	0	0	0	0	0	0	0	0	2	0
Timp	0	1	1	0	0	0	0	1	0	1	0	0	0	0	0	3	0	3	5	0	0	0	0	0	0	4	0	1	0	0	0	0	0	0	2	0	0	0	2	0	0	0	0	0	0	0	0	0	0
CG12817	0	0	0	0	0	0	0	0	0	0	0	0	0	0	0	0	0	0	0	0	0	0	0	0	0	0	0	0	0	0	0	0	0	0	0	0	0	0	0	0	0	0	0	0	0	0	0	0	0
CG42795	0	0	0	4	0	0	0	0	0	0	0	0	0	0	0	0	0	0	0	0	0	0	0	0	0	0	0	0	0	0	0	0	0	0	0	0	0	0	0	0	0	0	0	0	0	0	0	5	0
Sirt6	0	0	0	0	0	0	0	0	0	0	0	0	0	0	0	0	0	0	0	0	0	0	0	0	0	0	0	0	0	0	0	0	0	0	1	0	0	0	0	0	0	0	0	0	0	0	0	0	0
pont	0	0	0	0	0	0	0	0	1	0	0	0	0	0	0	3	0	0	0	0	0	0	0	0	0	0	2	0	0	0	0	0	1	0	2	1	0	0	0	0	0	0	0	2	0	0	0	0	0
CG43143	0	1	4	6	0	0	0	0	0	3	1	0	0	0	0	4	1	0	8	0	0	0	0	0	0	3	1	0	0	0	1	0	0	0	2	4	1	0	7	0	0	0	0	0	0	0	0	0	0
CG6293	0	0	0	0	0	0	0	0	0	0	0	0	0	0	0	0	0	0	0	0	0	0	0	0	0	0	0	0	0	0	0	0	0	0	0	0	0	0	0	0	0	0	0	0	0	0	0	0	0
Bruce	0	4	2	1	0	0	0	0	1	1	1	0	2	0	0	8	1	1	2	0	0	0	0	0	0	2	0	0	0	0	0	0	2	0	3	0	0	1	6	0	0	1	0	0	1	0	0	3	0
CG12818	0	0	0	1	0	0	0	0	0	0	0	0	0	0	0	0	1	0	0	0	0	0	0	0	0	0	0	0	0	0	0	0	0	0	0	0	0	0	0	0	0	0	0	0	0	0	0	0	1
sle	0	0	0	0	0	0	0	1	0	0	0	0	0	0	0	1	0	1	0	0	0	0	0	0	0	1	0	0	0	0	0	0	0	0	0	0	0	0	5	0	0	0	0	0	0	0	0	0	0
CG12592	0	0	0	0	0	0	0	0	0	0	0	0	0	0	0	0	0	0	0	0	0	0	0	0	0	0	0	0	0	0	0	0	0	0	0	0	0	0	0	0	0	0	0	0	0	0	0	0	0
jumu	0	0	2	0	1	0	0	0	0	0	0	0	0	0	0	3	0	0	1	0	0	0	0	0	0	0	0	0	0	0	0	0	0	0	0	0	0	0	3	0	0	0	0	0	0	0	0	0	0
Rfx	0	0	0	0	0	0	0	0	0	0	0	0	0	0	0	0	0	0	2	0	0	0	0	0	0	0	0	0	1	0	0	0	0	0	0	0	0	0	0	0	0	0	0	0	0	0	0	0	0
CR44938	0	0	0	0	0	0	0	0	0	0	0	0	0	0	0	0	1	0	0	0	0	0	0	0	0	0	0	0	0	0	0	0	0	0	0	0	0	0	0	0	0	0	0	0	0	0	0	0	0
cwo	2	2	9	6	2	0	0	2	0	1	3	0	1	3	5	19	0	2	10	0	0	1	0	1	0	15	3	3	0	2	0	0	3	1	4	1	0	1	19	3	0	2	0	2	0	0	1	5	2
mthl11	0	0	0	0	0	0	0	0	0	0	0	0	0	0	0	0	0	0	0	0	0	0	0	0	0	0	0	0	0	0	0	0	0	0	0	0	0	0	0	0	0	0	0	0	0	0	0	0	0
CG6325	0	0	0	0	0	0	0	0	0	0	0	0	0	0	0	0	0	0	0	0	0	0	0	0	0	0	0	0	0	0	0	0	0	0	1	0	0	0	0	0	0	0	0	0	0	0	0	0	0
Irp-1B	0	8	0	0	4	0	0	5	2	2	11	0	0	2	3	0	1	1	0	0	0	2	0	0	0	0	5	0	0	0	0	0	4	0	1	1	0	0	1	6	0	2	0	9	0	0	0	0	0
Rrp46	0	1	1	0	0	0	0	0	0	0	0	0	0	0	0	0	0	0	0	0	0	1	0	0	1	0	0	2	0	0	0	0	2	0	1	0	0	1	0	0	0	1	0	1	0	0	0	0	1
CG6345	0	0	0	0	0	0	0	0	0	0	0	0	0	0	0	1	0	0	0	0	0	0	0	0	0	0	0	0	0	0	0	0	0	0	0	0	0	0	0	0	0	0	0	0	0	0	0	0	0
Cyp12e1	0	0	0	0	1	0	0	0	0	0	0	0	0	0	0	0	0	0	0	0	0	0	0	0	0	0	1	0	0	0	0	0	0	0	1	0	0	0	0	0	0	0	0	0	0	0	0	0	0
hth	0	0	0	5	0	0	0	0	3	10	0	0	0	0	0	0	1	0	0	0	0	0	0	0	0	0	0	3	0	0	0	0	0	0	0	3	0	4	0	0	0	0	0	2	0	0	0	5	2
CG6465	0	0	0	0	0	0	0	0	0	0	1	0	0	0	0	0	0	0	0	0	0	0	0	0	0	0	0	0	0	0	0	0	0	0	0	0	0	0	0	0	0	0	0	0	0	0	0	0	0
CG14688	1	0	0	0	0	0	0	2	0	1	2	0	0	2	0	0	0	0	0	0	0	1	0	0	0	0	0	0	0	0	0	0	0	0	0	0	0	0	0	0	0	0	0	0	0	0	0	0	0
CR44230	0	0	0	0	0	0	0	0	0	0	0	0	0	0	0	0	0	0	0	0	0	0	0	0	0	0	0	0	0	0	0	0	0	0	0	0	0	0	0	0	0	0	0	0	0	0	0	0	0
pug	0	0	0	1	0	0	0	0	2	0	1	0	0	1	0	0	0	0	0	0	0	0	0	0	0	0	0	1	0	1	0	0	2	0	0	0	0	0	0	1	0	1	0	1	0	0	0	2	0
CG14683	0	2	0	0	0	0	0	2	2	1	1	0	1	0	0	1	0	0	0	0	0	0	0	0	1	2	0	0	0	0	0	0	1	1	0	0	0	0	0	0	0	0	0	5	0	0	0	0	0
CG31391	0	0	0	0	0	0	0	0	0	0	0	0	0	0	0	0	0	0	0	0	0	0	0	0	0	0	0	0	0	0	0	0	0	0	0	0	0	0	0	0	0	0	0	0	0	0	0	0	0
CG31467	0	0	0	0	0	0	0	0	0	0	0	0	0	0	0	0	0	0	0	0	0	0	0	0	0	0	0	0	0	0	0	0	0	0	0	0	0	0	0	0	0	0	0	0	0	0	0	0	0
CG31278	0	0	0	0	0	0	1	0	0	0	0	0	0	0	0	0	0	0	0	0	0	1	0	0	1	0	0	0	0	0	0	0	0	0	2	0	0	0	0	0	0	0	0	0	0	0	0	0	0
CG31373	0	2	1	0	0	0	0	0	1	0	0	0	0	0	0	0	0	0	0	0	0	1	0	0	0	1	1	1	0	0	0	0	2	0	0	0	0	0	0	1	0	0	0	1	0	0	0	0	0
TkR86C	0	0	0	0	0	0	0	0	0	0	0	0	0	0	0	0	0	0	0	0	0	0	0	0	0	0	0	0	0	0	0	0	0	0	0	0	0	0	0	0	0	0	0	0	0	0	0	0	0
MED7	1	0	0	0	2	0	0	0	0	0	0	0	0	0	0	1	0	0	0	0	0	0	0	0	0	0	2	0	0	1	0	0	0	0	2	0	0	0	0	0	0	0	0	0	0	0	0	0	0
CR45016	0	0	0	0	0	0	0	0	0	0	0	0	0	0	0	0	0	0	0	0	0	0	0	0	0	0	0	0	0	0	0	0	0	0	0	0	0	0	0	0	0	0	0	0	0	0	0	0	0
Cap-H2	0	0	0	0	0	0	0	0	0	1	0	0	0	1	0	4	0	0	1	0	0	0	0	0	0	0	0	0	0	0	0	0	0	0	2	0	0	0	0	0	0	0	0	0	0	0	0	0	0
TfIIFbeta	0	2	0	0	0	0	0	0	0	1	0	0	0	1	0	0	0	0	0	0	0	0	0	0	0	0	0	0	0	0	0	0	0	1	0	0	0	0	0	0	0	0	0	0	0	0	0	0	0
CG45076	0	0	0	0	0	0	0	0	0	0	0	0	0	0	0	0	0	0	0	0	0	0	0	0	0	0	0	0	0	0	0	0	0	0	0	0	0	0	0	0	0	0	0	0	0	0	0	0	0
fau	0	0	0	0	0	0	0	0	0	0	0	0	0	0	0	0	0	0	0	0	0	0	0	0	0	0	0	0	0	0	0	0	0	0	0	0	0	0	0	0	0	0	0	0	0	0	0	0	0
CG45078	0	0	0	0	0	0	0	0	0	0	0	0	0	0	0	0	0	0	0	0	0	0	0	0	0	0	0	0	0	0	0	0	0	0	0	0	0	0	0	0	0	0	0	0	0	0	0	0	0
mRpL37	0	0	0	0	1	0	0	0	0	2	0	0	0	0	0	0	0	0	0	0	0	0	0	0	0	0	0	0	1	0	0	0	2	0	2	0	0	0	0	2	0	2	0	0	0	0	0	2	0
Rbp1	1	1	1	3	3	0	1	1	1	1	2	0	0	0	0	1	1	0	0	0	0	1	0	1	1	4	7	0	1	0	0	0	4	0	2	2	0	1	2	0	0	1	0	3	0	1	0	0	0
Art1	0	0	0	0	0	0	0	0	1	0	0	0	0	0	1	1	0	0	0	0	0	0	0	0	0	0	0	2	0	0	0	0	0	0	0	1	0	1	0	1	0	1	0	0	0	0	0	0	0
Mcm5	0	0	0	0	0	0	0	0	0	0	0	0	0	0	0	0	0	0	0	0	0	0	0	0	0	0	0	0	0	0	0	0	0	0	0	0	0	0	0	0	0	0	0	0	0	0	0	0	0
CG14687	0	0	0	0	0	0	0	0	0	0	0	0	0	0	0	0	0	0	0	0	0	0	0	0	0	0	0	0	0	0	0	0	0	0	0	0	0	0	0	0	0	0	0	0	0	0	0	0	0
CG14693	0	0	0	0	0	0	0	0	0	0	0	0	0	0	0	0	0	0	0	0	0	0	0	0	0	0	0	0	0	0	0	0	0	0	0	0	0	0	0	0	0	0	0	0	0	0	0	0	0
CG4089	0	0	0	0	0	0	0	0	0	0	0	0	0	0	0	0	0	0	0	0	0	0	0	0	0	0	0	0	0	0	0	0	0	0	0	0	0	0	0	0	0	0	0	0	0	0	0	0	0
Cad86C	0	0	0	0	0	0	0	0	0	0	0	0	0	0	0	0	0	0	0	0	0	0	0	0	0	0	0	0	0	0	0	0	0	0	0	0	0	0	0	0	0	0	0	0	0	0	0	0	0
CG42394	0	0	0	2	0	0	0	0	0	0	0	0	0	1	0	0	0	2	0	0	0	1	0	0	0	0	0	0	0	0	1	0	0	1	0	0	2	0	6	0	1	0	0	0	0	0	1	2	0
CG4565	0	0	0	0	0	0	0	0	0	0	0	0	0	0	0	0	0	0	0	0	0	0	0	0	0	0	0	0	0	0	0	0	0	0	0	0	0	0	0	0	0	0	0	0	0	0	0	0	0
CG6567	1	2	0	1	2	0	0	0	1	1	1	0	0	0	1	0	0	0	1	0	0	1	0	0	0	0	6	1	0	0	0	1	5	0	0	0	0	0	2	1	0	1	0	1	0	0	0	0	0
CG4511	0	0	1	0	1	0	0	1	0	0	0	0	0	0	0	2	0	1	1	0	0	0	0	0	0	4	0	0	0	0	0	0	1	0	0	2	0	0	1	0	0	0	0	0	0	0	0	0	0
CG4570	0	0	0	0	0	0	0	0	0	0	0	0	0	1	0	1	0	0	0	0	0	0	0	0	0	0	0	0	0	0	0	0	0	0	0	0	0	0	0	0	0	0	0	0	0	0	0	0	0
CG14694	1	0	0	0	0	0	0	1	2	0	0	0	0	1	0	0	0	0	0	0	0	0	0	0	0	0	1	5	0	0	0	0	2	0	0	0	0	0	0	1	0	0	0	1	0	0	0	0	0
CG6574	0	0	0	0	0	0	1	1	1	0	0	0	0	0	0	0	0	0	0	0	0	2	0	0	0	0	0	2	0	0	0	0	0	0	0	0	0	0	0	1	0	0	0	0	0	0	0	0	0
SelR	0	1	0	0	1	0	0	0	0	1	1	0	1	1	0	0	0	0	0	0	0	1	0	1	1	0	3	0	0	0	0	0	1	2	0	0	0	0	1	1	0	0	0	4	0	0	0	0	0
Tsp86D	0	1	2	0	1	0	0	0	1	0	1	0	0	0	0	1	0	0	0	0	0	0	0	0	0	1	0	0	0	0	0	0	0	0	0	0	0	0	1	0	0	0	0	0	0	0	0	0	0
Fdh	2	8	1	2	4	0	0	6	4	3	1	0	2	2	3	5	1	1	3	0	0	2	0	1	2	2	4	3	3	0	0	0	12	0	2	1	1	2	2	4	1	2	0	10	0	0	1	0	0
CG4596	0	0	0	0	0	0	0	0	0	0	0	0	0	0	0	0	0	0	0	0	0	0	0	0	0	0	0	0	0	0	0	0	0	0	0	0	0	0	0	0	0	0	0	0	0	0	0	0	0
Sodh-2	0	0	0	0	0	0	0	0	1	0	0	0	0	0	0	0	0	0	0	0	0	0	0	0	0	0	0	0	0	0	0	0	1	0	0	0	0	0	1	0	0	0	0	0	0	0	0	0	0
CG14695	0	0	0	0	0	0	0	0	0	0	0	0	0	0	0	1	0	0	0	0	0	0	0	0	0	0	0	0	0	0	0	0	0	0	0	0	0	0	0	0	0	0	0	0	0	0	0	0	0
Tpc1	0	0	0	4	0	0	0	0	0	0	0	0	0	0	0	1	0	1	1	0	0	0	0	1	0	1	1	1	1	0	0	0	0	0	1	0	0	0	3	0	0	0	1	0	0	0	0	0	0
CG14696	0	0	6	0	0	0	0	0	0	0	0	0	0	0	0	10	0	1	0	0	0	0	0	0	0	2	0	0	0	0	0	0	0	0	2	0	0	0	1	0	0	0	0	0	0	0	0	0	0
Leash	0	0	0	0	0	0	0	0	0	0	0	0	0	0	0	0	0	0	0	0	0	0	0	0	1	0	0	0	0	0	0	0	0	0	0	0	0	0	1	0	0	0	0	0	0	0	0	0	0
Adk3	0	0	0	0	1	0	0	0	1	2	1	0	0	0	0	0	0	0	0	0	0	0	0	1	0	0	1	0	0	0	0	0	0	0	1	0	0	0	0	0	0	0	0	1	0	0	0	0	0
CG6621	0	1	0	0	0	0	0	0	0	0	0	0	0	0	0	1	0	0	0	0	0	0	0	0	0	0	0	0	0	0	0	0	0	0	0	1	0	0	0	0	0	0	0	0	0	0	0	0	0
CG34114	0	0	0	0	0	0	0	0	0	0	0	0	0	0	0	0	0	0	0	0	0	0	0	0	0	0	0	0	0	0	0	0	0	0	0	0	0	0	0	0	0	0	0	0	0	0	0	0	0
Ugt86Dd	0	7	0	0	2	0	1	2	1	4	6	0	0	0	0	3	0	0	0	0	0	0	0	1	1	0	9	0	3	0	0	0	2	0	0	2	0	0	7	4	1	0	0	2	0	0	0	0	0
Ugt86Di	0	0	0	0	0	0	0	0	0	0	0	0	0	0	0	0	0	0	0	0	0	0	0	0	0	2	0	0	0	0	0	0	0	0	0	0	0	0	2	0	0	0	0	0	0	0	0	0	0
Ugt86Dc	0	1	0	0	0	0	0	0	0	0	2	0	0	0	0	0	0	0	0	0	0	0	0	1	0	0	0	0	0	0	0	0	1	0	0	0	0	0	0	0	0	0	0	0	0	0	0	0	0
Ugt86Da	0	2	1	0	0	0	0	1	0	0	0	0	0	0	0	6	0	0	8	0	0	0	0	0	0	3	1	0	0	0	1	0	1	0	0	0	0	1	12	5	0	0	0	2	2	0	0	1	0
CG4757	0	0	0	0	0	0	0	0	0	0	0	0	0	0	0	0	0	0	0	0	0	0	0	0	0	0	0	0	0	0	0	0	0	0	0	0	0	0	0	0	0	0	0	0	0	0	0	0	0
Ugt86Dg	0	0	0	0	0	0	0	0	0	0	0	0	0	0	0	0	0	0	0	0	0	0	0	0	0	0	0	1	0	0	0	0	0	0	0	0	0	0	0	0	0	0	0	0	0	0	0	0	0
Ugt86De	0	0	0	0	0	0	0	0	0	0	0	0	0	0	0	0	0	0	0	0	0	0	0	0	0	0	0	0	0	0	0	0	0	0	0	0	0	0	0	0	0	0	0	0	0	0	0	0	0
Ugt35b	0	0	0	0	0	0	0	0	0	0	0	0	0	0	0	0	0	0	0	0	0	0	0	0	0	0	0	0	0	0	0	0	0	0	0	0	0	0	1	0	0	0	0	0	0	0	0	0	0
Ugt35a	0	5	1	1	1	0	2	2	2	1	2	0	0	1	0	6	0	1	1	0	0	1	0	0	0	4	2	0	1	1	0	1	1	1	3	3	0	0	5	3	0	4	0	2	0	0	0	0	3
Ugt86Dj	0	0	0	0	0	0	0	1	0	0	0	0	0	0	0	0	0	0	1	0	0	1	0	0	0	1	0	1	0	0	0	0	0	0	3	0	0	0	0	0	0	1	0	0	0	0	0	0	0
Ugt86Dh	0	0	0	0	0	0	0	0	0	0	0	0	0	1	0	0	0	0	0	0	0	0	0	1	0	0	0	0	0	0	0	0	2	0	0	0	0	0	2	0	0	1	0	0	0	0	0	0	1
CG18577	0	5	0	0	2	0	0	1	0	1	5	0	0	2	0	0	0	1	0	0	0	0	0	1	0	0	2	1	0	0	0	1	0	0	0	1	0	1	0	0	0	1	0	4	0	0	0	0	0
cu	0	1	0	3	0	0	0	0	0	1	0	0	0	1	0	0	0	1	0	0	0	0	0	1	1	0	0	1	0	1	0	0	0	0	0	0	0	0	1	0	0	0	0	0	0	0	0	0	0
SdhC	5	31	1	1	19	0	2	14	10	18	23	1	3	8	10	7	3	1	0	1	1	19	1	9	7	4	22	11	4	2	0	1	31	11	3	3	1	2	8	12	0	18	0	30	6	1	1	0	9
Tctp	17	60	39	43	40	0	18	73	52	48	49	1	22	20	13	92	10	13	85	3	5	21	0	18	11	121	69	43	31	6	6	8	98	5	63	21	5	9	64	76	5	61	2	68	6	4	1	6	16
ZnT86D	0	2	0	0	1	1	2	0	2	1	1	0	0	0	1	4	0	0	2	0	0	1	0	1	0	1	0	1	0	0	0	0	0	0	1	0	0	0	0	1	0	1	0	3	0	0	0	0	0
RpS25	61	211	104	125	138	7	48	340	143	231	187	3	56	107	94	290	42	52	187	5	12	80	3	76	20	288	204	136	65	8	21	16	263	30	204	59	8	24	186	247	11	206	4	258	33	9	9	18	57
CG4820	0	0	0	0	0	0	0	0	0	0	0	0	0	0	0	0	0	0	0	0	0	0	0	0	0	0	0	0	0	0	0	0	0	0	1	0	0	0	0	1	0	0	0	0	0	0	0	0	0
CG6689	0	0	0	1	0	0	0	1	0	0	0	0	0	0	0	2	0	0	0	0	0	0	0	0	0	1	0	0	0	0	0	0	0	0	3	0	0	0	1	1	0	0	0	0	0	0	0	0	0
CG6693	0	0	0	0	0	0	0	1	0	0	0	0	0	0	0	0	0	0	0	0	0	0	1	1	0	0	0	0	0	0	0	0	0	0	2	0	0	0	0	0	0	1	0	0	0	0	0	0	0
RpL3	26	98	62	96	47	3	24	146	41	152	79	5	25	29	40	233	27	28	149	0	3	35	1	45	17	210	105	43	27	4	17	7	111	12	190	53	3	11	129	137	5	75	3	101	4	8	3	12	28
CR31144	0	0	0	0	0	0	0	0	0	0	0	0	0	0	0	0	0	0	0	0	0	0	0	0	0	0	0	0	0	0	0	0	0	0	1	0	0	0	0	0	0	0	0	0	0	0	0	0	0
snoRNA:Psi28S-291	0	0	0	0	0	0	0	0	0	0	0	0	0	0	0	0	0	0	0	0	0	0	0	0	0	0	0	0	0	0	0	0	0	0	0	0	0	0	0	0	0	0	0	0	0	0	0	0	0
scpr-C	0	0	0	0	0	0	0	0	0	0	0	0	0	0	0	0	0	0	0	0	0	0	0	0	0	0	0	0	0	0	0	0	0	0	0	0	0	0	0	0	0	0	0	0	0	0	0	0	0
CG17726	0	0	0	0	1	0	0	0	0	0	0	0	0	0	1	0	0	0	0	0	0	0	0	0	0	0	0	0	0	0	0	0	1	0	0	0	0	0	1	0	0	1	0	0	0	0	0	0	0
GCC88	0	0	0	0	1	0	0	0	0	1	1	0	0	1	0	0	0	0	0	0	0	0	0	0	0	0	1	0	0	0	0	0	0	0	2	0	0	0	1	0	0	1	0	1	0	0	0	0	0
CG17187	0	1	0	0	0	0	0	0	0	0	0	0	0	0	0	0	0	0	0	0	0	0	0	0	0	0	0	0	0	0	0	0	0	1	0	0	0	0	1	0	0	0	0	0	0	0	0	0	0
CG14701	0	1	0	0	0	0	0	0	0	0	2	0	0	0	0	0	0	0	0	0	0	0	0	0	0	0	0	0	1	0	0	0	0	0	0	0	0	0	1	0	0	1	0	1	0	0	0	0	0
Arfip	0	0	0	2	0	0	0	0	1	0	0	0	0	0	0	1	0	0	1	0	0	0	0	0	0	0	1	0	0	0	1	1	1	0	2	0	0	0	0	0	0	0	0	0	0	0	0	0	0
CG17721	0	1	0	1	0	0	0	0	1	0	0	1	0	0	0	0	0	0	3	0	0	0	0	0	1	0	1	0	1	0	0	0	0	0	0	0	0	0	0	0	0	1	0	1	0	0	0	0	1
CG31441	0	0	0	0	0	0	0	0	0	0	0	0	0	0	0	0	0	0	0	0	0	0	0	0	0	0	0	0	0	0	0	0	0	0	0	0	0	0	1	1	0	0	0	0	0	0	0	0	0
CG31388	0	0	0	0	0	0	0	0	0	0	0	0	0	0	0	0	0	0	0	0	0	0	0	0	0	0	0	0	0	0	0	0	0	0	1	0	0	0	0	0	0	0	0	0	0	0	0	0	0
CG17734	2	3	3	2	9	0	3	4	4	3	6	0	8	8	1	1	2	3	1	0	0	11	0	4	0	0	6	1	1	0	0	0	4	3	0	4	0	3	1	3	0	6	0	8	1	0	2	0	3
CG5214	1	5	0	1	5	0	1	6	2	5	2	1	5	2	0	5	1	0	1	0	0	7	0	0	2	2	0	1	2	0	1	0	5	1	0	1	0	1	1	2	0	0	0	8	0	0	0	0	2
pros	1	0	0	61	1	0	0	0	0	1	0	0	0	3	0	0	0	0	0	0	0	0	0	0	1	0	0	0	0	0	0	0	0	0	0	0	0	0	0	0	1	0	0	1	0	0	0	28	0
mRpL40	0	2	0	0	2	0	0	3	1	0	0	0	0	1	0	0	0	0	0	0	0	0	0	0	0	0	1	1	0	0	0	0	1	0	1	2	0	0	2	0	0	2	0	2	0	0	0	0	0
mgr	0	2	0	1	4	0	0	1	1	2	2	0	2	0	2	3	0	0	1	0	0	2	0	0	0	2	1	3	1	0	0	1	2	0	1	3	0	0	3	3	0	1	0	3	0	0	0	0	0
Irbp	0	0	0	0	1	0	0	0	0	0	0	0	0	0	0	0	0	0	2	0	0	0	0	0	0	1	0	0	0	0	0	0	0	0	0	0	0	0	2	0	0	1	0	0	0	0	0	0	0
snoRNA:Irbp-a	0	0	0	0	0	0	0	0	0	0	0	0	0	0	0	0	0	0	0	0	0	0	0	0	0	0	0	0	0	0	0	0	0	0	0	0	0	0	0	0	0	0	0	0	0	0	0	0	0
Ranbp9	0	0	0	0	0	0	0	0	0	0	0	0	0	0	0	2	0	0	0	0	0	0	0	1	0	0	0	0	0	0	0	0	1	0	0	1	0	0	0	0	0	0	0	0	0	0	1	0	0
CG5270	0	0	0	0	0	0	0	0	0	0	0	0	0	0	0	2	0	0	0	0	0	0	0	0	0	0	0	0	0	0	0	1	0	0	0	0	0	0	0	0	0	0	0	0	0	0	0	0	0
CG18643	0	1	0	0	0	0	1	0	2	2	1	0	0	0	0	0	0	0	0	0	0	1	0	0	0	0	0	1	0	0	0	0	2	1	0	0	0	0	0	0	0	1	0	2	0	0	0	0	0
RpL24-like	4	20	8	15	9	1	6	29	9	13	12	0	9	6	7	16	9	1	8	0	4	4	0	4	3	26	16	12	4	0	0	0	22	4	11	2	2	2	9	26	0	19	1	29	1	2	0	2	5
CG5276	0	0	0	0	1	0	0	0	0	0	0	0	0	1	0	0	0	0	0	0	0	0	0	0	0	0	0	0	0	0	0	0	0	0	0	0	0	0	0	1	0	0	0	1	0	0	0	0	0
CG6744	0	0	0	0	1	0	0	0	0	0	0	0	0	0	0	0	0	0	0	0	0	0	0	1	0	0	0	1	0	0	0	0	0	0	1	0	0	0	0	0	0	0	0	0	0	0	0	0	0
CG5281	0	0	0	0	0	0	0	0	0	0	0	0	0	0	0	0	0	0	0	0	0	0	0	0	0	0	0	0	0	0	0	0	0	0	0	0	0	0	0	0	0	0	0	0	0	0	0	0	0
sals	0	0	0	0	0	0	0	0	0	0	0	0	0	0	0	0	0	0	0	0	0	0	0	0	0	0	0	0	0	0	0	0	0	0	0	0	0	0	0	0	0	0	0	0	0	0	0	0	0
CG17230	0	0	0	0	0	0	0	0	0	0	0	0	0	0	0	0	0	0	0	0	0	0	0	0	0	0	0	1	0	0	0	0	0	0	0	0	0	0	0	0	0	0	0	0	0	0	0	1	0
PGRP-LB	0	1	4	8	1	0	0	1	0	7	1	0	0	3	0	17	5	3	0	0	1	1	0	0	0	0	0	2	1	0	0	0	0	1	0	0	0	0	2	0	0	1	0	2	0	0	0	6	2
CG10898	0	0	0	0	0	0	0	0	0	0	0	0	0	0	1	0	0	0	0	0	0	0	0	0	0	0	0	0	0	0	0	0	0	0	0	0	0	0	1	0	0	0	0	0	0	0	0	0	0
fabp	32	161	3	36	128	0	20	107	25	54	140	0	34	136	23	6	23	9	4	0	4	97	1	38	39	13	155	31	36	24	4	2	149	7	3	5	2	40	4	74	3	118	1	119	6	6	0	8	38
sea	0	1	0	1	0	0	0	0	0	0	0	0	0	0	0	0	0	0	0	0	0	0	0	0	0	0	0	0	0	0	0	0	1	0	0	0	0	0	0	0	0	0	0	0	0	0	0	0	0
Mrp4	0	0	0	2	0	0	0	0	0	0	0	0	0	0	0	0	1	0	0	0	0	1	0	0	0	0	0	0	0	0	0	0	0	0	0	0	0	0	1	0	0	0	0	0	0	0	0	0	0
wkd	1	1	0	0	0	0	0	1	0	1	1	0	0	1	0	1	0	1	1	0	0	0	0	0	0	2	0	0	0	0	0	0	1	1	0	0	0	0	1	1	0	0	0	2	0	0	0	0	1
CG6791	0	0	1	2	0	0	0	0	0	0	0	0	0	0	0	0	0	0	0	0	0	0	0	0	0	0	0	0	0	0	0	0	0	0	0	0	0	0	0	0	0	0	0	0	0	0	0	0	0
Jupiter	0	2	1	7	0	0	0	0	0	0	0	0	0	0	0	11	4	1	2	0	0	1	1	0	1	10	1	0	0	0	0	0	1	1	7	0	0	0	7	0	0	1	0	0	0	0	0	4	1
CG14710	0	0	0	0	0	0	0	0	0	2	0	0	0	0	0	0	0	0	0	0	0	0	0	0	0	0	0	0	0	0	0	0	0	0	1	0	0	0	0	0	0	0	0	0	0	0	0	0	0
CG6808	0	0	0	0	0	0	0	0	0	0	0	0	0	0	0	1	0	0	0	0	0	0	0	0	0	0	0	0	0	0	0	0	0	0	0	0	0	0	0	0	0	0	0	0	0	0	0	0	0
CG14711	0	0	0	0	0	0	0	0	0	0	0	0	0	1	0	0	0	0	0	0	0	0	0	0	0	0	0	0	0	0	0	0	0	0	0	0	0	0	0	0	0	0	0	0	0	0	0	0	0
CG6813	0	1	0	0	0	0	0	0	0	0	0	0	0	0	0	0	0	0	0	0	0	0	0	0	0	0	0	0	0	0	0	0	0	0	0	0	0	0	0	0	0	0	0	0	0	0	0	0	0
CG18764	0	0	0	0	0	0	0	0	0	1	0	0	0	0	0	0	0	0	0	0	0	0	0	0	0	0	0	0	0	0	0	0	0	0	0	0	0	0	0	0	0	0	0	0	0	0	0	0	0
CG14712	0	0	0	0	0	0	0	0	0	0	0	0	0	0	0	1	0	0	0	0	0	0	0	0	0	1	0	0	0	0	0	0	0	0	0	0	0	0	0	0	0	0	0	0	0	0	0	0	0
Csk	0	1	0	2	0	0	0	0	0	0	0	0	0	1	0	1	0	0	0	0	0	0	1	0	0	5	1	0	1	0	0	0	1	0	4	0	0	0	1	0	0	1	0	3	1	0	0	0	1
CR44137	0	0	0	0	0	0	0	0	0	0	0	0	0	0	0	0	0	0	0	0	0	0	0	0	0	0	0	0	0	0	0	0	0	0	0	1	0	0	0	0	0	0	0	0	0	0	0	0	0
Elp1	0	1	0	0	0	1	0	0	0	0	0	0	0	0	0	3	0	0	0	0	0	0	0	0	0	1	0	0	0	0	0	0	0	0	0	0	0	0	0	1	0	1	0	0	0	1	0	0	0
CG42327	1	1	0	0	0	0	0	0	0	1	0	0	0	0	1	0	1	0	0	0	0	0	0	0	0	0	0	2	0	0	0	1	0	0	0	1	0	0	0	0	0	0	0	1	0	0	0	0	0
CG14715	1	7	0	3	3	1	1	6	3	1	4	0	0	0	0	6	0	1	1	0	0	4	0	1	1	4	5	3	2	1	0	0	5	0	5	1	1	0	5	2	0	1	0	1	0	0	0	0	0
CG18476	0	0	0	0	0	0	0	0	0	0	0	0	0	0	0	0	0	0	0	0	0	0	0	0	0	0	0	0	0	0	0	0	0	0	0	0	0	0	0	0	0	0	0	0	0	1	0	0	0
Taf12	0	0	0	1	0	0	0	0	0	0	0	0	0	0	0	0	2	0	2	0	0	0	0	0	0	1	3	1	0	0	0	0	2	0	2	0	0	0	0	0	0	0	0	0	0	1	0	0	0
Ho	0	2	0	0	1	0	1	1	1	0	0	0	0	4	0	1	0	0	1	0	0	0	0	1	0	2	1	0	0	0	0	0	0	0	0	0	0	0	0	0	0	1	0	0	0	0	0	0	0
CG6830	1	5	0	0	0	0	2	0	1	0	0	1	0	0	0	0	0	0	0	0	0	0	0	2	0	0	4	0	1	0	0	0	1	0	0	0	0	0	0	6	0	0	0	1	0	0	1	0	2
CG6834	0	3	0	0	0	0	0	1	1	3	2	0	0	1	1	0	0	0	0	0	0	0	0	0	1	0	1	0	0	0	0	0	0	0	0	0	0	3	0	1	0	2	0	3	0	0	0	0	0
CG6908	0	4	0	0	0	0	1	0	3	0	3	0	0	1	0	0	0	0	0	0	0	0	0	1	0	0	1	1	0	0	0	0	1	0	0	0	0	0	0	0	0	0	0	0	0	0	0	0	0
CG18765	0	0	0	0	0	0	0	0	0	0	0	0	0	0	0	0	0	0	0	0	0	0	0	0	0	0	0	0	0	0	0	0	1	0	0	0	0	0	0	0	0	0	0	0	0	0	0	0	0
CG12594	0	0	0	0	0	0	0	0	0	0	0	0	0	0	0	0	0	0	0	0	0	0	0	0	0	0	0	0	0	0	0	0	0	0	0	0	0	0	0	0	0	0	0	0	0	0	0	0	0
CG14721	2	0	1	0	0	0	1	0	0	2	1	0	0	0	0	0	0	0	0	0	0	0	0	1	0	0	0	0	0	0	0	0	0	0	1	0	0	0	0	1	0	1	0	0	0	0	0	0	0
Blm	0	0	0	0	0	0	0	0	0	0	0	0	0	1	0	0	0	0	0	0	0	0	0	0	0	0	0	0	0	0	0	0	0	0	0	0	0	0	0	0	0	0	0	0	0	0	0	0	0
CG14722	0	0	0	1	2	0	0	0	1	1	0	0	0	0	1	4	0	0	1	0	0	0	0	1	1	0	0	0	0	0	0	0	1	0	0	0	0	0	1	0	0	3	0	1	0	0	0	0	0
CG6923	0	0	0	0	0	0	0	0	0	0	1	0	0	0	0	1	0	0	0	0	1	0	0	0	0	0	0	0	0	0	0	0	0	0	0	0	0	0	0	1	0	0	0	0	0	0	0	0	0
Lk6	1	17	18	22	3	0	1	9	4	4	12	0	3	2	3	21	2	8	34	2	0	1	0	2	3	67	11	5	2	2	1	0	33	2	40	4	2	2	19	6	2	5	0	11	1	0	1	26	4
l(3)neo38	0	0	3	9	1	0	0	0	0	1	0	0	0	0	0	8	0	0	1	0	0	0	0	0	0	9	1	0	0	2	2	0	1	0	17	1	0	1	11	0	0	1	1	0	0	0	0	4	0
CG17360	0	1	0	0	0	0	0	0	0	0	0	0	0	0	0	0	0	0	1	0	0	0	0	0	0	0	0	0	0	0	0	0	2	0	0	0	0	0	0	0	0	1	0	0	0	0	0	0	0
HisCl1	0	0	0	0	0	0	0	0	0	0	0	0	0	0	0	0	0	0	0	0	0	0	0	0	0	0	0	0	0	0	0	0	0	0	0	0	0	0	0	0	0	0	0	0	0	0	0	0	0
Sbf	1	1	0	0	0	0	0	0	0	0	1	0	0	0	0	0	0	0	0	0	0	0	0	0	0	0	0	0	0	0	0	0	0	0	1	0	0	0	0	0	0	0	0	0	0	0	0	0	0
ClC-a	0	0	0	0	0	0	0	0	1	1	0	0	0	0	0	0	0	0	0	0	0	0	0	0	0	0	0	1	0	0	0	0	0	0	0	0	0	0	0	0	0	0	0	0	0	0	0	0	0
glo	0	1	2	1	2	0	0	1	0	0	0	0	1	2	0	7	0	0	4	0	0	1	0	0	0	3	1	1	0	0	1	0	1	1	4	1	1	0	3	1	0	1	0	1	0	0	0	1	0
COX5A	18	72	3	14	48	0	16	39	23	41	54	0	24	31	14	12	6	2	6	0	0	45	1	17	16	17	83	36	22	3	3	2	82	13	9	6	2	10	5	39	2	71	1	84	9	1	1	0	12
CG6950	1	1	1	0	1	0	0	6	0	5	2	0	2	0	0	1	0	0	1	1	0	1	0	1	0	0	4	2	0	0	0	1	1	0	0	0	0	0	1	0	0	3	0	6	0	0	0	0	1
CG6959	0	0	0	0	0	0	0	0	0	0	0	0	0	0	0	1	0	0	0	0	0	0	0	0	0	0	0	0	0	0	0	0	0	0	0	0	0	0	0	0	0	0	0	0	0	0	0	0	0
CG6962	0	0	0	0	0	0	0	0	0	0	0	0	0	0	0	0	0	0	0	0	0	0	0	0	0	0	0	0	0	0	0	0	0	0	0	0	0	0	0	0	0	0	0	0	0	0	0	0	0
CG31368	0	0	0	1	0	0	0	0	0	1	1	0	0	0	0	2	0	0	0	0	0	0	0	0	0	0	0	0	0	0	0	0	0	0	0	0	0	0	0	0	0	0	0	0	0	0	0	0	0
mthl5	0	0	0	0	0	0	0	0	0	0	0	0	0	0	0	0	0	0	0	0	0	0	0	0	0	0	0	0	0	0	0	0	0	0	0	0	0	0	0	0	0	0	0	0	0	0	0	0	0
Cad87A	0	0	0	1	0	0	0	0	0	0	0	0	0	0	0	0	0	0	0	0	0	0	0	0	0	0	0	0	0	0	0	0	0	0	0	0	0	0	2	0	0	0	0	0	0	0	0	0	0
CG31211	0	0	0	0	0	0	0	0	0	0	0	0	0	0	0	2	0	0	1	0	0	0	0	0	0	0	0	0	0	0	0	0	0	0	1	0	0	0	0	0	0	0	0	0	0	0	0	0	0
Hsp70Aa	0	1	0	0	0	0	0	1	2	0	0	0	0	0	1	0	0	0	0	0	0	0	0	0	1	0	0	0	0	0	0	0	0	0	0	0	0	0	0	0	0	0	0	1	0	0	0	2	0
Hsp70Ab	1	6	14	0	0	1	0	5	0	8	5	0	1	0	0	0	1	1	1	0	0	2	0	1	0	3	12	1	2	1	0	1	18	2	1	1	1	0	0	2	0	6	0	4	1	1	0	20	1
CG3281	0	0	0	1	0	0	0	0	0	0	0	0	0	0	0	0	0	0	0	0	0	0	0	0	0	0	0	0	0	0	0	0	0	0	0	0	0	0	0	0	0	0	0	0	0	0	0	1	0
aurA	0	0	0	0	0	0	0	0	0	0	0	0	0	0	0	0	0	1	0	0	0	0	0	0	0	0	0	0	0	0	0	0	0	0	0	0	0	0	0	0	0	0	0	0	0	0	0	0	0
CG12213	0	1	0	1	0	0	0	0	0	1	0	0	0	0	0	0	0	0	1	0	0	0	0	1	0	0	0	0	0	0	0	0	0	0	1	0	0	0	0	0	0	1	0	0	0	0	0	1	0
GC1	0	2	1	0	0	0	2	0	1	1	0	0	0	0	0	0	0	0	0	0	0	1	0	1	0	0	0	0	3	0	0	0	0	0	0	1	0	1	0	1	0	4	0	2	1	0	0	0	3
Tango9	1	0	0	0	2	0	0	0	2	1	2	0	0	3	1	4	2	1	0	0	0	3	0	2	0	0	3	2	1	0	0	0	5	1	0	0	0	0	0	0	0	3	0	3	0	0	0	0	0
CG10005	0	0	0	0	0	0	0	0	0	0	1	0	0	0	0	0	0	0	0	0	0	0	0	0	0	0	0	0	0	0	0	0	0	0	0	0	0	0	0	0	0	0	0	0	0	0	0	0	0
CR44135	0	0	0	0	0	0	0	0	0	0	0	0	0	0	0	0	0	0	0	0	0	0	0	0	0	0	0	0	0	0	0	0	0	0	0	0	0	0	0	0	0	0	0	0	0	0	0	0	0
CG18547	1	9	1	0	4	0	1	5	0	1	3	0	1	0	4	1	1	0	0	0	0	2	0	1	0	0	3	5	2	1	0	0	11	1	0	0	0	0	3	3	0	4	0	7	0	1	0	0	0
CG12224	0	0	0	0	0	0	0	0	2	0	1	0	0	1	0	2	0	0	0	0	0	0	0	0	0	0	0	1	0	0	0	0	0	0	0	0	0	0	0	0	0	1	0	0	0	0	0	0	0
CG3397	0	0	0	0	0	0	0	0	0	0	0	0	0	0	0	0	0	0	0	0	0	0	0	0	0	0	0	0	0	0	1	0	0	0	0	0	0	0	0	0	0	0	0	0	0	0	0	0	0
mfas	0	0	0	0	0	0	0	0	0	0	0	0	0	0	0	0	0	0	0	0	0	0	0	0	0	0	0	0	0	0	0	0	0	0	0	0	0	0	0	0	0	0	0	0	0	0	0	0	0
Tk	12	24	0	0	0	1	10	0	0	4	10	0	19	21	1	0	431	1	0	0	0	0	0	17	6	0	15	0	17	0	0	0	0	0	0	5	0	0	0	0	0	2	0	2	0	0	0	0	11
Ect3	0	0	0	0	0	0	0	0	0	0	0	0	0	0	0	0	0	0	0	0	0	0	0	0	0	0	0	0	0	0	0	0	0	0	0	0	0	0	0	0	0	0	0	0	0	0	0	0	0
KLHL18	0	0	0	0	0	0	0	1	0	0	0	0	0	0	0	0	0	0	2	0	0	0	0	0	0	1	0	0	1	0	0	0	1	0	0	0	0	0	1	1	0	1	0	0	0	0	0	0	0
GCC185	0	0	0	3	0	0	0	0	0	0	0	0	0	0	0	0	0	0	2	0	0	0	0	0	0	2	1	1	0	0	0	0	0	0	2	0	0	1	1	2	0	1	0	0	0	0	0	0	0
DCAF12	0	0	0	0	0	0	0	0	0	0	0	0	0	1	0	0	0	0	0	0	0	0	0	0	0	0	0	0	0	0	0	0	0	0	0	0	0	0	0	0	0	0	0	0	0	0	0	0	0
Spt3	0	0	0	0	0	0	0	0	0	0	0	0	0	2	0	0	0	0	0	0	0	1	0	1	0	0	0	0	0	0	0	0	0	0	0	0	0	0	1	0	0	0	0	0	0	0	0	0	0
ATP8B	0	0	3	0	0	0	0	0	0	0	0	0	0	0	0	12	0	1	0	0	0	0	0	0	0	7	0	0	0	0	0	0	0	0	1	2	0	0	4	0	0	0	0	0	0	0	0	0	0
dpr17	0	0	0	0	0	0	0	0	0	0	0	0	0	0	0	0	0	0	0	0	0	0	0	0	0	0	0	0	0	0	0	0	0	0	0	0	0	0	0	0	0	0	0	0	0	0	0	0	0
dpr15	0	0	0	0	0	0	0	0	0	0	0	0	0	0	0	0	0	0	0	0	0	0	0	0	0	0	0	0	0	0	0	0	0	0	0	0	0	0	0	0	0	0	0	0	0	0	0	0	0
CG4830	0	0	0	0	0	0	0	0	0	0	1	0	0	0	0	0	0	0	0	0	0	0	0	0	0	0	1	0	0	0	0	0	0	0	0	0	0	0	0	0	0	3	0	3	0	0	0	0	0
Cog1	0	0	0	1	0	0	0	0	0	0	0	0	0	0	0	0	0	1	0	0	0	0	0	0	0	0	0	0	0	0	0	0	0	0	0	0	0	0	0	0	0	0	0	0	0	0	0	0	0
CG4860	0	0	0	0	0	0	0	0	0	0	0	0	0	0	0	0	0	0	1	0	0	0	0	0	0	0	1	0	0	0	0	0	0	0	1	0	0	0	0	0	0	0	0	0	0	0	0	0	0
CG10038	0	1	0	0	0	0	0	0	1	0	0	0	0	0	0	0	0	0	0	0	0	0	0	0	0	0	0	2	0	0	0	0	0	0	1	1	0	0	1	0	0	0	0	0	0	0	0	0	0
CG10041	0	0	0	0	0	0	0	0	0	0	0	0	0	0	0	0	0	0	0	0	0	0	0	0	0	0	0	0	0	0	0	0	0	0	0	0	0	0	0	0	0	0	0	0	0	0	0	0	0
MBD-R2	0	0	0	2	0	0	0	0	0	0	0	0	0	0	0	2	0	0	0	0	0	0	0	0	0	1	0	0	0	0	0	0	0	0	0	0	0	0	1	1	0	0	0	0	0	0	0	1	0
CG4115	0	0	0	0	0	0	0	0	0	0	0	0	0	0	0	0	0	0	0	0	0	0	0	0	0	0	0	0	0	0	0	0	0	0	0	0	0	0	0	0	0	0	0	0	0	0	0	0	0
Tim17a1	0	0	0	0	0	0	0	0	0	0	0	0	0	0	0	0	0	0	0	0	0	0	0	0	0	0	0	0	0	0	0	0	0	0	0	0	0	0	0	0	0	0	0	0	0	0	0	0	0
GstD10	0	0	0	0	0	0	2	2	0	1	0	0	0	0	1	0	0	0	0	0	0	0	0	0	0	0	0	2	0	0	0	0	0	0	0	0	0	0	0	1	0	3	0	5	0	0	0	1	0
GstD9	1	2	0	1	1	0	1	0	0	2	2	0	0	0	1	3	0	0	0	0	0	0	0	1	0	0	1	0	1	0	1	0	0	0	0	0	0	0	0	0	1	0	0	2	1	0	0	0	0
GstD1	7	32	10	18	17	0	6	20	12	53	34	0	8	18	12	31	6	1	6	0	1	3	3	5	5	22	31	18	11	3	6	2	30	9	15	4	5	2	39	21	1	19	0	26	8	3	3	4	18
CR46015	0	0	0	0	0	0	0	0	0	0	0	0	0	0	0	0	0	0	0	0	0	0	0	0	0	0	0	0	0	0	0	0	0	0	0	0	0	0	0	0	0	0	0	0	0	0	0	0	0
GstD2	0	0	0	0	0	0	0	0	0	0	0	0	1	0	0	0	0	1	0	0	0	1	0	0	0	0	0	1	0	0	0	0	0	0	0	1	0	1	0	0	0	1	0	1	0	0	0	0	2
GstD3	0	0	3	0	0	0	0	0	0	1	0	0	0	0	0	10	0	0	2	0	0	0	0	1	0	0	0	0	0	0	0	0	0	0	2	1	1	0	2	0	0	1	0	0	0	0	0	0	0
GstD4	0	0	0	0	0	0	1	0	0	0	1	0	0	0	0	0	0	0	0	0	0	0	0	0	0	0	0	0	0	0	0	0	0	0	0	0	0	0	0	0	0	0	0	0	0	0	0	0	0
GstD5	1	0	0	11	0	0	0	0	0	0	1	0	0	0	0	0	0	0	0	0	0	0	0	0	0	0	2	1	0	0	3	1	0	0	0	0	0	0	0	3	0	0	0	1	0	0	2	5	1
GstD6	0	0	0	0	0	0	0	0	0	0	0	0	0	0	0	0	0	0	0	0	0	0	0	0	0	0	0	0	0	0	0	0	0	0	0	0	0	0	0	0	0	0	0	0	0	0	0	0	0
GstD7	0	2	0	0	0	0	0	0	0	1	0	0	0	0	1	0	1	0	0	0	0	0	0	0	0	0	1	0	0	0	0	1	3	3	0	0	0	1	0	1	0	1	0	0	1	0	0	2	0
GstD8	0	1	0	0	0	0	0	0	0	1	1	0	0	0	0	0	2	0	0	0	0	0	0	2	0	0	0	0	0	0	0	0	3	0	0	0	0	0	0	1	0	0	0	3	0	0	0	0	2
CG10035	0	0	0	0	0	0	0	0	0	0	0	0	0	0	0	0	0	0	0	0	0	0	0	0	0	0	0	0	0	0	0	0	0	0	0	0	0	0	0	0	0	0	0	0	0	0	0	0	0
CG34402	0	0	0	0	0	0	0	0	0	0	0	0	0	0	0	0	0	0	0	0	0	0	0	0	0	0	0	0	0	0	0	0	0	0	0	0	0	0	0	0	0	0	0	0	0	0	0	0	0
Cyp9f3	0	0	0	1	0	0	1	0	0	1	2	0	0	0	0	0	0	0	0	0	0	0	0	1	1	0	0	1	1	0	0	0	0	1	1	0	0	0	0	0	0	0	0	1	0	0	0	1	1
lig3	0	0	1	0	0	0	0	0	0	0	1	0	0	0	0	0	0	1	0	0	0	0	0	0	0	0	2	0	0	0	0	0	0	0	0	0	0	0	0	0	0	0	0	0	0	0	0	0	0
Cyp9f2	4	7	0	0	2	1	2	5	5	4	4	0	4	12	5	4	0	2	1	0	0	1	0	5	3	3	4	3	2	1	1	1	2	1	0	2	1	1	3	3	1	3	0	8	2	0	0	0	1
CG5167	1	9	0	0	4	0	1	7	3	5	4	0	2	7	3	0	0	0	1	0	1	6	0	4	0	3	17	4	2	2	0	0	11	0	0	0	0	1	1	10	0	6	0	6	0	0	0	1	1
CG5196	0	2	0	0	0	0	0	0	0	0	1	0	1	1	0	1	0	0	0	0	0	0	0	0	0	1	0	0	0	0	0	0	1	0	1	0	0	1	0	0	0	0	0	0	0	0	0	0	0
Dip-C	0	3	1	3	3	0	0	2	4	3	1	0	1	2	0	0	2	0	0	0	0	2	0	0	0	1	1	4	1	1	0	0	2	0	0	1	0	0	1	1	0	3	0	2	0	0	0	2	1
pps	0	1	1	0	0	0	0	0	0	1	0	0	0	0	0	2	0	0	3	0	0	0	0	0	0	0	0	0	0	0	0	0	0	0	0	0	0	0	1	0	0	0	0	0	0	0	0	2	0
Scgbeta	0	0	0	1	0	0	0	0	0	1	0	0	0	0	0	0	1	0	0	0	0	0	0	0	0	0	0	0	0	0	0	0	0	0	0	0	0	0	0	0	0	0	0	0	0	0	0	0	0
CG17202	0	2	2	4	1	0	1	1	0	4	0	0	0	1	1	2	0	0	0	0	0	0	0	1	0	0	2	0	0	0	0	0	3	0	4	0	0	0	0	2	0	1	0	1	0	1	1	0	1
Pp1-87B	0	2	5	1	7	0	0	0	1	4	3	0	1	4	2	6	0	4	4	0	1	1	0	3	0	8	5	5	3	0	1	0	6	1	3	3	0	1	5	4	0	6	0	4	0	0	1	4	2
CG5641	0	0	0	1	0	0	0	0	1	0	0	0	0	0	0	0	0	1	1	0	0	0	0	0	0	0	1	0	0	0	0	0	1	0	1	0	0	0	1	0	0	1	0	0	0	0	0	0	0
CG5245	0	0	0	0	0	0	0	0	0	0	0	0	0	0	0	0	0	0	0	0	0	0	0	0	0	0	0	0	0	0	0	0	0	0	0	0	0	0	0	0	0	0	0	0	0	0	0	0	0
Prosalpha2	2	4	0	1	3	1	2	0	4	3	4	0	1	6	1	2	2	0	1	0	0	5	0	2	0	0	1	2	1	1	2	0	4	0	2	0	0	1	3	3	0	4	0	2	1	0	0	0	2
Aos1	0	0	0	0	0	0	0	0	0	0	0	0	0	0	0	0	0	0	1	0	0	0	0	0	0	1	0	2	0	0	0	0	0	0	0	0	0	0	0	1	0	0	0	0	0	0	0	1	0
CG5844	0	0	0	3	1	0	0	0	0	1	0	0	0	0	1	2	1	1	0	0	0	0	2	1	0	2	3	0	0	0	0	0	1	0	2	0	0	0	3	2	0	0	0	3	0	0	0	0	0
Desat2	0	0	0	0	0	0	0	0	0	0	0	0	0	0	0	0	0	0	0	0	0	0	0	0	0	0	0	0	0	0	0	0	0	0	0	0	0	0	0	0	0	0	0	0	0	0	0	0	0
CG17207	0	0	0	0	0	0	0	0	0	0	0	0	0	0	0	0	0	0	0	0	0	0	0	0	0	0	0	0	0	0	0	0	0	0	0	0	0	0	0	0	0	0	0	0	0	0	0	0	0
Desat1	1	3	0	12	5	0	3	3	2	3	7	0	5	3	1	5	1	1	2	1	0	1	0	3	2	2	7	8	2	4	1	0	3	2	1	0	0	1	17	2	0	9	0	12	1	0	0	0	2
CG5538	0	0	0	0	0	0	0	0	0	0	0	0	0	0	0	0	0	0	0	0	0	0	0	0	0	0	0	0	0	0	0	0	0	0	0	0	0	0	0	0	0	0	0	0	0	0	0	0	0
CG18549	0	1	0	1	0	0	0	0	0	0	1	0	0	0	0	0	0	0	0	0	0	0	0	1	0	0	0	1	1	0	0	0	0	0	0	0	0	0	0	1	0	1	0	1	0	0	0	0	0
CG5509	0	0	0	0	0	0	0	0	0	0	0	0	0	0	0	0	0	0	1	0	0	0	0	0	0	0	0	0	0	0	0	0	0	0	1	0	0	0	0	0	0	0	0	0	0	0	0	0	0
trus	0	0	0	0	0	0	0	0	0	0	1	0	0	0	0	0	0	0	0	0	0	0	0	0	0	0	0	1	0	0	0	0	0	0	0	0	0	0	0	0	0	0	0	1	0	0	0	0	0
CG5961	1	1	1	0	0	0	0	1	1	1	0	0	0	1	0	0	1	0	3	0	0	0	0	0	0	0	0	0	0	0	0	0	2	0	1	0	0	0	1	0	0	3	0	2	0	0	0	0	0
CG12267	0	0	0	1	0	0	0	0	0	0	0	0	0	0	0	2	1	0	0	0	0	0	0	0	0	0	0	0	0	0	0	0	0	0	0	0	0	0	0	0	0	1	0	0	0	0	0	0	0
CG5608	0	1	0	1	0	0	0	0	0	0	0	0	0	0	0	0	0	0	0	0	0	0	0	0	0	0	0	0	0	0	0	0	0	0	1	1	0	0	0	0	0	1	0	0	0	0	0	0	0
Hsp70Ba	0	2	0	0	0	0	0	0	0	0	0	0	0	0	0	0	0	0	0	0	0	0	0	0	0	0	0	0	0	0	0	0	0	0	0	0	0	0	0	0	0	0	0	0	0	0	0	1	0
alphagamma-element:CR3286	0	2	1	0	2	0	0	1	0	0	1	0	0	0	0	0	4	0	0	0	0	1	0	0	0	0	0	2	1	0	3	0	0	0	0	1	1	0	0	1	0	2	0	3	0	0	0	8	0
Hsp70Bbb	0	0	0	0	0	0	0	0	0	0	0	0	0	0	0	0	0	0	0	0	0	0	0	0	0	0	0	0	0	0	0	0	0	0	0	0	0	0	0	0	0	0	0	0	0	0	0	0	0
Hsp70Bb	0	0	1	0	0	0	0	0	0	2	0	0	0	0	1	0	0	0	0	0	0	0	0	1	1	0	1	0	0	0	0	1	4	0	0	0	0	0	0	1	0	0	0	0	0	0	0	6	1
Hsp70Bc	3	24	15	0	9	0	1	7	6	13	10	0	2	8	1	1	20	0	0	0	0	3	0	4	2	0	11	7	0	0	2	0	10	2	0	2	0	0	0	6	0	14	0	13	1	0	0	18	1
Octbeta2R	0	0	1	1	0	0	0	0	0	0	0	0	0	0	0	0	0	0	0	0	0	0	0	0	0	5	0	0	0	0	0	0	0	0	1	0	0	0	3	0	0	0	0	0	0	0	0	0	0
Vha55	7	20	1	0	34	0	5	25	6	18	21	0	8	18	20	8	1	2	4	0	1	23	1	6	1	0	11	8	8	3	1	3	29	26	3	1	1	7	1	10	1	21	1	15	11	0	0	1	2
Snx3	0	1	0	0	0	0	0	1	0	0	2	0	1	4	2	2	0	0	0	0	0	0	0	0	0	0	1	0	0	0	0	0	2	0	0	0	0	0	0	1	0	0	0	0	0	0	0	0	0
Not10	0	0	1	0	0	0	0	0	1	0	0	0	0	0	0	0	1	0	0	0	0	0	0	0	0	0	0	0	0	0	0	0	0	0	1	0	0	1	0	0	0	0	0	0	0	0	0	0	0
CG18530	0	0	0	0	0	0	0	0	0	0	0	0	0	0	0	0	0	0	0	0	0	0	0	0	0	0	0	0	0	0	0	0	0	0	0	0	0	0	0	0	0	0	0	0	0	0	0	0	0
CG6753	0	0	0	0	0	0	0	0	0	0	0	0	0	0	0	0	0	0	0	0	0	0	0	0	0	0	0	0	0	0	0	0	0	0	0	0	0	0	0	0	0	0	0	0	0	0	0	0	0
Dtg	0	0	3	0	0	0	0	0	0	1	0	0	0	0	0	8	0	3	2	0	0	0	0	0	0	4	0	0	0	0	1	0	0	2	4	1	0	0	1	0	0	0	0	0	0	0	0	0	1
CG6225	0	0	0	0	0	0	0	0	0	0	0	0	0	0	0	0	0	0	0	0	0	0	0	0	0	0	0	0	0	0	0	0	0	0	0	0	0	0	0	0	0	0	0	0	0	0	0	0	0
CG14395	0	0	0	0	0	0	0	0	0	0	0	0	0	0	0	0	0	0	0	0	0	0	0	0	0	0	0	0	0	0	0	0	0	0	0	0	0	0	0	0	0	0	0	0	0	0	0	0	0
Gnmt	0	0	0	0	0	0	0	0	0	0	0	0	0	2	0	0	1	0	0	0	0	0	0	0	0	0	0	0	0	0	0	0	0	0	0	0	0	0	0	0	0	0	0	0	0	0	0	0	0
CG43630	0	0	0	0	0	0	0	0	0	0	0	0	0	0	0	0	0	0	0	0	0	0	0	0	0	0	0	0	0	0	0	0	0	0	0	0	0	0	0	0	0	0	0	0	0	0	0	0	0
mbo	0	0	0	0	0	0	0	0	0	0	0	0	0	0	0	0	0	0	2	0	0	0	0	0	0	2	0	0	0	0	0	0	0	0	0	0	0	0	0	0	0	0	0	0	0	0	0	0	0
Cyp313a4	0	0	0	0	0	0	0	0	0	0	0	0	0	0	0	0	0	0	0	0	0	0	0	0	0	0	0	0	0	0	0	0	0	0	0	0	0	0	0	0	0	0	0	0	0	0	0	0	0
kar	0	0	0	0	0	0	0	0	0	0	0	0	0	0	0	4	0	0	5	0	0	0	0	0	0	3	0	0	0	0	0	0	1	0	1	0	0	0	2	0	0	0	0	1	0	0	0	0	0
Su(fu)	1	1	0	1	0	0	0	0	0	0	0	0	0	0	0	2	0	0	0	0	0	0	0	0	0	0	0	0	0	0	0	0	0	0	0	0	0	0	0	0	0	1	0	0	0	0	0	0	0
Arp1	1	4	1	2	7	0	0	1	2	5	4	0	1	2	0	2	1	0	0	0	0	1	0	3	1	0	4	1	0	0	0	0	1	2	2	1	1	0	2	2	0	2	0	1	1	0	0	2	0
NijC	0	0	0	0	0	0	0	0	0	0	0	0	0	0	0	0	0	0	0	0	0	0	0	0	0	0	0	2	0	0	0	0	0	0	0	0	0	0	0	0	0	0	0	0	0	0	0	0	0
Past1	0	5	1	5	1	1	0	1	3	5	4	0	1	2	3	0	2	0	2	0	1	0	0	0	1	0	2	1	0	1	0	0	4	2	2	1	1	2	3	2	0	2	0	3	1	0	0	3	0
CG12279	0	3	0	3	0	0	1	2	0	2	0	0	0	1	2	5	1	1	2	0	0	2	0	0	0	2	5	5	0	0	0	1	3	1	0	0	0	0	0	1	0	2	0	1	1	0	0	2	1
mus308	0	0	0	3	0	0	0	0	0	0	0	0	0	0	0	0	0	0	0	0	0	0	0	0	0	2	0	0	0	0	0	0	0	0	1	0	0	0	0	0	0	0	0	0	0	0	0	0	0
Men	0	2	0	0	0	0	0	0	0	4	2	0	0	0	0	0	1	0	0	0	0	0	0	1	0	0	0	0	2	0	0	0	3	0	0	0	2	1	0	0	0	2	0	2	0	0	0	0	0
CG5724	0	3	0	3	1	0	0	1	0	1	1	0	2	3	0	0	0	0	1	0	0	0	0	1	0	0	0	0	0	0	0	0	1	0	0	0	0	0	0	2	0	0	0	0	0	0	0	0	1
CG5999	0	0	0	0	0	0	1	1	1	1	0	0	0	2	0	0	1	0	0	0	0	0	0	0	0	0	1	1	0	0	0	0	1	0	0	0	0	0	0	0	0	0	0	1	0	0	0	0	0
CG31345	0	0	0	9	0	0	0	0	0	0	0	0	0	0	0	0	0	0	0	0	0	0	0	0	0	0	0	0	0	0	1	0	0	0	0	0	0	0	0	0	0	1	0	0	0	0	0	0	0
CG10126	0	0	0	3	0	0	0	0	0	1	0	0	0	0	0	0	2	0	0	0	0	0	0	0	1	0	0	0	0	0	0	0	0	0	0	0	0	0	0	0	0	0	0	0	1	0	0	1	0
grsm	0	2	0	9	0	0	0	0	1	1	0	0	1	1	1	1	0	0	0	0	0	0	0	0	0	2	0	1	0	0	0	0	1	0	0	0	0	0	0	0	0	0	0	1	0	0	0	1	0
Spc25	0	0	0	0	0	0	0	0	0	0	0	0	0	0	0	0	1	0	0	0	0	0	0	0	0	0	0	0	0	0	0	0	0	0	0	0	0	0	0	0	1	0	0	0	0	0	0	0	0
Cyp304a1	0	0	0	0	0	0	0	0	0	0	0	0	0	0	0	0	0	0	0	0	0	0	0	0	0	0	0	0	0	0	0	0	0	0	0	0	0	0	0	0	0	0	0	0	0	0	0	0	0
CG14384	0	0	0	1	0	0	0	0	0	0	0	0	0	0	0	0	0	0	0	0	0	0	0	0	0	0	0	0	0	0	0	0	0	0	0	0	0	0	0	0	0	0	0	0	0	0	0	0	0
CG7381	0	0	0	1	1	0	1	0	0	0	0	0	0	0	0	0	0	0	0	0	0	0	0	0	0	0	0	0	0	0	0	0	0	0	0	0	0	0	0	1	0	0	0	0	0	2	0	3	0
CG7091	0	0	0	0	0	0	0	0	0	0	0	0	0	0	0	0	0	0	0	0	0	0	0	0	0	0	0	0	0	0	0	0	0	0	0	0	0	0	0	0	0	0	0	0	0	0	0	0	0
Paip2	0	4	4	9	1	0	0	2	0	2	5	0	0	0	1	0	1	1	13	0	0	2	0	0	0	8	2	3	1	0	0	0	10	0	9	1	0	0	0	3	1	2	0	2	0	0	0	5	1
CG31342	0	0	0	2	0	0	0	0	0	0	0	0	0	0	0	1	0	0	0	0	0	0	0	0	0	2	0	0	0	0	0	0	0	0	0	0	0	0	0	0	0	0	0	0	0	0	0	0	0
CG7488	0	2	0	0	1	0	0	0	0	1	0	0	0	0	2	0	2	0	0	0	0	0	0	0	0	0	1	0	0	0	0	0	0	0	1	0	0	0	0	1	0	0	0	1	1	0	0	0	0
CG7518	0	0	1	0	0	0	0	1	1	0	0	0	0	1	0	1	0	0	0	0	0	1	0	0	0	2	0	0	0	0	0	0	0	0	0	0	0	0	1	0	0	1	0	0	0	0	0	2	0
CG8031	0	2	0	0	2	0	0	1	0	1	1	0	0	5	0	1	0	0	1	0	0	2	0	0	0	0	2	1	1	0	0	0	2	2	0	0	0	0	0	0	0	1	0	3	0	0	1	0	0
CG11656	0	0	0	0	0	0	0	0	0	0	0	0	0	0	0	0	0	0	0	0	0	0	0	0	0	0	0	0	0	0	0	0	0	0	0	0	0	0	0	0	0	0	0	0	0	0	0	0	0
CtBP	0	8	3	14	3	1	1	2	3	3	6	0	0	3	2	30	0	1	14	0	0	1	0	0	0	24	4	2	4	0	1	0	6	1	24	3	0	0	30	1	0	6	0	7	0	2	0	4	3
CG46280	0	0	0	2	1	0	0	1	1	0	0	0	1	0	1	1	0	0	0	0	0	0	0	0	0	0	2	0	0	0	0	0	0	0	2	0	0	0	1	0	0	1	0	2	0	0	0	0	0
CG46281	0	0	0	0	0	0	0	0	0	0	0	0	0	0	0	0	0	0	0	0	0	0	0	0	0	0	0	0	0	0	0	0	0	0	0	0	0	0	0	0	0	0	0	0	0	0	0	0	0
l(3)87Df	0	4	1	6	2	0	1	0	0	2	0	0	0	1	0	0	0	0	1	0	0	1	0	0	0	1	0	2	0	0	0	0	0	0	0	0	0	0	2	0	0	1	0	0	0	0	0	0	1
ry	0	0	0	2	0	0	0	0	2	0	0	0	0	0	0	0	0	0	0	0	0	0	0	0	0	0	0	1	0	0	0	0	0	0	0	0	0	0	0	0	0	0	0	0	0	0	0	0	0
CG11668	0	0	0	0	0	0	0	0	0	0	0	0	0	0	0	0	0	0	0	0	0	0	0	0	0	0	0	0	0	0	0	0	0	0	0	0	0	0	0	0	0	0	0	0	0	0	0	0	0
snk	0	0	0	0	0	0	0	0	0	0	0	0	0	0	0	0	0	0	0	0	0	0	0	0	0	0	0	0	0	0	0	0	0	0	0	0	0	0	0	0	0	0	0	0	0	0	0	0	0
CG11670	0	0	0	0	0	0	0	0	0	0	0	0	0	0	0	0	0	0	0	0	0	0	0	0	0	0	0	0	0	0	0	0	0	0	0	0	0	0	0	0	0	0	0	0	0	0	0	0	0
Hsc70-2	0	0	0	0	0	0	0	0	0	0	0	0	0	0	0	0	0	0	0	0	0	0	0	0	0	0	0	0	0	0	0	0	0	0	0	0	0	0	0	0	0	0	0	0	0	0	0	0	0
CG7966	0	0	0	0	0	0	0	1	2	2	1	0	0	0	0	0	0	0	0	0	0	3	0	0	1	1	1	3	0	0	0	0	1	0	0	1	0	0	0	1	0	2	0	4	0	0	0	0	1
pic	0	1	0	0	0	0	1	1	0	1	0	0	0	3	0	4	0	0	0	0	0	0	1	0	0	0	0	1	0	0	0	0	0	1	3	0	0	0	3	0	0	0	0	0	0	0	0	0	0
timeout	0	0	0	0	0	0	0	0	0	0	0	0	0	0	0	0	0	0	0	0	0	0	0	0	0	0	0	0	0	0	0	0	0	0	0	0	0	0	0	0	0	0	0	0	0	0	0	0	0
CG8483	0	0	0	0	0	0	0	0	0	0	0	0	0	0	0	0	0	0	0	0	0	0	0	0	0	0	0	0	0	0	0	0	0	0	0	0	0	0	0	0	0	0	0	0	0	0	0	0	0
Ace	0	0	0	0	0	0	0	0	0	0	0	0	0	0	0	0	0	0	0	0	0	0	0	0	0	0	1	0	0	0	0	0	0	0	0	0	0	0	0	0	0	0	0	1	0	0	0	0	0
CG11686	1	0	0	6	7	0	0	5	1	20	1	0	2	8	0	0	4	0	0	0	0	0	0	0	1	0	0	1	0	0	1	0	0	5	2	0	1	2	0	0	0	0	1	2	18	0	0	0	4
Ravus	0	0	0	0	0	0	0	0	0	0	0	0	0	0	0	0	0	0	0	0	0	0	0	0	0	0	0	0	0	0	0	0	1	0	1	0	0	0	1	0	0	0	0	0	0	0	0	0	1
Su(var)3-7	0	0	1	0	0	0	0	0	0	1	0	0	0	0	0	0	0	0	0	0	0	0	0	0	0	0	0	0	0	0	0	0	0	0	1	0	0	0	0	0	0	0	0	0	0	0	0	0	0
TBC1D5	0	0	0	1	0	0	0	0	1	0	1	0	0	0	0	0	0	0	1	0	0	1	0	0	0	0	0	1	0	1	0	0	0	0	0	0	0	0	0	0	0	0	0	0	0	0	0	0	0
CG8630	0	0	0	0	0	0	0	0	0	0	0	0	0	0	0	0	0	0	0	0	0	0	0	0	0	0	0	0	0	0	0	0	0	0	0	0	0	0	0	0	0	0	0	0	0	0	0	0	0
CG15887	0	0	0	0	0	0	0	0	0	0	0	0	0	0	0	0	0	0	0	0	0	0	0	1	0	0	0	0	0	0	0	0	0	0	0	0	0	0	0	0	0	0	0	0	0	0	0	0	0
wntD	0	0	0	0	0	0	0	0	0	0	0	0	0	0	0	0	0	0	0	0	0	0	0	0	0	0	0	0	0	0	0	0	0	0	0	0	0	0	0	0	0	0	0	0	0	0	0	0	0
CG8773	0	14	0	0	12	0	2	8	9	1	10	0	2	7	3	0	0	0	0	0	0	5	0	0	1	0	9	3	0	2	0	0	12	0	0	1	0	1	1	3	2	14	1	13	0	1	0	0	0
CG8774	2	0	0	0	6	0	2	3	1	2	2	0	4	8	1	0	0	0	0	0	0	1	0	0	5	0	3	0	2	0	0	0	2	0	0	1	0	0	0	1	0	6	0	3	0	0	0	0	5
CG32473	2	2	0	0	2	0	5	0	1	1	2	1	7	0	2	0	0	0	1	0	0	3	0	6	8	0	1	0	8	0	0	1	0	2	0	0	0	0	0	3	0	1	0	1	0	0	1	0	10
CG43208	0	0	0	0	0	0	1	0	0	0	0	0	0	0	0	0	0	0	0	0	0	0	0	2	0	1	0	0	1	0	0	0	0	0	0	0	0	0	0	0	0	1	0	0	0	0	0	0	0
CG44142	0	1	0	0	0	0	0	1	3	0	3	0	2	0	0	0	1	1	1	0	1	1	0	2	1	1	2	1	1	0	2	2	0	3	1	1	2	0	0	0	0	1	1	0	0	0	2	1	0
CG45080	3	15	3	5	0	1	4	2	2	2	8	2	2	9	5	2	6	1	1	2	0	10	3	2	2	2	8	4	8	3	7	4	1	10	2	5	7	2	1	3	5	4	1	3	0	2	4	0	8
PK2-R2	0	0	0	0	0	0	0	0	0	0	0	0	0	0	0	0	0	0	0	0	0	0	0	0	0	0	0	0	0	0	0	0	0	0	0	0	0	0	0	0	0	0	0	0	0	0	0	0	0
PK2-R1	0	0	0	0	0	0	0	0	0	0	0	0	0	0	0	0	0	0	0	0	0	0	0	0	0	0	0	0	0	0	0	0	0	0	0	0	0	0	0	0	0	0	0	0	0	0	0	0	0
poly	0	3	0	0	4	0	0	1	3	1	6	0	0	4	0	0	0	0	0	0	0	0	0	1	0	2	2	1	1	0	0	0	2	0	0	1	1	1	0	4	0	2	0	3	0	0	0	0	1
Dic1	1	0	0	7	2	0	1	0	1	0	0	0	0	1	1	8	1	0	2	0	0	1	0	0	0	0	2	1	2	0	0	0	2	2	6	1	0	0	3	0	0	0	0	1	0	0	0	3	4
CheA87a	0	0	0	0	0	0	0	0	0	0	0	0	0	0	0	0	0	0	0	0	0	0	0	0	0	0	0	0	0	0	0	0	0	0	0	0	0	0	0	0	0	0	0	0	0	0	0	0	0
Lip3	0	1	0	0	0	1	0	0	0	0	0	0	0	0	0	0	0	0	0	0	0	0	0	0	0	0	0	2	0	0	0	0	0	0	0	0	0	0	0	0	0	2	0	0	0	0	0	0	0
CG9813	0	1	0	0	0	0	0	0	0	0	0	0	0	2	0	0	0	0	0	0	0	0	0	0	0	0	1	0	0	1	0	0	0	0	0	0	0	0	0	0	0	2	0	1	0	0	0	1	0
CR44138	0	0	0	3	5	0	1	1	0	1	0	0	0	22	0	0	2	1	0	0	0	0	0	3	0	0	0	0	2	0	2	1	0	0	0	0	1	0	0	0	0	0	0	0	0	0	1	1	0
CG8870	0	0	0	0	0	0	0	0	0	0	0	0	0	0	0	0	0	0	0	0	0	0	0	0	0	0	0	0	0	0	0	0	0	0	0	0	0	0	0	0	0	0	0	0	0	0	0	0	0
mRpS21	1	4	0	1	3	0	1	1	1	2	8	0	1	1	2	1	0	0	5	0	0	3	0	2	0	0	8	4	1	1	0	0	4	2	1	1	0	1	2	5	0	3	0	4	1	0	0	0	0
Droj2	1	4	7	2	4	0	0	3	0	3	3	0	1	7	3	4	6	0	2	1	0	2	0	2	0	20	4	3	1	0	1	1	1	2	3	0	0	0	9	3	0	3	0	3	1	1	0	3	1
CG9799	1	0	0	0	0	0	0	0	0	1	0	0	0	0	0	2	0	0	0	0	0	0	0	0	0	0	1	0	0	0	0	1	1	0	0	0	0	0	3	1	0	0	0	0	0	0	0	0	0
CCHa2	0	31	0	38	2	1	0	0	0	0	27	0	0	20	29	0	43	2	0	0	0	0	0	0	0	0	24	0	0	0	0	0	0	0	0	0	0	0	0	0	0	17	0	27	0	0	0	102	2
GILT1	0	0	0	0	0	0	0	0	0	0	0	0	0	0	0	1	0	0	1	0	0	0	0	0	0	5	0	0	0	0	0	0	0	0	0	0	0	0	3	0	0	0	0	0	0	0	1	0	0
CG33977	1	1	1	1	1	0	0	0	0	1	3	0	1	0	0	0	0	1	3	0	0	4	0	0	1	1	2	1	0	0	0	0	2	0	0	0	0	0	1	3	0	3	0	2	2	0	0	0	0
Act87E	0	0	0	0	0	0	0	0	0	0	0	0	0	0	0	0	0	0	0	0	0	0	0	0	0	0	0	0	0	0	0	0	0	0	0	0	0	0	0	0	0	0	0	0	0	0	0	0	0
yrt	0	2	0	1	0	0	0	1	0	1	1	0	0	0	0	1	0	0	1	0	0	1	0	0	1	5	2	1	0	0	0	0	3	0	2	0	0	0	3	0	0	0	0	0	0	0	0	1	0
CG14372	0	0	0	0	0	0	0	0	0	0	0	0	0	0	0	0	0	0	0	0	0	0	0	0	0	0	0	0	0	0	0	0	0	0	0	0	0	0	0	0	0	0	0	0	0	0	0	0	0
sqd	2	24	18	24	10	1	3	13	8	20	14	0	4	0	4	69	0	5	28	2	1	3	3	6	2	56	18	7	4	3	1	2	46	2	41	11	0	2	106	12	2	10	1	18	3	2	2	23	5
rin	1	4	9	11	1	0	0	5	1	5	4	0	3	1	2	28	1	5	20	0	0	0	0	0	0	22	3	0	1	0	2	0	1	2	19	2	0	0	10	3	1	0	0	3	2	0	0	5	3
Rbp4	0	0	0	0	0	0	0	0	0	0	0	0	0	0	0	0	0	0	0	0	0	0	0	0	0	0	0	0	0	0	0	0	0	0	0	0	0	0	0	0	0	0	0	0	0	0	0	0	0
Hrb87F	0	1	0	1	1	0	0	0	0	1	0	0	0	0	0	4	0	0	2	0	0	0	0	0	0	1	2	0	0	0	0	0	1	0	3	0	0	0	2	2	0	0	0	1	0	0	0	0	0
B52	0	2	5	6	4	0	1	2	3	3	2	1	0	0	0	10	1	2	4	0	0	0	0	1	1	10	2	1	1	1	0	0	3	0	7	0	0	0	8	0	0	3	0	2	1	0	0	3	0
Task6	0	0	0	0	0	0	0	0	0	0	0	0	0	0	0	0	0	0	0	0	0	0	0	0	0	0	0	0	0	0	0	0	0	0	0	0	0	0	0	0	0	0	0	0	0	0	0	0	0
CG9588	0	1	0	0	0	0	0	0	1	1	1	0	0	1	1	0	1	0	2	0	0	0	1	0	0	1	3	0	0	0	0	0	1	0	0	0	0	0	0	1	0	1	0	1	0	0	0	0	0
Lkb1	0	2	0	0	1	0	0	0	1	0	0	0	0	0	0	3	0	0	0	0	0	0	0	0	0	0	1	1	0	0	0	0	2	0	1	0	0	0	1	0	0	0	0	0	0	0	0	0	0
omd	0	0	1	1	0	0	0	1	0	0	0	0	0	0	1	0	0	0	0	0	0	0	0	0	0	1	0	0	0	0	0	0	0	0	1	0	0	0	1	0	0	0	0	3	0	0	0	0	0
flfl	0	1	4	0	1	0	1	0	0	3	3	0	0	0	0	2	1	2	3	0	0	0	0	0	0	0	0	0	1	0	0	0	0	0	6	1	0	0	6	1	0	0	0	1	0	1	0	0	0
CG14367	0	0	0	0	0	0	0	0	0	0	0	0	0	0	0	0	0	0	0	0	0	0	0	0	0	0	0	0	0	0	0	0	0	0	0	0	0	0	0	0	0	0	0	0	0	0	0	0	0
f-cup	1	0	0	0	1	0	0	0	1	0	0	0	0	0	0	1	0	0	0	0	0	0	0	0	0	1	0	2	1	0	0	0	0	0	0	1	0	0	1	0	0	0	0	0	0	0	0	0	1
CG31469	1	0	0	0	4	0	0	0	2	2	2	0	0	4	0	0	1	0	0	0	0	1	0	1	0	0	1	0	0	0	0	0	1	0	0	0	0	0	0	0	0	1	0	0	0	0	0	0	1
CG34383	0	0	0	0	0	0	0	0	0	0	0	0	0	0	0	0	0	0	0	0	0	0	0	0	0	0	1	0	0	0	0	0	0	0	0	0	0	0	1	0	0	0	0	0	0	0	0	0	0
CG9312	0	0	0	2	0	0	0	0	0	0	0	0	0	0	0	0	0	0	0	0	0	0	0	0	0	0	0	0	0	0	0	0	0	0	0	0	0	0	0	0	0	0	0	0	0	0	0	2	0
Cht5	0	0	0	0	0	0	0	0	0	0	0	0	0	0	0	0	0	0	0	0	0	0	0	0	0	0	0	0	0	0	0	0	0	0	0	0	0	0	0	0	0	0	0	0	0	0	0	0	0
CG9297	0	0	0	0	0	0	0	0	0	0	0	0	0	0	0	0	0	0	0	0	0	0	0	0	0	0	0	0	0	0	0	0	0	0	0	0	0	0	0	0	0	0	0	0	0	0	0	0	0
CG9286	0	1	0	0	1	0	0	0	1	0	1	0	1	0	0	0	0	1	0	0	0	0	0	0	1	0	1	0	1	0	0	0	1	0	0	0	0	0	1	0	0	0	0	1	0	0	0	1	0
Dip-B	2	9	0	0	12	0	4	2	5	4	3	0	3	5	0	0	0	0	0	0	0	5	0	3	1	0	4	10	1	2	0	0	9	0	1	1	0	0	3	5	0	3	0	9	0	2	0	1	5
CR43641	0	0	0	0	0	0	0	0	0	0	0	0	0	0	0	0	0	0	0	0	0	0	0	0	0	0	0	0	0	0	0	0	0	0	0	0	0	0	0	0	0	0	0	0	0	0	0	0	0
CR43642	0	0	0	0	0	0	0	0	0	0	0	0	0	0	0	0	0	0	0	0	0	0	0	0	0	0	0	0	0	0	0	0	0	0	0	0	0	0	0	0	0	0	0	0	0	0	0	0	0
Nsf2	0	1	1	2	1	0	0	0	0	0	0	0	0	0	0	0	0	0	2	0	0	0	0	1	0	0	0	0	0	0	0	0	0	0	0	0	0	0	0	0	0	0	0	1	0	0	0	0	1
CG31495	0	0	0	0	0	0	0	0	0	0	0	0	0	0	0	0	0	0	0	0	0	0	0	0	0	0	0	0	0	0	0	0	0	0	0	0	0	0	0	0	0	0	0	0	0	0	0	0	0
Ipp	0	0	0	1	1	0	0	1	1	2	2	0	1	2	0	2	1	0	1	0	0	1	0	0	0	0	1	0	1	0	0	0	0	1	1	0	0	0	0	0	0	0	0	0	0	0	0	0	0
CG9925	0	0	0	0	0	0	0	0	0	0	0	0	0	0	0	0	0	0	0	0	0	0	0	0	0	0	0	0	0	0	0	0	0	0	0	0	0	0	0	0	0	0	0	0	0	0	0	0	0
Orc2	0	0	0	0	0	0	0	0	0	0	0	0	0	0	0	0	0	0	0	0	0	0	0	0	0	0	0	0	0	0	0	0	0	0	0	0	0	0	0	0	0	0	0	0	0	0	0	0	0
rdx	2	4	0	5	0	1	1	1	1	5	0	0	0	2	1	1	2	1	2	0	2	0	0	1	0	2	3	0	1	0	1	0	1	2	2	0	0	0	12	0	0	0	0	1	1	0	0	1	0
CR43460	0	0	0	0	0	0	0	0	0	0	0	0	0	0	0	0	0	0	0	0	0	0	0	0	0	0	0	0	0	0	0	0	0	0	0	0	0	0	0	0	0	0	0	0	0	0	0	0	0
Cyp6d5	1	11	0	0	2	0	0	6	2	4	6	0	1	2	0	0	0	0	0	0	0	1	0	1	1	0	8	5	1	0	0	0	4	0	0	2	0	0	0	6	0	4	0	3	0	1	0	0	0
CG3061	0	1	1	1	2	1	0	2	0	2	1	0	1	1	0	1	0	0	1	0	0	0	0	0	0	0	0	0	0	0	0	0	0	0	6	1	0	0	1	2	0	1	0	2	0	0	0	2	0
CG9922	0	2	0	0	3	0	2	2	3	1	0	0	0	1	1	4	1	0	0	0	0	0	0	0	1	1	2	1	0	0	0	0	3	0	2	0	0	0	0	2	0	0	0	1	0	0	0	0	0
foxo	4	7	0	0	1	0	1	4	1	1	5	0	2	2	0	3	0	1	5	0	0	1	0	3	0	0	8	0	1	1	0	0	9	1	7	1	0	1	0	1	0	2	0	4	0	2	0	1	0
Npc2b	0	0	0	0	0	0	0	0	0	0	0	0	0	0	0	0	0	0	0	0	0	0	0	0	0	0	0	0	0	0	0	0	0	0	0	0	0	0	0	0	0	0	0	0	0	0	0	1	0
CCHa1	0	0	0	99	0	0	0	0	0	1	0	0	0	0	0	0	92	0	0	0	0	0	0	0	0	0	0	1	0	0	0	0	0	0	0	0	0	0	0	0	0	0	0	0	0	0	0	18	0
PK1-R	0	0	0	0	0	0	0	0	0	0	0	0	0	0	0	0	0	0	0	0	0	0	0	0	0	0	0	0	0	0	0	0	0	0	0	0	0	0	0	0	0	0	0	0	0	0	0	0	0
CG12402	0	0	0	2	0	0	0	0	0	0	0	0	0	0	0	0	0	0	0	0	0	0	0	0	0	0	0	0	0	0	0	0	0	0	0	0	0	0	0	0	0	0	0	0	0	0	0	0	0
Abi	0	1	2	4	0	0	0	0	0	0	1	0	0	0	0	2	1	0	5	0	0	0	0	0	0	1	0	1	0	0	0	0	0	0	0	0	0	0	2	0	0	1	0	0	0	0	0	0	0
twf	0	1	0	0	0	0	0	2	2	2	0	0	0	1	0	1	1	0	0	0	0	0	0	2	0	2	1	1	0	0	0	0	1	0	0	0	0	1	1	0	0	3	0	0	1	0	0	0	0
140up	0	2	1	0	1	0	0	1	1	0	1	0	1	0	1	0	0	0	0	0	0	1	0	0	1	0	0	0	0	0	0	0	0	1	1	0	0	0	0	0	0	0	0	0	0	0	0	0	0
RpII140	0	0	1	2	0	0	0	1	0	0	0	0	0	0	0	0	0	0	1	0	0	0	0	1	1	3	4	1	0	0	1	0	0	0	2	0	1	0	0	0	0	0	0	0	0	0	0	0	0
CG14356	0	0	0	0	0	1	0	0	0	0	0	0	0	0	0	0	0	0	0	0	0	0	0	0	0	0	0	0	0	0	0	0	0	0	0	0	0	0	0	0	0	0	0	0	0	0	0	0	0
Dop1R1	0	0	0	2	0	0	0	0	0	0	0	0	0	0	0	0	0	0	0	0	0	0	0	0	0	0	0	0	0	0	0	0	0	0	0	0	0	0	0	0	0	0	0	0	0	0	0	1	0
CG31326	0	0	0	0	0	0	0	0	0	0	0	0	0	0	0	0	0	0	0	0	0	0	0	0	0	0	0	0	0	0	0	0	0	0	0	0	0	0	0	0	0	0	0	0	0	0	0	0	0
CG33109	0	1	0	2	0	0	0	0	0	0	1	0	0	1	1	0	0	0	0	0	0	0	0	0	1	0	0	0	0	0	0	2	0	0	0	0	0	0	0	0	0	0	0	0	0	1	0	0	0
Sp212	0	0	0	0	0	0	0	0	0	0	0	0	0	0	0	0	0	0	0	0	0	0	0	0	0	0	0	0	0	0	0	0	0	0	0	0	0	0	0	0	0	0	0	0	0	0	0	0	0
CG9631	0	0	0	0	0	0	0	0	0	0	0	0	0	0	0	0	0	0	0	0	0	0	0	0	0	0	0	0	0	0	0	0	0	0	0	0	0	0	0	0	0	0	0	0	0	0	0	0	0
MetRS-m	1	0	0	0	0	0	0	0	0	0	0	0	0	0	0	0	0	0	0	0	0	0	0	0	0	0	0	0	0	0	0	0	1	0	0	0	0	0	0	0	0	0	0	1	0	0	0	0	0
CG14841	0	0	0	0	0	0	0	0	0	0	0	0	0	0	0	0	0	0	0	0	0	0	0	0	0	0	0	0	0	0	0	0	0	0	0	0	0	0	0	0	0	0	0	0	0	0	0	0	0
CG14839	0	0	0	0	0	0	0	0	0	0	0	0	0	0	0	0	0	0	0	0	0	0	0	0	0	0	0	0	0	0	0	0	0	0	0	0	0	0	0	0	0	0	0	0	0	0	0	0	0
trx	0	1	2	5	0	0	0	1	0	0	0	0	0	0	0	11	0	0	4	0	0	0	0	0	0	3	1	1	0	2	0	0	0	0	8	0	1	0	8	0	0	1	0	2	0	0	0	3	0
CR45596	0	0	0	0	0	0	0	0	0	0	1	0	0	0	0	0	1	0	0	0	0	0	0	1	0	0	0	0	0	0	0	0	0	0	0	0	0	0	0	0	0	0	0	0	0	0	0	0	0
red	0	6	1	5	1	0	0	2	3	1	1	0	1	1	0	2	2	0	3	1	0	0	0	0	0	8	2	2	0	0	0	0	0	0	0	2	0	0	2	0	0	1	0	1	0	0	0	4	0
CG3259	0	0	0	1	0	0	0	0	0	0	0	0	0	0	0	0	0	0	1	0	0	0	0	0	0	0	0	0	0	0	0	0	0	0	0	0	0	0	0	0	0	0	0	0	0	0	0	0	0
su(Hw)	0	0	2	0	0	0	0	1	0	1	0	0	0	0	0	2	0	1	0	0	0	0	0	0	0	2	0	0	0	0	0	1	1	0	3	0	0	0	4	1	0	0	0	0	0	0	0	1	0
RpII15	0	0	1	3	4	0	0	0	0	0	0	0	0	2	1	2	0	0	1	0	0	1	0	1	0	4	0	1	1	0	1	0	0	0	1	0	0	1	2	2	0	4	0	2	1	0	0	0	0
Crz	0	0	0	0	0	0	0	0	0	0	0	0	0	0	0	0	0	0	0	0	0	0	0	0	0	0	0	0	0	0	0	0	0	0	0	0	0	0	0	0	0	0	0	0	0	0	0	0	0
PR-Set7	0	0	0	1	0	0	0	0	0	0	0	0	0	0	0	0	0	0	0	0	0	0	0	0	0	0	0	0	0	0	0	0	0	0	1	0	1	0	1	0	0	0	0	1	0	0	0	0	0
Afti	0	0	0	3	0	0	0	0	1	0	0	0	0	0	0	1	0	0	0	0	0	0	0	1	0	0	1	0	0	1	0	0	4	0	1	0	0	0	1	0	0	0	0	0	0	0	0	0	0
ATPsynE	7	65	3	16	43	0	8	34	26	31	52	0	14	27	15	25	6	6	7	1	2	39	0	11	9	4	45	19	9	0	0	3	43	13	10	5	1	15	11	39	0	51	2	58	9	2	1	4	14
spn-B	0	0	0	0	0	0	0	0	0	0	0	0	0	0	0	0	0	0	0	0	0	0	0	0	0	0	0	0	0	0	0	0	0	0	0	0	0	0	0	0	0	0	0	1	0	0	0	0	0
NK7.1	0	0	0	0	1	0	0	0	0	1	0	0	0	0	0	2	1	0	4	0	0	0	0	0	0	0	0	0	0	0	0	0	0	0	2	0	0	0	15	0	0	0	0	0	2	0	0	0	2
HEATR2	0	1	0	0	0	0	0	0	0	0	0	0	0	0	0	0	0	1	0	0	0	0	0	0	0	0	0	0	0	0	0	0	0	0	0	0	0	0	1	0	0	0	0	0	0	0	0	0	0
CR44943	0	0	0	0	0	0	0	0	0	0	0	0	0	0	0	0	0	0	0	0	0	0	0	0	0	0	0	0	0	0	0	0	0	0	0	0	0	0	0	0	0	0	0	0	0	0	0	0	0
soti	0	0	0	0	0	0	0	0	0	0	0	0	0	0	0	0	0	0	0	0	0	0	0	0	0	0	0	0	0	0	0	0	0	0	0	0	0	0	0	0	0	0	0	0	0	0	0	0	0
cv-c	0	5	8	7	0	0	0	1	0	6	0	0	0	2	0	10	2	1	10	0	0	0	0	0	1	12	4	2	1	0	1	0	0	1	15	1	0	1	30	1	0	3	0	0	0	0	0	5	1
CR44176	0	0	0	0	0	0	0	0	0	0	0	0	0	0	0	0	0	0	0	0	0	0	0	0	0	0	0	0	0	0	0	0	0	0	0	0	0	0	0	0	0	0	0	0	0	0	0	0	0
HtrA2	0	0	0	0	0	0	0	1	0	0	0	0	0	1	0	0	0	0	0	0	0	0	0	0	0	0	0	1	0	0	0	0	0	0	0	0	0	0	0	0	0	0	0	0	0	0	0	1	1
mRpL11	0	0	0	0	1	0	1	1	0	0	1	0	1	0	0	1	0	0	0	0	0	0	0	1	0	0	0	0	1	0	0	0	2	0	0	0	0	1	1	0	0	0	0	0	0	0	0	0	0
CG8461	0	0	1	0	0	0	0	1	0	0	1	0	1	0	0	2	0	0	0	0	0	0	0	0	0	0	1	0	0	0	0	0	0	0	1	0	0	0	0	2	0	0	0	0	0	0	0	0	0
Pde6	0	1	0	2	0	0	0	0	0	3	1	0	0	0	0	0	1	0	0	0	0	0	0	0	0	0	1	0	1	0	1	0	1	0	0	0	0	0	0	0	0	0	0	0	0	1	0	0	1
CG31313	0	0	0	0	0	0	0	0	0	0	0	0	0	0	0	0	0	0	0	0	0	0	0	0	0	0	0	0	1	0	0	0	0	0	0	0	0	0	0	0	0	0	0	0	0	0	0	0	0
CG8066	1	4	0	0	9	0	0	0	1	5	6	0	2	5	3	6	6	2	5	0	0	0	0	1	1	5	8	0	0	0	0	0	1	1	1	0	0	0	3	2	0	1	0	2	2	1	0	0	2
CR44095	0	0	0	0	0	0	0	0	0	0	0	0	0	0	0	0	0	0	0	0	0	0	0	0	0	0	0	0	0	0	0	0	0	0	0	0	0	0	0	0	0	0	0	0	0	0	0	0	0
Cys	0	1	0	0	0	0	0	0	0	5	1	0	1	0	0	0	2	0	0	0	0	0	0	0	0	0	0	0	0	0	1	0	0	1	0	0	0	0	0	0	0	0	1	0	0	0	1	1	0
CG7987	0	0	0	0	0	0	0	1	0	0	0	0	0	0	0	1	1	0	0	0	0	0	0	0	0	2	0	0	0	0	0	0	0	0	1	1	0	0	2	0	0	0	0	0	0	0	0	0	0
stumps	0	0	0	0	0	0	0	0	0	0	0	0	0	0	1	0	0	0	0	0	0	0	0	0	1	0	0	0	0	0	0	0	0	0	0	0	0	0	0	0	0	0	0	0	0	0	0	0	0
put	0	0	1	6	0	0	0	1	0	0	1	0	1	0	0	5	0	0	1	0	0	1	0	1	0	0	2	0	0	0	0	0	1	1	0	0	0	0	1	0	0	0	0	0	0	0	0	3	0
His4r	5	75	31	26	33	2	9	37	29	37	49	0	14	28	12	84	7	12	46	3	2	25	0	9	2	59	59	23	8	1	6	3	45	8	68	7	5	8	39	40	3	36	1	48	4	1	7	2	7
l(3)L1231	0	2	3	4	0	0	0	0	0	3	1	0	0	2	0	6	2	1	12	0	0	0	0	0	0	7	0	0	0	0	1	0	0	0	14	0	0	0	11	2	0	0	0	0	1	0	0	2	3
CG3505	0	0	0	0	0	0	0	0	0	0	0	0	0	0	0	0	0	0	0	0	0	0	0	0	0	0	0	0	0	0	0	0	0	0	0	0	0	0	0	0	0	0	0	0	0	0	0	0	0
Hexim	1	0	0	0	0	0	0	0	0	0	0	0	0	0	0	0	0	0	1	0	0	0	0	0	0	0	1	0	0	0	0	1	0	0	0	0	0	0	0	0	0	0	0	0	0	0	0	0	0
Rad17	0	0	0	0	0	0	0	0	0	0	0	0	0	0	0	0	0	0	0	0	0	0	0	0	0	0	0	0	0	0	0	0	0	0	0	0	0	0	0	0	0	0	0	0	0	0	0	0	0
BigH1	0	0	0	0	0	0	0	0	0	0	0	0	0	0	0	0	0	0	0	0	0	0	0	0	0	0	0	0	0	0	0	0	0	0	0	0	0	0	0	0	0	0	0	0	0	0	0	0	0
Meltrin	0	1	0	1	0	0	0	0	0	1	0	0	1	0	0	3	1	1	4	0	0	0	0	0	0	7	0	0	0	0	0	0	0	0	2	1	0	0	0	0	0	0	0	0	0	0	0	1	0
kibra	0	1	4	1	0	0	0	2	0	3	2	0	0	0	0	17	1	2	13	0	0	0	0	0	0	12	2	0	0	0	0	0	0	0	11	0	0	0	7	1	1	0	0	1	0	0	0	2	0
CG7530	0	0	0	0	0	0	0	1	0	0	0	0	0	0	0	1	0	0	2	0	0	0	0	0	0	10	0	0	0	0	0	0	0	0	2	0	0	0	0	0	0	0	0	0	0	0	0	0	0
eff	5	16	9	14	13	0	3	11	5	10	15	0	3	7	3	20	4	4	17	0	2	9	0	2	1	16	15	6	3	1	1	1	24	1	18	1	2	6	31	12	0	9	0	13	2	3	0	12	4
jvl	0	5	2	1	0	0	0	1	0	1	2	0	1	1	0	2	0	0	3	0	0	1	1	0	0	3	4	0	0	0	0	0	7	0	1	0	0	0	0	0	0	0	0	1	0	1	1	4	1
smp-30	1	5	0	1	0	0	0	4	0	2	1	0	1	5	0	0	15	0	0	0	0	2	0	0	0	0	4	0	0	0	0	0	1	0	0	0	0	0	0	2	0	1	0	4	0	0	0	0	2
CG7362	0	0	0	0	0	0	0	0	0	0	0	0	0	0	0	0	0	0	0	0	0	0	0	0	0	0	0	0	0	0	0	0	0	0	0	0	0	0	0	0	0	0	0	0	0	0	0	0	0
CG14855	0	0	0	1	0	0	0	0	0	0	0	0	0	0	0	1	0	0	0	0	0	0	0	0	0	0	0	0	0	0	0	0	0	0	0	0	0	0	0	0	0	0	0	0	0	0	0	1	0
CG14856	0	0	0	0	0	0	0	0	0	0	0	0	0	0	0	0	0	0	0	0	0	0	0	0	0	0	0	0	0	0	0	0	0	0	0	0	0	0	0	0	0	0	0	0	0	0	0	0	0
CG14857	0	0	0	0	0	0	0	0	0	0	0	0	0	0	0	0	0	0	0	0	0	0	0	0	0	0	0	0	0	0	0	0	0	0	0	0	0	0	0	0	0	0	0	0	0	0	0	0	0
btsz	0	0	0	1	0	0	0	0	0	0	0	0	0	0	1	6	0	0	2	0	0	0	0	0	0	4	0	0	1	0	0	0	1	1	0	1	0	0	4	0	0	0	0	2	0	0	0	4	0
CG3631	0	0	0	1	0	0	0	1	0	0	0	0	0	0	1	0	1	0	0	0	0	0	0	0	0	0	0	1	0	0	0	0	0	1	0	0	0	0	0	0	0	0	0	0	0	0	0	0	0
Rrp6	0	0	0	0	0	0	0	0	0	0	0	0	0	0	0	1	0	0	0	0	0	0	0	0	0	0	0	0	0	0	0	0	0	0	0	1	0	0	0	0	0	0	0	1	0	0	0	0	0
CG33331	0	0	0	0	0	0	0	0	0	0	0	0	1	0	0	0	0	0	0	0	0	0	0	0	0	0	0	0	0	0	0	0	0	0	0	0	0	0	0	0	0	0	0	0	0	0	0	0	0
CG33332	0	0	0	1	0	0	0	0	0	2	0	0	0	0	0	0	1	0	0	0	0	1	0	0	0	0	0	0	0	0	0	0	0	0	0	0	0	0	0	0	0	1	0	1	0	0	0	0	0
CycC	0	0	0	0	0	0	1	0	0	2	1	0	0	1	0	0	0	1	1	0	0	0	0	0	0	2	1	0	0	0	0	0	1	0	0	0	0	1	0	0	0	0	0	2	0	0	0	0	0
UQCR-C1	9	23	1	1	18	0	7	15	5	12	20	0	8	11	2	13	5	1	3	0	0	20	1	9	0	9	10	11	5	0	0	1	19	4	4	4	1	3	4	13	0	29	0	19	1	1	0	0	6
CG7265	1	0	0	0	0	0	1	0	0	0	0	0	0	0	0	0	1	0	0	0	0	0	0	0	0	0	0	0	0	0	0	0	0	0	0	0	0	0	0	1	0	1	0	0	0	0	0	0	0
CG14860	0	0	0	0	0	0	0	0	0	0	0	0	0	0	0	0	0	0	0	0	0	0	0	0	0	0	0	0	0	0	0	0	0	0	0	0	0	0	0	0	0	0	0	0	0	0	0	0	0
Nup93-2	0	0	0	0	0	0	0	0	0	0	0	0	0	0	0	0	0	0	1	0	0	0	0	0	0	1	1	0	0	1	0	0	0	0	1	0	0	0	0	0	0	0	0	0	0	0	0	0	0
CG3817	0	1	0	0	0	0	0	1	1	0	1	0	1	0	0	1	0	0	0	0	0	0	0	0	0	0	0	0	0	0	0	0	1	0	5	0	0	0	1	0	0	2	0	0	0	0	0	0	0
RpS5b	0	0	0	0	0	0	0	0	0	0	0	0	0	0	0	0	0	0	0	0	0	0	0	0	0	0	0	0	0	0	0	0	0	0	0	0	0	0	0	0	0	0	0	0	0	0	0	0	0
VhaPPA1-1	0	16	5	6	13	1	3	19	4	10	14	1	3	7	9	3	1	0	3	2	0	14	1	5	2	5	16	2	3	0	3	1	13	11	1	3	0	6	0	20	0	17	0	20	11	0	1	1	3
dpr9	0	0	0	0	0	0	0	0	0	0	0	0	0	0	0	0	0	0	0	0	0	0	0	0	0	0	0	0	0	0	0	0	0	0	0	0	0	0	0	0	0	0	0	0	0	0	0	0	0
CG6974	0	0	0	0	0	0	0	0	0	0	0	0	0	0	0	0	0	0	0	0	0	0	0	0	0	0	0	0	0	0	0	0	0	0	0	0	0	0	0	0	0	0	0	0	0	0	0	0	0
CG6966	0	2	0	2	0	0	0	0	0	4	0	0	0	1	0	0	0	0	4	0	0	0	1	1	0	0	0	0	0	0	0	1	1	0	4	0	0	0	0	0	0	1	0	0	0	0	0	1	0
CG42788	0	0	0	0	0	0	0	0	0	0	0	0	0	0	0	4	0	0	1	0	0	0	0	0	0	1	0	0	0	0	0	0	0	0	3	0	0	0	0	0	0	0	0	0	0	0	0	1	0
CG6912	0	0	0	0	0	0	0	0	0	0	0	0	0	0	0	0	0	0	0	0	0	0	0	0	0	0	0	0	0	0	0	0	0	0	0	0	0	0	0	0	0	0	0	0	0	0	0	0	0
CG3984	0	0	0	0	0	0	0	0	0	0	0	0	0	0	0	0	0	0	0	0	0	0	0	0	0	0	0	0	0	0	0	0	1	0	0	0	0	0	0	0	0	0	0	0	0	0	0	0	0
CG3987	2	16	0	1	16	0	0	4	11	7	9	0	0	19	3	2	0	1	2	0	0	12	0	4	1	0	9	9	1	2	1	0	5	0	1	1	0	0	3	4	2	5	0	11	0	0	0	2	0
GlyS	0	1	0	0	0	0	0	0	0	0	0	0	0	0	0	0	1	0	0	0	0	0	0	0	1	0	0	0	0	0	0	0	0	0	2	0	0	0	0	0	0	1	0	1	0	0	0	1	0
Gyc88E	0	0	0	0	0	0	0	0	0	0	0	0	0	0	0	0	0	0	0	0	0	0	0	0	0	0	0	0	0	0	0	0	0	0	0	0	0	0	0	0	0	0	0	0	0	0	0	1	0
Mf	0	0	0	0	0	0	0	0	0	0	0	0	0	0	0	0	0	0	0	0	0	0	0	0	1	0	0	0	0	0	0	0	0	0	0	0	0	0	0	0	0	0	0	0	0	0	0	0	0
CG6752	0	0	0	0	0	0	0	0	0	0	0	0	0	0	0	0	0	0	0	0	0	0	0	0	0	0	0	0	0	0	0	0	0	0	0	0	0	0	0	0	0	0	0	0	0	0	0	0	0
CG42542	0	0	1	0	0	0	2	1	0	1	0	0	0	1	0	1	1	3	0	0	0	4	0	0	0	1	0	0	0	0	0	0	2	0	1	1	0	0	3	1	0	0	0	1	0	0	0	0	0
Spn88Ea	0	0	0	0	0	0	0	0	0	0	0	0	0	0	0	0	0	0	0	0	0	0	0	0	0	0	0	0	0	0	0	0	0	0	0	0	0	0	1	0	0	0	0	0	0	0	0	0	0
Mau2	0	0	0	0	0	0	0	0	0	0	0	0	0	0	0	0	0	0	0	0	0	1	0	0	0	0	0	0	0	0	0	0	0	0	0	0	0	0	0	0	0	0	0	0	0	0	0	0	0
CG6654	0	0	0	1	0	0	0	0	0	0	0	0	0	0	0	0	0	0	0	0	0	0	0	0	0	0	0	0	0	0	0	0	1	0	0	0	0	0	0	0	0	0	0	0	0	0	0	0	0
CG4210	0	6	0	0	3	0	1	4	1	3	1	0	0	2	4	0	0	0	0	1	0	1	0	0	0	0	6	1	1	0	0	0	3	0	0	0	0	6	0	3	0	5	0	6	0	0	0	0	1
SIDL	1	0	1	0	1	0	0	0	0	1	0	0	0	0	0	0	0	0	0	0	0	0	0	1	0	0	0	0	0	0	0	0	0	0	1	0	0	0	0	0	0	0	0	0	0	0	0	0	0
CG12241	0	0	0	2	1	0	0	0	0	0	0	0	0	0	0	0	0	0	0	0	0	0	0	0	0	0	0	0	0	0	0	0	1	0	1	0	0	0	0	0	0	0	0	0	0	0	0	0	0
Rpb7	0	0	0	0	2	0	0	0	0	0	0	0	0	0	0	1	1	0	1	0	0	0	0	0	0	0	0	0	0	0	0	0	0	0	0	0	0	0	0	2	0	1	0	1	0	0	0	0	0
CG31344	0	0	0	0	0	0	0	0	0	0	0	0	0	1	0	0	0	0	0	0	0	0	0	0	0	0	0	0	0	0	0	0	0	0	0	0	0	0	0	0	0	0	0	0	0	0	0	2	0
Caf1-55	0	0	2	0	0	0	1	1	0	0	1	0	0	2	0	2	1	0	1	0	0	0	0	0	0	0	3	0	1	0	0	0	1	0	0	0	0	0	0	1	0	0	0	0	0	0	0	0	0
Art3	0	1	0	0	0	0	0	0	0	0	0	0	0	0	0	0	0	0	0	0	0	0	0	0	0	0	0	0	0	0	0	0	2	0	0	0	0	0	1	1	0	1	0	1	0	0	0	0	0
mRpS10	0	1	0	1	0	0	0	0	0	0	0	0	2	0	1	4	0	0	0	0	0	2	0	2	0	0	0	0	0	0	2	0	2	0	1	0	0	1	1	1	0	3	0	5	0	0	0	0	0
CG34316	0	1	0	0	0	0	0	0	0	0	0	0	0	1	0	0	0	0	0	0	0	0	0	0	0	0	0	0	0	0	0	0	1	0	0	0	0	0	0	0	0	0	0	0	0	0	0	0	0
CR43471	0	0	0	0	0	0	0	0	0	0	0	0	0	0	0	0	0	0	0	0	0	0	0	0	0	0	0	0	0	0	0	0	0	0	0	0	0	0	0	0	0	0	0	0	0	0	0	0	0
tefu	0	0	3	0	0	0	0	0	0	0	0	0	0	0	0	1	0	0	0	0	0	0	0	0	0	0	0	0	0	0	0	0	0	0	0	0	0	0	0	0	1	0	0	0	0	0	0	0	0
Hsc70-4	9	48	61	41	31	1	12	27	30	88	40	0	8	37	16	145	31	9	77	0	1	16	0	11	7	149	42	33	9	6	9	2	78	16	117	9	3	4	95	40	3	44	3	31	11	0	2	27	16
CG42404	0	0	0	0	0	0	0	0	0	0	0	0	0	0	0	0	0	0	0	0	0	0	0	0	0	0	0	0	0	0	0	0	0	0	0	0	0	0	0	0	0	0	0	0	0	0	0	0	0
eIF2gamma	0	4	1	3	4	0	0	3	3	2	5	0	0	0	1	5	1	1	2	0	0	0	0	1	1	4	2	2	2	1	0	0	5	0	6	0	0	0	3	3	0	0	1	2	0	1	0	1	1
Su(var)3-9	0	0	0	0	0	0	0	0	0	0	0	0	0	0	1	1	0	0	0	0	0	0	0	0	0	0	0	0	0	0	0	0	0	0	0	0	0	0	0	0	0	0	0	0	0	0	0	0	0
Set	0	0	1	1	2	0	0	1	0	1	1	0	0	0	0	0	0	2	0	0	0	0	0	1	0	0	0	0	0	0	0	0	2	0	4	0	0	0	1	0	0	0	0	0	0	0	0	0	0
ATPsynO	5	44	1	6	23	0	6	21	15	25	25	1	9	17	14	7	4	1	7	1	0	24	1	9	5	6	28	23	10	1	1	0	23	9	5	3	2	7	6	19	0	27	0	41	7	4	1	4	9
CG14864	0	0	0	0	0	0	0	0	0	0	0	0	0	0	0	0	0	0	0	0	0	0	0	0	0	0	0	0	0	0	0	0	0	0	0	0	0	0	0	0	0	0	0	0	0	0	0	0	0
Zip88E	0	0	0	0	0	0	0	0	0	0	0	0	1	0	1	0	1	0	0	0	0	1	0	0	0	0	0	0	0	0	0	0	1	0	0	0	0	0	0	1	0	0	0	0	0	0	0	0	0
Cp190	0	1	0	1	1	0	0	0	1	0	0	0	0	0	0	3	0	0	3	0	0	1	0	0	0	0	0	0	0	0	0	0	0	0	0	0	0	0	4	0	1	0	1	0	0	0	0	0	0
CG4338	0	1	1	0	1	0	0	1	0	1	0	0	0	0	0	0	0	0	2	0	0	1	0	0	0	0	0	0	0	0	0	1	1	0	0	0	0	1	0	1	0	0	0	2	0	0	0	0	0
CR46081	0	0	0	0	0	0	0	0	0	0	0	0	0	0	0	0	0	0	0	0	0	0	0	0	0	0	0	0	0	0	0	0	0	0	0	0	0	0	0	0	0	0	0	0	0	0	0	0	0
MRG15	0	0	0	0	0	0	0	0	0	0	1	0	0	0	0	1	0	0	1	0	0	0	0	1	1	0	0	0	0	0	0	0	0	0	1	0	0	0	1	0	0	0	0	1	0	0	0	0	0
l(3)neo43	0	1	1	1	1	0	0	1	1	0	2	1	0	0	0	0	2	0	0	0	1	2	0	0	2	0	0	0	0	0	0	0	1	0	1	0	0	0	0	3	0	0	0	1	0	0	0	1	0
Tm1	0	7	9	15	4	0	1	5	2	10	11	0	1	6	2	41	4	6	38	0	1	0	0	3	1	28	9	5	2	0	3	1	13	2	33	2	4	2	20	4	0	2	0	3	0	0	0	7	3
CG45218	0	0	0	0	0	0	0	0	0	0	0	0	0	0	0	0	0	0	0	0	0	0	0	0	0	0	0	0	0	0	0	0	0	0	0	0	0	0	0	0	0	0	0	0	0	0	0	0	0
Tm2	0	0	0	0	0	0	0	0	0	0	0	0	0	0	0	0	0	0	0	0	0	0	0	0	0	0	0	0	0	0	0	0	0	0	0	0	0	0	0	0	0	0	0	0	0	0	0	0	0
CG6276	0	0	0	0	1	0	0	0	0	0	0	0	1	1	1	0	0	0	0	0	0	0	0	0	0	1	0	0	0	0	0	0	0	0	1	0	0	0	1	0	0	2	0	0	0	0	0	0	0
ear	0	0	0	1	0	0	0	1	0	0	0	0	0	0	0	3	0	1	2	0	0	0	0	0	0	1	0	0	0	0	0	0	0	0	1	0	0	0	2	0	0	0	0	0	0	0	0	0	0
CG6236	0	0	0	1	0	0	0	0	0	1	0	0	0	0	0	0	0	0	0	0	0	1	0	1	0	0	0	0	0	0	0	0	0	0	1	0	0	0	0	0	0	1	0	0	0	0	0	0	0
mRpL9	2	3	0	0	0	1	2	1	2	2	2	0	0	1	1	2	0	0	1	0	0	1	0	0	1	0	1	2	0	0	0	0	1	0	0	0	1	0	1	0	0	1	0	2	0	0	0	0	0
FK506-bp1	1	3	2	1	0	0	0	2	1	1	3	0	0	0	1	7	1	1	2	0	0	1	0	1	1	2	2	0	1	0	0	0	4	0	2	0	0	1	2	4	0	1	0	4	0	0	0	1	1
Sra-1	0	2	0	0	3	0	1	0	0	1	0	0	0	0	0	2	0	0	0	0	0	0	0	0	0	2	1	1	0	0	0	0	1	0	1	0	0	1	2	1	0	2	0	1	0	0	0	0	0
CG6218	0	1	0	8	0	0	0	0	0	0	0	0	0	1	0	0	1	0	0	0	0	0	0	0	0	1	1	2	0	0	0	0	0	0	0	0	0	0	0	1	0	0	0	0	0	0	0	1	0
SerRS-m	0	0	0	1	0	0	0	0	0	1	0	0	0	0	1	0	0	0	1	0	0	0	0	0	0	0	0	0	0	0	0	0	0	0	0	0	0	0	0	0	0	0	0	0	0	0	0	0	0
Surf4	0	3	1	4	2	0	2	5	5	7	4	0	0	2	2	4	3	0	1	0	0	2	0	2	0	1	4	6	1	1	1	0	6	1	2	1	0	3	4	4	0	7	0	3	0	0	0	1	0
CG31301	0	0	2	0	0	0	0	1	3	0	0	0	1	0	0	0	0	0	0	0	0	0	0	0	0	1	1	1	0	0	0	0	2	0	2	0	0	0	0	0	0	1	0	1	0	0	0	0	0
Trs33	0	1	0	1	1	0	0	0	0	0	0	0	0	0	0	0	0	0	0	0	0	0	0	0	0	1	1	1	0	0	0	0	2	1	3	0	0	2	0	0	0	0	0	0	0	0	0	0	0
CG5038	0	0	0	0	0	0	0	0	0	0	0	0	0	0	0	0	0	0	0	0	0	0	0	0	0	0	0	0	0	0	0	0	0	0	0	0	0	0	0	0	0	0	0	0	0	0	1	0	0
Atg4b	0	0	0	0	1	0	0	0	0	0	0	0	0	0	0	1	0	0	0	0	0	0	0	0	0	0	0	0	0	0	0	0	0	0	0	0	0	0	0	0	0	0	0	0	0	0	0	0	0
CG5044	2	1	2	0	2	0	0	0	0	0	2	0	0	1	0	3	1	0	0	0	0	1	0	0	1	1	0	1	1	0	0	0	6	0	1	1	0	0	0	0	0	2	0	1	0	0	0	0	0
ldlCp	0	0	0	2	0	0	0	0	0	1	0	0	0	0	0	1	0	0	0	0	0	0	1	0	0	0	1	0	0	0	1	0	0	0	0	0	0	0	2	0	0	0	0	0	0	0	0	0	0
Trax	0	0	1	0	0	0	0	0	0	0	0	0	0	0	0	0	0	0	0	0	0	0	0	0	1	1	0	0	0	0	0	0	0	0	0	0	0	0	1	0	0	1	0	0	0	0	0	0	0
CG6171	0	0	0	3	0	0	0	0	0	1	0	0	0	0	0	1	0	0	0	0	0	0	0	0	0	0	2	0	0	0	0	0	0	0	2	0	0	0	0	1	0	0	0	0	0	0	0	0	0
CG34404	0	0	0	0	0	0	0	0	0	0	0	0	0	0	0	1	0	0	0	0	0	0	0	0	0	0	0	0	0	0	1	0	0	0	0	0	0	1	0	0	0	0	0	0	0	0	0	0	0
CG14868	0	0	0	2	0	0	0	0	0	0	0	0	0	0	0	1	1	0	0	0	0	0	0	0	0	0	0	0	0	0	0	0	0	0	0	0	0	0	1	0	0	0	0	0	0	0	0	0	0
CG6136	0	0	0	0	0	0	0	0	0	0	0	0	0	0	0	0	0	0	0	0	0	0	0	0	0	0	0	1	1	0	0	0	0	0	0	0	0	0	1	0	0	0	0	0	0	0	0	0	1
Ccm3	2	3	1	0	1	0	0	2	4	2	3	0	1	1	1	1	0	0	0	0	0	3	0	2	1	2	2	2	0	0	1	0	3	3	0	0	0	2	2	0	0	1	0	1	0	0	0	0	1
Rbp	0	1	0	4	0	0	0	0	1	0	0	0	0	0	0	0	0	0	0	0	0	0	0	0	0	0	0	0	0	0	0	0	0	0	0	0	0	0	0	0	1	0	0	0	0	0	0	2	1
Atx2	0	2	4	4	0	0	1	1	1	2	2	0	0	1	1	2	0	0	1	0	0	0	0	0	0	5	1	1	0	0	1	0	2	0	9	2	0	0	9	1	0	1	0	1	0	0	0	2	2
AdamTS-A	0	0	0	0	0	0	0	0	0	0	0	0	0	0	0	0	0	0	0	0	0	0	0	0	0	0	0	0	0	0	0	0	0	0	0	0	0	0	0	0	0	0	0	0	0	0	0	0	0
obe	0	0	0	0	0	0	0	0	1	0	0	0	0	1	0	0	0	0	0	0	0	0	0	0	0	0	0	0	0	0	0	0	0	0	0	0	0	0	1	0	0	0	0	0	0	0	0	0	1
CG44014	7	5	0	14	30	0	1	8	7	25	6	1	3	24	9	1	7	2	3	1	0	6	0	6	7	0	7	6	3	0	1	2	6	0	1	4	0	1	4	10	1	6	0	3	3	0	0	2	6
CG44013	0	0	0	0	0	0	0	0	0	0	1	0	0	0	0	0	0	0	0	0	0	0	0	0	0	0	0	0	0	0	0	0	0	0	0	0	0	0	1	0	0	0	0	0	0	0	0	0	0
CG31296	0	0	0	0	0	0	0	0	0	0	0	0	0	0	0	0	0	0	0	0	0	0	0	0	0	0	0	0	0	0	0	0	0	0	0	0	0	0	0	0	0	0	0	0	0	0	0	0	0
AOX1	3	7	0	2	1	0	3	2	1	5	6	0	3	0	5	3	0	0	4	0	0	4	0	1	0	7	7	1	1	0	0	0	12	2	0	1	0	0	1	1	0	5	0	4	0	0	0	1	3
AOX2	0	0	0	0	0	0	0	0	0	0	0	0	0	0	0	0	0	0	0	0	0	0	0	0	0	0	0	0	0	0	0	0	0	0	0	0	0	0	0	0	0	0	0	0	0	0	0	0	0
AOX3	0	5	0	0	2	0	0	3	0	4	1	0	0	3	1	0	0	0	0	0	0	1	0	5	0	2	3	0	0	0	0	0	7	0	0	2	0	0	2	1	0	4	0	10	0	0	0	0	0
pxb	0	0	0	0	0	0	0	0	0	0	0	0	0	0	0	1	0	0	1	0	0	0	0	0	0	7	0	0	0	0	0	0	0	0	0	0	0	0	0	0	0	0	0	0	0	0	0	0	1
CG31446	1	1	0	1	0	0	0	3	0	6	2	0	0	0	0	1	1	0	0	0	1	0	0	0	0	1	0	1	1	0	0	1	0	22	0	2	0	0	0	0	0	1	2	3	10	1	0	1	0
CG5399	10	42	2	3	16	15	7	14	69	436	32	3	11	99	8	10	6	7	6	9	1	5	11	16	16	2	42	64	15	13	5	8	3	118	2	51	7	54	2	20	13	33	7	33	48	5	9	0	44
CR45635	0	0	0	0	0	0	0	0	0	1	0	0	0	0	0	0	0	0	0	0	0	0	0	0	0	0	0	0	0	0	0	0	0	0	0	0	0	0	0	0	0	0	0	0	0	0	0	0	0
CG5404	0	0	0	0	0	0	0	0	0	0	0	0	0	0	0	0	0	0	0	0	0	0	0	0	0	0	0	0	0	0	0	0	0	0	0	0	0	0	0	0	0	0	0	0	0	0	0	0	0
CG9590	0	2	1	0	0	0	0	0	0	0	0	0	0	0	0	1	0	0	1	0	0	2	0	0	0	0	0	1	0	0	0	0	0	0	0	0	0	0	0	0	0	1	0	0	0	0	0	0	1
CG9589	0	0	0	0	0	0	0	0	0	0	0	0	0	0	0	0	0	0	0	0	0	0	0	0	0	0	0	0	0	0	0	0	0	0	0	0	0	0	0	0	0	0	0	0	0	0	0	0	0
c(3)G	0	0	0	1	0	0	0	0	0	0	0	0	0	0	0	0	0	0	0	0	1	0	0	0	0	0	0	0	0	0	0	0	0	0	0	0	0	0	0	0	0	0	0	0	0	0	0	0	0
Acyp2	1	1	0	0	2	0	1	1	1	0	0	0	0	1	0	2	1	0	0	0	1	1	0	0	0	1	0	4	0	0	0	1	1	0	1	0	0	0	0	0	0	0	0	1	0	0	0	0	1
nsl1	0	0	2	1	1	0	0	2	0	0	1	0	0	0	0	3	0	0	4	0	0	0	0	0	0	5	0	1	0	0	1	0	0	0	6	0	1	0	4	0	0	0	0	2	0	0	0	1	1
CG9593	0	0	0	0	0	0	0	0	0	0	0	0	0	0	0	0	0	0	0	0	0	0	0	0	0	0	0	0	0	0	0	0	0	0	0	0	0	0	0	0	0	0	0	0	0	0	0	0	0
CR45891	0	0	0	0	0	0	0	0	0	0	0	0	0	0	0	0	0	0	0	0	0	0	0	0	0	0	0	0	0	0	0	0	0	0	0	0	0	0	0	0	0	0	0	0	0	0	0	0	0
alpha-Man-IIb	0	0	0	0	0	0	0	0	0	0	0	0	0	0	0	0	0	0	0	0	0	0	0	1	0	0	0	0	0	0	1	0	0	0	0	0	0	0	0	0	1	0	0	0	0	0	0	0	0
rec	1	0	0	0	0	0	0	0	0	0	0	0	0	0	0	0	0	0	0	0	0	0	0	0	0	1	0	0	0	0	0	0	0	0	0	0	0	0	0	0	0	0	0	0	0	0	0	0	0
CG43317	0	0	0	0	0	0	0	0	0	0	0	0	0	0	0	0	0	0	0	0	0	0	0	0	0	0	0	0	0	0	0	0	0	0	0	0	0	0	0	0	0	0	0	0	0	0	0	0	0
Arpc3A	0	1	0	1	4	0	1	3	2	1	1	0	1	1	1	1	2	0	1	0	0	2	0	1	0	0	1	0	0	2	1	0	3	0	1	2	0	0	2	3	0	1	0	2	0	0	0	2	0
ND-23	2	2	1	0	3	0	0	7	2	1	11	0	1	0	2	4	1	2	2	0	0	8	0	2	2	3	6	1	0	0	0	1	5	0	2	2	0	2	5	1	1	7	0	5	0	0	0	0	3
spn-E	0	0	0	0	0	0	0	0	0	0	0	0	0	0	0	0	0	0	0	0	0	0	0	0	0	0	0	0	0	0	0	0	0	0	0	0	0	0	0	0	0	0	0	0	0	0	0	0	0
Pbp45	0	0	0	0	0	0	0	0	0	0	0	0	0	0	0	0	0	0	0	0	0	0	0	0	0	0	0	0	0	0	0	0	0	0	0	0	0	0	1	0	0	0	0	0	0	0	0	0	0
cv-d	0	0	0	0	0	0	0	0	0	0	0	0	0	0	0	0	0	0	0	0	0	0	0	0	0	0	0	0	0	0	0	0	0	0	0	0	0	0	0	0	0	0	0	0	0	0	0	0	0
Hmt-1	0	0	0	3	0	0	0	1	1	1	0	0	0	0	0	2	0	1	0	0	0	0	0	0	1	1	0	1	0	0	0	0	1	0	2	0	0	0	2	1	0	1	0	0	0	0	0	0	0
CG31183	0	1	0	1	1	0	0	0	1	1	2	0	0	0	0	0	0	0	0	0	0	0	0	0	0	0	1	0	0	0	1	0	0	0	0	0	0	0	0	0	0	0	0	0	0	0	0	0	0
CG14877	0	0	0	0	0	0	0	0	0	0	0	0	0	0	0	0	0	0	0	0	0	0	0	0	0	0	0	0	0	0	0	0	0	0	0	0	0	0	0	0	0	0	0	0	0	0	0	0	0
glob1	2	10	0	1	3	1	1	3	1	5	4	1	1	0	0	1	0	0	6	1	1	3	0	2	1	2	5	5	1	1	0	1	12	1	9	0	0	1	1	5	0	5	0	10	0	1	0	0	1
EndoU	0	0	0	0	0	0	0	0	0	0	0	0	0	0	0	0	0	0	0	0	0	0	0	0	0	1	0	0	0	0	0	0	0	0	0	0	0	0	0	0	0	0	0	0	0	0	0	0	0
blp	0	3	0	1	1	0	0	0	0	1	1	0	0	0	1	1	0	0	0	0	0	2	0	0	0	1	1	0	0	0	0	1	0	1	2	0	0	1	3	1	0	2	0	2	0	0	0	0	1
Sap47	0	2	3	7	1	0	0	4	1	2	3	0	1	0	0	11	0	3	4	0	0	0	0	0	0	10	1	1	1	2	0	0	5	1	12	1	0	0	5	1	1	1	0	2	0	0	0	5	2
CG4287	0	1	0	0	0	0	0	0	0	1	2	0	0	2	1	0	0	0	0	0	0	0	0	0	0	2	2	0	0	0	0	0	4	0	0	0	0	0	1	0	0	0	0	1	0	0	0	1	0
CG5516	0	0	1	0	0	0	0	2	0	0	0	0	0	0	0	0	0	1	0	0	0	0	0	1	0	0	0	0	0	0	0	0	0	0	1	0	0	1	1	0	0	0	0	0	0	0	0	0	0
CG32856	0	0	1	0	0	0	0	0	0	0	0	0	0	1	0	0	0	0	1	0	0	0	0	0	0	0	0	1	0	0	0	0	0	0	1	0	0	0	1	0	0	0	0	1	0	0	0	0	0
Rbf2	0	0	0	0	0	0	0	0	0	0	0	0	0	0	0	1	0	0	0	0	0	0	0	0	0	0	0	0	0	0	0	0	0	0	0	0	0	0	0	0	0	0	0	0	0	0	0	0	0
mor	0	0	3	1	0	0	0	0	0	1	0	0	0	0	0	1	0	2	0	0	0	0	0	1	0	5	0	0	0	0	0	0	0	0	2	0	0	0	2	0	0	0	0	0	0	0	0	1	0
Hel89B	0	0	0	3	0	0	0	0	0	1	0	0	0	0	0	0	1	0	3	0	0	0	0	0	0	3	0	0	0	0	0	0	0	0	0	0	0	0	5	0	0	0	0	1	0	0	0	0	1
srp	0	0	0	0	0	0	0	0	0	0	0	0	0	0	0	0	0	0	0	0	0	0	0	0	0	0	0	0	0	0	0	0	0	0	0	0	0	0	0	0	0	0	0	0	0	0	0	0	0
CR44133	0	0	0	1	0	0	0	0	0	0	0	0	0	0	0	0	0	0	0	0	0	0	0	0	0	0	0	0	0	0	0	0	0	0	0	0	0	0	0	0	0	0	0	0	0	0	0	0	0
CR42839	0	0	6	6	0	0	0	0	0	0	0	0	0	0	0	2	1	6	1	0	0	0	0	0	0	4	2	1	1	0	0	0	0	0	0	0	0	0	0	0	0	0	0	2	0	0	0	2	0
GATAe	1	1	1	0	1	0	1	3	1	0	1	0	1	1	1	1	1	1	1	1	0	0	0	1	1	5	0	4	0	2	0	0	1	0	3	0	0	0	2	2	0	0	0	1	0	0	0	3	0
pnr	0	0	0	0	0	0	0	0	0	0	0	0	0	0	0	0	0	0	0	0	0	0	0	0	0	0	0	0	0	0	0	0	0	0	0	0	0	0	0	0	0	0	0	0	0	0	0	0	0
CG10407	0	0	0	0	0	0	0	0	0	0	0	0	0	0	0	0	0	0	0	0	0	0	0	0	0	0	0	0	0	0	0	0	0	0	0	0	0	0	1	0	0	0	0	0	0	0	0	0	0
IKKbeta	0	0	0	0	0	0	0	0	0	0	0	0	0	0	0	0	0	0	1	0	0	0	0	0	0	0	0	0	0	0	0	0	0	0	3	0	0	0	1	0	0	0	0	1	0	0	0	0	0
CR45212	0	0	0	0	0	0	0	0	1	0	0	0	0	0	0	0	0	0	0	0	0	0	0	0	0	0	0	0	0	0	0	0	0	0	0	0	0	0	0	0	0	0	0	0	0	0	0	0	0
CG5013	0	3	1	0	0	0	0	0	0	0	0	0	0	2	0	0	0	0	1	0	0	0	0	0	0	0	1	1	0	0	0	0	1	1	1	0	0	0	0	0	0	0	0	0	0	0	0	0	0
msps	0	1	0	1	0	0	0	0	0	0	2	0	0	0	0	2	0	0	1	0	0	0	0	0	0	0	0	0	0	0	0	0	4	0	2	1	0	0	0	0	0	0	0	0	0	0	0	1	0
CG10185	0	0	0	0	0	0	0	0	0	0	0	0	0	0	0	0	0	0	0	0	0	0	0	0	0	0	0	0	0	0	0	0	0	0	0	0	0	0	0	0	0	0	0	0	0	0	0	0	0
Mhcl	0	0	0	2	1	0	0	0	0	0	0	0	0	0	0	2	0	1	1	0	0	0	0	0	0	0	0	0	0	0	0	0	0	0	1	0	0	0	1	1	0	0	0	1	0	0	0	0	0
CG32855	0	0	0	0	0	0	0	0	0	0	0	0	0	0	0	0	0	0	0	0	0	0	0	0	0	0	0	0	0	0	0	0	0	0	0	0	0	0	0	0	0	0	0	0	0	0	0	0	0
sxe2	0	0	0	0	0	0	0	0	0	0	0	0	0	0	0	0	0	0	0	0	0	0	0	0	0	0	0	0	0	0	0	0	0	0	0	0	0	0	0	0	0	0	0	0	0	0	0	0	0
Akt1	0	3	4	2	0	0	0	0	1	1	1	0	0	1	1	14	2	3	10	0	0	0	0	0	0	18	0	1	0	0	1	0	2	1	14	1	0	1	44	1	0	0	0	1	0	0	0	3	1
CG5903	5	9	1	3	12	0	3	6	5	7	5	0	1	5	3	2	0	0	1	0	0	8	0	2	0	1	11	4	0	0	2	0	8	0	2	1	0	4	5	6	1	13	0	9	3	0	0	2	2
CG5916	0	0	0	0	0	0	0	0	0	0	0	0	0	0	0	1	1	0	0	0	0	0	0	0	0	0	0	0	0	0	0	0	1	0	0	0	0	0	0	0	0	0	0	0	0	0	0	0	0
Fer2	0	0	0	0	0	0	0	0	0	0	0	0	0	0	0	0	0	0	0	0	0	0	0	0	0	0	0	0	0	0	0	0	0	0	0	0	0	0	0	0	0	0	0	0	0	0	0	0	0
CG6006	0	0	0	0	0	0	0	0	0	1	1	0	0	0	0	9	0	2	5	0	0	0	0	0	0	16	0	0	0	0	0	0	0	0	3	1	0	0	8	0	0	0	0	0	0	0	0	0	1
CR43472	0	0	0	0	0	0	0	0	0	0	0	0	0	0	0	0	0	0	0	0	0	0	0	0	0	0	0	0	0	0	0	0	0	0	0	0	0	0	0	0	0	0	0	0	0	0	0	0	0
CG8925	1	1	0	0	1	0	0	0	1	2	1	0	0	0	0	0	0	0	0	0	0	0	0	0	1	0	2	0	0	0	0	0	2	0	0	0	0	0	0	1	0	1	0	3	0	0	0	0	0
CG8927	0	0	0	0	0	0	0	0	0	0	0	0	0	0	0	0	0	0	0	0	0	0	0	0	0	0	0	0	0	0	0	0	0	0	1	0	0	0	0	0	0	0	0	0	0	0	0	0	0
Bin1	1	0	2	0	0	0	0	0	0	0	0	0	0	0	0	1	1	0	0	0	0	0	0	0	1	1	0	0	0	1	0	0	0	0	1	0	0	0	0	0	0	0	0	1	0	0	0	0	0
sra	0	1	2	0	0	0	0	1	0	0	0	0	1	0	0	0	0	0	1	0	0	0	0	1	0	4	1	0	0	0	0	0	0	0	0	0	0	0	2	1	1	0	0	0	0	0	0	2	0
CG6126	1	1	0	0	0	0	0	0	0	0	1	0	0	0	0	0	1	0	1	0	0	0	0	0	0	0	0	0	0	0	0	0	0	0	0	0	0	0	0	0	0	0	0	1	0	0	0	0	0
CG31287	0	0	0	0	0	0	0	0	0	0	0	0	0	0	0	0	0	0	0	0	0	0	0	0	0	0	0	0	0	0	0	0	0	0	0	0	0	0	0	0	0	0	0	0	0	0	0	0	0
mtSSB	0	0	1	1	0	0	1	0	0	2	2	0	0	0	0	7	1	0	3	0	0	1	0	0	1	3	0	0	1	0	0	0	2	0	0	0	0	1	0	2	0	1	0	4	1	0	0	0	0
CR45639	0	0	0	0	0	0	0	0	0	0	0	0	0	0	0	0	0	0	0	0	0	0	0	0	0	0	0	0	0	0	0	0	0	0	0	0	0	0	0	0	0	0	0	0	0	0	0	0	0
CR45640	0	0	0	0	0	0	0	0	0	0	0	0	0	0	0	0	0	0	0	0	0	0	0	0	0	0	0	0	0	0	0	0	0	0	0	0	0	0	0	0	0	0	0	0	0	0	0	0	0
CR45642	0	0	0	0	0	0	0	0	0	0	0	0	0	0	0	0	0	0	0	0	0	0	0	0	0	0	0	0	0	0	0	0	0	0	0	0	0	0	0	0	0	0	0	0	0	0	0	0	0
CR45643	0	0	0	0	0	0	0	0	0	0	0	0	0	0	0	0	0	0	0	0	0	0	0	0	0	0	0	0	0	0	0	0	0	0	0	0	0	0	0	0	0	0	0	0	0	0	0	0	0
tara	0	1	4	0	0	0	0	0	0	0	1	0	0	0	0	8	0	0	1	0	0	1	0	0	0	5	0	0	0	0	0	0	1	0	0	0	0	0	1	1	1	0	0	0	0	0	0	0	0
bor	0	0	0	0	0	0	1	1	1	0	0	0	0	1	0	2	0	1	1	0	0	0	0	1	0	1	0	0	0	0	0	0	0	0	1	0	0	1	1	1	0	0	0	1	0	0	0	0	0
asun	0	0	0	0	0	0	0	0	0	0	0	0	0	0	0	1	0	0	0	0	0	0	0	0	0	0	0	0	0	0	0	0	0	0	0	0	0	0	0	0	0	0	0	0	0	0	0	0	0
Mat89Ba	0	0	0	0	0	0	0	0	0	1	1	0	0	0	0	1	0	0	2	0	0	0	0	0	0	0	0	0	0	0	0	0	0	0	1	0	0	0	2	0	0	0	0	0	0	1	0	0	0
gish	0	5	2	7	1	0	1	1	1	1	5	0	0	2	2	6	2	1	6	0	0	1	0	0	0	3	6	3	2	0	0	0	6	0	7	0	0	2	11	1	0	2	0	4	2	0	0	13	1
Zip89B	0	0	0	0	1	0	0	0	0	0	0	0	0	0	0	0	0	0	0	0	0	0	0	0	0	0	0	0	0	0	0	0	0	0	0	0	0	0	0	0	0	0	0	1	0	0	0	0	0
Sulf1	0	0	0	0	0	2	0	0	0	1	1	0	0	1	1	0	0	0	1	0	0	0	0	0	0	0	0	1	0	0	0	0	1	0	0	0	0	1	0	0	0	0	0	0	0	0	0	0	0
CG6901	0	0	0	0	0	0	0	0	0	1	0	0	0	0	0	1	0	0	0	0	0	0	0	0	0	0	0	0	0	0	0	0	0	0	0	0	0	0	0	0	0	0	0	0	2	0	0	0	0
CG17929	0	0	0	0	0	0	0	0	0	0	0	0	0	0	0	0	1	0	0	0	0	0	0	0	0	0	0	1	1	0	0	0	0	0	0	0	0	0	0	0	0	0	0	0	2	0	0	0	0
CG17930	0	0	0	0	0	0	0	0	0	2	1	0	1	0	0	0	1	0	0	0	0	0	0	0	0	0	0	0	0	0	1	0	0	0	0	0	0	0	0	0	0	0	0	0	1	0	1	2	1
SF2	0	3	4	3	2	0	0	1	2	2	0	0	1	5	1	12	1	1	1	1	0	1	0	0	0	10	1	1	1	1	1	0	5	0	5	0	0	1	9	2	0	0	0	4	1	0	0	5	1
pad	0	0	0	0	0	0	0	0	0	0	0	0	0	0	0	2	0	0	0	0	0	0	0	0	0	0	0	0	0	0	0	0	0	0	0	0	0	0	0	0	0	0	0	0	0	0	0	0	0
CG14879	0	0	0	0	0	0	0	0	1	1	0	0	0	0	0	0	1	0	0	0	0	0	0	0	1	0	1	1	0	1	0	0	1	1	0	0	0	0	0	0	0	0	0	0	0	0	0	2	1
Manf	1	2	1	7	4	0	1	1	3	5	0	0	1	0	3	1	2	1	1	0	0	1	0	0	0	0	1	6	0	0	1	0	0	1	1	2	0	1	1	2	0	0	0	2	1	0	0	3	0
CG10311	0	0	0	0	0	0	0	0	0	0	0	0	0	0	0	0	0	0	0	0	0	0	0	0	0	0	0	0	0	0	0	0	0	0	0	0	0	0	0	0	0	0	0	0	0	0	0	0	0
CG17931	1	0	1	1	1	0	0	0	1	1	1	0	0	1	0	0	0	0	2	0	0	0	0	1	1	1	1	3	0	0	1	0	2	0	0	1	0	6	2	0	0	1	0	1	0	0	0	2	1
CG31279	0	0	0	0	0	0	0	0	0	0	0	0	0	0	0	0	0	0	0	0	0	0	0	0	0	0	0	0	0	0	0	0	0	0	0	0	0	0	0	0	0	0	0	0	0	0	0	0	0
CG17565	0	1	1	4	0	0	0	0	1	0	1	0	0	1	0	0	0	0	1	0	0	0	0	0	0	0	0	0	0	2	0	0	0	0	0	0	0	0	0	1	0	0	0	1	0	0	0	0	0
CG14881	0	0	0	0	0	0	0	0	0	0	0	0	0	0	0	0	0	0	0	0	0	0	0	0	0	0	0	0	0	0	0	0	0	0	0	0	0	0	0	0	0	0	0	1	0	0	0	0	0
mRpS33	0	1	0	1	1	0	0	1	0	2	0	0	0	3	2	0	0	0	3	0	0	3	0	0	0	1	3	1	1	0	0	0	4	1	0	0	0	2	0	2	0	0	0	6	0	0	0	1	0
ema	0	0	0	0	0	0	0	0	1	0	0	0	0	0	0	0	0	0	0	0	0	1	0	0	0	0	0	0	0	0	0	0	0	0	0	0	0	0	0	0	0	0	0	0	0	0	0	0	0
CG14894	1	3	1	1	3	0	1	0	0	0	0	0	0	1	0	1	0	1	0	0	0	1	0	1	1	2	2	2	1	1	0	0	2	0	1	0	0	2	2	1	0	2	0	1	0	0	0	0	0
CG14882	0	0	0	0	0	0	0	0	0	0	0	0	0	0	0	1	0	0	0	0	0	0	0	0	0	0	0	0	0	0	0	0	0	0	0	0	1	0	0	0	0	0	0	0	0	0	0	0	1
Pak3	0	6	1	6	0	0	0	2	0	4	5	0	0	1	3	2	1	1	0	1	0	0	0	0	0	2	6	1	1	0	1	0	4	1	3	0	0	0	4	1	1	5	0	1	2	1	0	10	1
CG10405	0	0	0	0	0	0	0	0	0	0	0	0	0	0	0	0	0	0	0	0	0	0	0	0	0	0	0	0	0	0	0	0	0	0	0	0	0	0	0	0	0	0	0	0	0	0	0	0	0
CG14883	0	0	0	0	0	0	0	0	0	0	0	0	0	0	0	0	0	0	1	0	0	0	0	0	0	0	1	0	0	0	0	0	0	1	0	0	0	0	0	0	0	0	0	0	0	0	0	1	1
CG42232	0	0	2	2	0	0	0	1	1	0	0	0	0	0	0	2	0	1	1	0	0	0	0	0	0	3	0	0	0	0	1	0	0	0	4	0	1	0	2	0	0	0	0	1	1	0	0	2	0
CSN5	0	2	0	1	0	0	1	0	1	0	1	0	0	0	0	0	0	0	2	0	0	0	0	0	0	1	1	1	0	0	0	0	0	0	1	1	0	0	1	1	0	1	0	1	0	0	0	0	1
Dhfr	0	0	2	0	1	0	0	1	0	0	1	0	0	0	2	0	0	0	1	0	0	2	0	0	0	1	1	1	1	0	0	0	0	0	1	1	0	0	0	0	0	0	0	1	0	0	0	0	1
Sdhaf3	0	1	0	0	0	0	0	0	0	0	0	0	1	0	0	0	0	0	0	0	0	1	0	1	0	0	0	1	0	0	0	0	0	0	0	0	0	0	0	1	0	0	0	0	0	0	0	0	0
Der-2	0	2	0	1	4	0	1	0	0	2	2	0	0	4	0	2	0	0	0	0	0	1	0	0	0	1	1	0	0	0	0	0	3	0	0	1	0	0	0	0	0	1	0	0	0	0	0	0	0
Gr89a	0	0	0	0	0	0	0	0	0	0	1	0	0	0	0	0	0	0	0	0	0	0	0	0	0	0	0	0	0	0	0	0	1	1	0	0	0	0	0	0	0	0	0	0	0	0	0	0	0
Decay	2	17	2	7	29	0	2	8	14	14	8	1	2	17	3	1	3	0	2	3	0	4	0	4	3	2	11	16	4	1	1	1	18	3	4	8	0	2	1	12	1	13	0	20	1	2	0	1	4
CG42342	0	0	0	3	0	0	0	0	0	0	0	0	0	0	0	0	0	0	0	0	0	0	0	0	0	2	0	0	1	0	0	0	0	0	0	0	0	0	0	0	0	0	0	0	0	0	0	0	0
CG14903	0	3	3	2	2	0	1	0	0	0	1	0	0	0	1	2	0	0	0	0	0	1	0	1	0	1	3	0	0	2	0	0	2	0	2	1	0	0	2	1	0	0	0	1	1	0	0	0	0
Scp2	0	1	0	0	0	0	0	0	0	0	0	0	0	0	0	0	0	0	0	0	0	0	0	0	0	0	0	0	0	0	0	0	0	0	0	0	0	0	0	0	0	0	0	0	0	0	0	0	0
CG10345	0	0	0	0	0	0	0	0	0	0	0	0	0	0	0	0	0	0	0	0	0	0	0	0	0	0	0	0	0	0	0	0	0	0	0	0	0	0	0	0	0	0	0	0	0	0	0	0	0
NPF	0	0	0	0	0	0	1	0	0	9	1	0	0	0	0	0	1	0	0	0	0	0	0	0	0	0	1	0	1	0	1	0	0	0	0	0	1	0	0	0	1	15	0	20	0	0	0	0	0
CG10340	1	1	1	0	2	0	0	3	2	0	2	0	0	0	0	4	2	0	1	0	0	2	0	0	0	2	1	0	1	0	0	0	6	0	3	1	0	0	2	3	0	0	0	3	0	0	0	0	0
Fas1	0	0	0	0	0	0	0	0	0	0	0	0	0	0	0	0	0	0	0	0	0	0	0	0	0	0	0	0	0	0	0	0	0	0	0	0	0	0	0	0	0	0	0	0	0	0	0	0	0
nonA-l	0	0	0	4	0	0	0	0	0	0	0	0	0	0	0	1	0	0	0	0	0	0	0	0	0	1	0	0	0	0	0	0	0	0	2	0	0	0	0	0	0	0	0	0	0	0	0	0	0
Arl6IP1	0	0	2	2	1	0	0	0	0	1	0	0	0	0	0	2	2	0	1	0	0	0	0	0	0	3	0	1	0	0	0	0	0	0	1	0	0	0	1	1	0	0	0	0	0	0	1	0	0
CG10324	0	0	0	0	0	0	0	0	0	0	0	0	1	0	0	1	0	0	1	0	0	0	0	0	0	2	0	1	0	0	0	0	0	1	2	0	0	1	0	0	0	0	0	0	0	0	0	0	0
CCT3	0	3	7	5	0	0	1	0	1	6	3	0	3	3	0	3	1	2	0	0	0	1	0	0	1	5	2	3	1	0	1	0	5	0	4	3	1	0	8	1	0	6	0	4	0	0	0	3	2
CG14906	0	0	2	0	0	0	0	0	0	0	0	0	0	0	0	0	0	0	0	0	0	0	0	0	0	1	0	0	0	0	0	0	0	0	0	0	0	0	0	0	0	0	0	0	0	0	0	0	0
CG14907	0	1	0	0	1	0	0	0	0	0	0	0	0	3	1	0	0	0	0	0	0	0	0	0	1	0	0	0	1	0	0	0	1	0	0	0	0	0	1	1	0	1	0	1	0	0	0	1	0
modSP	0	0	0	0	0	0	0	0	0	0	0	0	0	0	0	0	0	0	0	0	0	0	0	0	0	0	0	0	0	0	0	0	0	0	0	0	0	0	0	0	0	0	0	0	0	0	0	0	0
Ubx	0	0	0	0	0	0	0	0	0	0	0	0	1	0	0	0	0	0	0	0	0	0	0	0	0	0	0	0	0	0	0	0	0	0	0	0	0	0	0	0	0	0	0	0	0	0	0	0	0
abd-A	0	0	0	0	0	0	0	0	0	0	0	0	0	0	0	0	0	0	0	0	0	0	0	0	0	0	0	0	0	0	0	0	0	0	0	0	0	0	0	0	0	0	0	0	0	0	0	0	0
Abd-B	0	0	0	0	0	0	0	0	0	0	0	0	0	0	0	0	0	0	0	0	0	0	0	0	0	0	0	0	0	0	0	0	0	0	0	0	0	0	0	0	0	0	0	0	0	0	0	0	0
Actn3	0	0	0	0	0	0	0	0	0	0	0	0	0	0	0	0	0	0	0	0	0	0	0	0	0	0	0	0	0	0	0	0	0	0	0	0	0	0	0	0	0	0	0	0	0	0	0	0	0
AhcyL2	0	0	0	0	0	0	1	1	2	0	0	0	0	0	0	0	0	1	0	0	0	0	0	1	0	0	0	0	2	0	0	0	0	0	1	0	0	0	4	0	0	0	0	0	0	0	0	0	0
CG18622	0	3	2	0	5	0	2	3	4	5	2	1	0	3	1	0	0	1	0	0	0	0	0	1	0	0	2	3	0	0	0	0	4	0	1	0	0	0	1	0	0	2	0	4	0	0	0	0	1
MESK4	0	0	0	0	0	0	0	0	0	0	0	0	0	0	0	0	0	0	0	0	0	0	0	0	0	0	0	0	0	0	0	0	0	0	0	0	0	0	0	0	0	0	0	0	0	0	0	0	0
CG3678	0	0	1	1	0	0	0	0	1	1	2	0	0	1	0	3	0	0	0	0	0	1	0	0	0	0	1	2	0	0	0	0	1	1	0	0	0	0	1	1	0	2	0	2	1	0	0	1	0
CG17556	0	0	0	0	0	0	0	0	0	1	0	0	0	0	0	1	0	0	0	0	0	0	0	0	0	0	0	0	0	0	0	0	1	0	1	0	0	0	0	0	0	0	1	1	0	0	0	0	0
CG3534	0	0	0	0	0	0	0	0	0	0	0	0	0	0	0	0	0	0	0	0	0	0	0	0	0	0	0	0	1	0	0	0	0	0	0	0	0	0	0	0	0	0	0	0	0	0	0	0	0
Sf3a1	0	0	1	1	0	0	0	0	0	0	0	0	0	0	0	1	0	0	0	0	0	0	0	0	0	0	0	0	0	0	0	0	0	1	0	0	0	0	1	1	0	0	0	0	0	0	0	0	0
Irc	0	0	0	0	0	0	0	0	0	0	0	0	0	0	0	0	0	0	0	0	0	0	0	0	0	0	0	0	0	0	0	0	0	0	0	0	0	0	0	0	0	0	0	0	0	0	0	0	0
CG8907	0	6	0	0	4	0	3	2	6	2	5	0	1	2	3	0	1	0	0	0	0	0	0	1	1	0	4	3	3	1	0	0	0	0	0	0	0	0	1	2	0	4	0	2	0	1	0	2	0
AdSL	0	2	0	0	0	0	0	1	0	0	0	0	0	0	0	0	0	0	0	0	0	0	0	0	1	1	0	1	0	0	0	0	1	1	1	1	0	0	2	0	0	0	0	1	0	0	0	0	0
CG18213	0	0	0	0	0	0	0	0	0	0	0	0	0	0	0	0	0	0	0	0	0	0	0	0	0	1	0	0	0	0	0	0	0	0	0	0	0	0	0	0	0	0	0	0	0	0	0	0	0
CG5220	0	0	0	1	0	0	0	1	0	0	0	0	1	1	0	1	1	0	0	1	0	1	0	0	0	0	0	0	0	0	0	0	1	0	0	1	0	1	0	0	0	0	0	0	0	0	0	0	0
CG3995	0	0	0	0	0	0	0	0	0	0	0	0	0	0	0	0	0	0	1	0	0	0	0	0	0	1	1	0	1	0	0	0	0	0	1	0	0	0	0	0	0	0	0	1	0	0	0	0	0
Patr-1	0	2	0	1	1	0	0	0	0	0	0	0	0	0	0	3	0	1	1	0	0	0	0	0	0	0	0	0	0	0	0	1	0	0	1	1	0	0	1	0	1	0	0	1	0	0	0	2	0
Dad	0	1	0	1	0	0	0	0	0	0	0	0	0	0	2	2	1	0	1	0	0	0	0	1	0	1	0	0	0	0	1	0	4	1	1	0	0	1	2	0	0	0	0	0	0	0	0	0	0
Ns1	1	1	0	1	0	0	0	2	2	1	1	0	0	0	0	2	0	0	1	0	0	1	0	0	1	3	0	0	0	0	0	0	1	0	2	0	0	0	3	0	0	0	0	1	0	0	0	0	0
mRpS11	1	0	1	1	1	0	0	0	0	0	1	0	0	0	0	0	0	0	1	0	0	0	0	0	0	2	0	0	1	0	0	0	2	1	2	0	0	0	0	3	0	4	0	1	0	1	1	0	1
Keap1	0	0	0	0	1	0	0	1	1	0	2	0	0	1	0	0	0	1	0	0	0	0	0	0	0	0	1	0	0	0	0	0	1	0	0	0	0	0	1	0	0	1	0	1	0	0	0	0	1
kuk	0	0	1	2	0	0	0	0	0	0	0	0	0	0	0	0	0	0	0	0	0	0	0	0	0	0	0	0	0	0	0	0	0	0	1	0	0	0	0	0	0	0	0	0	0	0	0	0	0
GckIII	0	0	0	7	0	0	0	1	0	0	0	0	0	0	0	1	0	0	0	0	0	1	0	1	0	0	2	2	0	0	0	0	3	0	0	0	0	1	0	1	0	0	0	0	0	0	0	0	0
cal1	0	1	0	0	0	0	0	0	0	1	0	0	0	0	0	2	0	0	6	0	0	0	0	0	0	1	0	0	1	1	0	0	0	1	1	0	0	0	1	0	0	1	0	0	0	0	0	0	0
cher	1	0	0	0	0	0	0	0	1	0	0	0	0	0	0	0	0	0	0	0	0	0	0	0	0	2	0	0	0	0	1	0	0	0	5	0	0	0	8	0	0	0	0	1	0	0	0	1	1
CG17477	0	0	0	0	0	0	0	0	0	0	0	0	0	0	0	0	0	0	0	0	0	0	0	0	1	0	0	0	0	0	0	0	0	0	0	0	0	0	0	0	0	0	0	0	0	0	0	0	0
CG31269	0	0	0	0	0	0	0	0	0	1	0	0	0	0	0	0	0	1	0	0	0	0	0	0	7	0	0	0	0	0	0	0	0	0	0	0	0	0	0	0	1	0	0	0	0	0	0	0	4
CG31265	10	0	0	0	0	0	4	0	0	0	0	0	5	1	0	0	0	0	0	0	0	0	0	9	15	0	1	1	7	0	0	3	0	1	0	0	2	0	0	0	0	0	0	0	0	0	0	0	9
CG17475	1	0	0	0	0	0	0	0	0	0	0	0	0	0	0	0	0	0	0	0	0	1	0	0	0	0	0	0	0	0	0	0	0	0	0	0	0	0	0	0	0	0	0	0	0	0	0	0	1
CG4053	7	1	0	0	0	0	3	0	0	0	0	0	3	0	1	0	0	0	1	0	0	0	0	6	6	0	1	0	2	0	0	1	0	0	0	0	1	0	0	0	0	0	0	0	0	0	0	0	8
CG31266	8	1	0	0	1	1	2	0	0	0	2	0	6	1	0	0	2	0	0	0	0	1	0	10	9	0	0	0	5	0	0	1	0	0	0	0	1	0	0	1	1	0	0	0	0	0	0	0	15
CG31267	0	0	0	0	0	0	0	0	0	0	0	0	0	0	0	0	0	0	0	0	0	0	0	0	0	0	0	0	0	0	0	0	0	0	0	1	0	0	0	0	0	0	0	0	0	0	0	0	0
CG5246	1	7	1	0	5	0	2	4	0	18	6	0	1	0	5	1	1	1	0	0	0	6	0	0	10	0	7	0	2	0	0	0	9	0	0	0	0	0	5	0	0	6	0	7	0	0	1	1	10
CG5255	0	0	0	0	0	0	0	0	0	0	2	0	0	0	0	0	0	0	0	0	0	0	0	0	0	0	0	0	0	0	0	0	0	0	0	0	0	0	0	0	0	0	0	0	0	0	0	0	0
TwdlW	0	0	0	0	0	0	0	0	0	0	0	0	0	0	0	0	0	0	0	0	0	0	0	0	0	0	0	0	0	0	0	0	0	0	0	0	0	0	0	0	0	0	0	0	0	0	0	0	0
m-cup	0	0	0	0	1	0	0	0	0	0	2	0	0	0	1	2	0	0	2	0	0	0	0	0	0	3	0	0	0	0	0	0	0	0	2	0	0	0	1	0	0	0	0	1	0	0	0	0	0
Det	0	0	1	0	0	0	0	0	0	0	0	0	1	1	0	0	0	0	1	0	0	0	0	0	0	1	0	0	0	0	0	0	0	0	0	0	0	0	1	0	0	0	0	0	0	0	0	0	0
CG5285	0	0	0	0	0	0	0	0	0	0	0	0	0	0	0	0	0	0	0	0	0	0	0	0	0	0	0	0	0	0	0	0	0	0	0	0	0	0	0	0	0	0	0	0	0	0	0	0	0
CG5292	0	0	0	0	0	0	0	0	0	1	0	0	1	0	0	0	0	0	1	0	0	0	0	0	0	1	1	0	0	0	0	0	0	0	0	0	0	0	1	1	0	0	0	1	0	1	0	0	0
beat-IIb	0	0	0	0	0	0	0	0	0	0	0	0	0	0	0	0	0	0	0	0	0	0	0	0	0	0	0	0	0	0	0	0	0	0	0	0	0	0	0	0	0	0	0	0	0	0	0	0	0
beat-IIa	0	0	1	0	0	0	0	0	0	0	0	0	0	0	0	1	0	0	0	0	0	0	0	0	0	0	0	0	0	0	0	0	0	0	2	0	0	0	0	0	0	0	0	0	0	0	0	0	0
Brf	0	0	1	0	0	0	0	0	0	0	0	0	0	0	0	2	0	0	0	0	0	0	0	0	0	0	0	0	0	0	0	0	0	0	1	1	0	0	2	0	0	0	0	0	0	0	0	0	0
lute	0	0	0	1	0	0	0	0	0	0	0	0	0	1	0	0	0	0	0	0	0	0	0	0	0	0	0	0	0	0	0	0	0	0	0	0	0	0	0	0	1	0	0	0	0	0	0	0	0
CR43196	0	0	0	0	0	0	0	0	0	0	0	0	0	0	0	0	0	0	0	0	0	0	0	0	0	0	0	0	0	0	0	0	0	0	0	0	0	0	0	0	0	0	0	0	0	0	0	0	0
sds22	0	1	0	2	1	0	0	0	0	0	0	0	0	0	0	0	1	0	0	0	0	0	0	0	0	2	0	0	0	0	0	0	3	0	1	0	0	0	0	1	0	0	0	1	0	0	0	3	0
CREG	0	2	0	0	1	0	0	3	1	4	1	0	1	3	0	0	1	0	0	0	0	1	1	0	0	0	4	0	0	1	1	0	3	1	0	0	0	0	0	0	1	1	0	0	0	0	0	0	0
Sur-8	0	1	2	2	1	0	0	1	0	3	1	0	0	0	0	1	0	0	0	0	0	0	0	0	0	3	0	1	0	0	0	0	1	1	2	0	0	0	2	0	0	0	0	1	0	0	0	0	0
Dscam3	0	0	0	0	0	0	0	0	0	0	0	0	0	0	0	0	0	0	0	0	0	0	0	0	0	0	0	0	0	0	0	0	0	0	0	0	0	0	0	0	0	0	0	0	0	0	0	0	0
CG5823	0	1	0	3	0	0	0	1	1	1	1	0	1	1	1	0	0	0	0	0	0	0	0	0	0	4	1	1	1	0	0	0	1	0	2	0	0	1	0	0	0	1	0	0	0	0	0	0	0
P5cr-2	0	4	0	0	3	0	2	3	2	1	3	0	1	4	2	0	0	0	0	1	0	1	0	0	0	0	3	1	1	0	0	0	3	0	0	1	0	0	0	3	0	3	0	3	0	0	0	0	1
l(3)07882	0	0	0	0	0	0	0	0	0	0	0	0	0	0	0	3	0	0	0	0	0	0	0	0	0	0	1	0	0	0	0	0	0	0	1	0	0	0	1	1	0	1	0	0	0	0	0	0	0
SF1	0	1	1	0	0	0	1	0	1	0	0	0	0	0	0	0	0	1	1	0	0	0	0	0	0	0	0	1	0	0	0	0	0	1	1	1	0	0	1	0	0	1	0	1	0	0	0	1	0
Prx3	1	5	1	0	1	0	0	2	1	0	4	0	1	3	0	0	0	0	1	0	0	2	0	1	0	3	3	1	0	0	0	0	6	1	1	1	0	2	1	3	0	4	0	4	0	0	0	1	0
sll	0	0	0	0	0	0	0	0	0	0	0	0	0	0	0	0	0	0	0	0	0	0	0	0	0	1	0	0	0	0	0	0	1	0	0	0	0	1	0	0	0	0	0	0	0	0	0	0	0
CG14324	0	0	0	0	0	0	0	0	0	0	0	0	0	0	0	0	0	0	0	0	0	0	0	0	0	0	0	0	0	0	0	0	0	0	0	0	0	0	0	0	0	0	0	0	0	0	0	0	0
AttD	0	0	0	0	0	0	0	0	0	0	0	0	0	0	0	0	0	0	0	0	0	0	0	0	0	0	0	0	0	0	0	0	0	0	0	0	0	0	0	0	0	0	0	0	0	0	0	0	0
CG43175	0	0	0	0	0	0	0	0	0	1	0	0	0	0	0	0	0	0	0	0	0	0	0	0	0	0	0	0	0	0	0	0	0	0	0	0	0	0	0	0	0	0	0	0	0	0	0	0	0
CR45223	0	0	0	0	0	0	0	0	0	0	0	0	0	0	0	0	0	0	0	0	0	0	0	0	0	0	0	0	0	0	0	0	0	0	0	0	0	0	1	0	0	0	0	0	0	0	0	0	0
CG14322	0	0	0	0	0	0	0	0	0	0	0	0	1	0	0	1	0	0	0	0	0	0	0	0	0	0	0	0	0	0	0	0	0	0	0	0	0	0	0	0	0	0	0	1	1	0	0	0	0
CR45045	0	0	0	0	0	0	0	0	0	2	0	0	0	0	0	0	0	0	0	0	0	0	0	0	0	0	0	0	0	0	0	0	0	0	0	0	0	0	0	0	0	0	0	0	0	0	0	0	0
CG7523	2	5	2	1	1	0	0	2	0	1	2	0	0	3	3	3	0	0	1	0	0	1	0	1	0	3	7	2	3	1	0	0	2	2	1	0	1	1	1	2	0	1	0	4	0	0	0	2	1
Mps1	0	0	0	0	0	0	0	0	0	0	0	0	0	0	0	0	0	0	0	0	0	0	0	0	0	0	0	0	0	0	0	0	0	0	0	0	0	0	0	0	0	0	0	0	0	0	0	0	0
alt	0	2	2	6	1	1	0	0	1	0	0	0	0	2	1	11	1	0	7	0	0	1	0	1	0	3	2	1	0	0	1	0	2	0	5	0	0	0	5	3	0	0	0	0	2	0	0	6	1
CG7655	0	0	0	0	0	0	0	0	0	0	0	0	0	0	0	1	0	0	1	0	0	0	0	0	0	1	0	0	0	0	0	0	0	1	1	1	0	0	0	0	0	1	0	0	0	0	0	0	0
CG31251	0	0	0	0	0	0	0	0	0	0	0	0	0	0	0	0	0	0	0	0	0	0	0	0	0	0	0	0	0	0	0	0	0	0	1	0	0	0	0	0	0	0	0	0	0	0	0	0	0
CG31360	0	1	0	1	1	0	0	0	0	0	0	0	1	0	1	1	0	0	0	0	0	0	0	0	0	0	1	0	0	0	0	0	3	0	0	0	0	0	1	0	0	0	0	0	0	0	0	0	0
CG31249	0	0	0	1	0	0	0	0	0	1	0	0	0	0	0	0	0	0	0	0	0	0	0	0	1	0	0	0	0	0	0	0	0	0	0	0	1	0	1	0	0	0	0	0	0	0	0	0	0
osa	0	0	3	0	0	0	0	0	1	1	0	0	0	0	1	7	1	2	2	0	0	0	0	0	0	11	0	0	0	0	1	0	0	0	4	0	0	0	6	0	0	3	0	1	0	0	0	5	0
CR46036	0	0	0	0	0	0	0	0	0	0	0	0	0	0	0	0	0	0	0	0	0	0	0	0	0	0	0	0	0	0	0	0	0	0	0	0	0	0	0	0	0	0	0	0	0	0	0	0	0
CR46035	0	0	0	0	0	0	0	0	0	0	0	0	0	0	0	0	0	0	0	0	0	0	0	0	0	0	0	0	0	0	0	0	0	0	0	0	0	0	0	0	0	0	0	0	0	0	0	0	0
Lgr1	0	0	0	0	0	0	0	0	0	0	0	0	0	0	0	0	0	0	0	0	0	0	0	0	0	0	0	0	0	0	0	0	0	0	0	0	0	0	0	0	0	0	0	0	0	0	0	0	0
TyrRII	0	0	0	0	0	0	0	0	0	0	0	0	0	0	0	0	0	0	0	0	0	0	0	0	0	0	0	0	0	0	0	0	0	0	0	0	0	0	0	0	0	0	0	0	0	0	0	1	0
TyrR	0	4	2	1	1	0	0	0	0	2	0	0	0	0	1	0	0	1	0	0	0	2	0	0	0	5	2	0	0	0	0	0	0	0	0	0	0	0	3	0	0	0	0	0	0	0	0	1	0
CG43102	0	0	0	3	0	0	0	0	0	0	0	0	0	0	0	0	0	0	0	0	0	0	0	0	0	0	0	0	0	0	0	0	0	0	0	0	0	0	0	0	0	0	0	0	0	0	0	0	0
pasi1	0	0	0	0	0	0	0	0	0	0	0	0	0	0	0	0	0	0	0	0	0	0	0	0	0	2	0	0	0	0	0	0	0	0	0	0	0	0	0	0	0	0	0	0	0	0	0	0	0
CG7379	0	0	0	3	1	0	0	0	1	0	0	0	0	0	0	2	0	0	1	0	0	0	0	0	0	1	0	0	0	0	0	0	1	0	0	1	0	0	0	0	0	0	0	0	0	0	0	0	0
CG17803	0	0	0	0	0	0	0	0	0	0	0	0	0	0	0	0	0	0	0	0	0	0	0	0	0	0	0	0	0	0	0	0	0	0	0	0	0	0	0	0	0	0	0	0	0	0	0	0	0
CG17806	0	0	1	0	0	0	0	0	0	0	0	0	0	0	0	0	0	0	0	0	0	0	0	0	0	1	0	0	0	0	0	0	0	0	1	0	0	0	1	0	0	0	0	0	0	0	0	0	0
CG17802	0	0	1	0	0	0	0	0	0	1	0	0	0	0	0	1	0	0	0	0	0	0	0	0	1	0	0	0	0	0	0	0	0	0	0	0	0	0	0	0	0	0	0	0	0	0	0	0	0
CG17801	0	0	0	0	0	0	0	0	0	0	0	0	0	0	0	0	0	0	0	0	0	0	0	0	0	0	0	0	0	0	0	0	0	0	0	0	0	0	0	0	0	0	0	0	0	0	0	0	0
Odj	0	1	0	1	0	0	0	1	0	0	0	0	0	0	0	0	0	0	0	0	0	0	0	0	0	1	1	0	0	0	0	0	2	0	1	0	0	0	0	1	0	0	0	0	0	0	0	1	0
CG18012	3	3	0	0	0	0	1	3	4	3	1	0	2	3	0	0	0	0	2	0	0	0	0	3	0	3	4	2	1	0	0	0	3	0	2	1	1	1	3	4	0	3	0	1	0	1	0	0	0
tinc	0	0	0	1	0	0	0	0	0	0	0	0	0	0	0	0	0	0	0	0	0	0	0	0	0	0	0	0	0	0	0	0	0	0	0	0	0	0	0	0	0	0	0	0	0	0	0	0	0
Rim	0	0	0	18	0	0	0	0	0	1	0	0	0	0	0	0	0	0	0	0	0	0	0	0	1	0	0	0	0	0	0	0	0	0	0	0	0	0	0	0	0	0	0	0	0	0	0	8	0
cpo	0	0	2	18	0	0	0	0	0	2	0	0	0	2	1	2	0	0	4	0	0	0	0	1	1	8	0	0	0	0	0	0	0	0	9	2	0	0	2	0	0	0	0	1	1	0	0	3	1
DNaseII	0	1	0	0	0	0	0	0	0	0	0	0	0	0	0	0	0	0	0	0	0	0	0	0	0	1	0	0	0	0	0	0	0	1	0	0	0	0	0	0	0	0	0	0	0	0	0	0	0
CG7785	0	1	1	0	0	0	0	0	0	0	0	0	0	0	0	0	1	0	0	0	0	0	0	0	0	0	1	0	0	0	0	0	0	0	1	0	0	0	1	0	0	0	0	0	1	0	0	0	0
CG7794	0	0	0	1	0	0	0	0	0	0	0	0	0	0	0	0	0	0	0	0	0	0	0	0	0	0	0	0	0	0	0	0	0	0	0	0	0	0	0	0	0	0	0	0	0	0	0	0	0
htl	0	0	0	0	0	0	0	0	0	0	0	0	0	0	0	0	0	0	0	0	0	0	0	0	0	0	0	0	0	0	0	0	0	0	0	0	0	0	0	0	0	0	0	0	0	0	0	0	0
sr	0	0	0	0	0	0	0	0	0	0	0	0	0	0	0	0	0	0	0	0	0	0	0	0	0	0	1	0	0	0	0	0	0	0	0	0	0	0	0	0	0	0	0	0	0	0	0	5	0
CG7218	0	0	0	0	0	0	0	0	0	2	0	0	0	0	0	0	1	0	0	0	0	0	0	0	0	0	0	0	1	0	0	0	0	0	1	0	0	0	0	0	1	0	0	0	0	0	0	0	0
Cbp20	0	1	0	2	1	0	0	0	0	2	0	0	0	0	2	1	0	0	0	0	0	0	0	0	0	3	1	0	0	0	0	0	0	0	1	0	0	0	0	2	0	0	0	5	0	0	0	1	1
wrd	1	1	1	4	0	0	2	1	0	2	0	0	1	0	1	2	1	0	2	0	0	0	0	0	0	0	1	1	1	1	0	0	2	0	3	0	0	0	2	0	1	1	1	1	0	0	0	2	1
cdm	0	0	0	1	0	0	0	0	0	0	0	0	0	0	0	0	0	0	0	0	0	0	0	0	0	1	0	0	0	0	0	0	0	0	0	0	0	0	1	0	0	0	0	0	0	0	0	0	0
Arp5	0	0	0	0	0	0	0	1	0	1	0	0	0	0	0	1	0	0	0	0	0	0	0	0	0	0	0	0	0	0	0	0	0	0	0	0	0	0	1	0	0	0	0	1	0	0	0	0	0
CG12321	0	0	0	0	1	0	0	0	1	0	0	0	0	0	0	0	0	0	0	0	0	1	0	0	0	0	1	2	1	0	0	0	0	1	0	0	0	0	0	0	0	2	0	0	0	0	0	0	0
MED17	0	0	0	0	0	0	0	0	0	0	1	0	0	0	0	0	0	0	0	0	0	0	0	0	0	1	0	0	0	0	0	0	0	0	1	0	0	0	0	0	0	0	0	0	0	0	0	0	0
Ssdp	1	0	1	9	1	1	0	1	0	1	3	0	0	1	0	14	2	4	5	0	0	0	1	0	0	9	2	1	2	0	1	0	3	1	4	0	0	1	3	0	0	1	0	0	1	0	0	1	2
CG7985	0	0	0	0	0	0	0	0	0	0	0	0	0	0	0	0	0	0	0	0	0	0	0	0	0	0	0	0	0	0	0	0	0	0	0	0	0	0	0	0	0	0	0	0	0	0	0	0	0
CG14314	0	0	0	0	0	0	0	0	0	0	0	0	0	0	0	0	0	0	0	0	0	0	0	0	0	0	0	0	0	0	0	0	0	0	0	0	0	0	0	0	0	0	0	0	0	0	0	0	0
CG7183	0	0	0	0	0	0	0	0	0	0	0	0	0	0	0	0	0	0	0	0	0	0	0	0	0	0	0	0	0	0	0	0	1	0	1	0	0	0	0	0	0	0	0	0	0	0	0	0	1
CG7988	0	2	0	1	0	0	0	0	0	0	0	0	0	0	0	0	0	0	0	0	0	0	0	0	0	3	0	0	0	0	0	0	0	0	0	0	0	0	0	0	0	1	0	0	0	0	0	0	1
mTerf5	0	0	0	1	1	0	0	0	0	0	1	0	2	0	0	2	0	0	0	0	0	0	0	0	0	0	0	0	0	0	0	0	0	0	1	0	0	1	1	0	0	0	0	0	0	0	0	0	1
Non3	1	3	0	0	0	0	0	0	1	0	2	1	0	0	0	1	0	0	0	0	0	0	0	1	0	2	0	0	0	0	0	0	0	0	0	0	0	0	1	1	0	2	0	3	0	0	0	0	1
CG7168	0	0	0	1	0	0	0	0	1	0	1	0	0	0	0	1	0	0	0	0	0	0	0	0	1	0	0	0	0	0	0	0	0	0	0	0	0	0	0	0	0	0	0	1	0	0	0	0	0
Mdh2	3	17	1	3	7	0	0	15	10	8	12	1	8	5	6	9	0	3	3	0	0	12	0	7	2	7	19	16	1	1	0	1	29	4	9	1	2	0	4	16	1	13	0	26	1	0	1	1	6
CG7156	0	0	0	0	0	0	0	0	0	0	0	0	0	0	0	1	1	0	0	0	0	0	0	0	0	0	0	0	0	0	0	0	0	0	2	0	0	0	0	0	0	0	0	0	0	0	0	0	0
14-3-3epsilon	3	19	16	33	15	0	0	7	4	14	11	2	3	17	5	36	4	7	21	0	0	5	4	5	1	32	6	2	8	4	1	0	18	3	36	8	1	2	41	9	0	4	0	8	1	4	0	26	5
CG12320	0	1	0	0	0	0	0	0	0	0	0	0	0	0	0	0	0	0	1	0	0	0	0	0	0	1	0	0	0	0	0	0	0	0	0	0	0	0	1	0	0	0	0	0	0	0	0	0	0
CG18598	0	0	0	0	0	0	0	0	0	0	0	0	0	0	0	0	0	0	0	0	0	0	0	0	0	0	0	0	0	0	0	0	0	0	0	0	0	0	0	0	0	0	0	0	0	0	0	0	0
Ada2a	0	0	0	0	0	0	0	0	0	0	0	0	0	0	0	0	0	0	0	0	0	0	0	0	0	0	0	0	0	0	0	0	0	0	0	0	0	0	0	0	0	0	0	0	0	0	0	0	0
Rpb4	0	0	0	0	0	1	0	0	0	0	0	0	0	0	0	0	0	0	0	0	0	0	0	0	0	0	0	0	0	0	0	0	0	0	0	0	0	0	0	0	0	0	0	0	0	0	0	0	0
CG18599	0	0	0	0	0	0	0	0	0	0	0	0	0	0	0	0	0	0	0	0	0	0	0	0	0	0	0	0	0	0	0	0	0	0	0	0	0	0	0	0	0	0	0	0	0	0	0	0	0
Vps39	0	0	0	0	0	0	0	0	0	0	0	0	0	0	0	0	0	1	0	0	0	0	0	0	0	1	1	0	0	0	0	0	0	0	2	1	0	0	1	0	0	1	0	0	0	0	0	0	0
eIF1A	4	14	5	13	12	0	1	5	7	11	12	0	3	8	1	23	3	4	17	0	1	6	0	5	6	21	13	4	2	2	0	1	15	2	18	3	2	6	17	5	1	4	0	17	1	1	0	0	3
CG7142	0	0	0	0	0	0	0	1	2	2	0	0	0	0	0	0	0	0	0	0	0	0	0	0	0	0	0	0	0	0	0	0	0	2	0	0	0	0	2	0	0	0	0	0	0	0	0	0	0
CG14312	0	0	0	1	0	0	0	0	0	0	0	0	0	0	0	0	0	0	0	0	0	0	0	0	0	0	0	0	0	0	0	0	0	0	0	0	0	0	0	0	0	0	0	0	0	0	0	0	0
CG8064	0	0	1	0	0	0	0	0	0	0	0	0	0	0	1	0	0	0	1	0	0	0	0	0	0	2	0	0	0	0	0	0	1	0	0	0	0	0	2	0	0	1	0	0	0	0	0	0	0
CG7131	0	0	0	0	0	0	0	0	0	0	0	0	0	0	0	0	0	0	0	0	0	0	0	0	0	1	0	0	0	0	0	0	0	0	0	0	0	0	0	0	0	0	0	0	0	0	0	0	0
l(3)05822	0	0	0	3	0	0	0	1	0	0	0	0	0	0	0	2	0	0	0	0	0	0	0	0	0	1	0	0	0	0	0	0	1	1	0	0	0	0	1	0	0	0	0	0	0	0	0	3	2
Dlc90F	0	4	2	4	6	1	2	3	1	2	1	0	0	4	1	3	5	1	3	0	0	5	0	1	2	3	7	4	1	0	1	1	11	0	1	1	0	1	5	2	0	6	0	4	0	0	1	0	1
CG18600	0	1	1	0	0	0	0	1	0	0	0	0	1	1	0	0	0	1	0	0	0	0	0	0	1	0	2	0	1	0	0	0	1	0	0	0	0	0	0	3	0	1	0	1	0	0	0	0	0
PKD	0	0	0	2	0	0	0	0	0	1	0	0	0	0	0	0	0	0	0	0	0	0	0	0	0	0	0	0	0	0	0	0	0	0	0	0	0	0	0	0	0	1	0	0	0	0	0	0	0
CG15803	0	0	0	0	0	0	0	0	0	0	0	0	0	0	0	0	0	0	0	0	0	0	0	0	0	0	0	0	0	0	0	0	0	0	0	0	0	0	0	0	0	0	0	0	0	0	0	0	1
WRNexo	0	0	0	0	0	0	0	0	0	0	0	0	0	0	0	0	0	0	0	0	0	0	0	0	0	0	0	0	0	0	0	0	0	0	0	0	0	0	0	0	0	0	0	0	0	0	0	0	0
Nup43	0	0	1	0	0	0	0	0	0	0	0	0	0	0	0	0	0	1	1	0	0	0	0	0	0	0	0	0	0	0	0	0	0	0	2	0	0	0	0	0	0	0	0	0	0	0	0	0	0
gl	0	0	0	0	0	0	0	0	0	0	0	0	0	0	0	0	0	0	0	0	0	0	0	0	0	0	0	0	0	0	0	0	0	0	0	0	0	0	0	0	0	0	0	0	0	0	0	0	0
Vha100-4	0	0	0	0	0	0	0	0	0	1	1	0	0	1	1	2	0	0	0	0	0	0	1	0	0	0	1	0	0	0	1	0	0	18	1	0	0	1	0	0	0	0	0	1	16	0	0	0	0
Vha100-2	0	2	0	0	1	0	1	3	1	9	3	0	0	5	2	1	0	0	1	0	0	1	0	3	0	3	3	3	2	0	1	0	4	0	1	0	0	0	0	4	0	5	0	8	0	0	1	0	0
Vti1b	0	2	0	1	0	0	1	2	0	2	2	0	1	0	1	0	0	0	1	0	0	1	0	1	0	0	1	2	0	0	0	0	1	1	0	0	0	0	1	1	0	0	0	0	0	2	0	0	0
CG12333	0	0	0	1	0	0	0	0	0	0	0	0	0	0	0	0	0	0	0	0	0	0	0	0	0	0	1	0	0	0	0	0	0	0	0	0	0	0	0	0	0	0	0	0	0	0	0	0	0
koko	0	0	0	0	0	0	0	0	0	0	1	0	0	0	1	0	0	0	0	0	0	0	0	0	0	0	0	0	0	0	0	0	0	0	0	0	0	0	0	0	0	0	0	0	0	0	0	0	0
CG7685	0	0	0	0	0	0	0	1	0	0	0	0	0	0	1	0	0	0	0	0	0	0	0	0	0	0	1	0	0	0	0	0	0	0	1	0	0	0	0	1	0	0	0	0	0	0	0	0	0
CG31122	0	1	1	0	0	0	0	0	0	0	0	0	0	0	0	0	0	0	0	0	0	0	0	0	0	1	0	0	0	0	0	0	0	0	0	0	0	0	0	0	0	0	0	0	0	0	1	0	0
CG10864	0	0	0	0	0	0	0	0	0	0	0	0	0	0	0	0	0	0	0	0	0	0	0	0	0	0	0	0	0	0	0	0	0	0	0	0	0	0	0	0	0	0	0	0	0	0	0	0	0
fru	0	5	10	0	2	0	0	0	0	1	3	0	0	0	0	1	0	1	10	0	0	0	0	1	0	1	5	0	0	0	4	0	1	0	3	0	0	0	0	0	0	1	0	1	0	0	1	0	1
CG7694	0	0	0	0	0	0	0	0	1	0	0	0	0	0	0	1	0	0	0	0	0	0	0	0	0	0	0	0	0	0	0	0	0	0	1	0	0	0	0	0	0	0	0	0	0	0	0	0	0
fray	0	1	0	1	3	1	0	1	0	0	1	0	0	0	0	1	0	0	0	0	1	0	0	0	0	4	3	0	0	0	2	0	4	0	2	0	0	0	4	2	0	1	0	0	2	0	1	0	0
qin	0	0	0	0	0	0	0	0	0	0	0	0	0	0	0	0	0	0	0	0	0	0	0	0	0	0	0	0	0	0	0	0	0	0	0	0	0	0	0	0	0	0	0	0	0	0	0	0	0
CG14305	0	0	0	0	0	0	0	0	0	0	0	0	0	0	0	0	0	0	0	0	0	0	0	0	0	0	0	0	0	0	0	0	0	0	0	0	0	0	0	0	0	0	0	0	0	0	0	0	0
CG31224	0	1	2	0	0	0	0	1	1	0	1	0	0	0	0	0	0	1	1	0	0	0	0	0	0	2	1	0	0	0	0	0	0	0	1	0	0	0	1	0	0	0	0	2	0	0	0	1	0
CstF64	0	2	0	1	0	0	0	0	0	0	0	0	0	0	0	0	0	0	0	0	0	0	0	0	1	2	0	0	0	0	0	0	0	0	0	0	0	0	0	0	0	0	0	0	0	0	0	0	0
Cpsf73	0	0	0	0	0	0	0	1	0	0	0	0	0	0	0	1	0	0	0	0	0	0	0	0	0	0	0	0	0	0	0	0	0	0	2	0	0	0	0	0	0	0	0	0	0	0	0	0	1
Gos28	0	0	0	0	0	0	0	2	1	0	1	0	1	1	0	0	1	0	0	0	0	0	0	0	0	0	1	0	0	0	0	0	1	0	1	0	0	0	1	1	0	0	0	0	0	0	0	0	0
CG31231	0	0	0	0	0	0	0	0	0	0	0	0	0	0	0	0	0	0	0	0	0	0	0	0	0	0	0	0	0	0	0	0	0	0	0	0	0	0	0	0	0	0	0	0	0	0	0	0	0
CG31229	1	1	0	0	1	0	1	2	0	0	0	0	0	0	0	0	0	0	0	1	0	1	0	0	1	0	0	0	1	0	0	0	0	0	0	0	0	0	1	0	0	1	0	2	0	0	0	0	1
CG7702	0	0	0	7	0	0	0	0	0	2	1	0	0	0	0	0	0	0	2	0	0	0	0	0	0	3	0	0	0	0	0	0	0	0	0	0	0	0	1	0	0	1	0	0	0	0	0	1	0
CG31230	0	0	0	0	0	0	0	0	0	0	1	0	0	0	0	0	0	0	0	0	0	0	0	0	0	0	0	0	0	0	0	0	0	0	0	0	0	0	0	0	0	0	0	0	0	0	0	0	0
CG7705	0	0	0	3	1	0	0	0	2	0	0	0	0	0	0	0	0	1	0	0	0	0	0	0	0	0	0	1	1	0	0	0	0	0	0	0	1	0	1	0	0	0	0	0	0	0	0	1	1
CG7706	0	0	0	0	0	0	0	0	0	0	0	0	0	0	0	0	0	0	0	0	0	0	0	0	0	0	1	0	0	0	0	0	0	0	0	0	0	0	0	0	0	0	0	0	0	0	0	0	0
CG7708	0	0	0	0	0	0	0	0	0	0	0	0	0	0	0	0	0	0	0	0	0	0	0	0	0	0	0	0	0	0	0	0	0	0	0	0	0	0	0	0	0	0	0	0	0	0	0	0	0
ChAT	0	0	0	0	0	0	0	0	0	0	0	0	0	0	0	0	0	0	0	0	0	0	0	0	0	0	0	0	0	0	0	0	0	0	0	0	0	0	0	0	0	0	0	0	0	0	0	0	0
VAChT	0	0	0	0	0	0	0	0	0	0	0	0	0	0	0	0	0	0	0	0	0	0	0	0	0	0	0	0	0	0	0	0	0	0	0	0	0	0	0	0	0	0	0	0	0	0	0	0	0
CG7714	0	0	0	0	0	0	0	0	0	0	0	0	0	0	0	0	0	0	0	0	0	0	0	0	0	0	0	0	0	0	0	0	0	0	0	0	0	0	0	0	0	0	0	0	0	0	0	0	0
CG7715	0	0	0	0	0	0	0	0	0	0	0	0	0	0	0	0	0	0	0	0	0	0	0	0	0	0	0	0	0	0	0	0	0	0	0	0	0	0	0	0	0	0	0	0	0	0	0	0	0
CG14302	0	0	0	0	0	0	0	0	0	0	0	0	0	0	0	0	0	0	0	0	0	0	0	0	0	0	0	0	0	0	0	0	0	0	0	0	0	0	0	0	0	0	0	0	0	0	0	0	0
Mekk1	0	1	1	1	0	0	0	2	0	1	0	0	0	0	0	2	0	2	1	0	0	0	0	0	0	2	1	1	1	0	0	0	0	1	2	1	0	0	6	1	0	1	0	0	0	0	0	1	0
CG7718	0	1	0	0	0	0	0	0	0	2	0	0	0	0	0	0	0	0	0	0	0	0	0	0	0	1	0	0	0	0	0	0	1	0	1	0	0	0	1	0	0	0	0	0	0	0	0	0	1
gwl	0	0	0	0	0	0	0	0	0	0	0	0	0	0	0	1	0	0	0	0	0	0	0	0	0	0	0	0	0	0	0	0	0	0	0	0	0	0	0	0	0	0	0	0	0	0	0	0	0
Epg5	0	1	0	0	0	0	0	1	1	0	0	0	0	0	0	1	0	0	0	0	0	0	0	0	0	1	0	0	0	0	0	0	1	0	0	0	0	0	0	0	0	1	0	2	0	0	0	0	0
CG7720	4	2	0	0	0	0	2	7	1	5	2	0	0	0	3	0	0	0	0	0	0	0	0	2	1	0	2	0	1	0	0	0	0	0	0	0	0	0	0	19	1	0	0	0	0	0	0	0	0
CG18208	0	0	0	1	0	0	0	0	0	0	0	0	0	0	0	0	0	0	0	0	0	0	0	0	0	0	0	0	0	0	0	0	0	0	0	0	0	0	0	0	0	0	0	0	0	0	0	0	0
CG14292	0	3	0	0	0	0	0	0	0	1	3	0	0	6	3	0	0	0	0	0	0	0	0	0	0	0	5	0	0	0	0	0	0	0	0	0	0	0	0	0	0	1	0	1	0	0	0	3	0
EndoA	0	2	0	2	1	0	0	2	0	1	0	0	0	0	0	1	2	1	0	0	0	0	1	0	0	1	0	0	0	1	0	0	0	0	0	0	0	0	0	0	0	2	0	0	0	0	0	2	0
CG14291	0	0	0	0	0	0	0	0	0	0	0	0	0	0	0	0	0	0	0	0	0	0	0	0	0	0	0	0	0	0	0	0	0	0	0	0	0	0	0	0	0	0	0	0	0	0	0	0	0
Xrp1	5	30	30	41	3	0	2	13	3	19	28	0	5	6	6	94	1	8	43	0	2	7	1	2	1	46	24	7	7	3	2	1	21	3	41	9	2	12	114	5	1	14	0	14	3	4	1	19	4
Mpc1	0	4	0	6	0	0	2	2	2	1	5	0	5	1	2	2	1	0	0	0	0	10	0	1	0	0	8	4	0	0	0	1	4	0	2	0	0	2	0	3	0	5	0	5	0	0	0	3	0
CG42613	0	0	0	6	0	0	0	0	0	0	0	0	0	0	0	0	1	0	0	0	0	0	0	0	0	0	0	0	0	0	0	0	0	0	0	0	0	0	0	0	0	0	0	0	0	0	0	3	0
euc	0	0	0	0	0	0	0	0	0	0	0	0	0	0	0	0	0	0	0	0	0	0	0	0	0	0	0	0	0	0	0	0	0	0	0	0	0	0	0	0	0	0	0	0	0	0	0	0	0
Smu1	0	0	1	0	0	0	0	0	0	0	0	0	0	0	0	0	0	0	0	0	0	0	0	0	0	0	0	0	0	0	0	0	0	0	0	0	0	0	0	0	0	0	0	0	0	0	0	0	0
dnk	0	0	0	1	0	0	0	0	1	0	0	0	0	0	0	0	0	0	0	0	0	0	0	0	0	0	0	0	0	0	0	0	0	0	0	0	0	0	0	0	0	1	0	0	0	0	0	0	0
snRNP-U1-C	2	1	0	2	2	0	1	1	0	0	1	0	1	2	1	0	0	1	0	0	1	1	0	1	1	1	3	0	0	0	0	0	1	0	1	0	1	0	2	1	0	1	0	2	0	0	0	0	0
gukh	0	0	0	0	0	0	0	0	0	1	0	0	0	0	0	0	0	0	0	0	0	0	0	0	0	0	1	0	0	0	0	0	0	1	2	0	0	0	0	1	1	0	0	1	0	0	0	0	0
CG6005	0	1	0	1	1	0	0	0	0	0	1	0	0	0	0	0	0	0	0	0	0	0	0	0	0	0	1	0	0	0	0	0	0	0	0	0	0	0	0	0	0	0	0	0	0	0	0	0	0
CG14286	0	1	3	0	0	0	0	0	0	0	1	0	0	0	0	2	0	0	0	0	0	0	0	0	0	0	0	0	0	0	0	0	0	0	1	0	0	0	0	0	0	1	0	2	0	0	0	0	0
CG14285	0	0	0	0	0	0	0	0	0	0	0	0	0	0	0	0	0	0	0	0	0	0	0	0	0	0	0	0	0	0	0	0	0	0	0	0	0	0	0	0	0	0	0	0	0	0	0	0	0
GatA	0	0	0	0	0	0	0	1	0	0	0	0	0	0	0	0	0	0	0	0	0	0	0	0	0	0	0	0	0	0	0	0	0	0	0	0	0	0	0	0	0	0	0	0	0	0	0	0	0
NP15.6	7	25	3	4	10	0	0	11	5	18	18	0	4	6	3	7	3	2	2	1	0	15	0	1	3	1	19	4	5	1	1	0	13	7	3	7	1	1	6	8	1	17	0	14	8	1	0	1	5
P5cr	0	5	0	0	2	0	0	1	1	3	0	0	0	1	0	0	0	0	0	0	0	0	0	0	0	0	2	0	0	0	0	0	0	0	0	1	0	0	0	1	0	3	0	2	0	0	0	0	2
Prp18	0	3	0	2	0	0	0	0	0	0	0	0	0	0	0	1	1	0	0	0	0	0	0	0	0	2	0	0	0	0	0	0	1	0	1	0	0	0	0	0	0	1	0	0	0	0	0	0	0
CG6013	0	0	0	0	0	0	0	0	0	1	0	0	0	0	0	0	0	0	0	0	0	0	0	1	0	0	0	0	0	0	0	0	1	0	0	0	0	0	0	0	0	0	0	1	0	0	0	0	1
CG6026	0	0	0	0	0	0	0	0	0	0	0	0	0	0	0	0	0	0	0	0	0	0	0	0	0	0	0	0	0	0	0	0	0	0	0	0	0	0	0	0	0	0	0	0	0	0	0	0	0
cdi	2	18	0	5	2	0	0	9	2	4	11	0	1	3	2	4	2	2	4	1	0	1	0	3	0	3	18	2	1	2	1	0	7	2	6	0	0	2	4	2	0	5	1	8	3	2	0	4	2
CR46041	0	0	0	0	0	0	0	0	0	0	0	0	0	0	0	0	0	0	0	0	0	0	0	0	0	0	0	0	0	0	0	0	0	0	0	0	0	0	0	0	0	0	0	0	0	0	0	0	0
mRpL55	1	0	1	0	4	0	0	1	1	3	1	0	1	1	0	3	0	0	0	0	1	1	0	0	1	1	1	3	2	0	0	0	2	1	0	3	0	0	1	4	0	4	0	0	0	1	0	0	0
ATPsynD	5	31	2	4	25	1	5	22	19	11	34	0	6	10	6	14	2	3	4	1	0	39	0	7	3	3	30	10	5	3	0	1	28	6	7	4	0	3	6	17	0	30	1	36	13	1	1	2	3
CG6040	0	0	0	0	0	0	0	0	0	0	0	0	0	0	0	0	0	0	0	0	0	0	0	0	0	0	0	0	0	0	0	0	0	2	0	0	0	0	1	0	0	0	0	0	0	0	0	0	0
Cyp12a5	0	5	0	0	0	0	0	5	0	3	0	0	1	4	0	0	0	1	1	0	0	0	0	1	1	0	0	1	0	0	0	0	4	0	0	1	0	0	0	3	0	3	0	1	0	0	0	1	1
Cyp12a4	1	27	2	0	7	2	4	8	11	7	11	0	2	6	3	0	1	1	0	0	0	3	1	0	0	0	14	10	3	0	0	1	19	1	1	0	1	1	0	5	0	16	1	19	0	0	0	0	2
Ppcs	0	1	0	0	0	0	0	1	0	0	2	0	0	1	0	1	0	0	0	0	0	0	0	0	0	1	0	1	0	0	0	0	2	0	1	0	0	0	1	1	0	1	0	1	0	0	0	1	0
CG5835	0	1	0	1	0	0	0	0	0	10	1	0	0	3	0	3	0	0	0	0	0	0	0	0	0	5	1	0	0	0	1	0	1	0	1	2	0	1	0	0	0	0	1	0	1	0	0	0	2
CG11779	0	1	0	0	1	0	0	1	0	0	0	0	1	0	0	0	0	0	0	0	0	2	0	0	0	0	0	0	1	0	0	0	1	0	0	0	0	2	0	0	0	2	0	1	1	1	0	0	0
Nsun5	1	1	0	0	1	0	0	1	0	0	0	0	0	0	1	0	0	0	0	0	0	0	0	0	0	1	0	0	0	0	1	0	1	1	2	0	0	0	0	0	0	1	0	1	0	0	0	0	0
CG42359	1	2	0	0	2	0	0	2	0	1	0	0	0	3	0	0	0	0	0	0	0	0	0	0	0	0	2	1	0	0	0	0	1	0	0	0	0	0	0	0	0	1	0	3	0	0	0	1	0
sqz	0	0	0	0	0	0	0	0	1	0	0	0	0	0	0	0	0	0	0	0	0	0	0	0	0	2	1	0	0	0	0	0	0	0	1	0	0	0	0	0	0	0	0	0	0	0	0	1	0
CG5555	0	0	0	0	0	0	0	0	0	0	0	0	0	0	0	0	0	0	0	0	0	0	0	0	0	0	0	0	1	0	0	1	0	0	0	0	0	0	0	0	0	0	0	0	0	0	0	0	0
CG31475	0	0	0	2	0	0	0	0	0	0	0	0	0	0	0	0	0	0	0	0	0	0	0	0	0	0	0	0	0	0	0	0	0	0	0	0	0	0	0	0	0	0	0	0	0	0	0	0	0
cry	0	3	0	1	0	0	0	1	0	1	0	0	0	3	1	1	0	1	1	0	0	0	0	0	1	0	1	0	0	0	0	0	0	1	1	2	0	0	1	0	1	0	0	2	0	0	0	0	0
vib	2	9	1	14	4	0	2	9	7	6	3	0	3	5	2	1	7	0	3	0	0	3	0	2	2	2	6	3	1	0	0	0	13	0	4	3	0	0	2	5	0	7	0	5	1	0	0	7	4
CG3773	0	0	0	2	0	0	0	1	0	0	1	0	0	0	0	0	0	0	0	0	0	0	0	0	0	0	0	0	0	0	1	0	1	0	0	0	0	0	1	0	0	0	0	0	0	0	0	0	0
unc79	0	0	0	0	0	0	0	0	0	0	0	0	0	0	0	0	1	0	0	0	0	0	0	0	0	0	0	0	0	0	0	0	0	0	0	0	0	0	0	0	0	0	0	0	0	0	0	0	0
Dl	0	0	1	0	1	0	0	0	0	0	0	0	0	0	0	0	0	0	0	0	0	1	0	0	0	0	0	0	0	0	1	0	0	0	0	0	0	0	0	0	1	0	0	0	0	0	0	1	0
Ino80	0	0	2	0	0	0	0	0	0	0	0	0	0	0	0	0	0	0	1	0	0	0	0	0	0	0	0	0	0	0	0	0	2	0	0	0	0	0	1	0	0	0	0	1	0	0	0	0	0
CG31245	0	0	0	0	0	0	0	0	0	0	0	0	0	0	0	0	0	0	0	0	0	0	0	0	0	0	0	0	0	0	0	0	0	0	0	0	0	0	0	0	0	0	0	0	0	0	0	0	0
CG3734	9	19	0	0	10	0	3	11	15	7	7	0	2	4	0	0	0	1	0	0	0	8	0	3	3	1	14	17	3	1	1	1	17	0	1	2	0	5	1	5	0	19	0	23	0	1	0	0	0
CG18493	1	13	0	2	9	18	5	5	44	218	10	1	2	12	2	0	2	1	0	1	3	6	1	2	30	3	10	47	0	5	0	1	8	1	0	75	3	64	2	6	1	13	3	9	1	7	2	0	52
CG3739	1	1	0	0	10	3	0	0	39	54	1	1	0	13	2	1	1	0	0	1	2	0	0	2	6	0	0	29	0	0	0	3	0	0	0	13	0	5	0	1	1	5	3	6	0	1	0	1	7
CG31244	0	0	0	0	0	0	0	0	0	0	0	0	0	0	0	0	0	0	0	0	0	0	0	0	0	0	0	0	0	0	0	0	0	0	0	0	0	0	0	0	0	0	0	0	0	0	0	0	0
CG5316	0	0	0	0	0	0	0	0	0	1	1	0	0	0	0	0	0	0	0	0	0	0	0	0	0	0	0	0	0	0	0	0	0	0	0	0	0	0	1	0	0	0	0	0	0	0	0	2	0
CG31221	0	0	0	0	0	0	0	0	0	0	0	0	0	0	0	0	0	0	0	0	0	0	0	0	0	0	0	0	0	0	0	0	0	0	0	0	0	0	0	0	0	0	0	0	0	0	0	0	0
Dys	0	3	7	0	0	1	0	1	1	0	1	0	0	0	0	13	0	1	12	0	0	0	0	0	1	22	1	0	0	0	0	0	1	0	17	3	0	0	15	2	0	0	0	0	0	0	0	1	2
CG6231	0	0	0	0	0	0	0	0	0	0	0	0	0	0	0	0	1	0	0	0	0	0	0	0	0	0	0	0	0	0	0	0	0	0	0	0	0	0	0	0	0	0	0	0	0	0	0	0	0
subdued	0	0	0	0	0	0	0	0	0	0	0	0	0	0	0	0	0	0	0	0	0	1	0	0	0	0	0	0	0	0	0	0	0	0	0	0	0	0	0	0	0	0	0	0	0	0	0	1	0
Vha13	37	97	2	13	114	0	35	105	32	68	69	3	38	88	48	6	6	7	5	6	3	118	1	45	2	9	66	30	41	1	1	2	73	51	4	8	5	21	5	91	3	79	1	108	52	2	1	5	6
Nup58	0	0	0	0	0	0	0	0	0	0	0	0	0	0	0	0	1	0	0	0	0	0	0	0	0	0	0	0	0	0	0	0	0	0	0	0	0	0	1	0	0	1	0	0	0	0	0	0	0
CG6195	0	2	0	1	1	0	1	2	1	2	2	0	0	1	1	1	0	0	0	0	0	0	0	0	0	1	1	3	0	0	0	0	0	1	0	0	0	0	0	1	0	2	0	1	0	0	0	0	0
CG6184	0	0	0	1	0	0	0	0	0	0	0	0	0	0	0	0	0	0	0	0	0	0	0	0	0	0	0	0	0	0	0	0	0	0	0	0	0	0	0	0	0	0	0	0	0	0	0	1	0
CG7432	0	0	0	0	0	0	0	0	0	0	0	0	0	0	0	0	0	0	0	0	0	0	0	0	0	0	0	0	0	0	0	0	0	0	0	0	0	0	0	0	0	0	0	0	0	0	0	0	0
Naam	0	0	0	1	0	0	0	0	0	0	0	0	0	1	0	4	0	0	2	0	0	0	0	0	0	1	0	0	0	0	0	0	0	0	0	1	0	0	5	0	0	0	0	0	0	0	0	0	0
GluClalpha	0	0	0	0	0	0	0	0	0	0	0	0	0	0	0	0	0	0	0	0	0	0	0	0	0	0	0	0	0	0	0	0	0	0	0	0	0	0	0	0	0	0	0	0	0	0	0	0	0
CR43488	0	0	0	0	1	0	0	0	0	0	0	0	0	1	0	1	0	0	0	0	0	0	0	0	0	0	0	0	0	0	0	0	0	0	1	0	0	0	0	0	0	0	0	0	0	0	0	0	0
CG11407	0	0	0	0	0	0	0	0	0	0	1	0	0	0	0	0	0	0	0	0	0	0	0	0	0	0	0	0	0	0	0	0	0	0	0	0	0	0	0	0	0	0	0	1	0	0	0	0	0
CG11453	1	1	0	1	1	0	0	2	0	0	1	0	2	5	0	0	0	0	0	0	0	1	0	0	0	0	1	3	1	0	0	0	1	0	0	0	0	0	0	1	1	0	0	2	0	0	0	0	0
bnl	0	2	0	1	0	0	0	1	1	0	1	0	0	0	0	0	0	0	0	0	0	0	0	0	0	0	6	0	0	0	0	0	0	0	2	0	0	0	22	2	0	0	0	0	0	0	0	0	2
CG4662	0	0	0	0	0	0	0	1	0	0	0	0	0	0	0	0	0	0	1	0	0	0	0	0	0	0	0	0	1	0	0	0	0	0	1	0	0	0	0	0	0	0	0	0	0	0	0	0	0
Ire1	0	0	0	2	0	0	0	2	1	0	1	0	2	0	0	1	0	0	0	0	0	0	0	0	0	3	1	0	0	0	0	0	0	0	0	0	0	0	3	0	0	0	0	0	0	0	0	1	1
CG11447	0	0	1	0	0	0	1	0	0	0	3	0	0	0	0	0	0	0	0	0	0	0	0	0	0	1	1	0	0	0	0	0	0	0	0	0	0	0	1	1	0	0	0	1	0	0	0	0	0
CG4572	0	1	0	0	4	0	0	3	1	2	5	0	2	2	0	2	0	1	0	0	0	2	0	0	0	0	4	2	0	1	0	0	2	1	1	1	0	3	0	1	0	5	0	0	0	0	0	0	0
CG4686	0	0	0	0	0	0	0	0	0	0	0	0	0	0	0	1	0	0	0	0	0	0	0	0	0	0	0	0	0	0	0	0	0	0	0	0	0	0	0	0	0	0	0	0	0	0	0	0	0
CG4562	1	29	0	0	12	0	0	8	4	0	17	0	0	7	10	0	1	1	0	0	0	5	1	1	0	0	29	5	1	0	0	0	2	0	0	0	0	6	0	8	0	8	1	29	0	0	2	0	0
CG17186	0	1	1	0	0	0	0	1	0	0	0	0	0	0	0	1	0	0	0	0	0	0	0	0	0	0	0	0	0	0	0	0	0	0	2	0	0	0	0	0	0	0	0	0	0	0	0	0	0
Arc42	0	1	0	1	0	0	0	0	0	1	1	0	1	1	0	0	0	0	1	0	0	0	0	0	0	0	0	0	1	0	0	0	0	0	0	0	0	0	0	0	0	0	0	1	0	0	0	0	0
Ask1	1	1	0	1	0	0	0	0	0	1	0	0	0	0	0	0	0	0	0	0	0	0	0	0	0	0	0	0	0	0	0	0	0	0	0	0	0	0	0	0	0	0	0	0	0	0	0	0	0
CG4733	0	0	0	0	0	0	0	0	0	0	0	0	0	0	0	0	0	0	0	0	0	0	0	0	0	0	0	0	0	0	0	0	0	0	0	0	0	0	0	0	0	0	0	0	0	0	0	0	0
CG4538	2	0	0	4	0	0	0	0	0	3	1	0	0	1	0	1	0	0	0	0	0	0	0	0	0	0	2	0	1	0	1	0	4	0	2	2	0	0	2	1	1	1	0	0	0	1	0	3	0
Surf6	0	0	2	1	0	0	0	0	0	0	1	0	0	0	0	7	0	2	0	0	0	0	0	0	0	3	0	0	0	0	0	0	0	1	1	0	0	0	3	0	0	0	0	2	0	0	0	0	0
RhoGAP92B	0	0	0	1	0	0	0	0	0	0	0	0	0	0	0	1	0	1	2	0	0	0	0	0	0	0	2	0	0	0	0	0	0	0	0	0	0	0	0	0	0	0	0	1	0	0	0	0	0
CR45047	0	0	0	0	0	0	0	0	0	0	0	0	0	0	0	0	0	0	0	0	0	0	0	0	0	0	0	0	0	0	0	0	0	0	0	0	0	0	0	0	0	0	0	0	0	0	0	0	0
CR45048	0	0	0	0	1	0	0	0	0	0	0	0	0	0	1	0	0	0	0	0	0	0	0	0	0	0	0	0	0	0	0	0	1	0	0	0	0	1	0	0	0	0	0	0	0	0	0	1	0
CG4462	0	0	0	0	3	0	0	1	0	0	0	0	0	0	1	1	0	0	0	0	0	0	0	0	0	0	0	0	0	0	0	0	0	0	0	0	0	0	0	1	0	0	0	0	0	0	0	0	1
CG4459	0	0	0	0	0	0	0	0	0	0	0	0	0	0	0	0	0	0	0	0	0	0	0	0	0	0	0	0	0	0	0	0	0	0	0	0	0	0	0	0	0	0	0	0	0	0	0	0	0
Hs6st	0	0	0	0	0	0	0	0	0	0	0	0	0	0	0	0	0	0	1	0	0	0	0	0	0	0	0	0	0	0	0	0	0	1	0	0	0	0	0	0	0	0	0	0	0	0	0	1	1
mira	0	0	4	0	0	0	0	0	0	0	0	0	0	0	0	4	0	0	4	0	0	0	0	0	0	10	0	0	0	0	0	0	0	0	22	0	0	0	1	1	0	0	0	0	0	0	0	0	0
CG4783	2	13	0	2	1	0	1	8	7	4	7	0	0	8	4	1	0	3	0	0	1	2	0	1	4	0	7	14	2	3	0	1	5	1	0	1	0	1	0	8	0	0	0	0	0	0	0	0	13
CG31213	0	0	0	0	0	0	0	0	0	0	0	0	0	0	0	0	0	0	0	0	0	0	0	0	0	0	0	0	0	0	0	0	0	0	0	0	0	0	0	0	0	0	0	0	0	0	0	0	0
MED25	0	0	0	0	0	0	0	0	0	0	0	0	1	0	0	0	0	0	0	0	0	0	0	0	0	0	0	0	0	0	0	0	0	0	0	0	0	0	0	0	0	0	0	0	0	0	0	0	0
CG17190	0	0	0	0	0	0	0	0	0	0	0	0	0	0	0	0	0	0	0	0	0	0	0	0	0	0	0	0	0	0	0	0	0	0	0	0	0	0	0	0	0	0	0	0	0	0	0	0	0
PIG-L	0	0	0	0	1	0	0	0	0	2	1	0	0	0	0	1	0	0	0	0	0	0	0	0	0	0	0	0	1	0	0	0	0	0	1	0	0	0	0	0	0	0	0	1	0	0	0	0	0
psidin	0	0	0	0	0	0	0	0	1	0	0	0	0	1	1	0	0	0	0	0	0	0	0	0	0	0	0	0	0	0	0	0	0	0	0	0	0	0	1	0	0	0	0	1	0	0	0	0	0
CG4424	0	0	0	0	0	0	0	0	0	0	0	0	0	0	0	0	0	0	0	0	0	0	0	0	0	1	0	0	0	0	0	0	0	0	0	0	0	0	0	0	0	0	0	0	0	0	0	0	0
CG4854	0	0	0	0	0	0	0	0	0	0	0	0	0	0	0	0	0	0	1	0	0	0	0	0	0	0	0	0	0	0	0	0	0	0	0	0	0	0	0	0	0	0	0	0	0	0	0	0	0
trem	0	0	1	0	0	0	0	0	1	0	0	0	0	0	1	0	0	0	0	0	0	0	0	0	0	0	0	0	1	0	0	0	0	0	0	0	0	0	0	0	0	0	0	0	0	0	0	0	0
CG4936	0	0	0	0	0	0	1	0	1	0	0	0	0	0	0	1	0	1	0	0	0	0	0	0	0	0	0	1	0	0	0	0	1	0	0	0	0	0	1	0	0	0	0	0	0	0	0	1	0
CG10889	0	0	0	0	0	0	0	0	0	0	0	0	0	0	0	0	0	0	0	0	0	0	0	0	0	0	0	0	0	0	0	0	0	0	0	1	0	0	0	0	0	0	0	0	0	0	0	0	0
CG4390	0	4	1	0	3	0	1	1	1	2	1	0	2	1	0	2	0	0	3	0	0	1	0	2	1	2	2	2	0	0	0	0	3	1	2	0	0	0	0	1	0	2	0	2	0	1	0	0	0
mdlc	0	0	0	0	0	0	0	0	0	0	0	0	0	0	0	1	0	0	0	0	0	0	0	0	0	0	0	0	0	0	0	0	0	0	1	0	0	0	1	0	0	0	0	0	0	0	0	0	0
CG5023	0	0	0	0	0	0	0	0	0	0	0	0	0	0	0	0	0	0	0	0	0	0	0	0	0	0	0	0	0	0	0	0	0	0	0	0	0	0	0	0	0	0	0	0	0	0	0	0	0
Nlg4	0	0	0	0	0	0	0	0	0	0	0	0	0	0	0	0	0	0	0	0	0	0	0	0	0	0	0	0	0	0	0	0	0	0	0	0	0	0	0	0	0	0	0	0	0	0	0	0	0
cic	0	3	5	5	0	0	2	0	0	0	1	0	1	1	0	24	0	4	11	0	0	0	0	1	0	5	1	0	1	0	1	0	1	1	14	1	0	1	14	0	0	0	0	1	1	0	0	6	2
CG4367	0	0	0	0	0	0	0	0	0	0	0	0	0	0	0	0	0	0	0	0	0	0	0	0	0	0	0	0	0	0	0	0	0	0	0	0	0	0	0	0	0	0	0	0	0	0	0	0	0
CG42668	0	0	1	12	0	0	0	0	0	2	0	0	0	0	1	1	0	1	1	0	0	0	0	1	0	0	1	0	0	0	1	0	2	0	0	0	0	0	0	0	0	0	0	3	0	0	0	3	0
CG4360	0	4	0	0	0	0	0	0	1	1	0	0	0	0	0	3	0	0	4	0	0	0	0	0	0	5	0	0	0	0	0	0	0	1	4	0	1	0	2	0	0	0	0	0	0	0	0	0	0
CR45800	0	0	0	0	0	0	0	0	0	0	0	0	0	0	0	0	0	0	0	0	0	0	0	0	0	0	0	0	0	0	0	0	0	0	0	0	0	0	0	0	0	0	0	0	0	0	0	0	0
Sirt2	0	0	0	0	0	0	0	0	1	0	0	0	0	0	0	0	0	0	0	0	0	0	0	0	0	0	0	1	0	0	0	0	0	0	0	0	0	0	0	3	1	1	0	0	0	0	0	0	0
CR45023	0	0	0	0	0	0	0	0	0	0	0	0	0	0	0	0	0	0	0	0	0	0	0	0	0	0	0	0	0	0	0	0	0	0	0	0	0	0	0	0	0	0	0	0	0	0	0	0	0
MtnC	1	19	1	0	3	0	1	7	4	69	7	0	1	3	6	1	1	0	0	0	5	5	0	0	7	0	12	5	2	0	0	1	8	3	0	7	1	1	0	6	1	11	0	17	2	1	0	0	6
Gfrl	0	0	0	0	0	0	0	0	0	0	0	0	0	0	0	0	0	0	0	0	0	0	0	0	0	0	0	0	0	0	0	0	0	0	0	0	0	0	0	0	0	0	0	0	0	0	0	0	0
Dic2	0	0	0	0	0	0	0	0	0	0	0	0	0	0	0	0	0	0	0	0	0	0	0	0	0	0	0	0	0	0	0	0	0	0	0	0	0	0	0	0	0	0	0	0	0	0	0	0	0
MtnB	0	2	0	4	0	0	0	0	1	66	2	0	0	4	1	0	25	2	0	0	0	1	0	1	0	0	1	0	2	0	0	0	0	8	1	0	1	0	0	0	0	2	0	3	31	1	0	51	3
MFS9	0	0	0	0	0	0	0	0	0	0	0	0	0	0	0	0	1	0	0	0	0	0	0	0	0	0	0	0	0	0	0	0	0	0	0	0	0	0	0	0	0	0	0	0	0	0	0	4	0
MtnE	12	103	0	4	39	3	12	57	89	285	112	1	14	117	49	1	77	6	2	9	2	15	4	18	15	0	103	75	19	17	1	13	103	24	2	37	1	32	0	61	3	52	1	37	53	7	1	47	11
MtnD	1	2	0	7	2	0	1	0	5	45	2	1	1	3	9	0	19	2	0	3	2	1	0	0	0	0	3	4	1	1	1	3	6	0	0	4	0	3	0	2	0	3	0	5	14	0	0	17	3
Stat92E	0	5	3	12	0	0	0	3	1	6	2	1	0	3	0	25	0	7	15	1	1	1	1	1	2	51	2	2	1	1	3	0	19	1	41	2	0	0	7	3	0	4	0	4	0	0	1	7	3
DPCoAC	0	1	0	1	0	0	1	2	0	0	1	0	0	2	0	0	0	0	0	0	0	0	0	0	0	0	2	0	0	0	0	0	1	0	0	0	0	0	0	0	0	0	0	1	0	0	0	0	0
CG5180	0	0	0	0	0	0	0	0	0	0	1	0	0	0	0	0	0	0	0	0	0	0	0	0	0	1	0	0	0	0	0	0	0	0	0	0	0	0	0	0	0	0	0	0	0	0	0	0	0
CG15922	0	0	0	2	0	0	0	0	2	2	1	0	0	0	0	3	0	0	0	0	0	1	0	0	1	0	1	1	0	0	0	0	4	0	0	0	0	0	0	2	0	0	0	1	1	0	0	0	1
CG5191	0	1	0	3	1	0	0	1	0	0	0	0	0	0	0	0	1	0	0	0	0	0	0	0	0	0	0	0	0	0	0	0	1	0	0	0	0	0	0	0	0	0	0	1	0	1	0	0	0
CG10877	0	0	0	0	0	0	0	0	0	0	1	0	0	0	0	0	0	0	0	0	0	0	0	0	0	1	0	0	0	0	0	0	0	0	0	0	0	0	0	0	0	1	0	0	0	0	0	0	0
TFAM	0	0	0	2	0	0	0	0	0	1	0	0	0	2	0	5	0	0	0	0	0	1	0	1	0	1	0	1	0	0	1	0	1	1	2	1	0	0	0	1	0	0	0	1	0	0	0	0	0
CG5412	0	1	0	1	0	0	0	1	1	0	0	0	0	0	0	0	0	0	1	0	0	0	0	0	0	0	0	0	0	0	0	0	1	0	0	0	0	0	0	1	0	3	0	2	0	0	0	0	0
EloB	1	3	1	1	2	0	1	1	0	0	1	1	0	0	0	4	0	0	0	0	0	0	0	1	0	1	0	1	0	0	0	0	3	0	2	0	0	0	1	0	0	3	0	3	0	0	0	0	0
Srp14	0	2	0	1	1	0	0	2	0	2	2	0	1	0	2	1	0	0	0	0	0	0	0	2	1	2	1	1	0	0	1	0	2	0	2	0	0	1	2	2	0	4	0	5	0	0	0	0	0
CG34008	0	0	0	0	0	0	0	0	0	0	0	0	0	0	0	0	0	0	0	0	0	1	0	0	0	2	0	0	0	0	0	0	0	0	0	0	0	0	0	0	0	0	0	0	0	0	0	0	0
CG16953	0	1	0	1	1	0	0	1	0	1	1	0	0	3	1	4	0	0	2	0	0	0	0	1	0	0	0	1	1	0	0	0	2	0	0	1	1	0	1	1	0	0	0	0	0	0	0	0	1
Sep2	0	0	2	1	1	0	0	1	1	0	1	0	0	0	0	2	2	1	0	0	0	1	0	0	0	1	1	0	1	0	0	0	2	0	1	0	0	0	5	0	0	1	0	2	0	0	0	0	0
CR46044	0	0	0	0	0	0	0	0	0	0	0	0	0	0	0	0	0	0	0	0	0	0	0	0	0	0	0	0	0	0	0	0	0	0	0	0	0	0	0	0	0	0	0	0	0	0	0	0	0
Srp72	0	0	0	0	0	0	0	0	0	0	1	0	0	0	1	0	0	0	0	0	0	1	0	0	0	0	0	0	0	0	0	0	0	0	0	0	0	0	3	0	0	0	0	1	0	1	0	0	1
PUS1	0	0	0	0	0	0	0	0	0	0	1	0	0	0	1	0	0	0	0	0	0	0	0	0	0	2	0	0	0	0	0	0	3	0	0	0	0	0	2	0	0	2	0	0	0	0	0	0	1
bon	0	0	0	0	0	0	0	0	0	0	0	0	0	0	1	2	0	0	1	0	0	0	0	0	0	1	0	0	0	0	0	0	0	0	0	0	0	0	1	1	0	0	0	0	0	0	0	0	0
CG15923	0	0	0	0	0	0	0	0	0	0	0	0	0	0	0	0	0	0	0	0	0	0	0	0	0	0	0	0	0	0	0	0	0	0	0	0	0	0	0	0	0	0	0	0	0	0	0	0	0
CG5466	0	0	0	1	0	0	0	0	0	0	0	0	0	0	0	0	0	0	0	0	0	0	0	0	0	0	0	0	0	0	0	0	0	0	0	0	0	0	0	0	0	0	0	0	0	0	0	1	0
H	0	0	2	1	0	0	0	1	0	1	0	0	0	0	1	4	0	1	4	0	0	0	0	0	0	1	1	0	0	0	0	0	0	0	6	0	0	0	3	1	0	2	0	1	0	0	0	1	0
Pi3K92E	0	0	0	1	0	0	1	0	1	0	2	0	0	0	0	2	0	0	1	0	0	0	0	0	0	0	0	1	0	0	0	0	0	0	1	0	0	0	2	0	0	0	0	0	0	0	0	0	0
Lrrk	0	0	0	1	0	0	0	0	0	0	0	0	0	0	0	0	0	0	0	0	0	0	0	0	0	0	0	0	0	0	0	0	0	0	0	0	0	0	0	0	0	0	0	0	0	0	0	0	0
GluRIIE	0	0	0	0	0	0	0	0	0	0	0	0	0	0	0	0	0	0	0	0	0	0	0	0	0	0	0	0	0	0	0	0	0	0	0	0	0	0	0	0	0	0	0	0	0	0	0	0	0
Nep4	0	0	0	0	0	0	0	0	0	0	0	0	0	0	0	0	0	0	0	0	0	0	0	0	0	0	0	0	0	0	0	0	0	0	0	0	0	0	0	0	0	0	0	0	0	0	0	0	0
Cdk2	0	0	0	0	0	0	0	1	0	0	0	0	0	0	0	0	0	0	1	0	0	0	0	0	0	0	0	0	0	0	0	0	0	0	0	1	0	0	0	0	0	0	0	0	0	0	0	0	0
CG17267	0	0	0	0	0	0	0	0	0	0	0	0	0	0	0	0	0	0	0	0	0	0	0	0	0	0	0	0	0	0	0	0	0	0	0	0	0	0	0	0	0	0	0	0	0	0	0	0	0
CG42322	0	0	0	0	0	0	0	0	0	0	0	0	0	0	0	0	0	0	0	0	0	0	0	0	0	0	0	0	0	0	0	0	0	0	0	0	0	0	0	0	0	0	0	0	0	0	0	0	0
Syp	0	3	11	6	1	0	0	4	0	4	4	0	2	0	4	36	1	2	21	0	1	1	0	0	0	51	6	3	0	0	2	1	11	1	23	3	1	0	22	3	0	7	0	5	0	1	0	3	1
CG31195	0	1	0	0	0	0	0	0	0	0	0	0	0	0	0	0	0	0	0	0	0	0	0	0	0	0	0	0	0	0	0	0	0	0	0	0	0	0	2	0	0	0	0	0	0	0	0	0	0
Takl1	0	0	0	0	1	0	0	0	0	1	0	0	0	1	0	0	0	0	0	0	0	0	0	0	0	0	1	0	0	0	0	0	1	0	0	1	0	0	0	2	0	1	0	0	0	0	0	0	0
Fancd2	0	0	0	0	0	0	0	0	0	0	0	0	0	0	0	0	0	0	0	0	0	0	0	0	0	0	0	0	0	0	0	0	0	0	0	0	0	0	0	0	0	0	0	0	0	0	0	0	0
CG17270	0	0	0	0	0	0	0	0	0	1	0	0	0	0	0	1	0	0	2	0	0	0	0	0	0	2	0	0	0	0	0	0	0	0	1	1	0	0	1	0	0	0	0	0	0	0	0	1	0
CG17271	2	8	1	0	9	3	5	3	6	11	8	0	3	4	1	1	0	0	1	0	0	4	0	4	0	0	8	10	4	0	1	0	7	0	2	3	1	2	1	2	0	9	0	10	0	0	0	0	5
RpS20	47	286	73	102	125	1	49	308	182	282	213	3	64	99	79	221	50	39	161	9	6	56	2	67	29	253	249	164	45	22	9	20	263	41	174	77	12	22	188	281	4	280	6	339	58	14	7	17	61
snoRNA:Psi28S-2562	0	0	0	0	0	0	0	0	0	0	0	0	0	0	0	0	0	0	0	0	0	0	0	0	0	0	0	0	0	0	0	0	0	0	0	0	0	0	0	0	0	0	0	0	0	0	0	0	0
CG17272	1	12	1	4	11	0	3	7	2	5	10	0	1	4	1	5	4	1	0	0	1	10	0	3	1	2	7	2	0	1	0	0	4	1	2	0	0	1	1	3	0	8	0	10	0	0	0	0	0
AdSS	3	30	5	4	9	1	5	18	9	4	9	1	1	7	7	4	2	3	4	0	0	4	1	6	0	11	21	11	4	2	0	0	14	2	5	2	1	4	12	7	1	9	0	14	0	0	0	0	0
CR44047	0	0	0	0	0	0	0	0	0	0	0	0	0	0	0	0	0	0	0	0	0	0	0	0	0	0	0	0	0	0	0	0	0	0	0	0	0	0	0	0	0	0	0	1	0	0	0	0	0
CG31223	0	1	0	0	0	0	0	0	0	0	1	0	0	0	0	0	0	0	0	0	0	0	0	0	0	0	0	0	0	0	0	0	2	0	1	0	0	0	0	0	0	0	0	1	0	0	0	0	0
Synd	1	4	2	2	0	0	1	3	1	2	2	0	0	1	1	6	2	0	3	0	0	0	0	2	0	3	3	1	0	0	1	1	1	0	2	1	0	0	3	0	0	0	0	3	0	1	0	0	2
CG15695	0	0	0	0	0	0	0	0	0	0	0	0	0	0	0	0	0	0	0	0	0	0	0	0	0	0	0	0	0	0	0	0	0	0	0	0	0	0	0	0	0	0	0	0	0	0	0	0	0
RpS30	22	188	60	80	70	6	27	155	60	102	137	0	31	62	50	221	16	38	181	2	8	48	3	30	26	274	169	68	32	14	23	7	215	21	208	41	7	28	184	112	12	120	6	132	13	13	7	12	33
TotA	0	0	0	0	0	0	0	0	0	0	0	0	0	0	0	0	0	0	0	0	0	0	0	0	0	0	0	0	0	0	0	0	0	0	0	0	0	0	0	0	0	0	0	0	0	0	0	0	0
TotC	0	0	0	0	0	0	0	0	0	0	0	1	0	0	0	0	0	0	0	0	0	0	0	0	0	0	0	0	0	0	0	0	0	0	0	0	0	0	0	0	0	0	0	0	0	0	0	0	0
TotZ	0	0	0	0	0	0	0	0	0	0	0	0	0	0	0	0	0	0	0	0	0	0	0	0	0	0	0	0	0	0	0	0	0	0	0	0	0	0	0	0	0	0	0	0	0	0	0	0	0
Ktl	0	0	0	0	0	0	0	0	0	0	0	0	0	0	0	0	0	0	0	0	0	0	0	0	0	0	0	0	0	0	0	0	0	0	0	0	0	0	0	0	0	0	0	0	0	0	0	0	0
CG31191	0	0	0	0	0	0	0	0	0	0	0	0	0	0	0	0	0	0	0	0	0	0	0	0	0	0	0	0	0	0	0	0	0	0	0	0	0	0	0	0	0	0	0	0	0	0	0	0	0
CR44106	0	0	0	0	0	0	0	0	0	0	0	0	0	0	0	0	0	0	0	0	0	0	0	0	0	0	0	0	0	0	0	0	0	0	0	0	0	0	0	0	0	0	0	0	0	0	0	0	0
snoRNA:CG31191-a	0	0	0	0	0	0	0	0	0	0	0	0	0	0	0	0	0	0	0	0	0	0	0	0	0	0	0	0	0	0	0	0	0	0	0	0	0	0	0	0	0	0	0	0	0	0	0	0	0
hdly	0	3	0	0	0	0	0	1	0	0	1	0	2	0	1	0	0	21	0	0	0	0	0	0	0	0	0	0	0	0	1	1	0	0	3	1	0	0	99	0	0	0	0	1	0	0	0	3	1
Atpalpha	2	8	4	10	3	0	0	9	2	4	4	0	1	1	3	12	1	4	6	1	0	1	0	5	0	6	10	2	0	0	2	0	0	1	16	2	0	3	11	6	1	8	0	9	0	1	0	11	1
Calx	0	0	0	4	1	0	0	1	0	0	0	0	0	0	0	0	0	0	0	0	0	0	0	1	0	0	0	0	0	0	0	0	0	0	0	0	0	0	0	0	0	1	0	1	0	0	0	1	0
CG43446	0	0	0	0	0	0	0	0	0	0	0	0	0	0	0	0	0	0	0	0	0	0	0	0	0	0	0	0	0	0	0	0	0	0	0	0	0	0	0	1	0	0	0	0	0	0	0	0	0
CG10827	0	2	0	0	6	1	1	8	38	0	0	0	1	11	0	0	0	2	0	1	0	0	0	1	1	0	1	47	2	5	0	3	0	2	0	8	0	0	0	6	1	4	0	2	0	4	1	0	1
CG5697	0	0	0	0	0	0	0	0	0	0	0	0	0	0	0	0	0	0	0	0	0	0	0	0	0	0	0	0	0	0	0	0	0	0	0	0	0	0	0	0	0	0	0	0	0	0	0	0	0
Rlip	0	1	0	2	0	0	0	0	0	1	1	0	0	0	0	3	0	0	1	0	0	0	0	0	0	1	2	0	0	0	1	0	0	1	4	0	0	0	0	0	0	0	0	0	0	0	0	0	1
CG17278	0	0	0	0	0	0	0	0	0	0	0	0	0	0	0	0	0	0	0	0	0	0	0	0	0	0	0	0	0	0	0	0	0	0	0	0	0	0	0	0	0	0	0	0	0	0	0	0	0
Dhc93AB	0	0	0	0	0	0	0	0	0	0	0	0	0	0	0	0	0	0	0	0	0	0	0	0	0	0	0	0	0	0	0	0	0	0	0	0	0	0	0	0	0	0	0	0	0	0	0	0	0
CG7079	0	0	0	0	0	0	0	0	0	0	0	0	0	0	0	0	0	0	0	0	0	0	0	0	0	0	0	0	0	0	0	0	0	0	0	0	0	0	0	0	0	0	0	0	0	0	0	0	0
CG17279	0	0	0	0	0	0	0	0	0	0	0	0	0	0	0	0	0	0	0	0	0	0	0	0	0	0	0	0	0	0	0	0	0	0	0	0	0	0	0	0	0	0	0	0	0	0	0	0	0
Mvl	0	0	0	1	1	0	0	0	0	4	0	0	0	2	0	0	0	0	0	0	0	1	1	0	2	0	1	1	0	0	0	0	0	0	0	0	0	2	0	0	0	1	0	0	0	0	0	1	1
Cortactin	0	0	0	0	1	0	0	0	1	2	1	0	1	0	0	2	0	1	0	0	0	0	0	1	0	2	1	0	1	0	1	1	1	0	1	0	0	1	1	0	0	0	0	0	0	0	1	0	0
AnxB9	0	0	7	2	2	0	0	0	0	1	2	0	0	6	0	0	1	1	0	0	0	1	1	0	0	4	1	0	1	0	0	0	0	0	12	0	0	0	7	0	1	1	0	0	0	0	1	0	1
r-l	0	0	0	0	0	0	0	0	0	0	0	0	0	0	0	0	2	0	1	0	0	0	0	1	0	1	0	1	0	0	0	0	0	0	0	0	0	0	2	0	0	0	0	0	0	0	0	2	0
HHEX	0	0	0	0	0	0	0	0	0	0	0	0	0	0	0	0	0	0	0	0	0	0	0	0	0	0	0	0	0	0	0	0	0	0	0	0	0	0	0	0	0	0	0	0	0	0	0	0	0
RhoGAP93B	0	0	0	1	0	0	0	0	0	1	0	0	0	0	1	2	0	1	2	0	0	0	0	0	0	2	0	0	0	0	0	0	0	0	3	0	0	0	1	0	0	0	0	0	0	0	0	3	0
CR44178	0	0	0	0	0	0	0	0	0	0	0	0	0	0	0	0	0	0	0	0	0	0	0	0	0	0	0	0	0	0	0	0	0	0	0	0	0	0	0	0	0	0	0	0	0	0	0	0	0
CG7044	0	1	0	0	0	0	0	3	0	1	0	0	0	0	0	1	0	0	0	0	0	0	0	0	0	0	0	0	0	0	0	0	0	0	1	0	0	0	4	0	0	0	0	0	0	0	0	0	0
CG5745	0	1	0	1	0	0	0	0	0	1	0	0	0	0	1	0	0	0	0	1	0	0	0	0	0	0	0	0	0	1	0	0	2	0	1	1	0	0	0	0	0	0	0	0	0	0	0	0	0
Sec15	0	0	0	1	0	0	0	0	0	0	0	0	0	0	0	0	1	0	0	0	0	0	0	0	0	0	0	0	0	0	0	0	0	1	0	0	0	0	0	0	0	0	0	0	0	0	0	0	0
rtet	0	0	1	1	0	0	0	0	2	1	0	0	0	1	0	2	0	0	0	0	0	0	0	0	0	0	0	2	0	0	0	0	2	0	0	0	0	0	0	1	0	1	0	1	0	0	1	1	0
Rab11	3	8	2	6	10	2	1	9	5	6	10	0	3	5	2	4	2	1	4	0	0	2	0	1	1	6	13	5	3	1	1	0	23	2	2	3	0	3	6	6	0	5	0	8	3	1	0	6	3
ppan	0	0	0	0	0	0	0	1	0	1	0	0	0	0	0	2	0	1	0	0	0	0	0	0	0	0	0	0	1	0	0	0	0	0	0	0	0	0	4	1	0	0	0	0	0	0	0	0	1
Bdbt	0	0	0	0	1	0	0	0	0	1	1	0	0	1	1	1	0	0	0	0	0	1	0	0	0	0	1	1	0	0	0	0	0	0	0	0	0	0	0	0	0	0	0	2	0	0	0	0	0
slmb	0	0	0	3	0	0	0	0	1	1	0	0	0	1	1	1	1	0	2	0	0	0	1	0	0	0	0	1	0	0	0	0	2	0	3	0	0	0	6	1	0	0	0	0	0	0	0	0	1
CG5793	0	5	0	0	1	0	2	1	1	0	0	0	0	1	0	0	0	0	0	0	0	0	0	0	0	2	4	2	0	0	0	0	0	0	0	0	0	0	0	1	0	4	0	1	1	0	0	0	0
Ice2	0	0	0	0	0	0	0	0	0	0	0	0	0	0	0	0	0	0	0	0	0	0	0	0	0	0	1	0	0	0	0	0	0	0	0	0	0	0	0	0	0	0	0	0	0	0	0	0	0
CG7009	0	0	0	1	0	0	0	0	1	0	0	0	1	0	1	2	0	0	0	0	0	0	0	0	0	0	0	1	0	0	0	0	0	0	0	0	0	1	0	0	0	1	0	0	0	0	0	0	0
Usp8	0	1	0	0	0	0	0	0	0	0	0	0	0	0	0	0	0	0	2	0	0	0	0	0	0	1	0	0	0	0	0	0	0	0	0	0	0	0	0	0	0	1	0	0	0	0	0	0	0
meigo	0	1	0	0	1	0	0	3	0	0	1	0	0	0	0	0	0	0	3	0	0	2	0	0	0	0	0	0	0	0	0	0	0	0	0	0	0	0	1	0	0	0	0	0	0	0	1	0	0
SNF4Agamma	1	12	2	4	1	0	0	4	2	4	1	0	0	1	3	9	2	0	4	0	0	0	0	1	1	10	7	1	1	0	0	0	3	0	15	1	0	1	9	4	0	1	1	5	0	0	0	1	0
cDIP	0	0	0	0	0	0	0	0	0	0	0	0	0	0	0	0	0	0	0	0	0	0	0	0	0	0	0	0	0	0	0	0	0	0	0	0	0	0	0	0	0	0	0	0	0	0	0	0	0
CG5810	0	0	0	0	0	0	0	0	0	0	0	0	0	0	0	0	0	0	1	0	0	0	0	0	0	0	0	0	0	0	0	0	0	0	0	0	0	0	0	0	0	0	0	0	0	0	0	0	0
Snmp1	0	0	0	0	0	0	0	0	0	0	0	0	0	0	0	0	0	0	0	0	0	0	0	0	0	0	0	0	0	0	0	0	0	0	0	0	0	0	0	0	0	0	0	1	0	0	0	0	0
CG5862	0	3	0	1	3	0	0	3	0	5	4	0	5	0	2	1	1	1	0	0	0	4	0	0	1	0	7	2	1	0	0	0	5	0	0	0	0	0	1	3	0	6	0	4	0	1	0	0	0
CR43975	0	0	0	0	0	0	0	0	0	0	0	0	0	0	0	0	0	0	0	0	0	0	0	0	0	0	0	0	0	0	0	0	0	0	0	0	0	0	0	0	0	0	0	0	0	0	0	0	0
Smyd5	0	0	0	0	0	0	0	0	0	1	0	0	0	0	0	1	0	0	1	0	0	0	0	0	0	0	0	0	0	0	0	0	0	0	0	0	0	0	1	0	0	0	0	1	0	0	0	0	0
Oga	0	0	0	0	0	0	0	0	0	0	0	0	0	0	0	1	0	0	0	0	0	0	0	0	0	1	0	0	0	0	0	0	0	0	0	0	0	0	0	0	0	0	0	0	0	0	0	0	0
CG3337	1	0	0	1	3	0	0	2	1	0	0	0	0	0	0	0	0	0	0	0	0	1	0	0	0	0	0	1	0	0	0	0	1	0	0	0	0	0	0	0	0	3	0	2	1	0	0	0	0
Nelf-A	0	0	0	1	0	0	0	0	0	0	0	0	1	0	0	2	0	1	2	0	0	0	0	0	0	0	0	0	0	0	0	0	0	0	1	0	0	0	1	0	0	0	0	0	0	0	0	0	0
CG5892	0	0	0	0	0	0	0	0	0	0	0	0	0	0	0	0	0	0	0	0	0	0	0	0	0	0	0	0	0	0	0	0	0	0	0	0	0	0	0	0	0	0	0	0	0	0	0	0	0
ETHR	0	0	0	0	0	0	0	0	0	0	0	0	0	0	0	0	1	0	0	0	0	0	0	0	0	0	0	0	0	0	0	0	0	0	0	0	0	0	0	0	0	0	0	0	0	0	0	0	0
Rab1	2	9	5	7	8	0	2	10	5	8	16	0	4	15	3	6	6	0	2	1	0	2	1	2	1	5	9	5	2	1	0	1	10	1	9	4	0	2	6	12	0	10	0	8	2	0	0	4	3
CR45798	0	0	0	0	0	0	0	0	0	0	0	0	0	0	0	0	0	0	0	0	0	0	0	0	0	0	0	0	0	0	0	0	0	0	0	0	0	0	1	0	0	0	0	0	0	0	0	0	0
AP-2sigma	0	1	1	2	2	0	1	0	0	0	0	0	0	2	0	1	1	1	0	0	0	1	0	0	0	0	2	1	0	1	0	0	4	1	1	1	0	0	0	1	0	0	0	1	0	2	0	1	1
CG5919	0	0	1	1	0	0	0	0	0	0	1	0	0	1	0	0	0	0	1	0	0	0	0	0	0	2	0	0	0	0	0	0	1	0	1	0	0	0	1	0	0	0	0	0	0	0	0	0	0
CG3308	0	5	0	1	1	0	0	0	0	1	1	0	0	0	0	0	0	0	0	0	0	0	0	0	0	0	1	0	0	0	0	0	0	0	3	0	0	0	0	0	0	0	0	0	0	1	0	0	0
CG3301	1	3	0	0	0	0	0	1	1	0	1	0	0	0	0	1	0	0	0	0	0	0	0	0	0	0	0	1	2	0	0	0	0	0	0	0	0	0	2	1	0	1	0	0	0	0	0	0	0
SIFaR	0	1	2	0	0	0	0	0	0	0	0	0	0	0	0	0	0	0	0	0	0	0	0	0	0	1	0	0	0	0	0	0	0	0	0	0	0	0	0	0	0	0	0	1	0	0	0	0	0
Hsromega	7	56	33	118	11	0	5	22	8	48	35	0	6	13	13	67	15	4	45	0	1	9	2	9	6	62	58	18	5	1	8	0	11	5	100	12	2	6	197	17	4	12	1	23	0	1	1	102	18
CG16791	0	2	5	12	0	0	0	0	0	1	0	0	0	0	0	4	0	2	2	0	0	0	0	0	0	4	0	1	0	0	0	0	0	0	2	0	0	0	8	0	1	0	0	1	0	0	0	10	1
mod(mdg4)	0	0	2	0	0	0	0	0	0	0	0	0	0	0	0	0	1	0	0	0	0	0	0	0	0	1	0	0	0	0	0	0	1	0	1	0	0	0	1	0	0	1	0	1	1	0	1	0	0
pre-mod(mdg4)-I	0	0	0	0	0	0	0	0	0	0	0	0	0	0	0	0	0	0	0	0	0	0	0	0	0	0	0	0	0	0	0	0	0	0	0	0	0	0	0	0	0	0	0	0	0	0	0	0	0
pre-mod(mdg4)-AB	0	0	0	0	0	0	0	0	0	0	0	0	0	0	0	0	0	0	0	0	0	0	0	0	0	0	0	0	0	0	0	0	0	0	0	0	0	0	0	0	0	0	0	0	0	0	0	0	0
tin	0	0	0	0	0	0	0	0	0	0	0	0	0	0	0	0	0	0	0	0	0	0	0	0	0	0	0	0	0	0	0	0	0	0	0	0	0	0	0	0	0	0	0	0	0	0	0	0	0
Fancm	0	0	0	0	0	0	0	0	0	1	1	2	0	0	0	0	0	0	0	0	0	0	0	0	0	2	0	0	0	0	0	0	1	0	0	1	0	0	0	0	0	0	0	0	0	0	0	0	0
CG7956	0	0	1	3	0	0	0	0	0	0	0	0	0	0	0	0	0	0	0	0	0	0	0	0	0	2	1	1	0	0	0	0	0	0	0	0	0	0	0	0	0	0	0	0	0	0	0	0	0
slou	0	0	0	0	0	0	0	0	0	0	0	0	0	0	0	0	0	0	0	0	0	0	0	0	0	0	0	0	0	0	0	0	0	0	0	0	0	0	0	0	0	0	0	0	0	0	0	0	0
InR	0	1	17	9	0	1	0	2	0	1	0	0	0	1	0	19	0	5	23	0	0	0	1	0	0	19	0	2	0	0	0	0	0	1	14	2	0	0	69	3	0	1	0	2	0	0	0	5	2
CR43653	0	0	0	0	0	0	0	0	0	0	0	0	0	0	0	0	0	0	0	0	0	0	0	0	0	0	0	0	0	0	0	0	0	0	0	0	0	0	0	0	0	0	0	0	0	0	0	0	0
CR44034	0	0	0	0	0	0	0	0	0	0	0	0	0	0	0	0	0	0	0	0	0	0	0	0	0	0	0	0	0	0	0	0	0	0	0	0	0	0	0	0	0	0	0	0	0	0	0	0	0
E2f1	0	1	3	5	1	0	0	3	1	0	1	0	0	0	0	2	1	3	3	0	0	1	0	0	0	7	2	2	0	0	0	0	4	0	6	0	0	2	14	1	0	1	0	1	1	0	0	2	1
CR46055	0	0	0	0	0	0	0	0	0	0	0	0	0	0	0	0	0	0	0	0	0	0	0	0	0	0	0	0	0	0	0	0	0	0	0	0	0	0	0	0	0	0	0	0	0	0	0	0	0
CR46056	0	0	0	0	0	0	0	0	0	0	0	0	0	0	0	0	0	0	0	0	0	0	0	0	0	0	0	0	0	0	0	0	0	0	0	0	0	0	0	0	0	0	0	0	0	0	0	0	0
Archease	0	4	0	0	0	0	1	1	1	0	3	0	0	2	0	2	0	0	3	0	0	2	0	0	0	0	0	1	0	0	0	0	1	0	1	0	0	2	0	0	0	1	0	3	0	0	0	0	2
CG15497	0	0	0	0	0	0	0	0	0	0	0	0	0	0	0	0	1	0	0	0	0	0	0	0	0	0	0	0	0	0	0	0	0	0	0	0	0	0	0	0	0	0	0	0	0	0	0	0	0
DNApol-alpha180	0	0	0	0	0	0	0	0	0	0	0	0	0	0	0	0	0	0	0	0	0	0	0	0	0	0	0	0	0	0	0	0	1	0	0	0	0	0	0	0	0	0	0	0	0	0	0	0	1
CG31176	0	0	0	0	0	0	0	0	0	0	0	0	0	0	0	0	0	0	0	0	0	0	0	0	0	0	0	0	0	0	0	0	0	0	0	0	0	0	0	0	0	0	0	0	0	0	0	0	0
CG34034	0	0	0	0	0	0	0	0	0	0	0	0	0	0	0	0	0	0	0	0	0	0	0	0	0	0	0	0	0	0	0	0	0	0	0	0	0	0	0	0	0	0	0	0	0	0	0	0	0
CG5849	0	0	0	4	0	0	0	0	0	1	0	0	0	0	0	3	0	0	3	0	0	0	0	0	0	0	0	0	0	0	0	0	0	0	1	0	0	0	2	0	0	1	0	0	0	0	0	0	0
CG31343	13	2	0	1	39	0	13	17	13	2	4	0	9	35	3	1	0	0	2	0	3	2	3	21	13	1	5	20	18	3	1	0	5	1	2	0	1	0	0	8	0	7	0	10	0	0	1	1	10
CG31233	1	15	0	1	25	0	0	5	20	7	7	0	1	6	7	0	0	0	1	2	0	20	0	3	0	1	11	16	1	4	0	1	8	1	1	4	0	4	1	5	0	6	0	13	1	2	0	0	2
CG31198	7	22	0	1	82	1	3	21	86	12	22	3	9	52	11	1	3	5	0	0	0	9	1	7	7	1	19	120	7	12	1	2	8	1	2	11	1	2	0	17	1	37	1	40	0	4	3	1	11
CG42335	1	1	0	0	6	0	0	0	1	3	0	0	0	0	2	0	1	0	0	0	0	0	0	0	2	0	3	0	0	1	0	0	1	0	0	0	0	0	0	0	0	1	0	1	0	0	0	0	0
Burs	0	1	0	0	0	0	0	0	0	0	0	0	0	0	0	0	0	0	0	0	0	0	0	0	0	0	0	0	0	0	0	0	0	0	0	0	0	0	0	0	0	0	0	0	0	0	0	0	0
GABA-B-R2	0	0	0	0	0	0	0	0	0	0	0	0	0	0	0	0	0	0	0	0	0	0	0	0	0	0	0	0	0	0	0	0	0	0	0	0	0	0	0	0	0	0	0	0	0	0	0	0	0
RpI12	0	2	0	0	0	0	0	0	1	1	3	0	0	0	0	0	1	0	0	0	0	0	0	0	0	1	1	1	0	0	0	0	1	0	0	0	0	0	2	0	0	0	0	1	0	0	0	0	0
tsl	0	0	0	0	0	0	0	0	0	0	0	0	0	0	0	0	0	0	0	0	0	0	0	0	0	0	0	0	0	0	0	0	0	0	0	0	0	0	0	0	0	0	0	0	0	0	0	0	0
CASK	0	0	1	0	0	0	0	0	0	0	2	0	0	1	0	4	0	1	2	0	0	0	0	0	0	1	0	0	0	0	0	0	0	0	1	0	0	0	0	0	0	2	0	1	0	0	0	0	0
CR45632	0	0	0	0	0	0	0	0	0	0	0	0	0	0	0	0	0	0	0	0	0	0	0	0	0	0	0	0	0	0	0	0	0	0	0	0	0	0	0	0	0	0	0	0	0	0	0	0	0
Gr93a	0	0	0	0	0	0	0	0	0	0	0	0	0	0	0	0	0	0	0	0	0	0	0	0	0	0	0	0	0	0	0	0	0	0	0	0	0	0	0	0	0	0	0	0	0	0	0	0	0
glec	0	0	6	2	1	0	0	0	0	1	0	1	0	1	0	4	1	0	13	0	0	0	0	0	0	14	2	0	0	0	1	0	1	0	5	1	0	0	2	0	0	0	0	1	0	0	0	14	0
lsn	0	0	0	0	2	0	0	1	0	0	1	0	0	0	0	0	0	0	0	0	0	0	0	0	0	0	1	1	0	0	0	0	2	0	3	0	0	0	2	0	0	1	0	0	0	0	0	0	0
CG6569	0	0	0	0	0	0	0	0	0	0	0	0	0	0	0	0	0	0	0	0	0	0	0	0	0	0	0	0	0	0	0	0	0	0	0	0	0	0	0	0	0	0	0	0	0	0	0	0	0
Cby	0	0	0	0	0	0	0	0	0	0	0	0	0	0	0	0	0	0	0	0	0	0	0	0	0	0	0	0	0	0	0	0	0	0	0	0	0	0	0	0	0	0	0	0	0	0	0	0	0
CG31174	0	0	0	0	0	0	0	0	0	0	0	0	0	0	0	0	0	0	0	0	0	0	0	0	0	0	0	0	0	0	0	0	0	0	0	0	0	0	1	0	0	0	0	0	0	0	0	0	0
CG31431	0	0	0	5	0	0	0	0	3	0	1	0	0	0	0	0	0	0	1	0	1	0	0	0	0	0	1	1	0	0	1	0	0	1	0	0	0	1	0	1	0	0	0	0	0	0	0	0	0
CG31178	0	0	0	0	0	0	0	0	0	0	0	0	0	0	0	0	0	0	0	0	0	0	0	0	0	0	0	0	0	0	0	0	0	0	0	0	0	0	0	0	0	0	0	0	0	0	0	0	0
CG6656	0	0	1	0	0	0	0	0	0	0	0	0	0	0	0	0	0	0	0	0	0	0	0	0	0	0	0	0	0	0	0	0	0	0	0	0	0	0	0	0	0	0	0	0	0	0	0	0	0
CG34148	0	2	0	0	0	0	0	0	0	0	1	0	0	0	0	0	0	0	0	0	0	0	0	0	0	0	1	0	0	0	0	0	0	0	0	0	0	0	1	0	0	1	0	1	0	0	0	0	0
P5CDh2	0	0	0	0	0	0	0	0	0	0	0	0	0	0	0	0	0	0	0	0	0	0	0	0	0	0	0	0	0	0	0	0	0	0	0	0	0	0	0	0	0	0	0	0	0	0	0	0	0
CG31465	0	0	0	0	0	0	0	0	0	0	0	0	0	0	0	0	0	0	0	0	0	0	0	0	0	0	0	0	0	0	0	0	0	0	0	0	0	0	0	0	0	0	0	0	0	0	0	0	0
fit	0	0	0	0	0	0	0	0	0	0	0	0	0	0	0	0	0	0	0	0	0	0	0	0	0	0	0	0	0	0	0	0	0	0	0	0	0	0	0	0	0	0	0	0	0	0	0	0	0
dnd	1	3	0	1	3	0	0	0	2	2	1	0	0	1	2	0	1	0	0	0	0	0	1	0	2	0	0	2	1	0	0	0	5	0	0	0	0	0	0	1	0	2	0	1	0	1	0	1	0
CG6678	0	0	0	0	0	0	0	0	0	0	0	0	0	0	0	0	0	0	0	0	0	0	0	0	0	0	0	0	0	0	0	0	0	0	0	0	0	0	0	0	0	0	0	0	0	0	0	0	0
CG43844	0	0	0	0	0	0	0	0	0	0	0	0	0	0	0	0	0	0	0	0	0	0	0	0	0	0	0	0	0	0	0	0	0	0	0	0	0	0	0	0	0	0	0	0	0	0	0	0	0
Eip93F	2	15	11	29	0	2	1	1	0	6	11	0	1	2	1	40	0	5	42	0	0	1	0	0	0	40	11	3	1	0	4	1	5	0	24	2	0	3	55	1	1	2	0	3	0	0	0	14	3
CG6332	0	0	0	0	0	0	0	0	0	0	0	0	0	0	0	1	0	0	0	0	0	0	0	0	0	0	0	0	0	0	0	0	0	0	0	0	0	0	0	0	0	0	0	0	0	0	0	0	0
Idh3b	4	2	2	0	2	0	1	2	0	0	1	0	3	0	1	2	1	2	1	0	0	2	0	1	0	1	3	1	1	0	0	0	5	0	1	0	1	0	2	0	0	4	0	3	1	0	0	0	1
Mitofilin	1	4	0	1	2	0	1	2	2	2	2	0	0	3	3	2	0	0	1	0	0	1	0	1	1	1	3	0	1	0	0	1	3	0	1	0	0	0	2	3	0	0	0	3	0	0	0	0	0
mRpL35	0	3	0	2	4	0	0	1	1	2	2	0	0	0	1	1	0	0	0	0	0	2	0	0	0	0	3	1	0	0	0	1	6	0	0	1	0	0	1	1	0	3	0	0	0	0	0	0	0
CG6028	3	17	0	0	6	0	3	12	3	10	21	0	2	8	7	3	0	0	0	1	0	4	0	1	0	1	27	8	5	1	1	1	29	0	2	5	0	2	0	11	0	15	0	26	0	2	0	0	2
Cchl	0	3	2	0	1	0	0	0	0	1	1	0	1	1	0	2	0	0	0	0	0	2	0	1	1	0	2	4	1	0	0	0	3	1	2	0	0	0	1	5	0	1	0	4	2	0	0	0	0
ND-42	3	9	1	2	6	0	0	6	2	8	9	0	0	6	2	4	0	0	0	0	0	3	0	4	3	1	7	6	1	1	0	0	8	1	2	0	0	1	0	2	0	5	0	8	2	1	0	0	1
CG13409	0	0	0	0	0	0	0	0	0	0	0	0	0	0	0	0	0	0	0	0	0	0	0	0	0	0	0	0	0	0	0	0	0	0	0	0	0	0	0	0	0	0	0	0	0	0	0	0	0
pit	0	0	2	0	0	1	0	0	0	1	0	0	0	0	0	3	0	0	0	0	0	0	0	1	0	3	0	0	0	0	0	0	1	0	1	1	0	0	3	0	0	0	0	2	0	0	0	0	0
Fadd	0	1	0	0	0	0	0	1	0	1	0	0	0	1	0	1	0	0	0	0	0	0	0	0	0	0	0	0	0	0	0	0	0	0	0	0	0	0	0	0	0	0	0	0	0	0	0	0	0
how	0	0	0	0	0	0	0	0	0	0	0	0	0	0	0	5	0	0	3	0	0	0	0	0	0	0	0	0	0	0	0	0	0	0	5	0	0	0	0	0	0	0	0	0	0	0	0	0	0
CG5791	0	0	0	0	0	0	0	0	0	0	0	0	0	0	0	0	0	0	0	0	0	0	0	0	0	0	0	0	0	0	0	0	0	0	0	0	0	0	0	0	0	0	0	0	0	0	0	0	0
CG42390	0	0	0	0	0	0	0	0	0	0	0	0	0	0	0	0	0	0	0	0	0	0	0	0	0	0	0	0	0	0	0	0	0	0	0	0	0	0	0	0	0	0	0	0	0	0	0	0	0
SKIP	0	0	2	6	0	0	0	0	0	0	1	0	0	0	0	0	0	0	1	0	0	0	0	0	0	1	0	0	0	0	2	0	0	0	2	0	0	0	2	0	0	0	0	0	0	0	0	1	0
Gld2	0	0	0	2	0	0	0	1	0	0	0	0	0	0	0	0	0	0	0	0	0	0	0	0	0	0	0	0	0	0	0	0	0	0	0	0	0	0	0	0	0	0	0	0	0	0	0	0	0
CG7084	0	0	0	3	0	0	0	0	0	0	0	0	0	0	0	0	0	0	0	0	0	0	0	1	0	0	0	0	0	0	0	0	0	1	0	1	0	0	0	0	0	1	0	0	2	0	0	1	3
CG5391	0	0	0	0	0	0	0	0	0	0	0	0	0	0	0	0	0	0	0	0	0	0	0	0	0	0	0	0	0	0	0	0	0	0	0	0	0	0	0	0	0	0	0	0	0	0	0	0	0
Sar1	2	11	1	5	4	2	1	12	6	9	17	0	4	7	1	4	2	2	1	0	0	6	0	4	4	5	7	7	2	0	0	0	17	2	3	2	0	7	3	4	1	11	0	11	0	0	2	2	2
PSR	0	0	2	0	0	0	0	3	1	1	3	0	0	0	1	1	1	0	0	0	0	0	0	0	0	1	0	0	0	0	0	0	1	0	0	1	0	0	2	0	0	2	0	1	0	0	0	0	0
CG5382	0	2	1	0	1	0	0	2	0	1	0	0	0	1	0	0	0	0	1	0	0	2	0	0	0	0	0	2	0	0	0	0	1	0	0	0	0	0	0	1	0	2	0	2	0	0	0	0	0
CG5380	0	0	0	0	0	0	0	0	0	0	0	0	1	0	0	0	0	0	1	0	0	0	0	0	0	2	0	1	0	0	0	0	0	0	0	0	0	0	0	0	0	1	0	0	0	0	0	0	0
PyK	1	7	0	0	4	0	2	9	2	8	4	0	2	0	4	8	1	1	2	0	0	1	0	2	0	2	3	1	1	1	0	0	6	2	3	1	1	0	10	5	1	1	0	5	4	1	0	0	3
CG7069	0	0	0	0	0	0	0	0	0	0	0	0	0	0	0	0	0	0	0	0	0	0	0	0	0	0	0	0	0	0	0	0	0	0	1	0	0	0	0	0	0	0	0	0	0	0	0	0	0
CG18596	0	0	0	0	0	0	0	0	0	0	0	0	0	0	0	1	0	0	0	0	0	0	0	0	0	0	0	0	0	0	0	0	0	0	0	0	0	0	0	0	0	0	0	0	0	0	0	0	0
CG34149	0	0	0	0	0	0	0	0	0	0	0	0	0	0	0	0	0	0	0	0	0	0	0	0	0	0	0	0	0	0	0	0	0	0	0	0	0	0	0	0	0	0	0	1	0	0	0	0	0
CG43342	0	0	0	0	0	0	0	0	1	0	0	0	0	0	0	1	0	0	0	0	0	0	0	0	0	0	0	0	0	0	0	0	0	0	0	0	0	0	0	0	0	0	0	0	0	0	0	0	0
CG43343	0	0	0	0	0	0	0	0	0	0	0	0	0	0	0	0	0	0	0	0	0	0	0	0	0	0	0	0	0	0	0	0	0	0	0	0	0	0	1	0	0	0	0	0	0	0	0	0	0
CG5379	0	0	0	0	0	0	0	0	0	0	0	0	0	0	0	0	0	0	0	0	0	0	0	0	0	0	0	0	0	0	0	0	0	0	0	0	0	0	0	0	0	0	0	0	0	0	0	0	0
CG7059	0	0	0	0	0	0	0	0	0	0	0	0	0	0	0	0	0	0	0	0	0	0	0	0	0	0	0	0	0	0	0	0	0	0	0	0	0	0	0	0	0	0	0	0	0	0	0	0	0
CG13850	0	0	0	0	0	0	1	1	1	0	0	0	0	0	1	0	0	0	0	0	0	0	0	0	0	0	0	0	0	0	0	0	0	0	2	0	0	0	0	0	0	0	0	3	0	0	0	0	0
lqfR	0	3	0	1	3	0	0	3	0	1	1	0	0	1	0	1	0	0	0	0	0	1	0	1	0	1	2	0	0	0	0	0	2	0	1	0	0	1	3	0	0	0	0	0	1	0	0	2	0
Nop56	2	3	0	0	1	0	0	0	2	1	2	0	0	1	0	7	0	1	3	0	0	0	1	1	0	8	3	2	1	2	0	0	8	0	3	1	0	0	9	0	0	3	0	2	0	0	0	0	0
mats	0	1	0	0	1	1	0	1	2	1	1	0	0	0	1	0	0	0	0	0	0	0	0	0	0	0	0	0	1	0	0	0	2	0	2	0	0	1	1	0	0	0	0	1	0	1	0	1	1
pinta	0	0	0	3	1	0	1	0	1	0	0	0	0	0	0	0	2	0	1	0	0	0	0	0	0	2	0	2	0	1	0	0	0	0	0	0	0	0	0	0	0	0	0	0	0	0	0	0	0
CG12499	0	0	1	0	0	0	0	0	0	1	0	0	0	0	0	3	0	1	0	0	0	0	0	0	0	0	0	0	0	0	0	0	0	0	0	0	0	0	1	0	0	2	0	1	0	0	0	0	0
CG34288	9	23	0	3	20	0	2	9	10	16	15	1	7	12	18	0	5	1	0	2	0	17	0	14	1	1	16	17	7	2	0	1	19	4	1	2	0	5	2	16	0	16	1	25	9	0	0	0	4
CG34376	0	1	2	1	0	0	0	1	0	0	1	0	0	0	0	2	0	0	0	0	0	1	0	1	0	4	2	1	0	0	0	0	0	0	2	0	0	0	1	0	0	0	0	1	0	0	0	1	0
Rpn7	0	0	1	1	2	0	0	0	0	0	3	0	0	3	0	0	0	0	0	0	0	1	0	0	0	0	2	0	1	0	0	0	2	1	1	0	0	0	0	1	0	3	0	1	1	0	0	0	1
AP-2mu	0	0	0	2	0	0	0	0	1	0	0	0	1	1	0	0	0	0	0	0	0	0	0	0	0	0	0	0	0	0	0	0	0	0	0	0	0	0	1	0	0	0	0	0	0	0	0	0	0
CG7054	5	4	0	0	3	0	6	4	1	7	6	0	1	1	2	2	0	0	1	0	0	3	0	3	0	0	11	2	0	0	0	0	3	1	0	1	0	3	0	4	0	5	0	4	0	0	0	0	1
Pebp1	88	579	3	8	1263	3	80	366	69	381	514	4	94	276	446	1	11	23	1	4	2	979	2	104	2	0	526	68	99	0	4	9	1101	3	0	9	0	300	1	336	2	1064	2	1350	0	5	0	1	5
CG5377	1	2	0	0	3	0	1	2	0	1	2	0	1	2	1	0	0	0	0	0	0	6	0	0	0	0	0	0	0	0	0	0	3	0	0	0	0	2	0	0	0	1	0	5	0	0	0	0	0
Nrx-1	0	0	0	6	2	0	0	0	0	0	0	0	0	0	1	0	2	0	0	0	0	0	0	0	0	0	0	0	0	0	1	0	0	0	0	0	0	0	0	0	0	1	0	1	0	0	0	6	0
Pfdn5	1	6	1	0	9	0	1	2	3	3	5	0	2	5	0	0	0	0	0	0	0	3	0	0	6	2	3	4	2	1	0	0	4	1	0	0	0	1	1	2	1	4	0	4	1	1	0	0	2
CG5376	0	1	0	0	0	0	0	0	0	0	0	0	0	0	0	0	0	0	0	0	0	0	0	0	0	0	0	0	0	0	0	0	0	0	0	0	0	0	0	0	0	0	0	0	0	0	0	0	0
CCT1	0	2	1	0	1	1	0	1	1	5	3	0	0	3	1	3	1	0	3	0	0	0	0	1	0	2	3	2	1	0	1	0	4	2	1	0	0	1	7	0	1	5	0	3	1	0	0	1	1
Octbeta1R	0	0	0	0	0	0	0	0	0	0	0	0	0	0	0	0	0	0	0	0	0	0	0	0	0	0	0	0	0	0	0	0	0	0	0	0	0	0	0	0	0	0	0	0	0	0	0	0	0
CG5346	2	2	1	0	4	0	1	0	0	1	0	0	2	0	1	0	0	0	1	0	0	3	0	1	1	0	0	1	0	0	0	0	0	0	0	0	0	0	2	1	0	1	0	5	0	0	0	2	1
CG33099	0	0	0	0	0	0	0	0	0	0	0	0	0	0	0	0	0	0	0	0	0	0	0	1	0	0	0	0	0	0	0	0	1	0	0	0	0	1	0	0	0	0	0	1	0	0	0	0	0
CG5326	0	0	0	0	0	0	0	0	0	0	0	0	0	0	0	0	0	0	0	0	0	0	0	0	0	0	0	0	0	0	0	0	0	0	0	0	0	0	0	0	0	0	0	0	0	0	0	0	0
CR45647	0	0	0	0	0	0	0	0	0	0	0	0	0	0	0	0	0	0	0	0	0	0	0	0	0	0	0	0	0	0	0	0	0	0	0	0	0	0	0	0	0	0	0	0	0	0	0	0	0
AdipoR	0	4	0	3	1	0	1	1	7	1	6	0	2	1	2	1	2	0	1	1	0	0	2	1	2	2	7	3	2	1	0	0	10	0	4	2	0	0	1	0	0	1	0	2	0	0	1	0	2
bond	0	0	0	0	0	0	0	0	0	0	0	0	0	0	0	0	0	0	0	0	0	0	0	0	0	0	0	0	0	0	0	0	0	0	0	0	0	0	0	0	1	0	0	0	0	0	0	0	0
CSN6	1	2	0	0	2	0	0	0	0	0	0	0	0	1	0	0	0	1	1	0	0	0	0	0	0	0	1	0	1	0	0	0	0	0	1	1	0	0	0	0	0	0	0	1	0	0	0	0	1
Dph5	1	3	1	0	0	0	0	2	2	0	0	0	0	0	0	1	0	0	0	0	0	0	0	0	0	1	2	1	0	0	0	0	1	0	1	1	0	0	0	1	1	4	0	3	0	1	0	0	0
CG33107	0	0	0	1	0	0	0	0	0	0	1	0	0	0	0	0	0	0	0	0	0	0	0	1	0	0	0	0	0	0	0	0	0	0	0	0	0	0	1	0	0	0	0	1	0	0	0	0	0
CG6937	0	0	3	0	0	0	0	2	0	1	2	0	1	1	1	2	0	0	1	0	0	0	0	1	0	1	1	1	0	0	0	0	2	1	0	1	0	0	2	0	0	0	0	1	0	0	0	0	0
Efa6	0	0	0	4	0	0	0	0	0	0	0	0	1	0	0	2	0	1	0	0	0	0	0	0	0	0	0	0	0	0	0	0	0	0	4	0	0	0	4	0	0	0	0	0	0	0	0	3	0
CG31156	0	1	0	0	0	0	0	0	0	0	0	0	0	0	0	0	0	0	0	0	0	0	0	0	0	0	0	0	0	0	0	0	1	0	0	0	0	0	1	0	0	0	0	0	0	0	0	0	0
mRRF2	0	0	0	0	0	0	0	0	0	0	0	0	0	0	0	0	0	0	0	0	0	0	0	0	0	0	0	0	0	0	0	0	0	0	0	0	0	0	0	0	0	1	0	0	0	0	0	0	0
CG31161	0	0	0	0	0	0	0	0	0	0	0	0	0	0	0	0	0	0	0	0	0	0	0	0	0	0	0	0	0	0	0	0	0	0	0	0	0	0	0	0	0	0	0	0	0	0	0	0	0
mRpL45	1	1	1	0	4	0	1	0	3	1	1	0	1	1	0	3	0	0	3	0	0	2	0	0	0	0	3	1	0	0	0	0	3	0	1	1	0	1	2	0	0	2	0	5	1	2	0	0	0
loco	1	1	1	0	0	0	0	1	0	3	0	0	0	0	0	1	1	0	0	0	0	1	0	0	1	1	0	2	0	0	0	0	0	0	1	0	0	0	3	0	0	0	0	1	0	0	0	0	0
wake	0	0	0	0	0	0	0	0	0	0	1	0	0	0	0	11	0	0	1	1	0	1	0	0	0	3	0	0	0	0	0	0	0	0	8	0	0	0	0	0	0	0	0	2	0	0	0	0	0
Gclm	4	27	0	6	9	0	5	9	24	11	20	2	4	5	5	1	1	0	1	2	0	5	1	7	5	2	22	23	7	1	0	1	20	3	1	3	0	3	2	16	0	25	0	32	1	2	0	5	7
wfs1	0	0	0	0	0	0	0	0	0	0	0	0	0	0	0	0	0	0	0	0	0	0	0	0	0	0	0	0	0	0	0	0	0	0	0	0	0	0	0	0	0	0	0	0	0	0	0	0	0
Nup133	0	1	1	0	0	0	0	0	1	0	0	0	0	0	0	1	0	0	0	0	0	0	0	0	0	0	0	0	0	0	0	0	0	1	0	0	0	0	1	0	0	0	0	0	0	0	0	0	0
cd	0	0	0	0	0	0	0	0	0	0	0	0	0	0	0	0	0	0	0	0	0	0	0	0	0	0	0	0	0	0	0	0	0	0	0	0	0	0	0	0	0	0	0	0	0	0	0	0	0
Cyp6d4	0	0	0	0	0	0	0	0	1	0	0	0	0	1	0	3	1	1	0	0	0	0	0	0	0	0	0	0	0	1	0	0	1	0	1	0	0	0	5	1	0	1	0	0	0	0	0	0	1
CCAP	0	0	0	0	0	0	0	0	0	0	0	0	0	0	0	0	0	0	0	0	0	0	0	0	0	0	0	0	0	0	0	0	0	0	0	0	0	0	0	0	0	0	0	0	0	0	0	0	0
CG6972	0	0	0	0	0	0	0	0	0	0	0	0	0	0	0	0	0	0	0	0	0	0	0	0	0	0	0	0	0	0	0	0	0	0	0	0	0	0	0	0	0	0	0	0	0	0	0	0	0
wge	0	0	0	0	0	0	0	1	0	0	0	0	0	0	1	3	0	0	4	0	0	1	0	0	0	3	1	0	0	0	1	0	0	1	4	0	0	0	2	3	0	0	0	0	0	0	0	0	0
Irp-1A	0	0	0	0	0	0	0	0	1	1	0	0	0	1	1	0	1	1	0	0	0	0	0	0	0	0	0	0	0	0	0	0	1	0	1	0	0	1	0	2	0	0	0	1	0	0	0	0	0
CG4813	0	1	0	0	0	0	0	0	0	0	1	0	0	0	0	0	0	0	0	0	0	0	0	0	0	0	0	0	0	0	0	0	0	0	0	0	0	0	0	0	0	0	0	0	0	0	0	1	0
CG45049	0	0	1	3	0	0	0	0	0	0	2	0	0	0	0	2	0	0	5	0	0	0	0	0	0	7	1	0	0	0	0	0	0	0	5	0	0	0	0	1	0	0	0	2	0	0	0	0	1
Takl2	0	1	0	0	1	0	0	0	1	4	1	0	1	0	0	0	0	0	0	0	0	0	0	1	0	0	1	0	0	0	0	0	2	0	0	1	0	0	0	2	0	2	0	1	0	0	0	0	1
Dcr-1	0	0	0	0	0	0	0	0	0	1	0	0	0	0	0	1	0	0	0	0	0	0	0	0	0	0	0	0	0	0	0	0	1	0	0	0	0	0	0	0	0	0	0	0	0	0	0	0	0
CG6985	0	0	0	0	0	0	0	0	0	0	0	0	0	0	0	1	0	0	0	0	0	0	0	0	0	0	0	0	0	0	0	0	0	0	0	0	0	0	0	0	0	0	0	0	0	0	0	0	0
vret	0	0	0	0	0	0	0	0	0	0	0	0	0	0	0	0	0	0	0	0	0	0	0	0	0	0	0	0	0	0	0	0	0	0	1	0	0	0	0	0	0	0	0	0	0	0	0	0	0
HP1c	0	1	0	1	0	0	0	0	0	1	0	0	0	0	0	0	0	0	0	0	0	0	0	0	0	1	2	0	0	0	0	0	0	0	3	0	0	0	0	0	0	1	0	2	0	0	1	0	1
CG17141	2	0	0	0	0	0	0	1	0	1	0	0	0	0	0	0	0	0	0	0	0	0	0	0	0	0	0	1	0	0	0	0	0	0	0	0	0	0	0	0	0	1	0	0	0	0	0	0	0
rumi	0	0	0	0	0	0	0	0	0	0	0	0	0	0	0	0	0	0	0	0	0	0	0	0	0	0	0	0	0	0	0	0	0	0	0	0	0	0	0	0	1	0	0	0	0	0	0	0	0
Usp12-46	0	0	0	0	0	0	0	0	0	0	0	0	0	0	0	0	0	0	0	0	0	0	0	0	0	0	0	0	0	0	0	0	0	0	0	0	0	0	0	0	0	0	0	0	0	0	0	0	0
CG7029	0	2	0	6	0	0	0	1	0	2	1	0	0	1	0	1	0	1	1	1	0	1	0	0	0	0	1	0	0	0	0	0	2	0	0	0	0	0	1	0	0	0	0	0	0	0	0	2	1
CG4721	0	0	0	0	0	0	0	0	0	0	0	0	0	0	0	0	0	0	0	0	0	0	0	0	0	0	0	0	0	0	0	0	0	0	0	0	0	0	0	0	0	0	0	0	0	0	0	0	0
CG43093	0	0	0	0	0	0	0	0	0	0	0	0	0	0	0	0	0	0	0	0	0	0	0	0	0	0	0	0	0	0	0	0	0	0	0	0	0	0	0	0	0	0	0	0	0	0	0	0	0
CG43095	0	0	0	0	0	0	0	0	0	0	0	0	0	0	0	0	0	0	0	0	0	0	0	0	0	0	0	0	0	0	0	0	0	0	0	0	0	0	0	0	0	0	0	0	0	0	0	0	0
CR43654	0	0	0	0	0	0	0	0	0	0	0	0	0	0	0	0	0	0	0	0	0	0	0	0	0	0	0	0	0	0	0	0	0	0	0	0	0	0	0	0	0	0	0	0	0	0	0	0	0
klg	0	0	0	0	0	0	0	0	0	0	0	0	0	0	0	0	0	0	0	0	0	0	0	0	0	0	0	0	0	0	0	0	0	0	0	0	0	0	0	0	0	0	0	0	0	0	0	0	0
Nha2	0	0	0	0	0	0	0	1	0	1	0	0	0	0	1	0	0	0	0	0	0	0	0	0	0	0	0	0	0	0	0	0	1	1	0	0	0	0	0	0	0	0	0	0	0	0	0	0	0
CR43454	0	0	0	0	0	0	0	0	0	0	0	0	0	0	0	0	0	0	0	0	0	0	0	0	0	0	0	0	0	0	0	0	0	0	0	0	0	0	0	0	0	0	0	0	0	0	0	0	0
CR44225	0	0	0	0	0	0	0	0	0	0	0	0	0	0	0	0	0	0	0	0	0	0	0	0	0	0	0	0	0	0	0	0	0	0	0	0	0	0	0	0	0	0	0	0	0	0	0	0	0
CG6688	0	0	0	0	0	0	0	0	0	0	0	0	0	0	0	0	0	0	0	0	0	0	0	0	0	0	0	0	0	0	0	0	0	0	0	0	0	0	0	0	0	0	0	0	0	0	0	0	0
lmd	0	0	0	0	0	0	0	0	0	0	0	0	0	0	0	0	0	0	0	0	0	0	0	0	0	0	0	0	0	0	0	0	0	0	0	0	0	0	0	0	0	0	0	0	0	0	0	0	0
CG17121	0	0	0	0	0	0	0	0	0	0	0	0	0	0	0	0	0	0	0	0	0	0	0	0	0	0	0	0	0	0	0	0	0	0	0	0	0	0	1	0	0	0	0	0	0	0	0	0	0
p53	0	0	0	0	0	0	0	0	0	0	0	0	0	0	0	1	1	0	0	0	0	0	0	0	0	1	0	0	0	0	0	0	0	0	0	0	0	0	0	0	0	0	0	0	0	0	0	0	0
CR46089	0	0	0	0	0	0	0	0	0	0	0	0	0	0	0	0	0	0	0	0	0	0	0	0	0	0	0	0	0	0	0	0	0	0	0	0	0	0	0	0	0	0	0	0	0	0	0	0	0
CG17119	1	1	0	0	2	0	0	2	2	0	0	0	1	2	1	0	0	0	0	0	0	0	0	1	3	0	1	0	3	0	0	0	0	0	1	1	0	0	0	4	0	0	0	2	0	0	0	0	1
sav	0	2	0	0	1	0	0	0	0	0	0	0	0	0	0	0	0	0	1	0	0	0	0	0	0	2	0	0	0	0	0	0	0	2	0	0	0	0	0	0	0	0	0	0	0	0	0	0	0
Ublcp1	1	0	0	0	1	0	1	1	0	1	2	0	0	0	0	0	0	0	0	0	0	0	0	1	0	2	0	0	1	0	0	0	0	0	0	1	0	0	1	0	0	1	0	2	0	0	0	0	0
CG17111	0	0	0	0	0	0	0	0	0	0	0	0	0	0	0	0	0	0	0	0	0	0	0	0	0	0	0	0	0	0	0	0	0	0	0	0	0	0	0	0	0	0	0	0	0	0	0	0	0
Cow	0	0	0	0	0	0	0	0	0	0	0	0	0	0	0	0	0	0	0	0	0	0	0	0	0	0	0	0	0	0	0	0	0	0	0	0	0	0	0	0	0	0	0	0	0	0	0	0	0
CG17110	0	0	0	0	0	0	0	0	0	0	0	0	0	0	0	0	0	0	0	0	0	0	0	0	0	0	0	0	0	0	0	0	0	0	0	0	0	0	0	0	0	0	0	0	0	0	0	0	0
CG6726	0	0	0	0	0	0	0	0	0	0	0	0	0	0	0	0	0	0	0	0	0	0	0	0	0	0	0	0	0	0	0	0	0	0	0	0	0	0	0	0	0	0	0	0	0	0	0	0	0
CG17109	0	1	0	5	0	0	0	0	1	10	1	0	1	1	0	0	0	0	0	0	0	0	0	0	0	0	1	0	1	0	3	1	0	5	0	0	0	0	0	1	0	0	0	0	5	0	0	9	0
CG6733	0	0	0	0	0	0	0	0	0	0	0	0	0	0	0	0	0	0	0	0	0	0	0	0	0	0	0	0	0	0	0	0	0	0	0	0	0	0	0	0	0	0	0	0	0	0	0	0	0
CG6738	0	0	0	0	0	0	0	0	0	0	0	0	0	0	0	0	0	0	0	0	0	0	0	0	0	0	0	0	0	0	0	0	0	0	0	0	0	0	0	0	0	0	0	0	0	0	0	0	0
Rassf	0	0	0	0	0	0	0	0	0	0	0	0	0	0	0	0	0	0	0	0	0	0	0	0	0	1	0	0	0	0	1	0	0	0	0	0	0	0	0	0	0	0	0	0	0	0	0	0	0
CenB1A	0	0	0	1	0	0	0	0	0	1	0	0	1	0	0	0	0	1	0	0	0	0	0	1	0	0	1	0	0	0	1	0	0	0	0	0	0	0	0	0	0	0	0	1	0	0	0	0	0
CG31365	0	0	0	0	1	0	0	0	0	1	0	0	0	0	0	0	0	0	0	0	0	0	0	0	0	0	0	0	0	0	0	0	1	0	1	0	0	0	1	0	0	0	0	0	0	0	0	0	0
CG31457	0	1	0	0	0	0	0	0	0	0	0	0	0	0	0	0	0	0	0	0	0	0	0	0	0	0	0	0	0	0	0	0	0	1	0	0	0	0	0	0	0	0	0	0	0	0	0	0	0
hh	0	0	0	2	1	0	0	0	1	0	0	0	0	0	0	1	0	0	0	0	0	0	0	0	0	0	0	0	0	0	0	0	3	0	0	0	0	0	0	0	0	1	0	0	0	0	0	0	0
unk	0	0	5	8	1	1	0	0	0	0	0	0	0	0	0	1	0	1	5	0	0	0	0	0	0	11	0	0	0	0	0	0	4	0	8	0	0	0	2	0	0	0	0	0	0	0	0	2	1
VhaAC39-2	0	0	0	0	0	0	0	0	0	0	0	0	0	1	0	0	0	0	0	0	0	0	0	0	0	0	0	0	0	0	0	0	0	0	0	0	0	0	0	0	0	2	0	0	0	0	0	0	0
CG13829	0	0	0	0	0	0	0	0	0	0	0	0	0	0	0	0	0	0	0	0	0	0	0	0	0	0	0	0	0	0	0	0	0	0	0	0	0	0	0	0	0	0	0	0	0	0	0	0	0
Irk1	0	0	0	0	0	0	0	0	0	1	0	0	0	0	0	0	0	0	0	0	0	0	0	0	0	0	0	0	0	0	0	0	0	0	0	0	0	0	0	0	0	0	0	0	0	0	0	0	0
cnc	0	16	7	17	2	2	0	6	4	4	7	0	1	4	5	11	3	4	9	1	0	0	0	4	0	5	11	1	0	1	1	0	16	0	10	1	2	0	30	3	0	2	0	4	6	0	0	11	4
fzo	0	0	0	0	0	0	0	0	0	0	0	0	0	0	0	0	0	0	0	0	0	0	0	0	1	0	0	0	0	0	0	0	0	0	0	0	0	0	1	0	0	0	0	0	0	0	0	0	0
CG4467	0	0	0	0	0	0	0	0	0	1	0	0	0	0	0	0	0	0	0	0	0	0	0	0	0	0	0	0	0	0	0	0	0	0	0	0	0	0	0	0	0	0	0	0	0	0	0	0	0
Rad60	0	0	0	0	0	0	0	0	0	0	0	0	0	0	0	1	0	0	4	0	0	0	0	0	0	1	0	0	0	0	0	0	0	0	0	0	0	0	0	0	0	0	0	1	0	0	0	0	0
EloA	0	0	0	2	0	0	0	0	0	0	1	0	0	1	0	2	0	0	0	0	0	0	0	0	0	0	0	0	0	0	1	0	1	0	0	1	0	0	1	0	0	0	0	0	1	0	0	0	1
wda	0	0	0	0	0	0	0	0	0	0	0	0	0	0	0	1	0	0	0	0	0	0	0	0	0	0	0	0	0	0	0	0	0	0	2	0	0	0	0	0	0	0	0	0	0	0	0	0	0
CG13827	0	0	0	0	1	0	0	0	0	1	0	0	1	0	0	0	0	0	0	0	0	0	0	0	0	0	0	0	0	0	0	0	1	0	0	0	0	0	0	0	0	2	0	0	0	0	0	0	0
orb	0	0	0	0	0	0	0	0	0	0	0	0	0	0	0	0	0	0	0	0	0	0	0	0	0	0	0	0	0	0	0	0	0	0	0	0	0	0	0	0	0	0	0	0	0	0	0	0	0
Cdc16	0	0	0	0	1	0	0	0	0	0	1	0	0	0	1	0	0	0	0	0	0	0	0	0	0	0	0	0	0	0	0	0	0	0	0	0	0	0	1	1	0	0	0	0	0	0	0	0	0
CG6763	0	0	0	0	0	0	0	0	0	0	0	0	0	0	0	0	0	0	0	0	0	0	0	0	0	0	0	0	0	0	0	0	0	0	0	0	0	0	0	0	0	0	0	0	0	0	0	0	0
bb8	0	0	0	0	0	0	0	0	0	0	0	0	0	0	0	0	0	0	0	0	0	0	0	0	0	0	0	0	0	0	0	0	0	0	0	0	0	0	0	0	0	0	0	0	0	0	0	0	0
pnt	0	1	1	6	1	1	1	0	0	2	0	0	0	0	1	9	0	0	2	0	0	0	0	0	1	4	1	0	0	0	0	0	1	0	7	0	0	0	5	0	0	0	0	1	0	0	0	1	0
DNApol-epsilon255	0	0	0	0	0	0	0	0	0	0	0	0	0	0	0	0	0	0	0	0	0	0	0	0	0	0	0	0	0	0	0	0	0	0	0	0	0	0	0	0	0	0	0	0	0	0	0	0	0
ATPsynCF6	6	63	5	9	35	0	11	33	23	15	38	0	5	18	15	16	11	3	2	1	0	42	0	19	7	7	49	23	10	0	1	2	45	10	4	6	3	10	12	27	1	39	0	49	11	3	1	2	9
Sec13	0	3	1	1	1	0	0	5	2	5	1	0	0	2	1	2	0	0	0	0	0	3	0	0	1	1	4	4	1	0	0	0	3	0	1	0	1	1	1	0	0	3	0	2	0	0	0	0	1
RpS3	23	113	97	95	50	3	30	164	61	121	98	2	40	64	44	277	25	30	179	1	7	29	3	45	31	333	110	57	34	12	8	10	135	6	199	33	11	18	158	154	7	94	2	138	4	10	1	13	33
CR44322	0	0	0	0	0	0	0	0	0	0	0	0	0	0	0	0	0	0	0	0	0	0	0	0	0	0	0	0	0	0	0	0	0	0	0	0	0	0	0	0	0	0	0	0	0	0	0	0	0
CG42827	0	0	0	0	0	0	0	0	0	0	0	0	0	0	0	0	0	0	0	0	0	0	0	0	0	0	0	0	0	0	0	0	0	0	0	0	0	0	0	0	0	0	0	0	0	0	0	0	0
CG4393	0	0	0	1	0	0	0	0	0	0	0	0	0	0	0	0	0	0	0	0	0	1	0	0	0	0	0	0	0	0	0	0	0	0	0	0	0	0	0	0	0	0	0	1	0	0	0	1	0
Irk2	0	1	0	0	0	0	0	2	0	0	1	0	1	0	0	0	0	0	0	0	0	0	0	0	0	0	0	0	1	0	0	0	0	0	0	0	0	0	1	1	0	0	0	0	0	0	0	0	0
CG10175	0	0	0	0	0	0	0	0	0	0	0	0	0	0	0	0	0	0	0	0	0	0	0	0	0	0	0	0	0	0	0	0	0	0	0	0	0	0	0	0	0	0	0	0	0	0	0	0	0
CG10170	0	0	0	1	0	0	0	1	0	2	1	0	0	1	0	1	0	0	0	0	0	1	0	0	0	0	2	0	0	0	0	0	1	0	0	0	0	0	0	1	0	0	0	2	0	0	0	0	0
CG16732	0	1	0	0	0	0	1	1	1	0	1	0	1	0	0	0	0	0	2	0	0	1	0	0	0	1	0	0	0	0	0	0	0	1	0	0	1	0	0	0	0	0	0	1	0	0	0	0	0
CG10168	0	0	0	0	0	0	0	0	0	0	0	0	0	0	0	0	0	0	0	0	0	0	0	0	0	0	0	0	0	0	0	0	0	0	0	0	0	0	0	0	0	0	0	0	0	0	0	0	0
beat-IV	0	0	0	0	0	0	0	0	0	0	0	0	0	0	0	0	0	0	0	0	0	0	0	0	0	0	0	0	0	0	0	0	0	0	0	0	0	0	0	0	0	0	0	0	0	0	0	0	0
CG10182	0	1	0	0	0	0	0	1	0	0	0	0	0	0	0	0	0	0	0	0	0	0	0	0	0	0	0	0	0	0	0	0	0	0	0	0	0	0	0	0	0	0	0	0	0	0	0	0	0
CG33337	0	0	0	0	0	0	0	0	0	0	0	0	0	0	0	0	0	0	0	0	0	0	0	0	0	0	0	0	0	0	0	0	1	0	0	0	0	0	0	0	0	0	0	0	0	0	0	0	0
CG16723	0	2	0	0	0	0	0	0	0	0	0	0	0	1	0	0	0	0	0	0	0	0	0	0	0	0	0	0	0	0	0	0	0	0	0	0	0	0	0	0	0	1	0	2	0	0	0	0	0
CG10184	0	0	0	0	0	0	0	0	0	0	0	0	0	0	0	4	0	0	0	0	0	0	0	0	0	3	0	0	0	0	0	0	0	0	0	0	0	0	1	0	0	0	0	0	0	0	0	0	0
CG31145	0	0	0	2	0	0	0	0	0	0	1	0	1	0	0	0	1	0	0	0	0	0	0	0	0	0	0	0	0	0	0	0	0	0	0	0	0	0	0	1	0	1	0	0	0	0	0	2	0
GILT3	0	0	0	13	0	0	0	0	0	0	0	0	0	1	0	0	0	0	0	0	0	0	0	0	0	0	0	0	0	0	0	0	0	0	0	0	0	0	0	0	0	1	0	0	0	0	0	2	0
GILT2	0	0	0	10	0	0	0	0	1	1	0	0	0	0	0	0	1	0	0	0	0	0	0	0	0	0	0	0	0	0	0	0	0	0	0	0	0	0	0	0	0	0	0	0	0	0	0	2	0
eIF3d1	1	5	4	6	0	0	1	12	2	3	4	0	2	7	2	3	1	4	6	0	0	1	0	0	0	10	5	2	1	0	1	0	4	0	1	2	0	0	6	6	0	7	0	10	0	0	0	0	0
CG16710	0	0	0	0	0	0	0	0	0	0	0	0	0	0	0	0	0	0	0	0	0	0	0	0	0	0	0	0	0	0	0	0	0	0	0	0	0	0	0	0	0	0	0	0	0	0	0	0	0
CG18754	0	0	0	0	0	0	0	0	0	0	0	0	0	0	0	0	0	0	0	0	0	0	0	0	0	0	0	0	0	0	0	0	0	0	0	0	0	0	0	0	0	0	0	0	0	0	0	0	0
CG10254	0	0	0	0	0	0	0	0	0	0	0	0	0	0	0	0	0	0	0	0	0	0	0	0	0	0	0	0	0	0	0	0	0	0	2	0	0	0	3	0	0	0	0	0	0	0	0	0	0
prt	0	0	0	0	0	0	0	0	0	0	0	0	0	0	0	0	0	0	0	0	0	0	0	0	0	0	0	0	0	0	0	0	0	0	0	0	0	0	0	0	0	0	0	0	0	0	0	0	0
Gba1a	1	0	0	0	0	0	0	1	0	1	0	0	0	1	0	0	0	0	0	0	0	0	0	1	0	0	0	2	1	0	0	0	0	0	0	0	0	0	0	0	0	0	0	0	0	0	1	0	0
Gba1b	0	0	0	0	0	0	0	0	0	0	0	0	0	0	0	0	0	0	0	0	0	0	0	0	0	0	0	0	0	0	0	0	0	0	0	0	0	0	0	0	0	0	0	0	0	0	0	0	0
CG10301	0	1	0	4	0	0	0	0	0	0	0	0	0	0	0	0	6	0	0	0	0	0	0	0	0	0	1	0	0	0	0	0	0	0	0	0	0	0	0	0	0	0	0	0	0	0	1	1	0
CG10300	0	0	0	0	0	0	0	1	0	1	0	0	0	0	0	0	3	0	0	0	0	0	0	0	0	0	0	2	0	0	0	0	0	0	0	0	0	0	0	0	0	0	0	0	0	0	0	0	0
nau	0	0	0	0	0	0	0	0	0	0	0	0	0	0	0	0	0	0	0	0	0	0	0	0	0	0	0	0	0	0	0	0	0	0	0	0	0	0	0	0	0	0	0	0	0	0	0	0	0
CG10365	0	1	0	2	0	0	0	1	1	0	0	0	0	0	0	0	0	0	3	0	0	0	0	1	0	4	0	0	1	0	0	0	0	0	4	2	0	1	0	1	0	0	0	0	0	0	0	0	0
RNaseMRP:RNA	1	5	7	3	2	0	2	2	0	0	3	0	0	0	3	9	0	0	5	0	0	0	1	1	1	20	2	2	0	0	0	0	1	1	4	1	0	1	7	0	1	1	0	0	0	0	0	1	0
Rpn9	0	2	1	0	3	0	1	3	1	3	1	0	1	4	1	0	0	1	2	0	0	0	0	0	0	0	4	0	1	0	1	0	4	0	0	0	0	0	2	1	0	1	0	2	0	1	0	1	2
Hmgcr	0	0	1	8	0	0	0	0	0	0	1	0	0	0	1	0	2	0	1	0	0	0	0	0	0	0	0	0	0	0	0	0	0	0	0	0	0	0	2	0	0	0	0	0	0	0	0	0	0
RanBP3	0	2	0	1	0	0	0	1	0	1	1	0	0	2	0	0	0	0	1	0	0	0	0	0	0	0	0	0	0	0	0	0	1	0	0	0	0	0	0	0	0	0	0	2	0	0	0	0	0
Rpt5	0	0	0	0	2	0	0	1	0	2	2	0	0	1	0	0	0	0	0	0	0	0	0	1	0	0	3	0	0	0	0	0	2	0	3	3	0	0	1	0	0	1	0	3	0	0	0	0	1
Hrd3	0	0	0	0	0	0	0	0	0	1	0	0	1	0	0	0	0	1	0	0	0	0	0	0	0	0	1	0	0	0	0	0	0	1	1	0	0	0	0	0	0	2	1	0	0	0	0	0	1
PTPMT1	0	0	0	0	2	0	0	1	0	0	1	0	0	0	0	0	0	0	0	0	0	0	0	0	1	0	2	0	0	0	0	0	0	0	1	0	0	0	0	1	0	0	0	0	0	0	0	0	1
SdhD	4	11	1	3	7	0	0	7	7	3	7	1	0	3	1	1	1	1	1	0	0	9	0	3	2	1	10	2	4	4	0	1	4	2	1	0	0	0	3	3	0	4	1	8	1	0	0	0	3
CG10217	0	0	0	0	0	0	0	0	0	0	0	0	0	0	0	0	0	0	0	0	0	0	0	0	0	0	0	0	0	0	0	0	0	0	0	0	0	0	0	0	0	0	0	0	0	0	0	0	0
Lsd-1	1	0	0	0	0	0	0	0	0	0	0	0	0	0	0	0	0	0	0	0	0	0	0	0	0	0	0	0	1	0	0	0	0	0	0	1	0	0	0	0	0	0	0	0	0	0	0	0	0
CG10214	0	3	0	0	1	0	1	0	0	0	0	0	1	0	1	1	1	0	1	0	0	0	0	0	0	2	1	0	0	0	0	0	2	0	0	1	0	0	0	0	0	4	0	0	0	0	0	0	1
CG10375	0	0	2	1	0	0	0	0	0	0	0	0	0	0	0	1	0	1	2	0	0	0	0	0	0	1	0	0	1	0	0	0	2	0	3	0	1	0	0	1	1	0	0	0	0	0	0	0	0
tst	0	0	0	0	0	0	0	0	1	0	1	0	0	0	0	0	0	0	4	0	0	0	0	1	0	0	0	0	0	0	0	0	0	0	0	1	0	1	0	0	0	0	0	0	0	0	0	0	0
CG10208	0	2	0	0	1	0	0	0	0	1	1	0	0	1	0	0	0	0	0	0	0	0	0	0	1	0	2	1	0	0	0	0	1	0	0	0	0	0	0	0	0	1	0	0	0	0	0	0	2
Nup98-96	0	0	1	2	0	0	0	0	0	0	1	0	0	0	0	3	0	0	2	0	0	0	0	0	0	1	0	0	0	0	0	0	1	0	2	1	0	0	2	1	0	1	0	0	0	0	0	0	0
mbc	0	1	2	0	0	0	0	1	0	0	0	0	0	1	0	0	1	0	0	1	0	0	0	0	0	0	1	1	0	0	0	0	1	0	2	0	0	0	2	0	0	0	0	0	0	0	0	0	0
CG33111	0	1	1	0	1	0	0	0	0	0	0	0	1	0	0	2	0	0	0	0	0	0	0	0	0	0	0	0	0	1	0	0	0	0	0	0	0	0	0	0	0	0	0	1	0	0	0	0	0
CG34355	0	0	0	0	0	0	0	0	0	0	0	0	0	0	0	0	0	0	0	0	0	0	0	0	0	0	0	0	0	0	0	0	0	0	0	0	0	0	0	0	0	0	0	0	0	0	0	0	0
eIF4G2	1	1	6	6	0	0	0	1	0	2	0	0	0	0	1	6	0	0	7	0	0	0	0	1	0	7	1	0	0	0	2	0	0	0	3	1	1	0	5	0	0	0	0	1	0	0	0	6	0
Pli	0	1	0	1	0	0	0	1	0	1	0	0	0	0	0	0	0	0	2	0	0	0	0	1	0	0	0	0	0	0	0	0	0	0	1	0	0	0	0	1	0	0	0	0	0	0	0	0	0
TfIIA-S	0	4	0	5	0	0	1	1	1	1	0	0	2	1	1	1	1	1	2	0	0	0	0	1	1	2	3	0	2	0	0	0	5	1	1	1	0	0	0	2	0	2	0	3	1	1	0	1	2
tbrd-1	0	0	0	0	0	0	0	0	0	0	0	0	0	0	0	0	0	0	0	0	0	0	0	0	0	0	0	0	0	0	0	0	0	0	0	0	0	0	0	0	0	0	0	0	0	0	0	0	0
sba	0	0	1	0	1	0	0	2	0	1	0	0	0	0	0	13	0	0	3	0	0	0	0	0	0	6	1	0	0	0	0	0	0	0	6	0	0	0	5	0	0	0	0	0	0	0	0	0	0
Ndc1	0	1	0	0	0	0	0	0	0	0	0	0	1	0	0	0	0	0	0	0	0	0	0	0	0	0	0	0	0	0	0	0	0	0	0	0	0	1	1	0	0	0	0	0	0	0	0	0	0
CG13601	0	0	0	1	1	0	0	0	0	0	0	0	0	0	0	0	0	0	0	0	0	1	0	0	0	1	0	0	0	0	0	0	0	1	0	0	0	0	0	0	0	1	0	1	0	0	1	0	0
CG43999	0	0	0	0	0	0	0	0	0	0	0	0	0	0	0	0	0	0	0	0	0	0	0	0	0	0	0	0	0	0	0	0	0	0	0	0	0	0	0	0	0	0	0	0	0	0	0	0	0
CG31142	0	1	1	0	0	0	0	0	0	0	1	0	0	0	0	1	0	0	0	0	0	0	0	0	0	0	1	1	0	0	0	0	0	0	1	0	0	0	1	0	0	0	0	1	0	0	0	0	1
Rpt2	1	3	1	0	1	0	0	0	2	5	3	0	1	2	1	1	1	0	1	0	0	0	1	0	0	0	1	0	2	0	0	0	0	1	3	0	1	0	0	5	0	2	0	1	0	0	0	1	0
CG13599	0	0	0	0	0	0	0	0	0	0	0	0	0	0	0	0	0	0	0	0	0	0	0	0	0	0	0	0	0	0	0	0	0	0	0	0	0	0	0	0	0	0	0	0	0	0	0	0	0
RpS19b	0	0	0	0	0	0	0	0	0	0	0	0	0	0	0	0	0	0	0	0	0	0	0	0	0	0	0	0	0	0	0	0	0	0	0	0	0	0	0	0	0	0	0	0	0	0	0	0	0
CG5854	0	3	0	0	1	0	0	0	0	0	1	0	0	1	0	0	1	0	1	0	0	1	0	0	1	2	0	0	0	0	1	0	4	0	0	0	0	2	0	1	0	3	0	1	0	0	0	0	1
Gdh	0	1	0	0	1	0	1	0	3	0	1	0	1	0	0	0	1	0	1	0	0	0	0	6	6	0	0	1	3	1	0	0	1	0	0	0	2	0	0	1	0	0	0	0	0	0	0	0	3
GluProRS	0	0	0	1	1	0	0	0	0	2	2	0	1	1	0	3	0	0	4	0	0	0	0	0	0	1	0	0	0	0	0	0	0	0	0	0	0	0	5	0	0	0	0	0	0	0	0	0	1
CR46092	0	0	0	0	0	0	0	0	0	0	0	0	0	0	0	0	0	0	0	0	0	0	0	0	0	0	0	0	0	0	0	0	0	0	0	0	0	0	0	0	0	0	0	0	0	0	0	0	0
AP-1sigma	0	3	1	5	0	0	1	1	1	2	1	0	1	3	0	3	3	0	0	0	0	1	0	0	0	3	3	2	0	0	0	0	2	2	1	2	0	1	5	0	0	3	0	0	0	0	0	2	0
CG31140	0	0	0	13	0	0	0	0	0	1	0	0	0	1	0	0	0	0	0	0	0	0	0	0	0	0	0	0	0	0	0	0	0	0	0	0	0	0	0	0	0	0	0	0	0	0	0	0	0
CR31451	0	0	0	8	0	0	0	0	0	1	0	0	0	0	0	0	1	0	0	0	0	0	0	0	0	0	0	0	0	0	0	0	0	0	0	0	0	0	0	0	0	0	0	0	0	0	0	2	1
CG13603	0	0	2	0	2	0	0	3	0	1	2	0	0	3	0	1	1	0	1	0	0	2	0	0	0	3	1	2	0	0	0	0	0	0	0	1	0	0	0	1	0	2	0	1	1	0	0	1	1
CG5902	0	0	2	0	1	0	0	0	1	1	0	0	0	0	0	2	0	1	0	0	0	0	0	0	0	0	0	0	0	0	0	0	0	0	0	0	0	0	1	1	0	0	0	0	0	0	0	1	0
CG13604	0	0	0	1	0	0	0	0	0	0	0	0	0	1	1	1	0	0	0	0	0	0	0	0	0	0	0	0	0	0	0	0	0	0	0	0	0	0	0	0	0	0	0	0	0	0	0	0	0
Rab7	1	3	3	5	1	0	1	5	5	6	4	0	1	9	0	2	3	0	4	0	0	0	1	1	0	5	7	2	3	0	0	0	8	2	1	2	0	3	8	1	0	7	0	6	0	0	0	2	1
CG33108	0	0	0	0	0	0	0	0	0	0	0	0	0	0	0	0	0	0	0	0	0	0	0	0	0	0	0	0	0	0	0	0	0	0	0	0	0	0	0	0	0	0	0	0	0	0	0	0	0
LSm3	0	2	0	0	2	0	0	0	1	1	0	0	1	0	1	3	0	0	0	0	0	0	0	0	0	0	2	1	0	0	1	0	5	0	1	0	0	0	0	0	1	3	0	1	0	0	0	0	1
KrT95D	0	0	1	1	1	0	0	0	0	0	0	0	0	0	1	6	0	0	1	0	0	0	0	0	0	0	0	0	0	0	0	0	0	0	4	1	0	0	8	0	0	0	0	0	0	0	0	0	0
Ime4	0	0	0	0	0	0	0	0	0	0	0	0	0	0	0	0	0	0	2	0	0	0	0	0	0	0	0	0	0	0	0	0	0	0	1	0	0	0	0	0	0	0	0	0	0	0	0	0	0
Miro	0	0	0	0	0	0	0	2	0	1	0	0	0	0	0	2	0	0	1	0	0	0	0	0	0	0	1	0	0	0	0	0	0	0	1	0	0	0	0	1	1	1	0	0	0	0	0	0	0
spas	0	1	0	1	0	0	0	1	0	0	1	0	0	0	0	0	0	0	0	0	0	0	0	0	0	1	0	0	0	0	0	0	0	0	0	0	0	0	2	0	0	0	0	0	0	0	0	1	0
Rox8	1	0	2	2	0	0	0	1	0	1	0	0	0	0	0	0	0	0	3	0	0	0	0	0	0	2	1	1	1	0	1	0	3	0	3	1	0	0	4	0	0	1	0	1	0	0	0	0	2
CG5986	0	2	2	1	2	0	0	0	1	1	0	0	0	1	0	2	0	1	0	0	0	0	0	0	0	0	2	0	0	0	0	0	3	0	2	0	0	0	1	3	0	2	0	2	0	0	0	0	0
Atg6	0	0	0	0	0	0	0	0	0	0	0	0	0	0	0	1	0	0	0	0	0	1	0	0	0	0	0	0	0	0	0	0	2	0	0	0	0	0	0	0	0	0	0	0	0	0	0	0	0
CG5991	0	0	0	0	0	0	1	0	0	0	0	0	0	0	0	1	0	0	0	0	0	0	0	1	0	0	1	0	0	0	0	0	0	0	0	0	0	0	0	1	0	0	0	1	0	0	0	0	0
CG6000	0	0	0	0	0	0	0	0	0	0	0	0	0	0	0	0	0	0	0	0	0	0	0	0	0	0	0	0	0	0	0	0	0	0	0	0	0	0	0	0	0	0	0	0	0	0	0	0	0
Hsp68	3	31	33	0	6	2	3	6	12	24	17	1	1	9	4	0	7	0	0	0	0	4	1	1	5	7	12	21	2	1	1	0	8	4	2	4	0	3	0	5	0	16	0	21	4	0	0	52	5
SMC1	0	0	2	0	0	0	0	1	0	0	0	0	1	0	0	0	0	1	0	0	0	0	0	0	0	2	0	0	0	0	0	0	0	0	1	0	0	0	2	1	0	0	0	0	0	0	0	0	0
eIF4EHP	0	2	0	4	3	0	0	0	0	0	1	0	0	0	2	2	0	0	1	0	0	0	0	0	1	2	3	1	1	0	0	0	2	1	0	0	0	0	5	0	0	1	0	0	0	1	0	5	0
Syx1A	1	7	0	13	2	0	0	2	0	4	0	0	2	1	2	0	2	1	6	0	0	0	0	1	0	3	8	0	1	2	0	0	5	0	1	0	0	1	14	1	0	0	0	1	0	0	0	11	1
CG18428	0	1	0	0	0	0	0	0	0	1	0	0	0	0	0	0	0	0	0	0	0	0	0	0	0	0	0	0	0	0	0	0	0	0	0	0	0	0	0	0	0	0	0	1	0	0	0	0	0
CG13605	0	1	0	0	0	0	0	0	0	1	1	0	0	0	0	1	1	0	0	0	0	0	0	0	0	0	0	0	0	0	0	0	0	0	1	0	0	0	0	0	0	0	0	0	0	0	0	0	0
Root	0	0	0	0	0	0	0	0	0	0	0	0	0	0	0	0	0	0	0	0	0	0	0	0	0	0	0	0	0	0	0	0	0	0	0	0	0	0	0	0	0	0	0	0	0	0	0	0	0
CG13607	0	0	0	0	0	0	0	0	0	0	0	0	0	0	1	0	0	0	0	0	0	0	0	0	0	0	0	0	0	0	0	0	0	0	0	0	0	0	0	0	0	0	0	0	0	0	0	0	0
GatB	0	1	0	0	0	0	0	0	0	1	0	0	0	0	0	0	0	0	0	0	0	0	0	0	0	0	0	0	0	0	0	0	0	0	0	0	0	0	0	0	0	0	0	0	0	0	0	0	0
Tsc1	0	0	0	0	1	0	0	0	0	0	0	0	0	1	0	0	0	0	0	0	0	0	0	0	0	0	0	0	0	0	0	0	0	0	1	0	0	0	0	1	0	0	0	0	0	0	0	0	0
Sec10	0	0	0	1	0	0	0	1	1	0	1	0	0	0	1	1	0	0	0	0	0	0	0	0	0	1	1	0	0	0	0	0	1	0	1	1	0	0	0	0	0	1	0	0	0	0	0	0	0
Npc2f	0	11	0	0	1	0	0	0	8	1	13	0	0	11	0	0	2	1	0	0	0	2	0	1	0	0	4	13	0	0	0	0	4	0	0	1	1	0	0	0	0	15	0	29	0	1	0	0	0
Kal1	0	0	0	0	0	0	0	0	0	0	0	0	0	0	0	0	0	0	0	0	0	0	0	0	0	0	0	0	0	0	0	0	0	0	0	0	0	0	0	0	0	0	0	0	0	0	0	0	0
Slimp	0	0	0	0	0	0	0	0	0	1	0	0	0	0	0	0	0	0	0	0	0	1	0	0	0	0	0	0	0	0	0	0	0	0	0	0	0	0	0	0	0	0	0	0	0	0	0	0	0
p38c	0	0	0	0	1	0	0	0	0	0	1	0	1	0	1	0	0	0	0	0	0	0	0	0	0	0	0	0	1	0	0	0	1	0	0	0	0	0	0	0	0	0	0	0	0	0	0	0	0
p38a	1	2	1	1	1	0	0	0	1	0	1	0	1	2	0	0	0	0	0	0	0	1	0	0	0	0	1	1	1	0	0	0	4	0	2	1	0	0	0	1	0	0	0	0	0	0	0	1	0
CG6178	1	5	0	3	4	0	0	4	4	1	1	0	1	2	0	1	0	1	0	1	0	1	0	2	0	0	5	3	1	0	1	1	1	0	0	2	0	0	0	5	0	3	0	2	0	0	0	0	2
Myo95E	0	1	0	2	0	0	0	0	0	0	1	0	0	0	0	1	0	0	1	0	0	0	0	0	0	2	0	0	0	0	0	0	0	0	2	0	0	0	0	0	0	0	0	0	0	0	0	0	0
CG6182	0	0	0	0	2	0	0	0	0	0	1	0	0	0	0	0	0	0	0	0	0	0	0	0	0	0	1	0	0	0	0	0	1	0	0	0	0	0	1	0	0	0	0	0	0	0	0	0	0
mRpS24	1	1	0	2	1	0	0	0	0	1	0	0	0	1	1	1	0	0	0	0	0	0	0	0	0	0	0	1	0	0	0	0	2	0	0	2	0	0	1	0	0	1	0	2	0	0	0	0	0
Apc2	0	0	0	0	0	0	0	0	0	0	0	0	0	0	0	0	0	0	0	0	0	0	0	0	0	0	0	0	0	0	0	0	0	0	0	0	0	0	0	0	0	0	0	0	0	0	0	0	0
CG5510	1	1	0	0	0	0	0	1	2	1	2	0	0	0	0	0	0	0	0	0	0	0	0	0	1	0	0	1	1	0	0	0	0	0	1	0	0	0	0	0	0	0	0	0	0	0	0	0	0
CHORD	0	1	0	0	1	0	0	0	0	0	0	0	1	0	0	1	0	0	0	0	0	0	0	0	0	1	0	0	0	0	0	0	1	0	0	0	0	0	1	0	0	0	0	1	0	0	0	0	0
CG5515	1	1	0	0	1	0	0	1	2	2	0	0	1	0	0	2	0	0	2	0	0	1	0	1	0	1	2	0	0	0	0	0	4	1	0	0	1	0	1	2	0	0	0	1	0	0	0	0	1
jnj	0	0	0	0	0	0	0	0	0	0	1	0	0	0	0	0	0	0	0	0	0	0	0	0	0	0	0	0	0	0	0	0	0	0	0	1	0	0	0	0	0	0	0	0	0	0	0	0	0
CG6204	0	0	0	0	0	0	0	0	0	1	0	0	0	0	0	0	0	0	0	0	0	0	0	0	0	0	0	0	0	0	0	0	0	0	0	1	0	0	0	0	0	0	0	0	0	0	0	0	0
twin	0	0	1	0	0	0	0	0	0	0	2	0	1	0	0	1	0	0	0	0	0	0	0	0	1	2	0	0	0	0	0	0	0	0	0	0	0	0	2	0	1	1	0	1	0	0	0	0	0
CG17786	0	0	0	2	0	0	0	0	0	0	0	0	0	0	0	0	0	0	0	0	0	0	0	0	0	0	0	0	0	0	0	0	0	0	1	0	0	0	1	0	0	0	0	0	0	0	0	0	0
cav	0	0	0	0	0	0	0	0	0	0	0	0	0	0	0	1	0	1	0	0	0	0	0	0	0	0	0	0	0	0	0	0	0	0	1	0	0	0	1	0	0	0	0	0	0	0	0	0	0
Spps	0	0	0	1	0	0	0	0	0	0	0	0	0	0	0	0	1	0	0	0	0	0	0	0	0	1	0	0	0	0	0	0	0	0	0	1	0	0	2	0	0	0	0	0	0	0	0	0	0
CG13609	0	0	0	0	0	0	0	0	0	0	0	0	0	0	0	0	0	0	0	0	0	0	0	0	0	0	0	0	0	0	0	0	0	0	0	0	0	0	0	0	0	0	0	0	0	0	0	0	0
Spase22-23	0	4	1	7	2	0	1	1	1	6	2	0	2	4	1	1	0	1	0	0	0	4	1	2	0	1	1	0	1	0	2	0	5	3	1	1	0	1	0	1	0	2	0	1	0	0	0	1	1
CR45217	0	0	0	0	0	0	0	0	0	0	0	0	0	0	0	0	0	0	0	0	0	0	0	0	0	0	0	0	0	0	0	0	0	0	0	0	0	0	1	0	0	0	0	0	0	0	0	0	0
mask	0	2	1	8	0	0	0	0	1	0	3	0	0	0	1	9	0	3	3	0	0	0	0	0	0	1	4	1	0	1	1	0	3	0	8	0	0	0	22	1	0	1	0	1	0	0	0	2	5
CR44092	0	0	0	0	0	0	0	0	0	0	0	0	0	0	0	0	0	0	0	0	0	0	0	0	0	0	0	0	0	0	0	0	0	0	0	0	0	0	1	0	0	0	0	0	0	0	0	0	0
beta-PheRS	0	1	0	1	1	0	0	0	2	0	0	0	0	0	1	0	0	0	1	0	0	0	0	0	0	0	0	0	0	0	1	0	0	0	0	0	0	0	0	0	0	2	0	0	0	0	0	0	0
jar	0	1	0	4	0	0	0	2	0	3	0	0	0	2	0	1	1	2	2	0	0	1	0	0	0	0	2	0	0	0	0	0	1	2	1	0	1	1	3	0	0	0	0	3	0	0	0	1	1
Orct2	0	0	0	1	0	0	0	0	0	0	0	0	0	0	0	0	0	0	0	0	0	0	0	1	0	1	0	0	0	0	2	0	0	0	0	0	0	0	3	0	0	0	0	0	0	0	0	0	0
Orct	0	0	0	0	0	0	0	0	0	1	0	0	0	0	0	0	0	0	0	0	0	1	0	0	0	0	0	0	0	0	0	0	0	0	0	0	0	0	0	0	0	0	0	0	0	0	0	1	0
CG13611	0	0	0	0	0	0	0	0	0	0	0	0	0	0	0	0	0	0	0	0	0	0	0	0	0	0	0	0	0	0	0	0	0	0	0	0	0	0	0	0	0	0	0	0	0	0	0	0	0
CG6356	0	0	0	0	0	0	0	0	0	0	0	0	0	0	0	0	0	0	0	0	0	0	0	0	0	0	0	0	0	0	0	0	0	0	0	0	0	0	0	0	0	0	0	0	0	0	0	0	0
CG34290	0	0	0	0	0	0	0	0	0	0	0	0	0	0	0	0	0	0	0	0	0	0	0	0	0	0	0	0	0	0	0	0	0	0	0	0	0	0	0	0	0	0	0	0	0	0	0	0	0
CG6364	0	0	0	0	1	0	0	0	0	0	0	0	0	1	0	0	0	0	1	0	0	0	0	0	0	0	0	0	0	0	0	0	0	0	1	0	0	0	3	0	0	0	0	0	0	0	0	0	0
crb	0	2	0	0	1	0	0	0	0	2	0	1	0	0	0	0	0	0	0	0	0	1	0	0	0	0	1	0	0	0	0	0	0	0	1	0	0	0	2	0	0	0	0	0	0	0	0	4	0
Nab2	0	0	0	0	0	0	0	0	0	0	0	0	0	0	0	0	0	0	1	0	0	0	0	0	0	1	0	0	0	0	0	0	0	0	0	0	0	0	1	0	0	0	0	0	1	0	1	0	0
CR46093	0	0	0	0	0	0	0	0	0	0	0	0	0	0	0	0	0	0	0	0	0	0	0	0	0	0	0	0	0	0	0	0	0	0	0	0	0	0	0	0	0	0	0	0	0	0	0	0	0
BRWD3	0	1	1	0	0	0	0	0	0	0	0	0	0	0	0	2	0	1	3	0	0	0	0	0	0	3	0	0	0	0	0	0	0	0	1	0	0	0	2	0	0	0	0	0	0	0	0	1	0
CG5728	0	0	0	0	0	0	0	0	0	0	0	0	0	0	0	2	0	1	0	0	0	0	0	0	1	1	0	0	0	0	0	0	2	0	1	0	0	0	0	0	0	0	0	1	0	0	0	0	0
Dis3	0	0	0	0	0	0	0	0	0	0	0	0	0	0	0	0	0	2	0	0	0	0	0	0	0	1	0	0	0	0	0	0	0	0	0	0	0	0	0	0	0	1	0	0	0	0	0	0	0
CG5746	0	2	0	4	0	0	0	1	0	0	0	0	0	0	1	8	1	0	2	0	0	0	0	0	0	5	0	0	0	0	0	0	3	0	0	0	1	1	3	0	0	0	0	0	0	0	0	1	1
CG6454	0	1	0	1	0	0	0	0	1	0	0	0	0	0	0	0	0	0	0	0	0	2	0	0	0	0	1	0	1	0	0	0	0	0	0	0	0	0	1	0	0	1	0	2	0	0	0	0	0
Golgin84	0	0	0	0	1	0	0	1	1	0	0	0	0	0	0	0	0	0	0	0	0	0	0	0	0	0	0	0	0	0	0	0	0	0	2	0	0	0	0	0	0	0	0	1	0	0	0	0	0
CG18528	0	0	0	0	0	0	0	0	0	0	0	0	0	0	0	0	0	0	0	0	0	0	0	0	0	1	0	0	0	0	0	0	0	0	0	0	0	3	0	0	0	0	0	0	0	0	0	0	0
nAChRbeta2	0	0	0	0	0	0	0	0	0	0	0	0	0	0	0	0	0	0	0	0	0	0	0	0	0	0	0	0	0	0	0	0	0	0	0	0	0	0	0	0	0	0	0	0	0	0	0	0	0
Pp1alpha-96A	0	0	0	3	2	0	0	1	0	2	2	0	0	0	1	4	0	0	4	0	0	0	0	0	0	2	1	0	0	0	1	0	2	0	3	1	0	0	6	0	0	4	0	1	0	1	0	1	0
CG13618	0	0	0	0	0	0	0	0	0	0	0	0	0	0	0	0	0	0	0	0	0	0	0	0	0	0	0	0	0	0	0	0	0	0	0	0	0	0	0	0	0	0	0	0	0	0	0	0	0
CG6607	0	0	0	1	0	0	1	0	0	1	0	0	0	0	0	1	0	0	0	0	0	0	0	0	0	2	0	0	0	0	0	0	0	0	3	0	0	0	0	0	0	0	0	0	0	0	0	0	0
CG13623	2	2	0	0	0	0	0	0	2	0	0	0	2	1	0	0	0	0	0	0	1	0	0	0	0	1	0	0	0	0	0	0	1	0	0	0	0	0	4	1	0	0	0	1	0	0	0	0	0
ana1	0	0	0	2	0	0	0	0	0	0	0	0	0	0	0	1	0	0	1	0	0	0	0	0	0	2	0	0	0	0	0	0	0	0	0	0	0	0	0	0	0	0	0	0	0	0	0	0	0
CG5789	0	0	1	0	0	0	0	0	0	0	0	0	0	0	0	1	0	0	0	0	0	0	0	0	0	0	0	0	0	0	0	0	0	0	1	0	0	0	0	0	0	0	0	0	0	0	1	0	0
Esyt2	0	0	0	0	0	0	0	0	0	0	0	0	0	0	0	0	0	0	0	0	0	0	0	0	0	0	1	0	0	0	0	0	0	0	0	0	0	0	0	0	0	0	0	0	0	0	0	0	0
REPTOR	1	6	7	21	0	0	0	3	1	1	0	0	1	3	1	21	0	2	23	0	0	0	0	1	1	39	0	2	0	0	3	0	7	0	26	4	1	0	44	0	0	2	0	0	0	2	1	1	0
CR46094	0	0	0	0	0	0	0	0	0	0	0	0	0	0	0	0	0	0	1	0	0	0	0	0	0	0	0	0	0	0	0	0	0	0	0	0	0	0	0	0	0	0	0	0	0	0	0	0	0
CG13625	0	0	0	2	0	0	0	1	0	0	1	0	0	0	0	0	0	0	0	0	0	0	0	0	0	0	1	0	0	0	0	0	1	0	1	0	0	0	0	0	0	0	0	0	0	0	0	0	0
mld	0	0	0	2	0	0	0	0	0	0	0	0	0	0	0	0	0	0	0	0	0	0	0	0	0	0	0	0	0	0	0	0	0	0	0	0	0	0	1	0	0	0	0	0	0	0	0	0	0
CR46095	0	0	0	0	0	0	0	0	0	0	0	0	0	0	0	0	0	0	0	0	0	0	0	0	0	0	0	0	0	0	0	0	0	0	0	0	0	0	0	0	0	0	0	0	0	0	0	0	0
Syx18	0	0	1	0	1	0	0	2	1	1	0	0	0	3	0	1	0	0	2	0	0	1	0	0	0	0	0	0	0	0	0	0	0	0	2	0	0	0	4	0	0	0	0	1	0	0	0	1	0
atl	1	3	1	2	2	0	0	1	1	1	3	0	1	1	0	1	0	2	2	0	0	2	0	0	0	2	3	1	1	0	0	0	0	0	1	2	0	0	6	2	1	2	0	3	0	0	0	1	0
Wsck	0	0	0	0	0	0	0	0	0	0	0	0	0	0	0	0	0	0	0	0	0	0	0	0	0	1	0	0	0	0	0	0	0	0	1	0	0	0	2	0	0	0	0	0	0	0	0	0	0
CG43222	0	0	0	0	0	0	0	0	0	0	0	0	0	0	0	0	0	0	0	0	0	0	0	0	0	0	0	0	0	0	0	0	0	0	0	0	0	0	0	0	0	0	0	0	0	0	0	0	0
puf	2	1	0	0	0	0	0	1	0	1	0	0	0	0	0	3	1	0	0	0	0	0	0	0	0	0	0	0	1	0	0	0	0	0	3	0	0	0	0	0	0	0	0	0	0	0	0	0	0
ash2	0	1	2	0	0	0	0	0	1	0	3	0	0	0	0	3	0	0	3	0	0	0	0	0	0	5	3	0	0	0	0	1	1	0	7	0	0	0	0	1	0	0	0	1	0	0	0	0	1
CG31125	0	0	0	0	0	0	0	0	0	0	0	0	0	0	0	0	0	0	0	0	0	0	0	0	0	0	0	0	0	0	0	0	0	0	0	0	0	0	0	0	0	0	0	0	0	0	0	0	0
CG6695	0	0	0	0	0	0	0	0	0	0	0	0	1	0	0	1	0	0	0	0	0	0	0	0	0	3	1	0	0	0	0	0	0	0	1	0	0	0	0	0	0	0	0	1	0	0	0	0	0
CG31126	0	0	1	0	8	0	0	1	0	2	1	0	0	0	0	1	0	0	0	0	0	0	0	1	0	0	0	1	0	0	0	2	3	0	0	0	0	0	0	0	0	1	0	1	0	0	0	0	0
Ppox	0	0	0	1	0	0	0	1	0	0	0	0	0	0	0	0	0	0	0	0	0	0	0	0	0	0	1	1	0	0	0	0	0	0	0	0	0	0	0	0	0	0	0	0	0	0	0	0	0
slo	0	0	0	0	0	0	0	0	0	4	0	0	0	0	0	0	0	0	0	0	0	0	0	0	0	0	0	0	0	0	0	0	0	0	0	0	1	1	0	0	0	0	0	0	0	0	0	1	0
Rpb10	1	4	2	5	3	0	0	1	3	1	3	0	1	0	2	5	1	0	1	0	0	0	0	0	0	1	3	3	2	2	0	0	4	0	1	1	0	2	3	1	2	1	0	4	1	0	0	0	1
CG13630	0	1	0	0	0	0	1	1	1	0	2	0	0	0	0	1	0	0	0	0	0	0	1	0	0	1	2	0	0	0	0	0	0	0	0	0	0	1	1	2	0	0	0	2	1	0	0	0	0
tok	0	0	0	0	0	0	0	0	0	0	0	0	0	0	0	0	0	0	0	0	0	0	0	0	0	0	0	0	0	0	0	0	0	0	0	0	0	0	0	0	0	0	0	0	0	0	0	0	0
asp	0	0	0	0	0	0	0	0	0	0	0	0	0	0	0	0	0	0	0	0	0	0	0	0	0	0	0	0	0	0	0	0	0	0	0	0	0	0	1	0	0	0	0	0	0	0	0	0	0
AstA	1	0	0	110	1	0	0	0	0	0	0	0	0	0	0	0	74	0	0	0	0	0	1	0	0	0	0	0	0	0	0	0	0	0	0	0	0	0	0	0	0	0	0	1	0	0	0	1	0
CR45650	0	0	0	0	0	0	0	0	0	0	0	0	0	0	0	0	0	0	0	0	0	0	0	0	1	0	0	0	0	0	0	0	0	0	0	0	0	0	0	0	0	0	0	0	0	0	0	0	0
CG13631	0	0	0	0	0	0	0	0	0	0	0	0	0	0	0	0	0	0	0	0	0	0	0	0	0	0	0	0	0	0	0	0	1	0	0	0	0	0	0	0	0	0	0	1	0	0	0	0	0
CG5805	0	2	0	0	0	0	0	0	0	0	1	0	0	2	0	0	0	0	1	0	0	0	0	1	0	3	3	1	0	0	0	0	0	0	1	0	1	0	1	0	0	1	0	0	0	0	0	1	0
Ets96B	0	0	0	0	0	0	0	0	0	0	0	0	0	0	0	0	0	0	0	0	0	0	0	0	0	0	0	0	0	0	0	0	0	0	0	0	0	0	0	0	0	0	0	0	0	0	0	0	0
Ude	0	0	0	0	0	0	0	0	0	0	0	0	1	0	0	0	0	0	0	0	0	0	0	0	0	0	0	0	0	0	0	0	0	0	0	0	0	0	0	0	0	0	0	0	0	0	0	0	0
polybromo	0	1	2	0	0	0	0	1	0	1	0	0	0	0	0	1	0	0	0	0	0	0	0	0	0	0	0	0	0	0	0	0	0	0	0	0	0	0	1	0	0	0	0	0	0	0	0	0	0
lili	0	0	0	1	0	0	0	0	0	0	0	0	0	0	0	1	0	1	0	0	0	0	0	1	0	0	0	1	0	0	0	0	0	0	2	0	0	0	0	0	0	0	0	0	0	0	0	0	0
CG34150	0	0	0	1	0	0	0	1	0	1	0	0	0	0	0	3	0	0	0	0	0	1	0	0	0	1	0	0	0	0	1	0	2	0	1	0	0	0	2	0	0	0	0	0	0	0	1	0	0
CG5808	0	0	0	0	0	0	0	0	0	0	0	0	0	0	0	2	0	0	0	0	0	0	0	0	0	1	0	0	0	0	0	0	0	0	0	0	0	0	1	0	0	0	0	0	0	0	0	0	0
CR46096	0	0	0	0	0	0	0	0	0	0	0	0	0	0	0	0	0	0	0	0	0	0	0	0	0	0	0	0	0	0	0	0	0	0	0	0	0	0	0	0	0	0	0	0	0	0	0	0	0
Saf-B	0	0	2	1	1	0	0	0	0	0	0	0	0	0	0	3	0	0	2	0	0	0	0	0	0	0	2	1	0	0	0	0	0	2	1	1	0	1	0	1	0	0	0	0	0	0	0	0	0
RabX4	0	0	0	0	0	0	0	0	0	0	0	0	0	1	0	0	0	0	0	0	0	0	0	0	0	0	0	0	0	0	0	0	0	0	0	0	0	0	0	0	0	0	0	0	0	0	0	0	0
CG31357	0	1	0	0	0	0	0	0	0	0	0	0	1	0	0	0	0	0	1	0	0	0	0	0	0	1	2	0	0	0	0	0	0	0	0	1	0	0	1	0	0	0	0	0	0	0	0	0	0
CG43273	0	0	0	0	0	0	0	0	0	0	0	0	0	0	0	0	0	0	0	0	0	0	0	0	0	0	0	2	0	0	0	0	0	0	0	0	1	0	0	0	0	0	0	0	0	0	0	0	0
CG7006	0	6	0	1	0	0	0	0	1	1	2	0	0	0	0	1	0	0	0	0	0	0	0	0	0	0	2	1	0	0	0	0	1	1	1	1	0	0	3	2	0	0	0	1	0	0	0	0	0
Nct	0	0	1	0	1	0	0	0	0	0	1	0	0	0	0	3	0	0	1	0	0	0	0	0	0	0	0	0	0	0	1	0	1	0	0	0	0	0	2	0	0	2	0	1	0	0	0	1	0
HDAC11	0	0	0	0	0	0	0	0	1	0	0	0	0	0	0	0	1	0	2	0	0	0	0	0	0	1	0	0	0	0	0	0	0	0	0	0	0	0	1	0	0	0	0	0	0	0	0	0	0
CycB3	0	0	0	1	0	0	0	0	0	0	0	0	0	0	0	1	0	0	0	0	0	0	0	0	0	1	0	0	0	0	0	0	0	0	0	0	0	0	0	0	0	0	0	0	0	0	0	0	0
CG3744	0	0	0	1	0	0	0	0	0	0	1	0	0	0	0	3	0	0	0	0	0	0	0	0	0	1	0	0	0	1	0	0	0	0	1	0	0	0	0	0	0	2	0	0	0	0	0	0	2
CG11089	0	0	2	0	0	0	0	0	0	0	0	0	0	0	0	1	0	0	0	0	0	1	0	0	0	0	1	0	0	0	0	0	0	0	1	0	0	0	4	0	0	0	0	1	0	0	0	0	0
CG31381	0	1	0	0	0	0	1	0	0	0	2	0	0	0	0	0	0	0	1	0	0	0	0	0	0	0	0	0	0	0	0	0	1	0	0	0	0	0	0	1	0	0	0	0	0	0	0	0	0
CG31121	0	0	0	0	0	0	0	0	0	0	0	0	0	0	0	0	0	0	0	0	0	0	0	0	0	0	0	0	0	0	0	0	0	0	0	0	0	0	0	0	0	0	0	0	0	0	0	0	0
PIG-S	0	0	0	0	0	0	0	0	1	0	1	0	1	0	0	2	1	0	0	0	0	0	0	1	0	0	0	1	0	0	0	0	0	0	1	0	0	0	0	0	0	0	0	0	0	0	0	0	1
sud1	0	0	0	0	0	0	0	0	0	0	0	0	0	0	0	0	1	0	0	0	0	1	0	0	0	0	0	0	0	0	0	0	0	0	0	0	0	0	0	0	0	0	0	0	0	0	0	0	0
CG11168	0	0	0	4	0	0	0	0	0	1	0	0	0	0	0	0	0	0	0	0	0	0	0	0	0	0	0	0	0	0	0	0	0	0	0	0	0	0	0	0	0	0	0	0	0	0	0	0	0
Mink	0	0	0	0	0	0	0	0	0	0	0	0	0	0	0	0	0	0	0	0	0	0	0	0	0	0	0	0	0	0	0	0	0	0	0	0	0	0	0	0	0	0	0	0	0	0	0	0	0
CR46097	0	0	0	0	0	0	0	0	0	0	0	0	0	0	0	0	0	0	0	0	0	0	0	0	0	0	0	0	0	0	0	0	0	0	0	0	0	0	0	0	0	0	0	0	0	0	0	0	0
CG11771	0	0	0	0	0	0	0	2	1	0	0	0	0	0	0	2	1	0	0	0	0	0	0	0	0	0	1	0	1	1	0	0	0	0	1	0	0	0	1	1	0	1	0	1	0	0	0	0	0
Osbp	0	2	0	0	1	0	0	0	1	0	1	0	2	1	0	0	0	0	0	0	0	0	0	0	0	0	0	1	0	0	0	0	1	0	1	0	0	0	1	0	0	1	0	0	1	0	0	0	0
ssh	1	0	2	1	0	0	0	0	0	0	0	0	0	0	0	1	0	0	0	0	0	0	0	0	0	1	0	1	0	0	0	0	1	0	1	0	0	0	2	0	0	0	0	0	0	0	0	0	0
Nmnat	0	2	0	0	0	0	0	0	0	0	0	0	0	1	0	0	0	0	0	0	0	0	0	0	0	0	0	0	0	0	0	0	0	0	0	0	0	0	0	2	0	0	0	1	0	0	0	0	0
beta4GalT7	0	0	0	0	0	0	0	0	1	0	1	0	0	0	0	0	0	0	0	0	0	0	0	0	0	0	0	0	0	0	0	0	0	0	0	0	0	1	0	0	0	0	0	0	0	0	0	0	0
CG11781	0	3	0	1	1	0	1	2	0	3	3	0	2	0	1	0	1	1	1	0	0	1	0	0	0	1	3	4	0	0	0	0	1	1	0	0	0	1	0	0	0	5	0	4	0	0	0	0	0
Hr96	0	0	0	0	0	0	0	0	0	0	0	0	1	0	0	0	1	0	0	0	0	0	0	0	0	0	1	1	0	0	0	0	2	0	1	0	0	1	1	0	0	0	0	0	0	0	0	2	0
Smg6	1	1	1	0	0	0	0	0	0	4	0	0	0	0	1	0	0	1	2	0	0	0	1	0	0	2	1	0	0	0	0	0	1	0	2	0	0	0	0	0	1	0	0	0	0	0	0	0	0
CG6422	0	1	0	2	3	0	0	0	0	1	1	0	0	0	0	2	0	0	1	0	0	0	0	0	0	1	3	0	0	0	0	0	3	0	1	0	0	0	3	1	0	0	0	0	0	0	0	1	1
bai	2	9	2	7	5	1	1	7	2	9	2	0	0	8	2	4	0	0	2	1	0	3	0	1	2	1	7	5	1	0	0	1	6	0	4	1	1	1	4	2	0	3	0	5	1	0	0	3	4
5PtaseI	0	0	0	0	0	0	0	0	0	0	0	0	0	0	0	7	0	1	0	0	0	0	0	0	0	0	0	1	0	0	0	0	0	0	2	0	0	0	0	1	0	0	0	0	0	0	0	0	1
CG11790	0	2	0	1	1	0	1	2	1	3	2	0	0	1	0	2	1	0	2	0	0	1	0	0	0	1	1	0	0	0	1	0	1	0	2	0	0	0	1	0	0	1	0	0	0	0	0	0	0
CG11791	0	9	1	6	5	1	0	2	1	6	4	0	2	5	1	4	3	0	1	0	0	4	0	1	0	2	12	9	2	0	0	0	5	1	4	0	0	0	1	6	0	10	0	9	1	0	0	0	0
CG31109	0	1	0	1	0	0	0	0	0	0	1	0	0	1	0	0	0	0	0	0	0	1	0	1	0	0	1	0	0	0	0	0	0	0	0	0	0	0	0	1	0	0	0	0	0	0	0	0	0
CG31111	0	0	1	0	1	0	0	0	0	0	0	0	0	0	0	0	0	0	0	0	0	0	0	0	0	0	0	0	0	0	1	0	0	0	0	0	0	0	1	0	0	0	0	0	0	0	0	0	0
stac	0	0	0	0	0	0	0	0	0	1	0	0	0	0	0	1	0	0	0	0	0	0	0	0	0	0	0	0	0	0	0	0	0	0	0	0	0	0	0	0	0	0	0	0	0	0	0	1	0
veli	0	1	0	1	0	0	0	0	1	1	0	0	1	1	0	1	0	0	0	0	0	0	0	1	0	1	0	0	0	0	0	0	0	0	1	0	0	0	1	0	0	0	0	0	0	0	0	0	0
PQBP1	0	0	0	0	1	0	0	0	0	1	0	0	0	0	0	0	0	0	0	0	0	0	0	0	0	0	1	0	0	0	1	0	0	0	1	0	0	0	0	0	0	0	0	1	0	0	0	0	0
Stt3B	0	2	1	1	0	0	0	1	0	2	1	0	0	2	2	1	0	1	0	0	0	1	0	1	0	1	2	3	0	1	0	0	0	0	2	0	0	0	4	0	0	3	0	2	1	0	0	1	0
CG11839	0	0	0	0	0	0	0	0	0	0	0	0	0	0	0	0	0	0	0	0	0	0	0	0	0	0	0	0	0	0	0	0	0	0	1	0	0	0	1	0	0	0	0	0	0	0	0	0	0
CG11836	0	0	0	0	0	0	0	0	0	0	0	0	0	0	0	0	0	0	0	0	0	0	0	0	0	0	1	0	0	0	0	0	0	0	0	0	0	0	0	0	0	0	0	0	0	0	0	0	0
shams	0	0	0	0	0	0	0	0	0	0	0	0	0	0	0	0	0	0	0	0	0	0	0	0	0	0	0	0	0	0	0	0	0	0	0	1	0	0	0	0	0	0	0	0	0	0	0	0	0
CG11920	0	1	0	0	0	0	0	0	0	1	0	0	0	0	1	0	0	0	0	0	0	0	0	0	0	1	0	0	0	0	0	0	3	0	2	0	0	0	0	0	0	0	0	1	0	0	1	0	0
CG33096	0	0	0	0	1	0	0	0	0	0	0	0	0	0	0	0	0	0	0	0	0	0	0	0	0	0	0	0	0	0	0	0	0	0	0	0	0	0	0	1	0	0	0	0	0	0	0	0	0
CG45095	0	0	0	0	0	0	0	0	0	0	0	0	0	0	0	0	0	0	0	0	0	0	0	0	0	0	0	0	0	0	0	0	0	0	0	0	0	0	0	0	0	0	0	0	0	0	0	0	0
CG34027	0	0	0	0	0	0	0	0	0	0	0	0	0	0	0	0	0	0	0	0	0	0	0	0	0	0	0	0	0	0	0	0	0	0	0	0	0	0	0	0	0	0	0	0	0	0	0	0	0
CG13650	0	0	0	0	0	0	0	0	0	0	1	0	0	0	0	0	0	0	0	0	0	0	0	0	0	0	0	0	0	0	0	0	0	0	0	0	0	0	0	0	0	0	0	0	0	0	0	0	0
CG31108	0	0	0	0	0	0	0	0	0	0	0	0	0	0	0	1	0	0	2	0	0	0	0	0	0	0	0	0	0	0	0	0	0	0	0	0	0	0	0	0	0	0	0	0	0	0	0	1	0
CG31510	0	0	0	0	0	0	0	0	0	0	0	0	0	0	0	0	0	0	0	0	0	0	0	0	0	0	0	1	1	0	1	0	0	0	0	0	0	0	0	1	0	0	0	0	0	0	0	0	0
vig2	3	10	2	0	7	0	2	7	1	3	14	0	0	3	1	17	0	2	5	0	0	2	0	2	3	7	10	4	1	0	0	0	9	1	11	3	0	0	17	2	1	5	0	4	0	0	0	0	4
Clbn	1	1	2	0	0	0	0	0	0	1	1	0	0	0	0	4	0	0	0	0	0	0	0	0	0	0	0	0	0	0	0	0	2	0	2	0	0	0	1	0	0	1	0	0	1	1	0	0	0
Bili	0	0	0	0	0	0	0	0	0	0	0	0	0	0	0	0	0	0	0	0	0	0	0	0	0	0	0	0	0	0	0	0	0	0	0	0	0	0	0	0	0	0	0	0	0	0	0	0	0
danr	0	0	0	0	0	0	0	0	0	0	0	0	0	0	0	0	0	0	0	0	0	0	0	0	0	0	0	0	0	0	0	0	0	0	0	0	0	0	0	0	0	0	0	0	0	0	0	0	0
Cad96Ca	0	0	0	0	0	0	0	0	0	0	0	0	0	0	0	0	0	0	0	0	0	0	0	0	0	1	0	0	0	0	0	0	0	0	0	0	0	0	0	0	0	0	0	0	0	0	0	0	0
CG13654	0	0	0	0	1	0	0	0	0	1	0	0	0	0	0	0	0	0	2	0	0	0	0	0	0	0	1	0	0	0	0	0	0	0	0	0	0	0	0	0	0	0	0	0	0	0	0	0	0
CG13663	0	2	0	0	0	0	1	0	0	1	0	0	1	4	0	0	0	0	0	0	0	0	1	1	0	0	0	0	0	0	0	0	1	0	0	0	0	0	0	0	0	0	0	1	0	0	0	1	0
CG11851	0	2	0	0	0	0	0	0	1	0	0	0	0	0	0	1	0	0	0	0	0	1	0	0	0	0	0	0	0	0	0	0	0	0	0	0	0	0	0	0	0	0	0	1	0	0	0	0	0
Cad96Cb	0	0	0	0	0	0	0	0	0	0	0	0	0	0	0	0	0	0	0	0	0	0	0	0	0	0	0	0	0	0	0	0	0	0	0	0	0	0	0	0	0	0	0	0	0	0	0	0	0
CG10420	0	0	0	0	0	0	0	0	0	0	0	0	1	0	0	0	0	0	0	0	0	0	0	0	0	0	0	0	0	0	0	0	0	0	0	0	0	0	0	0	0	0	0	0	0	0	0	0	0
CG11852	0	0	0	0	0	0	0	0	0	0	0	0	0	0	0	0	0	0	0	0	0	0	0	0	0	0	0	0	0	0	0	0	0	0	0	0	0	0	0	0	0	0	0	0	0	0	0	0	0
to	0	0	0	0	0	0	0	0	0	0	0	0	0	0	0	0	1	0	0	0	0	0	0	0	0	0	0	0	0	0	0	0	0	0	0	0	0	0	0	0	0	0	0	0	0	0	0	0	0
bam	0	0	0	0	0	0	0	0	0	0	0	0	0	0	0	0	0	0	0	0	0	0	0	0	0	0	0	0	0	0	0	0	0	0	0	0	0	0	0	0	0	0	0	0	0	0	0	0	0
RpS27	52	200	85	105	102	4	49	253	97	211	147	5	55	76	64	339	36	37	212	2	10	63	4	58	24	319	173	109	41	8	20	17	239	28	250	77	8	15	225	236	3	164	4	224	31	11	13	12	38
Nup37	0	1	0	1	0	0	0	0	0	0	0	0	1	0	0	0	0	0	0	0	0	0	0	0	0	0	0	0	0	0	0	0	0	0	0	0	0	0	0	1	0	0	0	0	0	0	0	0	0
Nup358	0	1	0	0	0	0	0	1	0	0	0	0	0	0	0	6	0	0	1	0	0	0	0	0	0	1	0	0	0	0	0	0	0	0	2	0	0	0	3	0	0	0	0	0	0	0	0	0	0
CG11857	1	3	0	4	3	0	0	2	3	1	3	0	0	2	1	2	0	0	0	0	0	1	0	0	1	1	0	2	0	0	0	0	0	0	0	0	1	2	4	1	0	0	0	2	0	0	1	0	0
CG10425	2	8	0	1	6	0	1	3	4	0	5	0	4	5	0	1	3	0	0	0	0	1	0	1	3	1	7	4	2	1	1	0	10	2	0	0	0	0	1	5	0	4	0	4	0	0	0	0	4
CR46099	0	0	0	0	0	0	0	0	0	0	0	0	0	0	0	0	0	0	0	0	0	0	0	0	0	0	0	0	0	0	0	0	0	0	0	1	0	0	0	0	0	0	0	0	0	0	0	0	0
CG11858	0	3	2	2	1	0	0	4	2	1	2	0	1	6	2	0	0	0	0	0	0	2	0	0	0	1	8	3	1	0	0	0	3	0	2	0	0	1	1	1	0	4	0	3	0	0	0	0	0
GlnRS	0	0	1	1	1	0	1	0	1	1	0	0	0	0	0	1	0	0	4	0	0	0	0	0	0	2	0	1	0	0	0	0	0	1	1	0	0	0	3	1	0	0	0	0	0	0	0	0	0
RIOK2	0	0	0	0	0	0	1	0	2	1	1	0	0	0	0	1	0	0	1	0	0	0	0	0	0	0	0	1	0	0	0	0	0	1	1	0	0	0	2	0	0	0	0	1	0	0	0	0	0
CR45214	0	0	0	0	0	0	0	0	0	0	0	0	0	0	0	0	0	0	0	0	0	0	0	0	0	0	0	0	0	0	0	0	0	0	0	0	0	0	0	0	0	0	0	0	0	0	0	0	0
CG11878	0	2	0	0	0	0	0	1	0	0	1	0	0	0	0	0	0	0	0	0	0	0	0	0	0	0	1	1	0	0	0	0	4	0	0	0	0	0	0	0	0	1	0	2	0	0	0	0	0
CG10513	0	0	0	0	0	0	0	0	0	0	0	0	0	0	0	0	0	0	0	0	0	0	0	0	0	0	0	0	0	0	0	0	0	0	0	0	0	0	0	0	0	0	0	0	0	0	0	0	0
CG10514	0	0	0	0	0	0	0	0	0	0	0	0	0	0	0	0	0	0	0	0	0	0	0	0	0	0	0	0	0	0	0	0	0	0	0	0	0	0	0	0	0	0	0	0	0	0	0	0	0
CG11892	0	0	0	0	0	0	0	0	0	0	0	0	0	0	0	0	0	0	0	0	0	0	0	0	0	0	0	0	0	0	0	0	0	0	0	0	0	0	0	0	0	0	0	0	0	0	0	0	0
CG31300	4	17	0	0	3	0	2	4	1	4	10	1	2	0	1	0	0	0	0	0	0	1	1	3	0	0	12	1	2	0	0	0	18	0	0	0	0	2	0	5	0	12	0	10	0	0	0	0	1
[truncated: 10,486 more rows]
[truncated: 1,931 more columns]
