# Supplementary material for: The emergence of circadian timekeeping in the intestine
Source: Nat Commun. 2024 Feb 27;15:1788. doi: 10.1038/s41467-024-45942-4 (PMC10899604; doi:10.1038/s41467-024-45942-4)
Supplement: Supplementary file 7 — Supplementary Data 4 [file 41467_2024_45942_MOESM7_ESM.xlsx]

## Sheet: Info
Sheet
Cluster Number	Markers for the dataset by cluster number
PH1vsRP1_ISC	Differentially expressed genes between the pharate (PH1) and pupal (RP1) midgut in ISCs
PH1vsRP1_EE	Differentially expressed genes between the pharate (PH1) and pupal (RP1) midgut in EEs
PH1vsRP1_EC	Differentially expressed genes between the pharate (PH1) and pupal (RP1) midgut in ECs
PH1vsRP1_PupC	Differentially expressed genes between the pharate (PH1) and pupal (RP1) midgut in PupCs
EC Lineage Markers	Markers for the EC re-clustered dataset for Slingshot Analysis, sorted by cluster
EE Lineage Markers	Markers for the EE re-clustered dataset for Slingshot Analysis, sorted by cluster
Scenic DEG1	ISC, EB, EC, EE, PupC, all stages, differentially expressed genes
Scenic DEG2	ISC for Immature Adult and Early Pupa, differentially expressed genes
Nreceptors	Percentage of flies that have both the driver and nuclear receptor knockdown

## Sheet: Cluster Number
	myAUC	avg_diff	power	avg_log2FC	pct.1	pct.2	cluster	gene
Tet	0.981	3.89003	0.962	5.61212	0.984	0.133	0	Tet
esg	0.96	3.53032	0.92	5.09318	0.958	0.13	0	esg
sty	0.957	2.94952	0.914	4.25525	0.967	0.17	0	sty
klu	0.955	5.84653	0.91	8.43476	0.921	0.069	0	klu
Egfr	0.951	3.78343	0.902	5.45833	0.925	0.101	0	Egfr
cher	0.949	3.18107	0.898	4.58931	0.946	0.125	0	cher
Mes2	0.941	4.90029	0.882	7.06963	0.909	0.099	0	Mes2
N	0.94	2.6943	0.88	3.88705	0.925	0.103	0	N
RapGAP1	0.934	2.91112	0.868	4.19986	0.959	0.176	0	RapGAP1
Ssk	0.066	-3.11826	0.868	-4.49869	0.001	0.555	0	Ssk
Tsp29Fb	0.067	-3.43935	0.866	-4.96193	0.001	0.623	0	Tsp29Fb
hdc	0.931	1.12992	0.862	1.63013	0.94	0.17	0	hdc
Imp	0.931	2.60084	0.862	3.75222	0.958	0.216	0	Imp
E(spl)m3-HLH	0.931	4.03617	0.862	5.82297	0.901	0.084	0	E(spl)m3-HLH
robo2	0.928	3.65857	0.856	5.27821	0.917	0.132	0	robo2
Sox100B	0.926	5.40006	0.852	7.79064	0.885	0.058	0	Sox100B
CG2865	0.926	1.57484	0.852	2.27201	0.919	0.184	0	CG2865
ftz-f1	0.926	2.09706	0.852	3.02542	0.954	0.199	0	ftz-f1
kuz	0.919	2.53555	0.838	3.65802	0.91	0.186	0	kuz
CG44008	0.081	-4.18963	0.838	-6.04436	0.003	0.607	0	CG44008
Oatp74D	0.916	2.54495	0.832	3.67158	0.917	0.187	0	Oatp74D
Pdk1	0.914	1.163	0.828	1.67785	0.915	0.209	0	Pdk1
Trf2	0.913	2.4123	0.826	3.48021	0.912	0.206	0	Trf2
CG15422	0.09	-5.19029	0.82	-7.48801	0	0.617	0	CG15422
Tsp2A	0.092	-2.6727	0.816	-3.85589	0.001	0.492	0	Tsp2A
msi	0.907	2.58099	0.814	3.72358	0.89	0.135	0	msi
CG9821	0.903	1.26409	0.806	1.8237	0.924	0.257	0	CG9821
cib	0.902	0.49092	0.804	0.708247	0.889	0.202	0	cib
CG8398	0.901	4.01698	0.802	5.79528	0.885	0.158	0	CG8398
Tsp42Ea	0.901	3.14503	0.802	4.53732	0.872	0.15	0	Tsp42Ea
Lrch	0.9	2.43823	0.8	3.51762	0.891	0.201	0	Lrch
CG3638	0.9	1.72245	0.8	2.48497	0.901	0.202	0	CG3638
hid	0.9	4.32075	0.8	6.23352	0.837	0.091	0	hid
CG15347	0.101	-3.37331	0.798	-4.86666	0.003	0.584	0	CG15347
CG13321	0.101	-6.25191	0.798	-9.01959	0	0.594	0	CG13321
path	0.898	3.2917	0.796	4.74891	0.893	0.231	0	path
Tis11	0.897	1.40775	0.794	2.03096	0.893	0.203	0	Tis11
CG11686	0.103	-4.62092	0.794	-6.66658	0.004	0.51	0	CG11686
shg	0.896	2.07275	0.792	2.99035	0.894	0.194	0	shg
GstD3	0.896	3.70637	0.792	5.34716	0.871	0.121	0	GstD3
CG30460	0.895	4.12657	0.79	5.95338	0.839	0.148	0	CG30460
Tre1	0.894	3.31011	0.788	4.77548	0.856	0.083	0	Tre1
CG13252	0.892	1.74684	0.784	2.52016	0.871	0.159	0	CG13252
Xrp1	0.892	0.684992	0.784	0.988235	0.89	0.23	0	Xrp1
CG7860	0.109	-3.60962	0.782	-5.20758	0.008	0.518	0	CG7860
zfh2	0.889	3.06448	0.778	4.42111	0.851	0.116	0	zfh2
mgl	0.888	3.02498	0.776	4.36412	0.847	0.103	0	mgl
alphagamma-element:CR3286	0.888	2.04758	0.776	2.95404	0.943	0.202	0	alphagamma-element:CR3286
cv-c	0.887	1.58725	0.774	2.28991	0.866	0.212	0	cv-c
Myc	0.887	2.53981	0.774	3.66418	0.862	0.225	0	Myc
Sox21a	0.884	4.03157	0.768	5.81632	0.829	0.075	0	Sox21a
CG12825	0.116	-3.48814	0.768	-5.03232	0.011	0.553	0	CG12825
CG5953	0.882	1.53435	0.764	2.21361	0.834	0.18	0	CG5953
Dtg	0.882	3.22394	0.764	4.65117	0.862	0.107	0	Dtg
CG10650	0.119	-3.16299	0.762	-4.56323	0.004	0.602	0	CG10650
Oatp33Eb	0.12	-2.82981	0.76	-4.08255	0.018	0.511	0	Oatp33Eb
CG43658	0.879	1.82202	0.758	2.62861	0.875	0.21	0	CG43658
CG4653	0.121	-6.60521	0.758	-9.5293	0.003	0.521	0	CG4653
kibra	0.878	1.94172	0.756	2.8013	0.836	0.179	0	kibra
CG3987	0.122	-2.57135	0.756	-3.70967	0.038	0.562	0	CG3987
Fmo-1	0.122	-3.78248	0.756	-5.45696	0.007	0.453	0	Fmo-1
CG13704	0.122	-2.1541	0.756	-3.10771	0.007	0.473	0	CG13704
mew	0.877	0.973251	0.754	1.4041	0.896	0.219	0	mew
stg	0.877	1.92942	0.754	2.78357	0.794	0.096	0	stg
E(spl)mbeta-HLH	0.877	2.11476	0.754	3.05095	0.833	0.109	0	E(spl)mbeta-HLH
CG17597	0.123	-3.84136	0.754	-5.54191	0.004	0.51	0	CG17597
EcR	0.876	2.04269	0.752	2.94697	0.863	0.187	0	EcR
18w	0.876	3.43086	0.752	4.94969	0.856	0.102	0	18w
CR42839	0.875	2.36624	0.75	3.41377	0.848	0.159	0	CR42839
CG13360	0.125	-6.53007	0.75	-9.42089	0.005	0.563	0	CG13360
CG3699	0.126	-5.59059	0.748	-8.06552	0.001	0.501	0	CG3699
CG9510	0.128	-3.26906	0.744	-4.71625	0.023	0.52	0	CG9510
smp-30	0.129	-6.43525	0.742	-9.28411	0.003	0.561	0	smp-30
MtnA	0.129	-5.46236	0.742	-7.88052	0.007	0.355	0	MtnA
UK114	0.13	-3.86065	0.74	-5.56973	0.004	0.574	0	UK114
AOX3	0.13	-3.95154	0.74	-5.70087	0.038	0.512	0	AOX3
CG5506	0.131	-6.18889	0.738	-8.92868	0.004	0.489	0	CG5506
LanB1	0.868	0.771239	0.736	1.11266	0.844	0.16	0	LanB1
Glut4EF	0.866	0.950715	0.732	1.37159	0.832	0.23	0	Glut4EF
cpo	0.866	1.66475	0.732	2.40173	0.87	0.205	0	cpo
trn	0.865	3.80065	0.73	5.48318	0.807	0.143	0	trn
Ppa	0.864	2.51442	0.728	3.62754	0.813	0.177	0	Ppa
CG10863	0.137	-3.23968	0.726	-4.67387	0.053	0.535	0	CG10863
CG3734	0.137	-5.71378	0.726	-8.24324	0.003	0.551	0	CG3734
kappaTry	0.137	-6.11923	0.726	-8.82819	0.003	0.53	0	kappaTry
CG42240	0.862	0.577555	0.724	0.833236	0.858	0.213	0	CG42240
CG43294	0.138	-4.40638	0.724	-6.35706	0.004	0.337	0	CG43294
mesh	0.138	-2.71073	0.724	-3.91076	0.005	0.46	0	mesh
pinta	0.138	-5.68507	0.724	-8.20183	0.084	0.396	0	pinta
CG12974	0.139	-2.73186	0.722	-3.94124	0.018	0.509	0	CG12974
sna	0.86	3.68468	0.72	5.31587	0.834	0.041	0	sna
CG31087	0.141	-3.76987	0.718	-5.43877	0.019	0.455	0	CG31087
CG42397	0.141	-5.53774	0.718	-7.98927	0.003	0.47	0	CG42397
CG31343	0.142	-7.88677	0.716	-11.3782	0.016	0.501	0	CG31343
sbb	0.857	1.0085	0.714	1.45495	0.834	0.199	0	sbb
CG44014	0.143	-5.7154	0.714	-8.24558	0.009	0.543	0	CG44014
CG9673	0.143	-6.31994	0.714	-9.11774	0.001	0.499	0	CG9673
neur	0.854	2.24296	0.708	3.23591	0.848	0.179	0	neur
CG7997	0.146	-4.6915	0.708	-6.7684	0.028	0.36	0	CG7997
CG4753	0.146	-4.31209	0.708	-6.22104	0.018	0.502	0	CG4753
lectin-37Db	0.146	-5.13703	0.708	-7.41117	0.003	0.487	0	lectin-37Db
sqd	0.853	1.0211	0.706	1.47313	0.883	0.286	0	sqd
CG3868	0.147	-6.14406	0.706	-8.864	0.004	0.504	0	CG3868
CG17633	0.147	-7.56022	0.706	-10.9071	0.008	0.44	0	CG17633
rau	0.852	3.52948	0.704	5.09196	0.788	0.087	0	rau
Inx7	0.151	-2.88295	0.698	-4.15921	0.018	0.48	0	Inx7
Tlk	0.848	0.855382	0.696	1.23406	0.845	0.218	0	Tlk
fkh	0.848	1.96818	0.696	2.83948	0.83	0.227	0	fkh
l(1)G0469	0.848	0.818685	0.696	1.18111	0.811	0.224	0	l(1)G0469
CG9672	0.152	-5.82633	0.696	-8.40562	0.007	0.498	0	CG9672
puc	0.847	0.790244	0.694	1.14008	0.814	0.221	0	puc
CG6040	0.846	1.83537	0.692	2.64788	0.787	0.073	0	CG6040
CG31075	0.154	-3.09656	0.692	-4.46739	0.008	0.493	0	CG31075
MtnC	0.154	-5.75412	0.692	-8.30144	0	0.34	0	MtnC
CG1246	0.155	-2.57928	0.69	-3.72111	0.018	0.469	0	CG1246
CG15423	0.155	-5.6188	0.69	-8.10621	0.014	0.453	0	CG15423
kay	0.844	-0.8757	0.688	-1.26337	0.799	0.221	0	kay
CG11138	0.843	1.2067	0.686	1.74091	0.841	0.226	0	CG11138
CG18598	0.158	-5.59442	0.684	-8.07104	0.003	0.368	0	CG18598
CG43693	0.841	2.12379	0.682	3.06398	0.814	0.2	0	CG43693
CG15211	0.159	-3.48238	0.682	-5.02401	0.024	0.415	0	CG15211
Tsp42Eg	0.159	-3.56144	0.682	-5.13807	0.026	0.505	0	Tsp42Eg
CG32633	0.159	-4.92016	0.682	-7.09829	0.012	0.467	0	CG32633
cdi	0.84	0.353311	0.68	0.50972	0.839	0.252	0	cdi
CG8066	0.16	-2.72312	0.68	-3.92863	0.054	0.576	0	CG8066
Try29F	0.16	-4.71411	0.68	-6.80103	0.023	0.512	0	Try29F
Mur29B	0.16	-5.95904	0.68	-8.59708	0.014	0.545	0	Mur29B
peb	0.838	1.76733	0.676	2.54971	0.815	0.25	0	peb
ed	0.837	1.83199	0.674	2.643	0.78	0.127	0	ed
melt	0.163	-3.25375	0.674	-4.69416	0.007	0.412	0	melt
CG10116	0.163	-6.06556	0.674	-8.75076	0.028	0.496	0	CG10116
lama	0.835	1.27259	0.67	1.83596	0.81	0.178	0	lama
dnd	0.165	-4.13748	0.67	-5.96912	0.019	0.541	0	dnd
Tep4	0.834	3.40077	0.668	4.90627	0.782	0.142	0	Tep4
shot	0.833	-0.763619	0.666	-1.10167	0.815	0.239	0	shot
Cyp311a1	0.167	-5.93108	0.666	-8.55674	0.091	0.424	0	Cyp311a1
CG32695	0.167	-4.87211	0.666	-7.02896	0.007	0.369	0	CG32695
CG3301	0.168	-3.93752	0.664	-5.68065	0.057	0.448	0	CG3301
Lsd-1	0.168	-3.97373	0.664	-5.73288	0.02	0.44	0	Lsd-1
Syt7	0.168	-4.42795	0.664	-6.38818	0.02	0.264	0	Syt7
CG8745	0.831	3.22742	0.662	4.65618	0.768	0.166	0	CG8745
CG34288	0.169	-5.1207	0.662	-7.38761	0.009	0.511	0	CG34288
GstD8	0.169	-4.02046	0.662	-5.80029	0.022	0.401	0	GstD8
Dbi	0.169	-5.09332	0.662	-7.3481	0.011	0.522	0	Dbi
CG11912	0.169	-10.2088	0.662	-14.7282	0.005	0.499	0	CG11912
Ag5r2	0.169	-3.95657	0.662	-5.70812	0.015	0.445	0	Ag5r2
spir	0.83	1.65484	0.66	2.38742	0.772	0.186	0	spir
brat	0.83	-0.284639	0.66	-0.410648	0.799	0.188	0	brat
CG16799	0.17	-3.60882	0.66	-5.20643	0.011	0.358	0	CG16799
E(spl)m7-HLH	0.829	1.72372	0.658	2.48681	0.777	0.078	0	E(spl)m7-HLH
CG10300	0.171	-2.99512	0.658	-4.32105	0.028	0.498	0	CG10300
CG14629	0.171	-8.74165	0.658	-12.6115	0.038	0.571	0	CG14629
CG3706	0.171	-8.02429	0.658	-11.5766	0.019	0.394	0	CG3706
CG18180	0.172	-4.39574	0.656	-6.34172	0.005	0.462	0	CG18180
CG43143	0.828	0.368468	0.656	0.531586	0.814	0.213	0	CG43143
olf186-M	0.828	3.63069	0.656	5.23798	0.744	0.086	0	olf186-M
CG6084	0.173	-3.74624	0.654	-5.40468	0.041	0.54	0	CG6084
CG10472	0.173	-6.37131	0.654	-9.19186	0.007	0.452	0	CG10472
Calx	0.174	-2.61252	0.652	-3.76907	0.028	0.329	0	Calx
Dscam4	0.826	3.3094	0.652	4.77445	0.738	0.055	0	Dscam4
rdx	0.826	1.31291	0.652	1.89413	0.768	0.242	0	rdx
Shroom	0.826	1.46789	0.652	2.11772	0.833	0.251	0	Shroom
wb	0.826	2.3341	0.652	3.3674	0.809	0.196	0	wb
fru	0.826	0.265324	0.652	0.382781	0.768	0.151	0	fru
E(spl)malpha-BFM	0.826	3.0084	0.652	4.3402	0.768	0.1	0	E(spl)malpha-BFM
CG9509	0.175	-5.37116	0.65	-7.74894	0.043	0.431	0	CG9509
Hsp83	0.825	1.84545	0.65	2.66242	0.821	0.243	0	Hsp83
Con	0.825	-1.13324	0.65	-1.63492	0.748	0.116	0	Con
Cyp6g1	0.176	-4.24246	0.648	-6.12058	0.016	0.383	0	Cyp6g1
lambdaTry	0.176	-7.24843	0.648	-10.4573	0.014	0.496	0	lambdaTry
brk	0.824	3.57874	0.648	5.16303	0.767	0.155	0	brk
CtsB1	0.177	-3.36984	0.646	-4.86165	0.007	0.351	0	CtsB1
etaTry	0.177	-6.34368	0.646	-9.15199	0.014	0.457	0	etaTry
CG32687	0.178	-2.86924	0.644	-4.13943	0.012	0.455	0	CG32687
Dip-B	0.178	-4.85996	0.644	-7.01144	0.005	0.268	0	Dip-B
zip	0.822	0.793249	0.644	1.14442	0.851	0.297	0	zip
wun2	0.822	3.79495	0.644	5.47496	0.791	0.174	0	wun2
CG15169	0.179	-3.73297	0.642	-5.38554	0.008	0.342	0	CG15169
CG1942	0.179	-4.67913	0.642	-6.75056	0.009	0.382	0	CG1942
insc	0.821	2.67842	0.642	3.86414	0.773	0.156	0	insc
Jheh3	0.18	-3.69957	0.64	-5.33735	0.022	0.45	0	Jheh3
cic	0.82	1.66414	0.64	2.40085	0.788	0.194	0	cic
Takl1	0.181	-4.01894	0.638	-5.7981	0.011	0.471	0	Takl1
CG18179	0.181	-4.35044	0.638	-6.27635	0.007	0.354	0	CG18179
GstE5	0.182	-3.38451	0.636	-4.88281	0.042	0.253	0	GstE5
rin	0.818	0.710531	0.636	1.02508	0.824	0.28	0	rin
ena	0.818	1.65349	0.636	2.38548	0.796	0.228	0	ena
CG43736	0.818	1.53335	0.636	2.21216	0.76	0.196	0	CG43736
Df31	0.818	1.43831	0.636	2.07504	0.735	0.182	0	Df31
CG2930	0.183	-4.33993	0.634	-6.26119	0.009	0.388	0	CG2930
fabp	0.183	-4.44323	0.634	-6.41022	0	0.387	0	fabp
CG4080	0.817	1.31362	0.634	1.89516	0.741	0.178	0	CG4080
lola	0.817	-0.996008	0.634	-1.43694	0.761	0.226	0	lola
CG33127	0.184	-4.28791	0.632	-6.18615	0.018	0.428	0	CG33127
pAbp	0.816	-0.406328	0.632	-0.586207	0.966	0.397	0	pAbp
Eip78C	0.816	1.38151	0.632	1.9931	0.764	0.161	0	Eip78C
Phae1	0.185	-2.5964	0.63	-3.74581	0.011	0.412	0	Phae1
LysX	0.185	-4.05984	0.63	-5.85712	0.008	0.411	0	LysX
CG11899	0.186	-4.22548	0.628	-6.09608	0.015	0.254	0	CG11899
fs(1)h	0.814	0.419181	0.628	0.60475	0.811	0.256	0	fs(1)h
CG14500	0.187	-4.29335	0.626	-6.194	0.02	0.36	0	CG14500
DNaseII	0.813	0.583936	0.626	0.842441	0.704	0.122	0	DNaseII
RpL38	0.812	-0.291307	0.624	-0.420267	0.951	0.411	0	RpL38
spheroide	0.188	-3.40242	0.624	-4.90866	0.026	0.428	0	spheroide
pum	0.811	-0.253057	0.622	-0.365084	0.867	0.251	0	pum
CG11236	0.192	-5.45782	0.616	-7.87398	0.018	0.445	0	CG11236
Sodh-1	0.193	-3.08035	0.614	-4.44401	0.027	0.328	0	Sodh-1
klar	0.806	-0.954991	0.612	-1.37776	0.801	0.253	0	klar
CG45050	0.806	-1.44345	0.612	-2.08247	0.731	0.25	0	CG45050
CG43218	0.194	-3.65165	0.612	-5.26822	0.106	0.487	0	CG43218
CG9568	0.194	-4.59728	0.612	-6.63247	0.022	0.548	0	CG9568
mir-956	0.195	-4.06765	0.61	-5.86838	0.011	0.254	0	mir-956
CG14820	0.195	-5.72951	0.61	-8.26593	0.028	0.449	0	CG14820
Drsl4	0.195	-3.55727	0.61	-5.13206	0.011	0.295	0	Drsl4
Cyp9b2	0.195	-4.6516	0.61	-6.71084	0.024	0.297	0	Cyp9b2
Dat	0.196	-3.28098	0.608	-4.73345	0.037	0.418	0	Dat
fa2h	0.196	-2.87329	0.608	-4.14528	0.022	0.365	0	fa2h
CG9629	0.196	-3.26094	0.608	-4.70454	0.026	0.487	0	CG9629
alpha-Est9	0.803	2.14378	0.606	3.09282	0.749	0.196	0	alpha-Est9
CG10960	0.197	-2.74375	0.606	-3.95839	0.104	0.532	0	CG10960
CG5613	0.197	-1.94996	0.606	-2.8132	0.05	0.443	0	CG5613
CG16756	0.197	-5.4078	0.606	-7.8018	0.009	0.442	0	CG16756
ken	0.802	1.51099	0.604	2.17989	0.739	0.164	0	ken
Socs36E	0.802	0.568294	0.604	0.819875	0.752	0.238	0	Socs36E
Cys	0.198	-4.66876	0.604	-6.7356	0.026	0.302	0	Cys
CG13575	0.199	-2.87084	0.602	-4.14175	0.004	0.294	0	CG13575
Syx1A	0.8	-0.767175	0.6	-1.1068	0.771	0.247	0	Syx1A
CG7970	0.2	-5.84428	0.6	-8.43151	0.007	0.514	0	CG7970
CG10911	0.2	-5.39238	0.6	-7.77956	0.011	0.469	0	CG10911
CG11149	0.201	-3.17184	0.598	-4.576	0.016	0.387	0	CG11149
Rac2	0.798	-0.581895	0.596	-0.839497	0.788	0.296	0	Rac2
CG42825	0.202	-3.70381	0.596	-5.34347	0.024	0.385	0	CG42825
CG13868	0.797	2.32732	0.594	3.35761	0.75	0.208	0	CG13868
Gfat1	0.203	-3.53372	0.594	-5.09809	0.027	0.424	0	Gfat1
CG4839	0.203	-4.4181	0.594	-6.37397	0.031	0.324	0	CG4839
Smr	0.796	-0.649627	0.592	-0.937214	0.802	0.247	0	Smr
ITP	0.796	2.049	0.592	2.95608	0.76	0.182	0	ITP
Octbeta2R	0.796	2.85321	0.592	4.11631	0.738	0.135	0	Octbeta2R
Lfg	0.204	-3.16898	0.592	-4.57187	0.057	0.581	0	Lfg
CG15803	0.204	-3.01217	0.592	-4.34564	0.008	0.327	0	CG15803
CG7470	0.204	-3.05148	0.592	-4.40236	0.034	0.441	0	CG7470
Kaz-m1	0.204	-4.82593	0.592	-6.96235	0.039	0.466	0	Kaz-m1
CG5804	0.204	-5.47986	0.592	-7.90576	0.011	0.472	0	CG5804
Mad	0.795	3.00422	0.59	4.33417	0.745	0.199	0	Mad
CG31463	0.205	-5.27836	0.59	-7.61506	0.02	0.38	0	CG31463
mira	0.794	2.53895	0.588	3.66292	0.719	0.066	0	mira
Cyp12c1	0.206	-1.75577	0.588	-2.53304	0.031	0.425	0	Cyp12c1
CG1315	0.206	-3.47023	0.588	-5.00649	0.012	0.375	0	CG1315
CAH2	0.206	-3.87055	0.588	-5.58402	0.02	0.301	0	CAH2
CG31324	0.793	1.88398	0.586	2.71801	0.72	0.178	0	CG31324
CG8034	0.791	0.321831	0.582	0.464304	0.746	0.209	0	CG8034
Kank	0.791	0.600011	0.582	0.865633	0.723	0.188	0	Kank
Ptpmeg2	0.791	-0.768616	0.582	-1.10888	0.669	0.206	0	Ptpmeg2
mnd	0.79	2.55515	0.58	3.68631	0.761	0.196	0	mnd
Eglp2	0.21	-3.52511	0.58	-5.08566	0.028	0.291	0	Eglp2
CG34176	0.21	-5.09276	0.58	-7.3473	0.016	0.434	0	CG34176
CG17145	0.211	0.179839	0.578	0.259453	0.045	0.331	0	CG17145
CG34198	0.212	-1.3446	0.576	-1.93984	0.085	0.536	0	CG34198
CG15152	0.213	-3.38769	0.574	-4.8874	0.033	0.511	0	CG15152
bark	0.213	-4.24179	0.574	-6.11962	0.027	0.283	0	bark
CG10912	0.213	-5.24446	0.574	-7.56615	0.015	0.388	0	CG10912
Cyp318a1	0.214	-2.7778	0.572	-4.00751	0.03	0.401	0	Cyp318a1
CG43340	0.214	-3.15153	0.572	-4.54669	0.049	0.388	0	CG43340
tau	0.214	-3.62505	0.572	-5.22984	0.033	0.423	0	tau
CG1275	0.214	-3.10994	0.572	-4.48669	0.125	0.397	0	CG1275
CG33966	0.215	-3.70693	0.57	-5.34797	0.014	0.358	0	CG33966
sug	0.215	-2.91768	0.57	-4.20932	0.049	0.401	0	sug
Muc68E	0.215	-3.78263	0.57	-5.45719	0.043	0.369	0	Muc68E
Vha100-5	0.216	-3.37116	0.568	-4.86355	0.023	0.389	0	Vha100-5
CG32483	0.216	-4.70915	0.568	-6.79387	0.011	0.329	0	CG32483
CG18585	0.216	-7.42281	0.568	-10.7089	0.026	0.486	0	CG18585
Frl	0.783	1.70596	0.566	2.46118	0.696	0.212	0	Frl
babos	0.783	2.19538	0.566	3.16726	0.73	0.16	0	babos
CG3344	0.217	-4.8744	0.566	-7.03227	0.022	0.379	0	CG3344
Dg	0.782	-1.72315	0.564	-2.48598	0.718	0.218	0	Dg
dnc	0.782	-1.63328	0.564	-2.35633	0.761	0.235	0	dnc
CG14302	0.218	-2.51732	0.564	-3.63172	0.015	0.258	0	CG14302
Drsl3	0.218	-4.60544	0.564	-6.64425	0.007	0.309	0	Drsl3
bun	0.781	0.815534	0.562	1.17657	0.716	0.233	0	bun
CG34301	0.219	-5.0627	0.562	-7.30393	0.034	0.375	0	CG34301
GILT2	0.22	-3.07484	0.56	-4.43605	0.022	0.264	0	GILT2
NLaz	0.22	-4.53651	0.56	-6.5448	0.005	0.412	0	NLaz
CG30411	0.221	-3.07501	0.558	-4.4363	0.009	0.259	0	CG30411
CG16775	0.221	-4.25914	0.558	-6.14464	0.016	0.361	0	CG16775
rut	0.778	1.25419	0.556	1.80941	0.697	0.14	0	rut
Arc2	0.778	2.46354	0.556	3.55413	0.719	0.218	0	Arc2
CG15784	0.778	2.04351	0.556	2.94816	0.703	0.241	0	CG15784
P5cr-2	0.222	-2.85638	0.556	-4.12088	0.047	0.374	0	P5cr-2
CG10311	0.222	-3.0256	0.556	-4.36502	0.039	0.355	0	CG10311
CG15254	0.222	-5.47232	0.556	-7.89488	0.016	0.271	0	CG15254
CG2781	0.223	-2.95582	0.554	-4.26435	0.018	0.288	0	CG2781
cwo	0.776	-0.189203	0.552	-0.272963	0.655	0.225	0	cwo
Timp	0.776	1.61071	0.552	2.32377	0.697	0.114	0	Timp
CG8785	0.224	-3.26305	0.552	-4.70758	0.043	0.449	0	CG8785
CG42663	0.775	0.224612	0.55	0.324046	0.745	0.229	0	CG42663
Hsp70Ab	0.775	1.11971	0.55	1.6154	0.49	0.22	0	Hsp70Ab
GstE9	0.225	-4.525	0.55	-6.52819	0	0.292	0	GstE9
CG15829	0.225	-3.36388	0.55	-4.85306	0.042	0.375	0	CG15829
CG4734	0.225	-4.50671	0.55	-6.50181	0.012	0.361	0	CG4734
Dscam1	0.774	1.06023	0.548	1.52959	0.692	0.189	0	Dscam1
RabX1	0.774	3.47286	0.548	5.01028	0.707	0.195	0	RabX1
spen	0.773	-1.45746	0.546	-2.10267	0.733	0.241	0	spen
Nrg	0.773	1.44207	0.546	2.08046	0.742	0.24	0	Nrg
mt:ND3	0.773	-0.284459	0.546	-0.410387	0.84	0.391	0	mt:ND3
IM14	0.773	2.60267	0.546	3.75486	0.719	0.095	0	IM14
CG10352	0.227	-3.33883	0.546	-4.81692	0.016	0.318	0	CG10352
CG14830	0.228	-3.10404	0.544	-4.47818	0.005	0.308	0	CG14830
CG34347	0.771	2.61875	0.542	3.77805	0.657	0.112	0	CG34347
noc	0.771	1.57948	0.542	2.27871	0.687	0.191	0	noc
Rbfox1	0.77	1.09608	0.54	1.58131	0.712	0.152	0	Rbfox1
CG6688	0.23	-2.88781	0.54	-4.16622	0.034	0.425	0	CG6688
CG7992	0.23	-4.03691	0.54	-5.82403	0.053	0.271	0	CG7992
TpnC73F	0.23	-4.92782	0.54	-7.10934	0.037	0.267	0	TpnC73F
kis	0.769	0.194214	0.538	0.280192	0.7	0.223	0	kis
CG32103	0.769	-1.03264	0.538	-1.48979	0.73	0.259	0	CG32103
mex1	0.231	-3.56756	0.538	-5.14691	0.015	0.486	0	mex1
Vha36-1	0.231	-1.06861	0.538	-1.54167	0.02	0.469	0	Vha36-1
sel	0.231	-2.63658	0.538	-3.80379	0.151	0.451	0	sel
AOX1	0.231	-3.22851	0.538	-4.65776	0.132	0.468	0	AOX1
GstE7	0.231	-2.23889	0.538	-3.23003	0.107	0.494	0	GstE7
CG8539	0.231	-5.61458	0.538	-8.10013	0.018	0.333	0	CG8539
CG31704	0.231	-3.97643	0.538	-5.73677	0.014	0.33	0	CG31704
mei-P26	0.768	-0.559349	0.536	-0.80697	0.688	0.2	0	mei-P26
CG13086	0.233	-2.78927	0.534	-4.02406	0.024	0.41	0	CG13086
ogre	0.233	-0.674634	0.534	-0.973291	0.099	0.262	0	ogre
CG16749	0.233	-7.18024	0.534	-10.3589	0.043	0.432	0	CG16749
RpS29	0.765	0.421624	0.53	0.608275	0.951	0.521	0	RpS29
E23	0.765	2.74341	0.53	3.9579	0.669	0.105	0	E23
CG17765	0.765	1.93448	0.53	2.79087	0.771	0.294	0	CG17765
CG42249	0.235	-4.15212	0.53	-5.99024	0.028	0.376	0	CG42249
Cyp9h1	0.235	-2.83726	0.53	-4.09331	0.026	0.337	0	Cyp9h1
Unr	0.764	0.538022	0.528	0.776201	0.792	0.272	0	Unr
shep	0.764	-1.62978	0.528	-2.35128	0.737	0.243	0	shep
CG10943	0.236	-3.94403	0.528	-5.69004	0.014	0.335	0	CG10943
Jon66Cii	0.236	-2.93016	0.528	-4.22733	0.012	0.358	0	Jon66Cii
CG4297	0.763	1.48358	0.526	2.14036	0.725	0.199	0	CG4297
baz	0.763	0.740264	0.526	1.06797	0.718	0.215	0	baz
Tret1-1	0.763	1.87768	0.526	2.70892	0.662	0.152	0	Tret1-1
Cyp6d5	0.237	-3.86165	0.526	-5.57119	0.016	0.296	0	Cyp6d5
Pdk	0.762	-1.31259	0.524	-1.89367	0.672	0.217	0	Pdk
CG42489	0.238	-2.75515	0.524	-3.97484	0.065	0.386	0	CG42489
REPTOR	0.761	0.709443	0.522	1.02351	0.712	0.239	0	REPTOR
inaE	0.761	0.368594	0.522	0.531769	0.677	0.15	0	inaE
CG4783	0.239	-3.76506	0.522	-5.43184	0.027	0.392	0	CG4783
eEF1alpha1	0.76	0.405611	0.52	0.585173	0.894	0.482	0	eEF1alpha1
CG34401	0.76	1.57627	0.52	2.27408	0.726	0.222	0	CG34401
jdp	0.24	-4.20401	0.52	-6.0651	0	0.304	0	jdp
Damm	0.24	-4.10712	0.52	-5.92532	0.026	0.371	0	Damm
CG8562	0.24	-4.93036	0.52	-7.11301	0.028	0.377	0	CG8562
Drsl2	0.241	-4.01459	0.518	-5.79183	0.018	0.336	0	Drsl2
CG15772	0.758	0.300945	0.516	0.434172	0.62	0.06	0	CG15772
Traf4	0.758	1.07356	0.516	1.54882	0.635	0.184	0	Traf4
Sp7	0.242	-2.76492	0.516	-3.98894	0.058	0.372	0	Sp7
CG13748	0.242	-2.22499	0.516	-3.20998	0.034	0.421	0	CG13748
vanin-like	0.242	-3.22332	0.516	-4.65027	0.03	0.321	0	vanin-like
CG5958	0.242	-4.57749	0.516	-6.60392	0.039	0.358	0	CG5958
Atf3	0.757	-0.748037	0.514	-1.07919	0.653	0.21	0	Atf3
l(3)neo38	0.757	-0.386076	0.514	-0.55699	0.685	0.205	0	l(3)neo38
CG12910	0.243	-1.56634	0.514	-2.25975	0.151	0.424	0	CG12910
CG12963	0.243	-4.14679	0.514	-5.98255	0.024	0.254	0	CG12963
Pdxk	0.243	-3.53913	0.514	-5.10589	0.058	0.392	0	Pdxk
CG31198	0.243	-5.03979	0.514	-7.27088	0.038	0.471	0	CG31198
CG7778	0.243	-4.4972	0.514	-6.48809	0.028	0.318	0	CG7778
Mp	0.756	2.24785	0.512	3.24297	0.735	0.167	0	Mp
CG15255	0.244	-1.68662	0.512	-2.43328	0.033	0.427	0	CG15255
CG12836	0.755	0.637602	0.51	0.919865	0.62	0.1	0	CG12836
glec	0.755	0.197333	0.51	0.284691	0.659	0.213	0	glec
CG8360	0.245	-3.08623	0.51	-4.45249	0.033	0.271	0	CG8360
dpy	0.245	-2.69528	0.51	-3.88847	0.042	0.342	0	dpy
CG18493	0.245	-4.33944	0.51	-6.2605	0.06	0.437	0	CG18493
Piezo	0.754	1.34997	0.508	1.94759	0.677	0.152	0	Piezo
Gs1	0.246	-3.31284	0.508	-4.77942	0.114	0.435	0	Gs1
Rbp	0.753	-3.38212	0.506	-4.87937	0.734	0.157	0	Rbp
CG30154	0.247	-0.739272	0.506	-1.06654	0.24	0.508	0	CG30154
rhea	0.752	0.3508	0.504	0.506098	0.745	0.273	0	rhea
Dys	0.752	0.852121	0.504	1.22935	0.711	0.245	0	Dys
Cda9	0.751	-0.374749	0.502	-0.540648	0.611	0.03	0	Cda9
CG1532	0.25	-2.35088	0.5	-3.3916	0.076	0.427	0	CG1532
Tm2	0.25	-4.60729	0.5	-6.64691	0.027	0.26	0	Tm2
LanA	0.749	-0.62968	0.498	-0.908437	0.692	0.174	0	LanA
wech	0.748	1.08049	0.496	1.55882	0.68	0.158	0	wech
Mkp3	0.748	-0.608323	0.496	-0.877625	0.639	0.221	0	Mkp3
CR31781	0.252	-3.03207	0.496	-4.37435	0.05	0.396	0	CR31781
dsx	0.747	1.25331	0.494	1.80814	0.643	0.135	0	dsx
Pde6	0.747	0.396228	0.494	0.571637	0.664	0.171	0	Pde6
Cyp4s3	0.253	-2.57168	0.494	-3.71015	0.011	0.339	0	Cyp4s3
Fatp	0.254	-4.22264	0.492	-6.09199	0.053	0.35	0	Fatp
GILT1	0.745	1.73379	0.49	2.50132	0.668	0.113	0	GILT1
E(spl)mgamma-HLH	0.745	3.05909	0.49	4.41334	0.581	0.044	0	E(spl)mgamma-HLH
mamo	0.745	0.52212	0.49	0.75326	0.658	0.177	0	mamo
chas	0.255	-1.69745	0.49	-2.4489	0.069	0.425	0	chas
CG11671	0.255	-2.92393	0.49	-4.21834	0.096	0.362	0	CG11671
Act57B	0.255	-4.75793	0.49	-6.86424	0.054	0.309	0	Act57B
Atpalpha	0.744	-1.60244	0.488	-2.31183	0.723	0.286	0	Atpalpha
CR30009	0.744	2.90752	0.488	4.19467	0.668	0.14	0	CR30009
CG43774	0.256	-3.79857	0.488	-5.48018	0.046	0.324	0	CG43774
CG10082	0.743	0.922155	0.486	1.33039	0.654	0.208	0	CG10082
ringer	0.257	-3.54142	0.486	-5.10918	0.046	0.281	0	ringer
CG8641	0.257	-2.10671	0.486	-3.03934	0.007	0.257	0	CG8641
sky	0.742	-0.850021	0.484	-1.22632	0.692	0.234	0	sky
Cpr51A	0.258	-0.178019	0.484	-0.256827	0.115	0.31	0	Cpr51A
CG6357	0.258	-1.45587	0.484	-2.10037	0.147	0.406	0	CG6357
IM4	0.741	0.589943	0.482	0.851107	0.562	0.064	0	IM4
stumps	0.259	-2.42978	0.482	-3.50543	0.012	0.267	0	stumps
tadr	0.74	0.7016	0.48	1.01219	0.608	0.071	0	tadr
CG34232	0.74	1.14991	0.48	1.65897	0.714	0.26	0	CG34232
be	0.74	0.795246	0.48	1.1473	0.669	0.162	0	be
elav	0.74	0.639202	0.48	0.922174	0.627	0.177	0	elav
CG32195	0.26	-0.212269	0.48	-0.30624	0.126	0.441	0	CG32195
CG41520	0.26	-2.52219	0.48	-3.63875	0.023	0.274	0	CG41520
CG8628	0.26	-4.80247	0.48	-6.92851	0.064	0.344	0	CG8628
dpn	0.739	2.2627	0.478	3.26439	0.474	0.025	0	dpn
crb	0.739	-0.37279	0.478	-0.537822	0.608	0.22	0	crb
CG14642	0.738	1.52065	0.476	2.19383	0.583	0.07	0	CG14642
CG17224	0.262	-2.57182	0.476	-3.71036	0.14	0.481	0	CG17224
CG15210	0.262	-3.30141	0.476	-4.76293	0.02	0.458	0	CG15210
shn	0.737	-0.316527	0.474	-0.456652	0.627	0.216	0	shn
CG8417	0.263	-3.06326	0.474	-4.41935	0.109	0.258	0	CG8417
CG7255	0.263	-3.33476	0.474	-4.81104	0.034	0.272	0	CG7255
Pdp1	0.736	-1.2213	0.472	-1.76196	0.756	0.377	0	Pdp1
chrb	0.736	0.77783	0.472	1.12217	0.666	0.206	0	chrb
Idh	0.264	-2.39128	0.472	-3.44989	0.092	0.497	0	Idh
isoQC	0.265	-2.49948	0.47	-3.60599	0.079	0.313	0	isoQC
Vha14-1	0.266	-1.72086	0.468	-2.48267	0.009	0.396	0	Vha14-1
Ance	0.266	-6.02506	0.468	-8.69233	0.042	0.44	0	Ance
kon	0.733	1.88733	0.466	2.72285	0.611	0.126	0	kon
apt	0.733	2.73027	0.466	3.93894	0.682	0.144	0	apt
lbm	0.733	1.07973	0.466	1.55773	0.665	0.157	0	lbm
mbl	0.733	-0.885059	0.466	-1.27687	0.636	0.238	0	mbl
btsz	0.267	-0.673061	0.466	-0.971022	0.164	0.284	0	btsz
if	0.267	-3.79916	0.466	-5.48103	0.03	0.293	0	if
nub	0.268	-3.8736	0.464	-5.58842	0.035	0.324	0	nub
RhoGAP18B	0.731	0.644593	0.462	0.929952	0.674	0.215	0	RhoGAP18B
CR43651	0.731	0.556478	0.462	0.802828	0.619	0.151	0	CR43651
CG10383	0.731	1.15047	0.462	1.65977	0.623	0.159	0	CG10383
Fas3	0.731	-1.99357	0.462	-2.87611	0.623	0.224	0	Fas3
Phk-3	0.269	-3.49297	0.462	-5.03929	0.012	0.309	0	Phk-3
CG15126	0.269	-1.63082	0.462	-2.35277	0.068	0.503	0	CG15126
Idgf3	0.269	-3.025	0.462	-4.36415	0.05	0.297	0	Idgf3
pyd	0.73	1.16977	0.46	1.68762	0.654	0.198	0	pyd
Cyp12d1-p	0.27	-3.56749	0.46	-5.1468	0.039	0.296	0	Cyp12d1-p
tna	0.729	0.499654	0.458	0.720848	0.64	0.244	0	tna
CG10184	0.728	1.67353	0.456	2.4144	0.616	0.129	0	CG10184
Corp	0.728	2.43306	0.456	3.51017	0.577	0.062	0	Corp
GstT4	0.272	-3.63952	0.456	-5.25072	0.129	0.509	0	GstT4
CG12824	0.273	-2.73732	0.454	-3.94912	0.034	0.481	0	CG12824
Nha1	0.273	-3.4209	0.454	-4.93532	0.016	0.289	0	Nha1
Oatp33Ea	0.274	-2.71837	0.452	-3.92178	0.041	0.336	0	Oatp33Ea
WRNexo	0.274	0.263921	0.452	0.380758	0.199	0.32	0	WRNexo
CG3841	0.275	-4.5068	0.45	-6.50194	0.05	0.348	0	CG3841
alpha-Est3	0.276	-1.99175	0.448	-2.87349	0.035	0.285	0	alpha-Est3
CG14877	0.277	-1.66895	0.446	-2.40779	0.125	0.297	0	CG14877
ATPsynF	0.277	-2.2468	0.446	-3.24144	0.058	0.554	0	ATPsynF
Plp	0.722	2.10162	0.444	3.032	0.681	0.192	0	Plp
bnl	0.722	0.314405	0.444	0.45359	0.598	0.15	0	bnl
CG2004	0.278	-3.35281	0.444	-4.83708	0.137	0.403	0	CG2004
AstC	0.278	-4.37915	0.444	-6.31779	0.03	0.272	0	AstC
Lk6	0.721	-0.402256	0.442	-0.580333	0.662	0.305	0	Lk6
Hex-A	0.721	-0.370711	0.442	-0.534822	0.536	0.24	0	Hex-A
CG10562	0.279	-3.35596	0.442	-4.84162	0.047	0.372	0	CG10562
CG9008	0.72	0.676295	0.44	0.975687	0.581	0.133	0	CG9008
Rcd2	0.72	-0.233082	0.44	-0.336266	0.638	0.191	0	Rcd2
unc-13	0.72	-2.52764	0.44	-3.64661	0.563	0.202	0	unc-13
CG14626	0.72	3.84863	0.44	5.55239	0.566	0.105	0	CG14626
Reck	0.28	-2.60372	0.44	-3.75637	0.145	0.322	0	Reck
PGRP-LF	0.719	3.01361	0.438	4.34772	0.62	0.058	0	PGRP-LF
Mal-A2	0.281	-6.45454	0.438	-9.31194	0.028	0.414	0	Mal-A2
CG43324	0.282	-3.37907	0.436	-4.87497	0.19	0.459	0	CG43324
CG13117	0.282	-2.38647	0.436	-3.44295	0.043	0.411	0	CG13117
Drak	0.718	0.671508	0.436	0.968782	0.669	0.231	0	Drak
Bacc	0.718	-0.253193	0.436	-0.365281	0.685	0.305	0	Bacc
mt:ND6	0.718	-0.563451	0.436	-0.812888	0.76	0.399	0	mt:ND6
HmgD	0.718	1.60286	0.436	2.31244	0.598	0.175	0	HmgD
Tina-1	0.283	-3.76797	0.434	-5.43603	0.039	0.267	0	Tina-1
CG8773	0.283	-4.85869	0.434	-7.00961	0.045	0.323	0	CG8773
Ect4	0.717	-1.01732	0.434	-1.46769	0.647	0.207	0	Ect4
Arc1	0.717	2.81477	0.434	4.06086	0.658	0.351	0	Arc1
CG10140	0.284	-2.8284	0.432	-4.08052	0.037	0.272	0	CG10140
D1	0.716	1.04004	0.432	1.50046	0.583	0.236	0	D1
Gbeta13F	0.716	-0.567745	0.432	-0.819083	0.704	0.306	0	Gbeta13F
KCNQ	0.716	1.79304	0.432	2.58681	0.655	0.205	0	KCNQ
CR43432	0.285	-0.447593	0.43	-0.64574	0.232	0.528	0	CR43432
CG13492	0.286	-3.90711	0.428	-5.63677	0.05	0.363	0	CG13492
CG13482	0.286	-3.74451	0.428	-5.40219	0.033	0.415	0	CG13482
regucalcin	0.287	-2.34008	0.426	-3.37602	0.077	0.401	0	regucalcin
Taldo	0.287	-3.34047	0.426	-4.81928	0.119	0.415	0	Taldo
CG18446	0.713	3.63915	0.426	5.25019	0.524	0.014	0	CG18446
TyrR	0.713	1.48485	0.426	2.14219	0.615	0.152	0	TyrR
Ca-beta	0.712	-2.4091	0.424	-3.47559	0.472	0.114	0	Ca-beta
RhoGAP100F	0.712	-0.829859	0.424	-1.19723	0.556	0.137	0	RhoGAP100F
ham	0.289	-1.25147	0.422	-1.80549	0.109	0.408	0	ham
CG43773	0.289	-3.58986	0.422	-5.17907	0.05	0.324	0	CG43773
eIF4G2	0.711	-0.203688	0.422	-0.29386	0.615	0.224	0	eIF4G2
sls	0.711	0.742484	0.422	1.07118	0.574	0.207	0	sls
scyl	0.711	-0.439271	0.422	-0.633734	0.581	0.243	0	scyl
CG10126	0.29	-1.98963	0.42	-2.87043	0.11	0.4	0	CG10126
CG14292	0.29	-4.76978	0.42	-6.88133	0.011	0.258	0	CG14292
bmm	0.71	0.290798	0.42	0.419533	0.624	0.215	0	bmm
Hsp27	0.71	1.20657	0.42	1.74071	0.517	0.305	0	Hsp27
Tk	0.291	-5.34693	0.418	-7.71399	0.047	0.266	0	Tk
Ilp6	0.709	3.50447	0.418	5.05588	0.615	0.05	0	Ilp6
CG12868	0.709	2.67341	0.418	3.85691	0.589	0.181	0	CG12868
Manf	0.292	-2.68505	0.416	-3.87371	0.204	0.533	0	Manf
Trx-2	0.292	-3.73739	0.416	-5.39191	0.035	0.285	0	Trx-2
GEFmeso	0.708	-1.37307	0.416	-1.98092	0.59	0.211	0	GEFmeso
Amy-p	0.293	-4.71142	0.414	-6.79715	0.026	0.312	0	Amy-p
pre-rRNA:CR45845	0.707	-0.795506	0.414	-1.14767	0.607	0.278	0	pre-rRNA:CR45845
lectin-37Da	0.294	-4.6481	0.412	-6.70579	0.039	0.347	0	lectin-37Da
Act5C	0.706	0.37274	0.412	0.53775	0.836	0.474	0	Act5C
Oseg4	0.295	-3.24894	0.41	-4.68723	0.033	0.278	0	Oseg4
Akap200	0.705	0.17673	0.41	0.254968	0.664	0.279	0	Akap200
drongo	0.705	0.763766	0.41	1.10188	0.661	0.252	0	drongo
Dl	0.705	1.92249	0.41	2.77356	0.646	0.088	0	Dl
CR43855	0.296	0.458624	0.408	0.661655	0.186	0.385	0	CR43855
CRMP	0.296	-3.24633	0.408	-4.68347	0.034	0.273	0	CRMP
AcCoAS	0.297	-2.84917	0.406	-4.11048	0.13	0.386	0	AcCoAS
Gclc	0.703	0.721415	0.406	1.04078	0.502	0.217	0	Gclc
CR31044	0.703	0.345515	0.406	0.498473	0.6	0.103	0	CR31044
VhaM9.7-b	0.298	-1.10742	0.404	-1.59767	0.034	0.451	0	VhaM9.7-b
CG42335	0.298	-3.71782	0.404	-5.36368	0.023	0.308	0	CG42335
Flo2	0.702	0.239298	0.404	0.345234	0.613	0.203	0	Flo2
FASN2	0.702	0.37956	0.404	0.547589	0.45	0.031	0	FASN2
LManI	0.299	-3.99836	0.402	-5.76841	0.06	0.276	0	LManI
CG12934	0.701	-0.195188	0.402	-0.281597	0.556	0.072	0	CG12934
Vha55	0.3	-1.31675	0.4	-1.89966	0.022	0.35	0	Vha55
blot	0.3	-2.60355	0.4	-3.75613	0.03	0.319	0	blot
Fer1HCH	0.973	4.47538	0.946	6.45662	0.925	0.073	1	Fer1HCH
CG5011	0.966	5.47452	0.932	7.89806	0.908	0.099	1	CG5011
MtnB	0.962	3.90376	0.924	5.63193	0.923	0.093	1	MtnB
Fer2LCH	0.961	3.95879	0.922	5.71133	0.914	0.073	1	Fer2LCH
CG43349	0.96	3.2687	0.92	4.71573	0.903	0.092	1	CG43349
Galt	0.958	6.06785	0.916	8.75406	0.872	0.051	1	Galt
CG2543	0.943	3.56044	0.886	5.13663	0.811	0.045	1	CG2543
CG43348	0.942	3.79244	0.884	5.47133	0.835	0.093	1	CG43348
I-2	0.938	4.81922	0.876	6.95267	0.846	0.086	1	I-2
CG5399	0.937	3.93445	0.874	5.67621	0.897	0.157	1	CG5399
MtnD	0.932	3.19082	0.864	4.60338	0.778	0.075	1	MtnD
CG12177	0.929	3.94942	0.858	5.69781	0.793	0.052	1	CG12177
bwa	0.927	5.33662	0.854	7.69912	0.815	0.069	1	bwa
CG9674	0.918	4.79449	0.836	6.91699	0.83	0.118	1	CG9674
CG16758	0.917	2.52914	0.834	3.64878	0.749	0.05	1	CG16758
slbo	0.917	4.3304	0.834	6.24745	0.784	0.047	1	slbo
CG16721	0.917	5.92873	0.834	8.55335	0.795	0.091	1	CG16721
Dip-B.1	0.916	3.94239	0.832	5.68766	0.83	0.16	1	Dip-B
ATPsynC	0.089	-2.44977	0.822	-3.53428	0.04	0.551	1	ATPsynC
SNF4Agamma	0.909	4.32884	0.818	6.24519	0.821	0.129	1	SNF4Agamma
Nost	0.905	4.42841	0.81	6.38885	0.756	0.106	1	Nost
CG6330	0.903	4.41763	0.806	6.37329	0.756	0.083	1	CG6330
Lsd-2	0.899	5.09236	0.798	7.34672	0.758	0.125	1	Lsd-2
RpL27A	0.102	-1.88613	0.796	-2.72112	0.071	0.662	1	RpL27A
Gk2	0.897	5.23981	0.794	7.55944	0.751	0.092	1	Gk2
GstT3	0.896	4.66331	0.792	6.72774	0.731	0.087	1	GstT3
RpS29.1	0.104	-1.67935	0.792	-2.42279	0.055	0.644	1	RpS29
ATPsynF.1	0.105	-2.47006	0.79	-3.56354	0.049	0.535	1	ATPsynF
Act5C.1	0.109	-2.40107	0.782	-3.46402	0.029	0.584	1	Act5C
GstD1	0.109	0.226399	0.782	0.326624	0.057	0.571	1	GstD1
CG1463	0.888	4.16952	0.776	6.01534	0.69	0.069	1	CG1463
CG8112	0.888	5.06693	0.776	7.31004	0.67	0.07	1	CG8112
aPKC	0.884	5.0913	0.768	7.34519	0.755	0.117	1	aPKC
Thor	0.884	3.4472	0.768	4.97326	0.742	0.148	1	Thor
bigmax	0.883	5.6379	0.766	8.13377	0.718	0.114	1	bigmax
CG10365	0.883	5.55835	0.766	8.019	0.685	0.103	1	CG10365
CR43051	0.882	5.91066	0.764	8.52728	0.793	0.139	1	CR43051
rudhira	0.881	5.40433	0.762	7.7968	0.756	0.146	1	rudhira
Oscillin	0.879	4.65243	0.758	6.71203	0.745	0.106	1	Oscillin
CG8353	0.879	3.80744	0.758	5.49298	0.711	0.108	1	CG8353
Npc2a	0.878	3.56704	0.756	5.14615	0.72	0.103	1	Npc2a
CG4300	0.877	4.36143	0.754	6.29221	0.679	0.107	1	CG4300
DOR	0.876	4.3486	0.752	6.2737	0.74	0.173	1	DOR
CG4269	0.875	4.91733	0.75	7.09421	0.659	0.023	1	CG4269
CG14995	0.871	4.40503	0.742	6.35512	0.678	0.104	1	CG14995
Exn	0.87	3.90961	0.74	5.64037	0.729	0.142	1	Exn
Rab18	0.869	4.04942	0.738	5.84208	0.756	0.123	1	Rab18
CG12780	0.869	2.19097	0.738	3.1609	0.784	0.145	1	CG12780
CG3808	0.867	3.03126	0.734	4.37319	0.641	0.075	1	CG3808
Bacc.1	0.134	-2.64832	0.732	-3.82072	0.02	0.398	1	Bacc
CG12963.1	0.865	5.50921	0.73	7.94811	0.74	0.161	1	CG12963
CG31808	0.135	-3.47345	0.73	-5.01112	0.053	0.649	1	CG31808
Cyp18a1	0.864	3.41675	0.728	4.92933	0.61	0.043	1	Cyp18a1
Ack	0.863	4.3182	0.726	6.22984	0.592	0.101	1	Ack
CG13315	0.861	3.25608	0.722	4.69752	0.681	0.158	1	CG13315
CG44250	0.141	-2.34272	0.718	-3.37983	0.04	0.585	1	CG44250
Jafrac1	0.142	-0.858973	0.716	-1.23924	0.053	0.552	1	Jafrac1
Atet	0.853	4.29456	0.706	6.19574	0.637	0.117	1	Atet
CG14688	0.852	4.38892	0.704	6.33187	0.647	0.097	1	CG14688
CR44662	0.852	5.68538	0.704	8.20227	0.548	0.034	1	CR44662
CG4650	0.851	2.65021	0.702	3.82344	0.46	0.035	1	CG4650
CG3609	0.851	2.14371	0.702	3.09272	0.734	0.145	1	CG3609
RpL38.1	0.149	-2.47256	0.702	-3.56715	0.049	0.54	1	RpL38
comm2	0.849	3.45602	0.698	4.98598	0.599	0.045	1	comm2
GstO3	0.151	-2.87292	0.698	-4.14475	0.042	0.553	1	GstO3
GstE9.1	0.844	2.37102	0.688	3.42066	0.725	0.195	1	GstE9
CG9003	0.844	4.34345	0.688	6.26627	0.672	0.144	1	CG9003
CG32984	0.844	2.15041	0.688	3.10239	0.529	0.037	1	CG32984
eEF1alpha1.1	0.156	-1.0758	0.688	-1.55205	0.112	0.591	1	eEF1alpha1
CG1271	0.841	5.02298	0.682	7.24663	0.577	0.101	1	CG1271
CG32369	0.841	4.59448	0.682	6.62843	0.659	0.152	1	CG32369
PhKgamma	0.84	3.20904	0.68	4.62967	0.678	0.145	1	PhKgamma
RpLP2	0.16	-3.27468	0.68	-4.72436	0.055	0.561	1	RpLP2
fok	0.839	3.37489	0.678	4.86893	0.701	0.205	1	fok
CG34220	0.839	4.35942	0.678	6.28932	0.549	0.114	1	CG34220
fry	0.838	3.20072	0.676	4.61766	0.623	0.103	1	fry
Reg-5	0.836	4.24562	0.672	6.12513	0.533	0.063	1	Reg-5
CG4250	0.836	0.927817	0.672	1.33856	0.608	0.118	1	CG4250
trol	0.164	-4.12016	0.672	-5.94414	0.046	0.339	1	trol
CR43301	0.834	4.86047	0.668	7.01217	0.557	0.075	1	CR43301
CG33926	0.834	2.52791	0.668	3.647	0.67	0.159	1	CG33926
CG11791	0.833	3.40246	0.666	4.90871	0.696	0.18	1	CG11791
Hsp23	0.167	-2.58071	0.666	-3.72317	0.042	0.359	1	Hsp23
bgm	0.832	1.12441	0.664	1.62218	0.504	0.104	1	bgm
CG15309	0.831	1.69307	0.662	2.44258	0.645	0.15	1	CG15309
lectin-28C	0.831	2.56102	0.662	3.69477	0.432	0.053	1	lectin-28C
Yippee	0.829	4.75432	0.658	6.85903	0.617	0.148	1	Yippee
CG15547	0.829	3.97637	0.658	5.73669	0.537	0.059	1	CG15547
CG11658	0.829	4.70639	0.658	6.78989	0.582	0.121	1	CG11658
MtnE	0.829	3.3465	0.658	4.82798	0.716	0.223	1	MtnE
pasi2	0.828	4.4174	0.656	6.37296	0.509	0.06	1	pasi2
Tina-1.1	0.828	4.58762	0.656	6.61854	0.692	0.181	1	Tina-1
CG11882	0.827	3.10121	0.654	4.4741	0.537	0.054	1	CG11882
MtnA.1	0.827	1.19811	0.654	1.7285	0.795	0.248	1	MtnA
CG10178	0.825	4.48975	0.65	6.47733	0.54	0.034	1	CG10178
Mob2	0.825	4.25427	0.65	6.13762	0.694	0.189	1	Mob2
CG15209	0.176	-2.70557	0.648	-3.90332	0.038	0.557	1	CG15209
Smg5	0.823	4.42766	0.646	6.38776	0.672	0.17	1	Smg5
CG31446	0.823	3.59225	0.646	5.18252	0.575	0.148	1	CG31446
CG13012	0.822	4.0344	0.644	5.82041	0.458	0.082	1	CG13012
JhI-26	0.822	3.72121	0.644	5.36857	0.61	0.154	1	JhI-26
mt:ATPase6	0.822	2.88099	0.644	4.1564	0.806	0.316	1	mt:ATPase6
Cht4	0.819	2.69555	0.638	3.88885	0.593	0.061	1	Cht4
Uhg3	0.817	4.54474	0.634	6.55667	0.617	0.142	1	Uhg3
Cyp6d5.1	0.817	3.29607	0.634	4.75522	0.709	0.203	1	Cyp6d5
Hsp26	0.184	-2.3167	0.632	-3.34229	0.057	0.393	1	Hsp26
emp	0.815	0.605454	0.63	0.873485	0.586	0.095	1	emp
CG5009	0.814	3.77608	0.628	5.44773	0.515	0.114	1	CG5009
CREG	0.812	4.04626	0.624	5.83751	0.531	0.113	1	CREG
CG9360	0.812	2.91947	0.624	4.2119	0.597	0.065	1	CG9360
Mlp60A	0.812	1.62303	0.624	2.34154	0.555	0.063	1	Mlp60A
CR45371	0.81	2.27383	0.62	3.28045	0.385	0.036	1	CR45371
Sox14	0.81	4.06474	0.62	5.86418	0.493	0.146	1	Sox14
CG18135	0.809	2.31363	0.618	3.33786	0.562	0.16	1	CG18135
CG43897	0.808	2.42725	0.616	3.50178	0.601	0.106	1	CG43897
Pdp1.1	0.192	-3.35688	0.616	-4.84296	0.071	0.473	1	Pdp1
Tm1	0.192	-3.83612	0.616	-5.53435	0.088	0.386	1	Tm1
CG13707	0.806	3.7491	0.612	5.4088	0.504	0.128	1	CG13707
Ipk2	0.805	0.833538	0.61	1.20254	0.548	0.115	1	Ipk2
CG9328	0.805	4.00693	0.61	5.78077	0.549	0.124	1	CG9328
CG9568.1	0.195	-6.44652	0.61	-9.30036	0.018	0.527	1	CG9568
CG17754	0.804	4.49227	0.608	6.48097	0.518	0.142	1	CG17754
Hsp83.1	0.196	-0.680756	0.608	-0.982123	0.042	0.358	1	Hsp83
Ho	0.803	5.30787	0.606	7.65763	0.575	0.148	1	Ho
Jupiter	0.197	0.436755	0.606	0.630104	0.115	0.595	1	Jupiter
Argk	0.801	1.33789	0.602	1.93017	0.599	0.159	1	Argk
Act42A	0.199	-3.04133	0.602	-4.38771	0.059	0.527	1	Act42A
CG6891	0.2	-2.26562	0.6	-3.2686	0.104	0.552	1	CG6891
Pfrx	0.798	3.61469	0.596	5.21489	0.533	0.154	1	Pfrx
Ptp99A	0.798	3.98669	0.596	5.75157	0.582	0.155	1	Ptp99A
CG2930.1	0.798	3.34203	0.596	4.82153	0.718	0.289	1	CG2930
Frq1	0.798	3.07983	0.596	4.44326	0.46	0.084	1	Frq1
pkaap	0.797	3.35051	0.594	4.83376	0.476	0.081	1	pkaap
Sk1	0.797	2.36878	0.594	3.41743	0.463	0.15	1	Sk1
Vha13	0.797	3.31261	0.594	4.77909	0.634	0.209	1	Vha13
Lfg.1	0.203	-1.30705	0.594	-1.88567	0.11	0.553	1	Lfg
CG12825.1	0.203	-2.6004	0.594	-3.75158	0.042	0.527	1	CG12825
Cyp6a17	0.796	1.06039	0.592	1.52982	0.441	0.12	1	Cyp6a17
CG45050.1	0.796	4.08645	0.592	5.8955	0.654	0.279	1	CG45050
ringer.1	0.795	3.4465	0.59	4.97225	0.654	0.2	1	ringer
CR42874	0.795	4.55638	0.59	6.57346	0.423	0.027	1	CR42874
CR44661	0.795	5.15976	0.59	7.44396	0.427	0.036	1	CR44661
CG8360.1	0.791	2.97358	0.582	4.28997	0.604	0.194	1	CG8360
CR46194	0.791	3.35812	0.582	4.84474	0.463	0.087	1	CR46194
CG11367	0.79	2.83806	0.58	4.09446	0.526	0.116	1	CG11367
CG1695	0.79	4.51329	0.58	6.51131	0.456	0.065	1	CG1695
Df31.1	0.211	-4.5852	0.578	-6.61505	0.005	0.291	1	Df31
comm	0.787	2.07298	0.574	2.99068	0.48	0.094	1	comm
CG16995	0.786	4.48395	0.572	6.46897	0.577	0.05	1	CG16995
eas	0.785	4.25005	0.57	6.13153	0.581	0.208	1	eas
laza	0.785	2.41349	0.57	3.48193	0.608	0.179	1	laza
cer	0.784	2.37652	0.568	3.4286	0.516	0.188	1	cer
GlyP	0.216	-2.08224	0.568	-3.00404	0.04	0.463	1	GlyP
Eip93F	0.783	1.95607	0.566	2.82202	0.621	0.205	1	Eip93F
vri	0.782	3.6151	0.564	5.21549	0.542	0.195	1	vri
Mmp1	0.782	3.07125	0.564	4.43088	0.621	0.189	1	Mmp1
Taz	0.781	5.16171	0.562	7.44677	0.496	0.153	1	Taz
CG5191	0.781	3.82134	0.562	5.51303	0.476	0.1	1	CG5191
Vha16-1	0.78	2.80736	0.56	4.05016	0.714	0.284	1	Vha16-1
Cp1	0.779	2.78548	0.558	4.01859	0.667	0.215	1	Cp1
pr	0.779	5.60864	0.558	8.09156	0.509	0.126	1	pr
CG31313	0.779	1.86394	0.558	2.6891	0.577	0.125	1	CG31313
CG9932	0.779	2.49869	0.558	3.60485	0.546	0.18	1	CG9932
CG18507	0.778	3.02067	0.556	4.35791	0.535	0.048	1	CG18507
Gclm	0.777	3.61726	0.554	5.2186	0.667	0.243	1	Gclm
mlt	0.777	3.30162	0.554	4.76322	0.538	0.186	1	mlt
CG7083	0.776	4.03101	0.552	5.81551	0.482	0.158	1	CG7083
Syx17	0.775	4.08148	0.55	5.88834	0.43	0.125	1	Syx17
CAH1	0.775	2.20183	0.55	3.17656	0.425	0.126	1	CAH1
CG12910.1	0.226	-1.6741	0.548	-2.41521	0.031	0.427	1	CG12910
CG1637	0.773	3.61213	0.546	5.2112	0.579	0.176	1	CG1637
CG17029	0.773	4.18735	0.546	6.04107	0.408	0.127	1	CG17029
Atpalpha.1	0.227	-2.86289	0.546	-4.13028	0.068	0.381	1	Atpalpha
spg	0.772	3.37463	0.544	4.86856	0.463	0.083	1	spg
CG6084.1	0.228	-3.46375	0.544	-4.99714	0.068	0.517	1	CG6084
MRE16	0.228	-1.47772	0.544	-2.1319	0.084	0.457	1	MRE16
Pde11	0.771	2.54864	0.542	3.67691	0.586	0.197	1	Pde11
RhoGAP68F	0.77	3.69874	0.54	5.33615	0.458	0.14	1	RhoGAP68F
CG8369	0.77	2.86846	0.54	4.13831	0.392	0.058	1	CG8369
CG17124	0.769	2.9307	0.538	4.22811	0.458	0.163	1	CG17124
scyl.1	0.768	3.39867	0.536	4.90324	0.636	0.25	1	scyl
CG15422.1	0.232	-4.44552	0.536	-6.41353	0.048	0.586	1	CG15422
gce	0.767	3.22998	0.534	4.65987	0.454	0.164	1	gce
Sesn	0.767	4.36321	0.534	6.29479	0.599	0.18	1	Sesn
CG4404	0.765	4.48387	0.53	6.46886	0.551	0.148	1	CG4404
CG31183	0.765	2.64484	0.53	3.81569	0.352	0.127	1	CG31183
Dbi.1	0.235	-5.49574	0.53	-7.92867	0.044	0.497	1	Dbi
Msp300	0.236	-3.33638	0.528	-4.81337	0.09	0.451	1	Msp300
Vha100-2	0.763	2.09324	0.526	3.01991	0.592	0.215	1	Vha100-2
Dg.1	0.237	-4.92916	0.526	-7.11128	0.038	0.318	1	Dg
Cam	0.24	-2.62886	0.52	-3.79265	0.026	0.403	1	Cam
sqd.1	0.24	-2.22824	0.52	-3.21467	0.033	0.41	1	sqd
CG7298	0.759	2.21246	0.518	3.19191	0.372	0.085	1	CG7298
CG13360.1	0.241	-3.78392	0.518	-5.45904	0.029	0.538	1	CG13360
Hsp27.1	0.241	-1.04604	0.518	-1.50912	0.07	0.366	1	Hsp27
ATP7	0.758	4.39992	0.516	6.34775	0.509	0.141	1	ATP7
cnn	0.758	2.87733	0.516	4.1511	0.557	0.194	1	cnn
CG6701	0.758	2.82979	0.516	4.08253	0.617	0.239	1	CG6701
mt:CoIII	0.757	2.00241	0.514	2.88887	0.723	0.342	1	mt:CoIII
CG3699.1	0.243	-5.08468	0.514	-7.33565	0.031	0.477	1	CG3699
D1.1	0.244	-3.08392	0.512	-4.44915	0.022	0.317	1	D1
smp-30.1	0.244	-3.68281	0.512	-5.31318	0.046	0.533	1	smp-30
CG16791	0.754	2.66902	0.508	3.85059	0.593	0.211	1	CG16791
Ggt-1	0.754	2.61581	0.508	3.77381	0.348	0.061	1	Ggt-1
Gclc.1	0.754	2.66425	0.508	3.84371	0.524	0.226	1	Gclc
CG1882	0.753	3.44286	0.506	4.96699	0.524	0.21	1	CG1882
CG33229	0.753	4.34822	0.506	6.27316	0.507	0.195	1	CG33229
CG10462	0.751	1.52926	0.502	2.20626	0.386	0.141	1	CG10462
CG13321.1	0.25	-2.14966	0.5	-3.1013	0.062	0.562	1	CG13321
Acsl	0.749	4.02771	0.498	5.81076	0.59	0.268	1	Acsl
CG9005	0.748	4.41755	0.496	6.37317	0.553	0.219	1	CG9005
MtnC.1	0.748	2.51648	0.496	3.63051	0.614	0.254	1	MtnC
fu12	0.252	-1.86767	0.496	-2.69448	0.055	0.484	1	fu12
CG9119	0.252	-2.81067	0.496	-4.05494	0.075	0.483	1	CG9119
CR45215	0.747	4.53354	0.494	6.54051	0.484	0.115	1	CR45215
CG14495	0.747	3.16361	0.494	4.56412	0.434	0.171	1	CG14495
ced-6	0.747	3.75514	0.494	5.41753	0.507	0.136	1	ced-6
CG14629.1	0.253	-8.29889	0.494	-11.9728	0.062	0.546	1	CG14629
CG44014.1	0.253	-5.26622	0.494	-7.59755	0.055	0.516	1	CG44014
prtp	0.746	4.71937	0.492	6.80861	0.535	0.188	1	prtp
pdgy	0.746	2.14991	0.492	3.10167	0.46	0.118	1	pdgy
Gs2	0.746	1.82596	0.492	2.6343	0.474	0.217	1	Gs2
r-l	0.254	-2.18975	0.492	-3.15914	0.027	0.497	1	r-l
jim	0.254	-2.75308	0.492	-3.97186	0.031	0.306	1	jim
CG7970.1	0.254	-5.49525	0.492	-7.92797	0.077	0.485	1	CG7970
LanB2	0.254	-3.72462	0.492	-5.37349	0.066	0.345	1	LanB2
CG5506.1	0.254	-5.18354	0.492	-7.47827	0.057	0.463	1	CG5506
CtsB1.1	0.745	3.65995	0.49	5.28019	0.623	0.264	1	CtsB1
Hex-A.1	0.745	2.72437	0.49	3.93044	0.606	0.244	1	Hex-A
CR45621	0.744	2.70106	0.488	3.89681	0.288	0.01	1	CR45621
cib.1	0.744	3.08911	0.488	4.45665	0.571	0.267	1	cib
CR43432.1	0.256	-2.74606	0.488	-3.96173	0.026	0.54	1	CR43432
Fit1	0.743	3.61248	0.486	5.21171	0.537	0.202	1	Fit1
Gbeta13F.1	0.257	-1.96919	0.486	-2.84094	0.071	0.397	1	Gbeta13F
Atg17	0.742	2.61183	0.484	3.76808	0.487	0.222	1	Atg17
GstT4.1	0.259	-4.44205	0.482	-6.40853	0.051	0.503	1	GstT4
pAbp.1	0.26	-1.81072	0.48	-2.61232	0.13	0.518	1	pAbp
Nrg.1	0.26	-2.59405	0.48	-3.74243	0.042	0.343	1	Nrg
AOX3.1	0.26	-3.70181	0.48	-5.34058	0.046	0.492	1	AOX3
CG1572	0.261	-4.13058	0.478	-5.95916	0.059	0.457	1	CG1572
Pino	0.738	4.52977	0.476	6.53507	0.467	0.17	1	Pino
CG3734.1	0.262	-5.06555	0.476	-7.30805	0.081	0.52	1	CG3734
CG9801	0.737	1.28941	0.474	1.86023	0.33	0.072	1	CG9801
gol	0.735	3.42496	0.47	4.94118	0.408	0.158	1	gol
CG3008	0.735	3.09216	0.47	4.46105	0.471	0.176	1	CG3008
kappaTry.1	0.265	-5.61292	0.47	-8.09773	0.049	0.503	1	kappaTry
zip.1	0.266	-1.93243	0.468	-2.7879	0.082	0.41	1	zip
dnd.1	0.266	-3.88189	0.468	-5.60038	0.051	0.516	1	dnd
CG9672.1	0.266	-4.98964	0.468	-7.19854	0.046	0.473	1	CG9672
CG3740	0.732	4.1601	0.464	6.00175	0.401	0.173	1	CG3740
CG32444	0.731	1.25799	0.462	1.8149	0.353	0.14	1	CG32444
CG3987.1	0.269	-2.09358	0.462	-3.0204	0.084	0.535	1	CG3987
CG13102	0.269	-1.65258	0.462	-2.38417	0.04	0.469	1	CG13102
Vha55.1	0.73	1.1687	0.46	1.68608	0.61	0.268	1	Vha55
CG1275.1	0.27	-3.02596	0.46	-4.36554	0.024	0.398	1	CG1275
alphagamma-element:CR3286.1	0.271	-2.40156	0.458	-3.46471	0.037	0.339	1	alphagamma-element:CR3286
nkd	0.728	3.09046	0.456	4.45859	0.394	0.175	1	nkd
Mur29B.1	0.272	-3.31496	0.456	-4.78248	0.07	0.517	1	Mur29B
CG12985	0.727	3.33151	0.454	4.80636	0.275	0.053	1	CG12985
Pvf1	0.727	2.19373	0.454	3.16488	0.414	0.109	1	Pvf1
CG8602	0.726	2.5204	0.452	3.63617	0.533	0.253	1	CG8602
28SrRNA-Psi:CR45859	0.726	0.779257	0.452	1.12423	0.575	0.242	1	28SrRNA-Psi:CR45859
CG11407	0.726	3.74389	0.452	5.4013	0.297	0.06	1	CG11407
Dgp-1	0.726	1.74118	0.452	2.51199	0.465	0.189	1	Dgp-1
CG34194	0.274	-1.77754	0.452	-2.56445	0.09	0.444	1	CG34194
CG44251	0.274	-0.406483	0.452	-0.586431	0.092	0.413	1	CG44251
CG3868.1	0.274	-2.43769	0.452	-3.51684	0.055	0.477	1	CG3868
CG18622	0.725	3.82636	0.45	5.52027	0.44	0.198	1	CG18622
Sr-CI	0.725	1.15396	0.45	1.66481	0.328	0.047	1	Sr-CI
CG34386	0.725	1.6163	0.45	2.33183	0.256	0.11	1	CG34386
CG32486	0.724	2.83478	0.448	4.08973	0.452	0.204	1	CG32486
Trx-2.1	0.724	2.9609	0.448	4.27167	0.555	0.213	1	Trx-2
Cyp28a5	0.724	2.99223	0.448	4.31688	0.401	0.131	1	Cyp28a5
Muc14A	0.276	-0.519559	0.448	-0.749565	0.044	0.444	1	Muc14A
pum.1	0.277	-2.24485	0.446	-3.23864	0.073	0.37	1	pum
IP3K2	0.722	3.37548	0.444	4.86979	0.504	0.208	1	IP3K2
nec	0.278	-1.03808	0.444	-1.49764	0.044	0.468	1	nec
Oatp33Eb.1	0.279	-2.18682	0.442	-3.15492	0.035	0.488	1	Oatp33Eb
LanB1.1	0.279	-3.51741	0.442	-5.07455	0.048	0.282	1	LanB1
kraken	0.72	2.06153	0.44	2.97415	0.522	0.264	1	kraken
CG34288.1	0.28	-4.408	0.44	-6.3594	0.059	0.485	1	CG34288
Kaz-m1.1	0.28	-2.37019	0.44	-3.41945	0.042	0.448	1	Kaz-m1
CG42397.1	0.28	-6.85208	0.44	-9.88546	0.049	0.446	1	CG42397
yip2	0.719	4.9089	0.438	7.08204	0.513	0.214	1	yip2
Picot	0.719	2.1937	0.438	3.16484	0.443	0.194	1	Picot
CR44724	0.281	-0.95729	0.438	-1.38108	0.031	0.422	1	CR44724
Hsp68	0.281	-1.02551	0.438	-1.47949	0.081	0.356	1	Hsp68
CG5804.1	0.281	-4.05798	0.438	-5.85442	0.042	0.45	1	CG5804
CG44008.1	0.282	-1.00335	0.436	-1.44752	0.136	0.567	1	CG44008
lectin-37Db.1	0.282	-2.44915	0.436	-3.53337	0.053	0.461	1	lectin-37Db
CG9394	0.718	3.86437	0.436	5.57511	0.495	0.224	1	CG9394
Atg18b	0.718	3.0316	0.436	4.37367	0.429	0.214	1	Atg18b
CR45054	0.718	3.25775	0.436	4.69994	0.297	0.178	1	CR45054
CG10300.1	0.283	-2.43038	0.434	-3.5063	0.029	0.478	1	CG10300
CR45472	0.284	-0.536971	0.432	-0.774685	0.013	0.335	1	CR45472
LanA.1	0.284	-3.60188	0.432	-5.19642	0.031	0.273	1	LanA
CG18473	0.715	2.33109	0.43	3.36305	0.317	0.059	1	CG18473
CG11737	0.715	2.40824	0.43	3.47436	0.328	0.131	1	CG11737
CG33181	0.715	1.2143	0.43	1.75186	0.537	0.228	1	CG33181
CG32850	0.714	3.7996	0.428	5.48167	0.515	0.163	1	CG32850
CG15152.1	0.287	-2.51661	0.426	-3.6307	0.077	0.486	1	CG15152
CG11912.1	0.288	-7.19509	0.424	-10.3803	0.042	0.474	1	CG11912
Zasp52	0.712	1.34195	0.424	1.93603	0.474	0.183	1	Zasp52
CngB	0.712	2.877	0.424	4.15064	0.284	0.079	1	CngB
CG10650.1	0.289	-1.2401	0.422	-1.78909	0.126	0.563	1	CG10650
CG12824.1	0.289	-1.66206	0.422	-2.39785	0.093	0.456	1	CG12824
IA-2	0.289	-5.62415	0.422	-8.11393	0.044	0.282	1	IA-2
Pmp70	0.711	3.5428	0.422	5.11118	0.529	0.263	1	Pmp70
CG9631	0.711	3.17467	0.422	4.58008	0.306	0.02	1	CG9631
CG17549	0.71	2.47802	0.42	3.57503	0.401	0.093	1	CG17549
CG31075.1	0.291	-1.93376	0.418	-2.78983	0.079	0.465	1	CG31075
HmgD.1	0.291	-4.31961	0.418	-6.23187	0.022	0.26	1	HmgD
CG11241	0.709	3.30922	0.418	4.77419	0.412	0.166	1	CG11241
mt:ND3.1	0.292	-1.27688	0.416	-1.84215	0.156	0.49	1	mt:ND3
CG2064	0.708	2.54186	0.416	3.66713	0.452	0.222	1	CG2064
CG16986	0.293	-2.2919	0.414	-3.30651	0.026	0.446	1	CG16986
CG4741	0.706	-0.901435	0.412	-1.3005	0.399	0.207	1	CG4741
CG10863.1	0.295	-2.87842	0.41	-4.15268	0.048	0.516	1	CG10863
Tsp42Eg.1	0.295	-2.59534	0.41	-3.74428	0.038	0.483	1	Tsp42Eg
pnt	0.295	-2.11875	0.41	-3.05671	0.092	0.416	1	pnt
CG32982	0.295	-3.72706	0.41	-5.37701	0.035	0.411	1	CG32982
CG4887	0.705	3.5796	0.41	5.16428	0.405	0.158	1	CG4887
CG32407	0.705	3.69987	0.41	5.33778	0.412	0.207	1	CG32407
Try29F.1	0.296	-3.68881	0.408	-5.32182	0.062	0.488	1	Try29F
kst	0.296	-1.60787	0.408	-2.31967	0.055	0.497	1	kst
Myc.1	0.297	-2.95561	0.406	-4.26404	0.068	0.345	1	Myc
Herp	0.702	3.91438	0.404	5.64726	0.44	0.228	1	Herp
GlcAT-P	0.702	1.27676	0.404	1.84197	0.289	0.123	1	GlcAT-P
CR42862	0.702	3.15315	0.404	4.54904	0.542	0.187	1	CR42862
path.1	0.299	-3.88667	0.402	-5.60728	0.044	0.358	1	path
CG6928	0.701	3.13461	0.402	4.52228	0.262	0.118	1	CG6928
SPARC	0.701	1.06876	0.402	1.5419	0.493	0.182	1	SPARC
CG9510.1	0.3	-2.81251	0.4	-4.05759	0.057	0.495	1	CG9510
CG3961	0.3	-2.56845	0.4	-3.70549	0.044	0.405	1	CG3961
htl	0.867	-2.2642	0.734	-3.26655	0.571	0.092	2	htl
QC	0.864	-0.514417	0.728	-0.742147	0.496	0.06	2	QC
CG8008	0.855	-2.35224	0.71	-3.39356	0.459	0.067	2	CG8008
CG10513	0.852	-3.03298	0.704	-4.37566	0.301	0.038	2	CG10513
CG14118	0.85	-0.817267	0.7	-1.17907	0.463	0.094	2	CG14118
TpnC47D	0.847	-3.79729	0.694	-5.47833	0.476	0.107	2	TpnC47D
CG31296	0.846	0.594174	0.692	0.857212	0.555	0.085	2	CG31296
CG14516	0.845	-4.21856	0.69	-6.0861	0.254	0.098	2	CG14516
l(2)efl	0.843	-1.89854	0.686	-2.73902	0.327	0.078	2	l(2)efl
Cyp4s3.1	0.842	0.45612	0.684	0.658042	0.809	0.236	2	Cyp4s3
lectin-24Db	0.842	0.702449	0.684	1.01342	0.717	0.162	2	lectin-24Db
if.1	0.841	-1.40379	0.682	-2.02524	0.785	0.198	2	if
fau	0.841	-1.67471	0.682	-2.41609	0.388	0.079	2	fau
CG31475	0.838	-2.50955	0.676	-3.62051	0.573	0.109	2	CG31475
CG33521	0.836	-2.37548	0.672	-3.42709	0.561	0.114	2	CG33521
CG42272	0.835	-2.19407	0.67	-3.16537	0.504	0.091	2	CG42272
CG5177	0.835	-2.49952	0.67	-3.60605	0.555	0.129	2	CG5177
Prm	0.835	-1.66157	0.67	-2.39714	0.652	0.125	2	Prm
wgn	0.833	-3.10904	0.666	-4.4854	0.5	0.111	2	wgn
CG32091	0.832	-2.75886	0.664	-3.98019	0.368	0.111	2	CG32091
jdp.1	0.831	-3.91515	0.662	-5.64837	0.748	0.208	2	jdp
Pura	0.83	-0.462729	0.66	-0.667576	0.654	0.152	2	Pura
CG6972	0.83	-3.05419	0.66	-4.40627	0.358	0.105	2	CG6972
Phk-3.1	0.827	-1.80841	0.654	-2.60899	0.738	0.215	2	Phk-3
Cpr66D	0.827	-2.67028	0.654	-3.85239	0.372	0.097	2	Cpr66D
CG10359	0.825	-2.82542	0.65	-4.07622	0.431	0.097	2	CG10359
CG9416	0.821	-1.91514	0.642	-2.76296	0.618	0.13	2	CG9416
Ppn	0.821	-3.52303	0.642	-5.08266	0.606	0.142	2	Ppn
CG7166	0.819	-2.59265	0.638	-3.7404	0.396	0.079	2	CG7166
NimB2	0.819	-2.35591	0.638	-3.39886	0.606	0.163	2	NimB2
Ac78C	0.819	-0.360507	0.638	-0.520102	0.382	0.126	2	Ac78C
Irc	0.816	-2.5977	0.632	-3.74769	0.596	0.153	2	Irc
Mlc1	0.815	-1.28847	0.63	-1.85888	0.74	0.158	2	Mlc1
unc79	0.814	-3.12742	0.628	-4.51191	0.463	0.101	2	unc79
PKD	0.814	-2.98843	0.628	-4.3114	0.533	0.135	2	PKD
CG13337	0.814	-2.90212	0.628	-4.18688	0.26	0.11	2	CG13337
CG17278	0.813	-3.01114	0.626	-4.34416	0.303	0.103	2	CG17278
CR31781.1	0.812	-2.6806	0.624	-3.86729	0.801	0.297	2	CR31781
Tsp66E	0.809	-2.85718	0.618	-4.12204	0.567	0.166	2	Tsp66E
Act87E	0.809	-0.734567	0.618	-1.05976	0.626	0.144	2	Act87E
CG42237	0.808	-0.399563	0.616	-0.576448	0.526	0.132	2	CG42237
CR44517	0.808	-1.85148	0.616	-2.67112	0.63	0.199	2	CR44517
bou	0.807	-0.844807	0.614	-1.2188	0.63	0.182	2	bou
CG14830.1	0.807	-0.508017	0.614	-0.732913	0.673	0.221	2	CG14830
CG9628	0.807	-0.587187	0.614	-0.847131	0.435	0.122	2	CG9628
TpnC73F.1	0.807	-0.713179	0.614	-1.0289	0.709	0.183	2	TpnC73F
Karl	0.805	-2.26025	0.61	-3.26085	0.72	0.267	2	Karl
stumps.1	0.804	-3.31577	0.608	-4.78365	0.673	0.183	2	stumps
Mlp84B	0.804	-1.31893	0.608	-1.90281	0.618	0.171	2	Mlp84B
IRSp53	0.803	-3.11316	0.606	-4.49134	0.425	0.1	2	IRSp53
Rgk3	0.803	-3.10478	0.606	-4.47926	0.285	0.11	2	Rgk3
wupA	0.803	-1.16136	0.606	-1.67549	0.673	0.183	2	wupA
NijA	0.802	-0.448161	0.604	-0.646559	0.724	0.244	2	NijA
Col4a1	0.802	-2.31857	0.604	-3.34499	0.781	0.248	2	Col4a1
vir-1	0.802	0.999658	0.604	1.4422	0.6	0.15	2	vir-1
Zasp66	0.802	-1.20298	0.604	-1.73553	0.453	0.114	2	Zasp66
TpnC25D	0.802	-1.70781	0.604	-2.46385	0.5	0.143	2	TpnC25D
Nep2	0.801	-1.09743	0.602	-1.58325	0.504	0.133	2	Nep2
serp	0.799	-2.1256	0.598	-3.0666	0.815	0.301	2	serp
Faa	0.799	0.841734	0.598	1.21436	0.573	0.135	2	Faa
Tl	0.798	-2.83139	0.596	-4.08484	0.612	0.171	2	Tl
CG31637	0.797	1.26199	0.594	1.82067	0.687	0.213	2	CG31637
CG2120	0.797	-0.632271	0.594	-0.912174	0.581	0.153	2	CG2120
CG7888	0.797	0.318555	0.594	0.459578	0.825	0.387	2	CG7888
Mlc2	0.796	-0.848744	0.592	-1.22448	0.713	0.187	2	Mlc2
CG13748.1	0.793	-2.79282	0.586	-4.02918	0.803	0.318	2	CG13748
CG31659	0.789	-1.98328	0.578	-2.86127	0.287	0.127	2	CG31659
CG5639	0.789	-0.37726	0.578	-0.54427	0.701	0.244	2	CG5639
CG44245	0.789	-4.46785	0.578	-6.44574	0.457	0.144	2	CG44245
Sp7.1	0.788	-0.187541	0.576	-0.270565	0.768	0.279	2	Sp7
CG3812	0.788	-2.73369	0.576	-3.94389	0.319	0.092	2	CG3812
Mhc	0.788	-3.68723	0.576	-5.31954	0.646	0.187	2	Mhc
laccase2	0.787	-0.57518	0.574	-0.82981	0.604	0.206	2	laccase2
Act57B.1	0.786	-1.20481	0.572	-1.73818	0.711	0.226	2	Act57B
CG33281	0.785	-3.39428	0.57	-4.89692	0.478	0.123	2	CG33281
up	0.785	-0.944929	0.57	-1.36324	0.77	0.211	2	up
l(3)72Dr	0.784	-3.15371	0.568	-4.54985	0.348	0.161	2	l(3)72Dr
Apoltp	0.782	-2.26161	0.564	-3.26282	0.665	0.272	2	Apoltp
Cyp318a1.1	0.78	-0.266043	0.56	-0.383819	0.801	0.299	2	Cyp318a1
TM4SF	0.78	-1.23887	0.56	-1.78731	0.567	0.152	2	TM4SF
ced-6.1	0.78	-0.887179	0.56	-1.27993	0.37	0.154	2	ced-6
Tm2.1	0.78	-1.61332	0.56	-2.32753	0.687	0.177	2	Tm2
CG11672	0.779	1.46397	0.558	2.11206	0.626	0.139	2	CG11672
ogre.1	0.779	-3.25811	0.558	-4.70046	0.598	0.2	2	ogre
CG43897.1	0.779	-3.92358	0.558	-5.66053	0.388	0.133	2	CG43897
CG10311.1	0.778	-0.896999	0.556	-1.2941	0.719	0.266	2	CG10311
Mf	0.778	-0.936321	0.556	-1.35083	0.39	0.095	2	Mf
Reck.1	0.777	-2.42606	0.554	-3.50007	0.618	0.262	2	Reck
CG9338	0.777	-1.02917	0.554	-1.48478	0.476	0.136	2	CG9338
CR43626	0.777	-2.93977	0.554	-4.2412	0.354	0.146	2	CR43626
CG4829	0.774	-1.8831	0.548	-2.71674	0.449	0.151	2	CG4829
Pvf3	0.773	-2.09846	0.546	-3.02744	0.297	0.155	2	Pvf3
vari	0.772	-1.78057	0.544	-2.56883	0.38	0.164	2	vari
Fas1	0.772	-0.55268	0.544	-0.797349	0.425	0.111	2	Fas1
SP1173	0.772	-1.78796	0.544	-2.57949	0.311	0.079	2	SP1173
CG44013	0.771	-0.426359	0.542	-0.615106	0.567	0.186	2	CG44013
gb	0.768	0.956651	0.536	1.38016	0.415	0.175	2	gb
mtg	0.768	-2.35734	0.536	-3.40093	0.665	0.264	2	mtg
CG31051	0.768	-2.56701	0.536	-3.70341	0.541	0.193	2	CG31051
CG31176	0.768	-2.80802	0.536	-4.05112	0.449	0.173	2	CG31176
CG30344	0.767	-0.62644	0.534	-0.903763	0.469	0.179	2	CG30344
CG3104	0.767	0.516056	0.534	0.744512	0.313	0.125	2	CG3104
Fili	0.766	-2.08226	0.532	-3.00406	0.717	0.282	2	Fili
CG15803.1	0.766	-0.205472	0.532	-0.296434	0.638	0.243	2	CG15803
CG34034	0.766	1.32638	0.532	1.91357	0.26	0.107	2	CG34034
Adk1	0.766	-0.404737	0.532	-0.583912	0.614	0.216	2	Adk1
SPARC.1	0.764	-4.14929	0.528	-5.98616	0.622	0.17	2	SPARC
AGO3	0.762	-2.15634	0.524	-3.11094	0.467	0.189	2	AGO3
Ndg	0.761	-2.42114	0.522	-3.49297	0.354	0.183	2	Ndg
CR45054.1	0.76	-2.99655	0.52	-4.3231	0.409	0.166	2	CR45054
Cbp53E	0.76	-2.86562	0.52	-4.13422	0.638	0.246	2	Cbp53E
fend	0.76	-0.625869	0.52	-0.902938	0.575	0.176	2	fend
form3	0.759	-1.63343	0.518	-2.35654	0.563	0.163	2	form3
CR44724.1	0.758	0.294327	0.516	0.424624	0.813	0.334	2	CR44724
ETHR	0.757	-2.52954	0.514	-3.64936	0.533	0.189	2	ETHR
Muc14A.1	0.757	0.475245	0.514	0.685633	0.772	0.362	2	Muc14A
knk	0.756	-2.5416	0.512	-3.66675	0.581	0.242	2	knk
Muc30E	0.755	-2.45386	0.51	-3.54017	0.409	0.163	2	Muc30E
CG17145.1	0.755	-1.40137	0.51	-2.02175	0.693	0.246	2	CG17145
Abd-B	0.755	-0.943421	0.51	-1.36107	0.327	0.161	2	Abd-B
NijC	0.755	1.41815	0.51	2.04596	0.628	0.257	2	NijC
CG3397	0.754	-0.901167	0.508	-1.30011	0.335	0.175	2	CG3397
CG34456	0.753	-0.658159	0.506	-0.949523	0.333	0.122	2	CG34456
Vdup1	0.753	-3.08327	0.506	-4.44822	0.547	0.229	2	Vdup1
slgA	0.752	-1.00547	0.504	-1.45058	0.323	0.157	2	slgA
fog	0.752	-2.59255	0.504	-3.74026	0.5	0.188	2	fog
CG31777	0.75	0.38956	0.5	0.562016	0.791	0.304	2	CG31777
CG9541	0.749	-2.76993	0.498	-3.99617	0.319	0.157	2	CG9541
CG11000	0.749	-2.7091	0.498	-3.90841	0.378	0.186	2	CG11000
CG8547	0.749	-2.97967	0.498	-4.29875	0.339	0.185	2	CG8547
bt	0.749	-3.82689	0.498	-5.52104	0.516	0.195	2	bt
Cpr51A.1	0.746	-0.290094	0.492	-0.418517	0.593	0.249	2	Cpr51A
CG6324	0.745	-1.00874	0.49	-1.4553	0.344	0.159	2	CG6324
scf	0.745	-3.26952	0.49	-4.71693	0.445	0.184	2	scf
hh	0.745	-0.590644	0.49	-0.852119	0.281	0.141	2	hh
CG14302.1	0.744	0.227257	0.488	0.327863	0.437	0.2	2	CG14302
CR43855.1	0.744	-2.3746	0.488	-3.42582	0.768	0.312	2	CR43855
CG33978	0.744	-0.747981	0.488	-1.07911	0.36	0.166	2	CG33978
CG6225	0.743	-2.87377	0.486	-4.14598	0.303	0.146	2	CG6225
CG14762	0.743	-2.47581	0.486	-3.57184	0.327	0.201	2	CG14762
CG43324.1	0.743	-1.64585	0.486	-2.37446	0.858	0.374	2	CG43324
CG13124	0.743	-0.672319	0.486	-0.969951	0.618	0.249	2	CG13124
CG31463.1	0.742	-2.89115	0.484	-4.17105	0.795	0.278	2	CG31463
Lim3	0.742	1.6802	0.484	2.42402	0.413	0.223	2	Lim3
hth	0.742	-0.41175	0.484	-0.59403	0.598	0.188	2	hth
SLC22A	0.741	0.71599	0.482	1.03295	0.478	0.184	2	SLC22A
dpp	0.741	-3.07986	0.482	-4.44329	0.325	0.068	2	dpp
atilla	0.741	-1.41512	0.482	-2.04158	0.402	0.14	2	atilla
sNPF	0.741	-3.38675	0.482	-4.88604	0.26	0.105	2	sNPF
Msp300.1	0.741	0.641319	0.482	0.925227	0.754	0.376	2	Msp300
Ten-m	0.74	-2.21867	0.48	-3.20086	0.461	0.163	2	Ten-m
CG6006	0.74	-2.33944	0.48	-3.3751	0.465	0.217	2	CG6006
nahoda	0.739	-0.77805	0.478	-1.12249	0.441	0.136	2	nahoda
CG10433	0.739	-1.24512	0.478	-1.79633	0.413	0.221	2	CG10433
ClC-a	0.739	-0.372101	0.478	-0.536828	0.384	0.123	2	ClC-a
Drsl4.1	0.739	-0.382005	0.478	-0.551117	0.504	0.227	2	Drsl4
CG10257	0.738	-1.87196	0.476	-2.70066	0.295	0.144	2	CG10257
CR43144	0.738	-0.633155	0.476	-0.913449	0.356	0.149	2	CR43144
Glycogenin	0.737	-2.10821	0.474	-3.0415	0.344	0.194	2	Glycogenin
CG14160	0.736	0.307401	0.472	0.443486	0.319	0.195	2	CG14160
btsz.1	0.736	-0.534292	0.472	-0.77082	0.577	0.234	2	btsz
CG30089	0.736	-3.08301	0.472	-4.44785	0.539	0.21	2	CG30089
SP1029	0.736	-5.25754	0.472	-7.58503	0.526	0.208	2	SP1029
CG31997	0.733	0.678775	0.466	0.979265	0.37	0.141	2	CG31997
Ank2	0.733	-0.754615	0.466	-1.08868	0.431	0.194	2	Ank2
sls.1	0.733	-1.88274	0.466	-2.71622	0.608	0.221	2	sls
CG9095	0.732	-2.82025	0.464	-4.06876	0.697	0.289	2	CG9095
CG32521	0.732	-2.31875	0.464	-3.34525	0.583	0.207	2	CG32521
isoQC.1	0.731	-0.207584	0.462	-0.299481	0.61	0.244	2	isoQC
CG16799.1	0.731	1.12696	0.462	1.62587	0.604	0.277	2	CG16799
CG18549	0.73	0.19226	0.46	0.277372	0.6	0.251	2	CG18549
Idgf4	0.73	0.214888	0.46	0.310019	0.321	0.16	2	Idgf4
dpy.1	0.73	-0.969624	0.46	-1.39887	0.648	0.262	2	dpy
sle	0.729	-2.10368	0.458	-3.03496	0.301	0.213	2	sle
CG8641.1	0.728	-2.34877	0.456	-3.38856	0.38	0.204	2	CG8641
CG7997.1	0.728	2.04884	0.456	2.95585	0.467	0.296	2	CG7997
CG34325	0.728	-1.16782	0.456	-1.6848	0.352	0.191	2	CG34325
Oat	0.727	-2.42946	0.454	-3.50497	0.303	0.18	2	Oat
kst.1	0.727	0.376112	0.454	0.542615	0.821	0.41	2	kst
CG11842	0.726	-2.40058	0.452	-3.46331	0.305	0.108	2	CG11842
aru	0.726	-0.27899	0.452	-0.402498	0.551	0.221	2	aru
CG32982.1	0.726	-1.64571	0.452	-2.37425	0.781	0.327	2	CG32982
Muc68E.1	0.726	1.35085	0.452	1.94887	0.6	0.292	2	Muc68E
CG7778.1	0.726	-1.95618	0.452	-2.82217	0.455	0.257	2	CG7778
CG34045	0.725	-0.933142	0.45	-1.34624	0.28	0.199	2	CG34045
CG33468	0.725	-0.512336	0.45	-0.739145	0.409	0.16	2	CG33468
Cyp317a1	0.725	0.94301	0.45	1.36048	0.555	0.278	2	Cyp317a1
Btk29A	0.725	-0.894447	0.45	-1.29041	0.472	0.214	2	Btk29A
NtR	0.724	-2.20049	0.448	-3.17464	0.642	0.27	2	NtR
CG33346	0.723	2.99095	0.446	4.31504	0.26	0.106	2	CG33346
WRNexo.1	0.722	-0.236291	0.444	-0.340896	0.646	0.266	2	WRNexo
CG13575.1	0.721	-2.5967	0.442	-3.74624	0.535	0.222	2	CG13575
CG43294.1	0.72	-0.978496	0.44	-1.41167	0.533	0.264	2	CG43294
LanB2.1	0.72	-2.19978	0.44	-3.17361	0.681	0.276	2	LanB2
CG5171	0.72	-0.699284	0.44	-1.00885	0.386	0.17	2	CG5171
CG18180.1	0.72	0.293861	0.44	0.423951	0.795	0.354	2	CG18180
CG1942.1	0.718	-1.69928	0.436	-2.45154	0.73	0.285	2	CG1942
Tollo	0.718	-2.05191	0.436	-2.96029	0.262	0.192	2	Tollo
CG10472.1	0.718	-1.56664	0.436	-2.26018	0.78	0.346	2	CG10472
zormin	0.717	-3.76024	0.434	-5.42488	0.486	0.232	2	zormin
Ten-a	0.717	-4.58298	0.434	-6.61184	0.258	0.189	2	Ten-a
Fmo-1.1	0.713	-1.9798	0.426	-2.85625	0.77	0.348	2	Fmo-1
Cyp28d1	0.712	1.54013	0.424	2.22194	0.276	0.157	2	Cyp28d1
CG16775.1	0.712	-0.473328	0.424	-0.682869	0.634	0.277	2	CG16775
CG11878	0.71	-2.06764	0.42	-2.98297	0.47	0.198	2	CG11878
CG13323	0.71	2.18333	0.42	3.14988	0.526	0.198	2	CG13323
CG15169.1	0.708	-0.498228	0.416	-0.718791	0.496	0.273	2	CG15169
Plod	0.708	-3.4662	0.416	-5.00067	0.52	0.194	2	Plod
Cyp4e2	0.707	-2.21211	0.414	-3.1914	0.738	0.284	2	Cyp4e2
Hexo2	0.707	-2.91674	0.414	-4.20796	0.516	0.242	2	Hexo2
CG12374	0.706	0.218017	0.412	0.314533	0.642	0.333	2	CG12374
GILT2.1	0.706	-2.60246	0.412	-3.75456	0.301	0.222	2	GILT2
bchs	0.705	0.497388	0.41	0.717579	0.327	0.143	2	bchs
CG14195	0.704	-1.95437	0.408	-2.81956	0.252	0.169	2	CG14195
PGRP-SD	0.704	-1.079	0.408	-1.55667	0.591	0.263	2	PGRP-SD
Jon99Cii	0.704	-0.369667	0.408	-0.533317	0.667	0.292	2	Jon99Cii
CG2781.1	0.703	-0.246719	0.406	-0.355941	0.425	0.231	2	CG2781
CG10508	0.703	-2.81873	0.406	-4.06657	0.264	0.191	2	CG10508
CG8539.1	0.703	-1.31929	0.406	-1.90333	0.596	0.255	2	CG8539
sws	0.702	1.28419	0.404	1.85269	0.402	0.254	2	sws
rols	0.702	-2.17295	0.404	-3.1349	0.516	0.26	2	rols
CG3706.1	0.702	-4.45606	0.404	-6.42874	0.683	0.303	2	CG3706
Ts	0.701	-0.97819	0.402	-1.41123	0.459	0.265	2	Ts
cher.1	0.834	0.800935	0.668	1.15551	0.782	0.189	3	cher
Akap200.1	0.83	2.58716	0.66	3.73248	0.821	0.286	3	Akap200
stg.1	0.829	1.83749	0.658	2.65094	0.687	0.147	3	stg
Df31.2	0.802	1.60344	0.604	2.31328	0.721	0.216	3	Df31
HmgD.2	0.797	1.35038	0.594	1.94819	0.618	0.198	3	HmgD
IM14.1	0.795	1.1588	0.59	1.67179	0.631	0.14	3	IM14
CG9336	0.794	2.28017	0.588	3.2896	0.622	0.099	3	CG9336
Tsp29Fb.1	0.209	-2.60746	0.582	-3.76177	0.106	0.576	3	Tsp29Fb
Tsp2A.1	0.209	-2.134	0.582	-3.07871	0.091	0.455	3	Tsp2A
babos.1	0.789	0.724346	0.578	1.04501	0.756	0.19	3	babos
pAbp.2	0.787	2.56252	0.574	3.69694	0.918	0.434	3	pAbp
sty.1	0.784	0.997209	0.568	1.43867	0.719	0.24	3	sty
Ssk.1	0.219	-2.35795	0.562	-3.40181	0.093	0.514	3	Ssk
CG15347.1	0.225	-2.18679	0.55	-3.15487	0.112	0.539	3	CG15347
CG6310	0.774	0.305627	0.548	0.440926	0.665	0.136	3	CG6310
kon.1	0.772	0.635487	0.544	0.916814	0.598	0.155	3	kon
CG10184.1	0.772	1.87632	0.544	2.70695	0.598	0.159	3	CG10184
CG13321.2	0.228	-5.58095	0.544	-8.0516	0.035	0.556	3	CG13321
how	0.771	1.95737	0.542	2.82389	0.68	0.151	3	how
CG44008.2	0.229	-3.45574	0.542	-4.98558	0.054	0.567	3	CG44008
Top2	0.769	1.74794	0.538	2.52174	0.451	0.159	3	Top2
Hexo2.1	0.767	2.38832	0.534	3.44562	0.704	0.227	3	Hexo2
Oatp74D.1	0.766	0.553187	0.532	0.79808	0.726	0.248	3	Oatp74D
CG9518	0.765	3.16489	0.53	4.56598	0.315	0.051	3	CG9518
ple	0.765	1.72346	0.53	2.48642	0.546	0.052	3	ple
CG13482.1	0.235	-2.86813	0.53	-4.13784	0.037	0.393	3	CG13482
DNaseII.1	0.762	0.940847	0.524	1.35735	0.648	0.161	3	DNaseII
CG34347.1	0.761	0.250322	0.522	0.361139	0.523	0.157	3	CG34347
daw	0.758	1.28775	0.516	1.85783	0.518	0.114	3	daw
Tre1.1	0.756	0.40757	0.512	0.588	0.484	0.165	3	Tre1
stai	0.753	0.470063	0.506	0.678157	0.477	0.089	3	stai
Pura.1	0.752	1.59912	0.504	2.30704	0.598	0.162	3	Pura
CG8066.1	0.249	-2.14165	0.502	-3.08975	0.134	0.538	3	CG8066
dUTPase	0.75	2.3185	0.5	3.34488	0.644	0.239	3	dUTPase
cib.2	0.749	-1.20015	0.498	-1.73145	0.652	0.265	3	cib
Cam.1	0.748	0.253835	0.496	0.366206	0.765	0.324	3	Cam
Unr.1	0.748	0.503957	0.496	0.727057	0.687	0.312	3	Unr
CG42673	0.748	0.830023	0.496	1.19747	0.559	0.124	3	CG42673
CG44250.1	0.252	-2.54083	0.496	-3.66564	0.149	0.565	3	CG44250
lbm.1	0.747	0.922312	0.494	1.33062	0.581	0.194	3	lbm
CG32170	0.747	0.343723	0.494	0.495887	0.415	0.115	3	CG32170
Con.1	0.744	-1.97029	0.488	-2.84252	0.402	0.186	3	Con
cpo.1	0.742	0.945274	0.484	1.36374	0.654	0.264	3	cpo
N.1	0.742	0.688558	0.484	0.99338	0.598	0.183	3	N
CG10650.2	0.258	-2.44377	0.484	-3.52562	0.125	0.555	3	CG10650
CG1246.1	0.258	-2.29935	0.484	-3.31727	0.091	0.436	3	CG1246
ETHR.1	0.741	0.933275	0.482	1.34643	0.609	0.184	3	ETHR
dpy.2	0.74	2.59277	0.48	3.74057	0.62	0.268	3	dpy
CG12825.2	0.26	-3.04338	0.48	-4.39067	0.071	0.516	3	CG12825
MtnA.2	0.26	-3.93323	0.48	-5.67445	0.05	0.331	3	MtnA
CG9568.2	0.261	-5.05934	0.478	-7.29908	0.065	0.513	3	CG9568
Mp.1	0.737	0.418616	0.474	0.603936	0.711	0.202	3	Mp
tup	0.737	-1.52979	0.474	-2.20701	0.279	0.068	3	tup
esg.1	0.736	-0.463514	0.472	-0.668709	0.603	0.213	3	esg
CG1943	0.735	2.04535	0.47	2.95082	0.663	0.267	3	CG1943
CG32683	0.733	-0.198326	0.466	-0.286124	0.274	0.096	3	CG32683
Tsp42Ej	0.733	1.75285	0.466	2.52883	0.527	0.133	3	Tsp42Ej
Dtg.1	0.733	0.650531	0.466	0.938518	0.572	0.179	3	Dtg
CG7781	0.733	-3.48069	0.466	-5.02157	0.363	0.08	3	CG7781
Cys.1	0.267	-3.75092	0.466	-5.41144	0.071	0.282	3	Cys
CG11912.2	0.268	-8.37171	0.464	-12.0778	0.05	0.466	3	CG11912
ush	0.731	0.777637	0.462	1.12189	0.492	0.133	3	ush
olf413	0.731	0.623966	0.462	0.900193	0.374	0.051	3	olf413
SP1029.1	0.73	-0.996617	0.46	-1.43781	0.618	0.202	3	SP1029
Drak.1	0.729	1.0628	0.458	1.53329	0.624	0.26	3	Drak
CG42232	0.729	1.15119	0.458	1.66082	0.35	0.182	3	CG42232
CG15422.2	0.271	-4.19295	0.458	-6.04915	0.086	0.572	3	CG15422
CG44014.2	0.272	-5.39323	0.456	-7.78078	0.045	0.508	3	CG44014
sqd.2	0.727	0.976634	0.454	1.40899	0.685	0.34	3	sqd
smp-30.2	0.273	-6.02428	0.454	-8.6912	0.024	0.527	3	smp-30
CG9673.1	0.274	-5.87255	0.452	-8.4723	0.045	0.466	3	CG9673
CG31997.1	0.725	2.46822	0.45	3.56088	0.562	0.125	3	CG31997
CG34198.1	0.275	-2.33027	0.45	-3.36187	0.16	0.502	3	CG34198
kappaTry.2	0.275	-5.79152	0.45	-8.3554	0.022	0.498	3	kappaTry
Abd-B.1	0.724	0.568783	0.448	0.820581	0.479	0.148	3	Abd-B
CG13748.2	0.723	2.04443	0.446	2.94949	0.644	0.338	3	CG13748
CG15126.1	0.277	-1.77546	0.446	-2.56145	0.145	0.47	3	CG15126
CG44325	0.722	0.891597	0.444	1.2863	0.473	0.217	3	CG44325
alpha-Man-IIb	0.721	1.2946	0.442	1.86771	0.41	0.108	3	alpha-Man-IIb
sls.2	0.721	-0.969485	0.442	-1.39867	0.549	0.23	3	sls
CG17597.1	0.279	-2.93747	0.442	-4.23788	0.104	0.471	3	CG17597
Takl1.1	0.28	-2.39621	0.44	-3.457	0.069	0.439	3	Takl1
CG7497	0.28	-0.814597	0.44	-1.17522	0.017	0.271	3	CG7497
CG6225.1	0.719	0.798011	0.438	1.15129	0.579	0.121	3	CG6225
Vdup1.1	0.719	3.49677	0.438	5.04477	0.596	0.227	3	Vdup1
RapGAP1.1	0.718	-0.899482	0.436	-1.29768	0.492	0.267	3	RapGAP1
fax	0.718	2.63413	0.436	3.80025	0.59	0.243	3	fax
zfh2.1	0.717	0.884517	0.434	1.27609	0.51	0.192	3	zfh2
CG13912	0.284	-2.47079	0.432	-3.5646	0.043	0.413	3	CG13912
mfas	0.716	2.09168	0.432	3.01766	0.568	0.187	3	mfas
CG2082	0.716	0.700195	0.432	1.01017	0.585	0.123	3	CG2082
UK114.1	0.285	-3.35112	0.43	-4.83465	0.06	0.535	3	UK114
mt:srRNA	0.715	1.21787	0.43	1.75702	0.68	0.373	3	mt:srRNA
ed.1	0.715	0.329144	0.43	0.474854	0.434	0.199	3	ed
apolpp	0.715	-0.93876	0.43	-1.35435	0.387	0.116	3	apolpp
CG10300.2	0.286	-1.9968	0.428	-2.88077	0.089	0.465	3	CG10300
Fas2	0.714	1.56682	0.428	2.26045	0.693	0.302	3	Fas2
Pen	0.714	1.33952	0.428	1.93252	0.287	0.066	3	Pen
Tlk.1	0.713	0.836328	0.426	1.20657	0.527	0.286	3	Tlk
CG8547.1	0.713	0.590238	0.426	0.851534	0.51	0.17	3	CG8547
CG3699.2	0.289	-4.46221	0.422	-6.43761	0.017	0.47	3	CG3699
CG6357.1	0.289	-2.27824	0.422	-3.2868	0.11	0.394	3	CG6357
mim	0.71	0.369541	0.42	0.533135	0.581	0.213	3	mim
zip.2	0.71	0.697053	0.42	1.00563	0.674	0.346	3	zip
Phk-3.2	0.71	3.60369	0.42	5.19903	0.544	0.239	3	Phk-3
Rbp6	0.709	1.58806	0.418	2.29109	0.51	0.13	3	Rbp6
E(spl)m7-HLH.1	0.709	0.839775	0.418	1.21154	0.384	0.157	3	E(spl)m7-HLH
E(spl)mbeta-HLH.1	0.709	1.37086	0.418	1.97774	0.575	0.176	3	E(spl)mbeta-HLH
CG13704.1	0.293	-1.46746	0.414	-2.1171	0.112	0.436	3	CG13704
CG11151	0.293	-2.53007	0.414	-3.65011	0.175	0.468	3	CG11151
CG7992.1	0.294	-3.1631	0.412	-4.56339	0.06	0.258	3	CG7992
mesh.1	0.295	-1.94189	0.41	-2.80156	0.099	0.424	3	mesh
Gclm.1	0.295	-4.03333	0.41	-5.81887	0.05	0.311	3	Gclm
MtnC.2	0.295	-4.91109	0.41	-7.08521	0.024	0.318	3	MtnC
CG30089.1	0.705	1.31359	0.41	1.89512	0.592	0.208	3	CG30089
CG13360.2	0.296	-5.10492	0.408	-7.36484	0.03	0.529	3	CG13360
Cyp318a1.2	0.704	1.9091	0.408	2.75425	0.596	0.324	3	Cyp318a1
CG10863.2	0.297	-2.44873	0.406	-3.53277	0.134	0.499	3	CG10863
CG32633.1	0.297	-4.63212	0.406	-6.68273	0.043	0.437	3	CG32633
rin.1	0.703	0.709916	0.406	1.02419	0.667	0.326	3	rin
Sox100B.1	0.703	-2.24746	0.406	-3.2424	0.32	0.161	3	Sox100B
Jupiter.1	0.703	2.28177	0.406	3.29189	0.775	0.522	3	Jupiter
jigr1	0.703	0.406174	0.406	0.585985	0.462	0.166	3	jigr1
Timp.1	0.702	0.914042	0.404	1.31868	0.41	0.176	3	Timp
KCNQ.1	0.702	1.46529	0.404	2.11397	0.665	0.231	3	KCNQ
Ctr1B	0.299	-3.35712	0.402	-4.8433	0.067	0.336	3	Ctr1B
Sp7.2	0.701	1.49442	0.402	2.156	0.607	0.3	3	Sp7
sle.1	0.701	1.07929	0.402	1.55709	0.462	0.198	3	sle
CG9416.1	0.701	0.537973	0.402	0.77613	0.438	0.152	3	CG9416
Su(z)2	0.701	0.665652	0.402	0.960333	0.475	0.212	3	Su(z)2
Hsp67Bc	0.701	0.309357	0.402	0.446308	0.415	0.214	3	Hsp67Bc
CG6084.2	0.3	-3.24908	0.4	-4.68743	0.121	0.503	3	CG6084
CG3868.2	0.3	-5.53416	0.4	-7.98411	0.032	0.472	3	CG3868
LysX.1	0.932	2.70144	0.864	3.89736	0.947	0.297	4	LysX
CG43218.1	0.928	3.01255	0.856	4.34618	0.945	0.384	4	CG43218
CG5804.2	0.921	2.60183	0.842	3.75365	0.942	0.356	4	CG5804
CG5506.2	0.917	2.70698	0.834	3.90535	0.965	0.369	4	CG5506
CG18180.2	0.907	2.4262	0.814	3.50027	0.912	0.348	4	CG18180
CG3699.3	0.883	2.28221	0.766	3.29253	0.954	0.38	4	CG3699
CG18179.1	0.87	2.77394	0.74	4.00195	0.827	0.255	4	CG18179
CG13360.3	0.865	1.3721	0.73	1.97952	0.947	0.44	4	CG13360
CG31075.2	0.865	2.54984	0.73	3.67864	0.876	0.381	4	CG31075
CG18598.1	0.863	2.85129	0.726	4.11353	0.827	0.267	4	CG18598
CG42397.2	0.862	0.865129	0.724	1.24812	0.885	0.358	4	CG42397
CG32695.1	0.857	3.08015	0.714	4.44372	0.869	0.265	4	CG32695
CG11912.3	0.849	-2.01834	0.698	-2.91185	0.929	0.381	4	CG11912
CG17633.1	0.846	0.897712	0.692	1.29512	0.863	0.332	4	CG17633
Drsl2.1	0.838	3.14367	0.676	4.53535	0.721	0.25	4	Drsl2
Drsl3.1	0.827	3.50763	0.654	5.06045	0.741	0.221	4	Drsl3
kappaTry.3	0.824	1.12036	0.648	1.61634	0.934	0.41	4	kappaTry
mt:ATPase6.1	0.185	-2.9826	0.63	-4.30299	0.058	0.397	4	mt:ATPase6
CG3734.2	0.813	1.5416	0.626	2.22406	0.889	0.434	4	CG3734
CG13321.3	0.81	1.0663	0.62	1.53835	0.965	0.466	4	CG13321
CG9673.2	0.805	0.968501	0.61	1.39725	0.914	0.382	4	CG9673
CG15422.3	0.803	1.19152	0.606	1.719	0.947	0.489	4	CG15422
ATPsynF.2	0.801	1.08187	0.602	1.56081	0.938	0.44	4	ATPsynF
mt:CoI	0.2	-1.03559	0.6	-1.49404	0.075	0.47	4	mt:CoI
Dbi.2	0.799	1.0309	0.598	1.48728	0.863	0.41	4	Dbi
mbl.1	0.205	-3.07519	0.59	-4.43656	0.002	0.323	4	mbl
smp-30.3	0.793	0.725395	0.586	1.04652	0.876	0.444	4	smp-30
CG3868.3	0.788	0.946571	0.576	1.36561	0.863	0.392	4	CG3868
lectin-37Db.2	0.787	0.671338	0.574	0.968536	0.85	0.377	4	lectin-37Db
hdc.1	0.213	-3.67189	0.574	-5.29742	0.009	0.305	4	hdc
CG9821.1	0.213	-3.31381	0.574	-4.78082	0.015	0.384	4	CG9821
fax.1	0.213	-4.76838	0.574	-6.87932	0.007	0.299	4	fax
AOX3.2	0.784	1.91959	0.568	2.76938	0.832	0.408	4	AOX3
CG12825.3	0.783	1.71136	0.566	2.46898	0.867	0.439	4	CG12825
Hsromega	0.218	-3.80767	0.564	-5.49331	0.002	0.257	4	Hsromega
mt:srRNA.1	0.22	-2.29364	0.56	-3.30903	0.06	0.433	4	mt:srRNA
CG6357.2	0.779	1.03994	0.558	1.50032	0.761	0.331	4	CG6357
CG10472.2	0.778	1.80068	0.556	2.59783	0.754	0.354	4	CG10472
Vha100-5.1	0.776	1.70057	0.552	2.45341	0.781	0.294	4	Vha100-5
pAbp.3	0.225	-1.89	0.55	-2.7267	0.15	0.509	4	pAbp
CG44014.3	0.774	1.29263	0.548	1.86488	0.878	0.428	4	CG44014
CG4653.1	0.77	0.48843	0.54	0.704656	0.894	0.405	4	CG4653
CG15210.1	0.769	2.63529	0.538	3.80191	0.75	0.362	4	CG15210
CG8562.1	0.769	3.23989	0.538	4.67417	0.688	0.293	4	CG8562
fs(1)h.1	0.231	-2.54835	0.538	-3.67649	0.018	0.366	4	fs(1)h
CG9568.3	0.768	-0.408318	0.536	-0.589078	0.903	0.432	4	CG9568
pum.2	0.233	-3.0881	0.534	-4.45519	0.035	0.368	4	pum
CG8066.2	0.766	0.518635	0.532	0.748232	0.856	0.468	4	CG8066
mt:Cyt-b	0.234	-1.43445	0.532	-2.06948	0.091	0.463	4	mt:Cyt-b
lola.1	0.238	-3.33678	0.524	-4.81396	0.015	0.33	4	lola
mt:ND3.2	0.239	-1.35074	0.522	-1.94871	0.082	0.491	4	mt:ND3
CG11686.1	0.76	0.697433	0.52	1.00618	0.816	0.402	4	CG11686
spen.1	0.24	-3.38302	0.52	-4.88067	0.022	0.338	4	spen
CG3344.1	0.759	2.32265	0.518	3.35088	0.644	0.298	4	CG3344
mt:CoIII.1	0.241	-1.22356	0.518	-1.76523	0.104	0.409	4	mt:CoIII
CG15169.2	0.758	2.68659	0.516	3.87593	0.642	0.262	4	CG15169
sty.2	0.242	-4.30264	0.516	-6.2074	0.007	0.309	4	sty
CG15347.2	0.757	0.53407	0.514	0.7705	0.889	0.464	4	CG15347
mt:CoII	0.243	-1.17247	0.514	-1.69151	0.117	0.46	4	mt:CoII
CG32687.1	0.755	1.73515	0.51	2.5033	0.723	0.36	4	CG32687
mt:lrRNA	0.245	-1.84374	0.51	-2.65995	0.108	0.467	4	mt:lrRNA
scyl.2	0.245	-4.51184	0.51	-6.50922	0.031	0.315	4	scyl
CG44008.3	0.754	0.871078	0.508	1.2567	0.927	0.483	4	CG44008
CG9672.2	0.751	1.29818	0.502	1.87288	0.757	0.397	4	CG9672
Frl.1	0.251	-2.34009	0.498	-3.37603	0.022	0.305	4	Frl
CG15209.1	0.747	0.720668	0.494	1.0397	0.832	0.471	4	CG15209
CG6770	0.744	-1.10986	0.488	-1.60119	0.763	0.359	4	CG6770
GstD1.1	0.742	0.305027	0.484	0.440061	0.865	0.484	4	GstD1
mt:ND6.1	0.258	-2.36953	0.484	-3.41852	0.126	0.481	4	mt:ND6
roX1	0.258	-1.72421	0.484	-2.48751	0.058	0.251	4	roX1
MtnC.3	0.741	0.900057	0.482	1.29851	0.577	0.264	4	MtnC
zormin.1	0.259	-4.31738	0.482	-6.22866	0.027	0.278	4	zormin
chrb.1	0.26	-4.12838	0.48	-5.95599	0.033	0.294	4	chrb
pre-rRNA:CR45845.1	0.264	-2.53361	0.472	-3.65523	0.042	0.351	4	pre-rRNA:CR45845
klar.1	0.268	-2.54327	0.464	-3.66917	0.055	0.357	4	klar
Mur29B.2	0.731	1.04188	0.462	1.50312	0.827	0.436	4	Mur29B
Try29F.2	0.728	0.492574	0.456	0.710634	0.752	0.413	4	Try29F
Gbeta13F.2	0.272	-1.74521	0.456	-2.51781	0.071	0.39	4	Gbeta13F
Fas2.1	0.273	-2.65552	0.454	-3.8311	0.069	0.362	4	Fas2
cl	0.725	0.221381	0.45	0.319385	0.743	0.363	4	cl
CG11236.1	0.725	-0.276597	0.45	-0.399044	0.697	0.355	4	CG11236
Lrch.1	0.275	-1.94935	0.45	-2.81232	0.038	0.324	4	Lrch
Gmap	0.275	-3.44006	0.45	-4.96295	0.038	0.33	4	Gmap
ftz-f1.1	0.275	-3.71524	0.45	-5.35995	0.022	0.333	4	ftz-f1
RpLP2.1	0.723	3.56305	0.446	5.14039	0.752	0.484	4	RpLP2
GstE7.1	0.722	0.524497	0.444	0.756689	0.748	0.409	4	GstE7
Ag5r2.1	0.722	1.42824	0.444	2.06052	0.675	0.356	4	Ag5r2
Pdp1.2	0.279	-2.7436	0.442	-3.95818	0.168	0.456	4	Pdp1
sls.3	0.281	-3.45112	0.438	-4.97892	0.086	0.275	4	sls
Mob2.1	0.282	-3.64878	0.436	-5.26407	0.013	0.264	4	Mob2
cv-c.1	0.285	-3.13302	0.43	-4.51999	0.033	0.331	4	cv-c
CG3301.1	0.715	2.61789	0.43	3.77682	0.633	0.37	4	CG3301
sn	0.286	-2.63592	0.428	-3.80283	0.038	0.318	4	sn
dnd.2	0.714	0.497158	0.428	0.717248	0.719	0.443	4	dnd
Inx7.1	0.713	0.470305	0.426	0.678506	0.688	0.388	4	Inx7
Smr.1	0.288	-2.57049	0.424	-3.70843	0.051	0.352	4	Smr
mam	0.288	-2.43437	0.424	-3.51205	0.029	0.298	4	mam
GstT4.2	0.711	0.796729	0.422	1.14944	0.726	0.43	4	GstT4
peb.1	0.29	-3.08035	0.42	-4.44401	0.04	0.358	4	peb
CG43658.1	0.29	-2.57149	0.42	-3.70987	0.027	0.331	4	CG43658
Imp.1	0.29	-4.13826	0.42	-5.97025	0.013	0.351	4	Imp
CG32483.1	0.71	1.8876	0.42	2.72324	0.513	0.262	4	CG32483
CG43143.1	0.291	-2.54504	0.418	-3.67172	0.04	0.323	4	CG43143
knk.1	0.291	-0.473172	0.418	-0.682643	0.04	0.298	4	knk
ena.1	0.292	-2.55833	0.416	-3.69089	0.049	0.334	4	ena
Hex-A.2	0.292	-3.17718	0.416	-4.5837	0.02	0.307	4	Hex-A
CG14629.2	0.708	-4.23669	0.416	-6.11225	0.79	0.467	4	CG14629
shot.1	0.293	-3.47149	0.414	-5.00829	0.075	0.345	4	shot
Tsp29Fb.2	0.707	-0.378429	0.414	-0.545957	0.854	0.504	4	Tsp29Fb
alphaTry	0.707	3.21916	0.414	4.64426	0.458	0.25	4	alphaTry
Unr.2	0.294	-1.50357	0.412	-2.1692	0.027	0.376	4	Unr
Dyrk2	0.294	-2.33661	0.412	-3.37101	0.066	0.306	4	Dyrk2
CG17597.2	0.706	0.732684	0.412	1.05704	0.774	0.407	4	CG17597
CG42663.1	0.295	-2.93924	0.41	-4.24043	0.051	0.326	4	CG42663
CG3638.1	0.295	-2.66813	0.41	-3.8493	0.04	0.327	4	CG3638
mew.1	0.295	-2.73414	0.41	-3.94453	0.04	0.341	4	mew
wb.1	0.295	-3.36346	0.41	-4.85245	0.013	0.308	4	wb
shep.1	0.295	-4.48368	0.41	-6.46859	0.022	0.341	4	shep
nub.1	0.705	-1.02946	0.41	-1.4852	0.544	0.258	4	nub
cib.3	0.296	-4.31254	0.408	-6.22168	0.018	0.326	4	cib
Eip93F.1	0.297	-3.98341	0.406	-5.74684	0.029	0.269	4	Eip93F
Jheh3.1	0.702	1.32653	0.404	1.91378	0.613	0.368	4	Jheh3
kis.1	0.3	-2.54015	0.4	-3.66466	0.064	0.312	4	kis
Dg.2	0.3	-4.8341	0.4	-6.97414	0.084	0.309	4	Dg
CG42389	0.3	-4.83947	0.4	-6.98188	0.064	0.316	4	CG42389
nSyb	0.968	3.10863	0.936	4.48481	0.957	0.073	5	nSyb
CG31345	0.964	4.31607	0.928	6.22677	0.963	0.066	5	CG31345
bbg	0.964	4.32393	0.928	6.23811	0.96	0.296	5	bbg
heph	0.962	4.01281	0.924	5.78925	0.967	0.164	5	heph
7B2	0.962	3.01158	0.924	4.34479	0.983	0.13	5	7B2
nrv3	0.96	2.6744	0.92	3.85835	0.987	0.164	5	nrv3
Nrx-1	0.958	3.4074	0.916	4.91584	0.943	0.089	5	Nrx-1
bru3	0.956	2.52924	0.912	3.64891	0.963	0.099	5	bru3
GstZ2	0.955	5.39065	0.91	7.77707	0.917	0.06	5	GstZ2
CG5065	0.954	2.65956	0.908	3.83694	0.95	0.115	5	CG5065
brp	0.953	2.41161	0.906	3.47922	0.943	0.068	5	brp
Pde8	0.952	4.77687	0.904	6.89157	0.93	0.174	5	Pde8
Galphao	0.952	3.33108	0.904	4.80573	0.957	0.143	5	Galphao
CG34176.1	0.951	4.11417	0.902	5.93549	0.953	0.339	5	CG34176
Syt1	0.95	2.96498	0.9	4.27757	0.93	0.072	5	Syt1
bru2	0.948	3.80004	0.896	5.4823	0.94	0.207	5	bru2
Rim	0.947	2.92664	0.894	4.22225	0.91	0.067	5	Rim
CG42817	0.947	2.48056	0.894	3.5787	0.923	0.086	5	CG42817
IA-2.1	0.947	2.41857	0.894	3.48925	0.977	0.213	5	IA-2
sm	0.945	2.0582	0.89	2.96936	0.953	0.126	5	sm
tinc	0.943	4.04151	0.886	5.83066	0.897	0.066	5	tinc
CG44247	0.943	2.61915	0.886	3.77864	0.927	0.08	5	CG44247
CG4577	0.942	3.1442	0.884	4.53612	0.95	0.126	5	CG4577
Rbp.1	0.94	3.07239	0.88	4.43252	0.927	0.197	5	Rbp
dysc	0.937	2.63814	0.874	3.80603	0.923	0.1	5	dysc
pros	0.936	2.67571	0.872	3.86024	0.963	0.11	5	pros
svr	0.935	1.91675	0.87	2.76528	0.94	0.172	5	svr
Appl	0.935	2.74368	0.87	3.95829	0.913	0.091	5	Appl
Pal2	0.935	2.60627	0.87	3.76005	0.93	0.11	5	Pal2
CG4587	0.933	3.09302	0.866	4.46229	0.88	0.052	5	CG4587
Phm	0.933	2.56566	0.866	3.70147	0.95	0.185	5	Phm
veil	0.931	4.63815	0.862	6.69143	0.883	0.206	5	veil
CR31451	0.928	2.53312	0.856	3.65452	0.897	0.087	5	CR31451
CG10301	0.928	3.89217	0.856	5.61522	0.89	0.068	5	CG10301
CG18265	0.928	3.50762	0.856	5.06043	0.93	0.074	5	CG18265
orb2	0.927	3.46696	0.854	5.00176	0.897	0.181	5	orb2
CG31140	0.927	2.71963	0.854	3.92359	0.9	0.089	5	CG31140
Dhit	0.926	2.56414	0.852	3.69927	0.923	0.152	5	Dhit
CG11155	0.922	2.50729	0.844	3.61726	0.883	0.094	5	CG11155
CG6329	0.921	2.70485	0.842	3.90227	0.887	0.085	5	CG6329
CG32547	0.921	4.25016	0.842	6.13168	0.863	0.063	5	CG32547
ZnT63C	0.92	5.27074	0.84	7.60408	0.897	0.258	5	ZnT63C
CG2556	0.919	2.96198	0.838	4.27323	0.9	0.231	5	CG2556
CG42450	0.918	3.11752	0.836	4.49763	0.893	0.083	5	CG42450
Gbeta13F.3	0.915	2.63207	0.83	3.79728	0.933	0.327	5	Gbeta13F
CG10924	0.915	3.76113	0.83	5.42617	0.837	0.078	5	CG10924
shep.2	0.915	2.28451	0.83	3.29585	0.927	0.276	5	shep
CG13928	0.915	1.7856	0.83	2.57607	0.907	0.104	5	CG13928
Gmap.1	0.914	2.64893	0.828	3.82159	0.927	0.266	5	Gmap
dnc.1	0.911	3.67216	0.822	5.29781	0.927	0.272	5	dnc
Syn	0.91	3.92575	0.82	5.66366	0.813	0.056	5	Syn
sli	0.906	3.08513	0.812	4.4509	0.913	0.219	5	sli
tau.1	0.906	3.63012	0.812	5.23715	0.903	0.335	5	tau
Jafrac1.1	0.905	2.27516	0.81	3.28236	0.953	0.472	5	Jafrac1
X11Lbeta	0.905	3.15083	0.81	4.54569	0.85	0.061	5	X11Lbeta
CG6495	0.904	2.95476	0.808	4.26282	0.83	0.074	5	CG6495
CG42389.1	0.903	0.723321	0.806	1.04353	0.933	0.255	5	CG42389
CG32506	0.902	3.26945	0.804	4.71682	0.837	0.065	5	CG32506
Cals	0.901	3.33063	0.802	4.80508	0.89	0.239	5	Cals
bol	0.901	2.46143	0.802	3.55109	0.89	0.213	5	bol
Trim9	0.901	2.06485	0.802	2.97894	0.913	0.208	5	Trim9
ImpL3	0.901	1.85743	0.802	2.67971	0.897	0.219	5	ImpL3
Atpalpha.2	0.898	3.12173	0.796	4.5037	0.903	0.314	5	Atpalpha
unc-13.1	0.898	2.4144	0.796	3.48324	0.893	0.214	5	unc-13
rdgBbeta	0.896	3.05334	0.792	4.40503	0.88	0.183	5	rdgBbeta
Vha68-1	0.896	3.58525	0.792	5.17243	0.83	0.066	5	Vha68-1
Fas3.1	0.896	2.18338	0.792	3.14996	0.887	0.243	5	Fas3
Ca-alpha1D	0.896	2.30529	0.792	3.32583	0.853	0.071	5	Ca-alpha1D
CanB	0.895	4.35405	0.79	6.28157	0.86	0.065	5	CanB
PGRP-LB	0.895	3.07504	0.79	4.43634	0.887	0.229	5	PGRP-LB
CG6184	0.894	1.88058	0.788	2.71311	0.84	0.06	5	CG6184
baz.1	0.892	2.63815	0.784	3.80604	0.913	0.248	5	baz
CG9568.4	0.892	1.62037	0.784	2.33769	0.923	0.446	5	CG9568
NLaz.1	0.891	2.45461	0.782	3.54126	0.88	0.322	5	NLaz
CG18744	0.89	4.73555	0.78	6.83196	0.807	0.132	5	CG18744
Aps	0.889	2.95621	0.778	4.2649	0.887	0.304	5	Aps
norpA	0.888	4.85907	0.776	7.01016	0.857	0.197	5	norpA
Nep3	0.888	1.57937	0.776	2.27855	0.823	0.097	5	Nep3
Src64B	0.887	2.2133	0.774	3.19311	0.87	0.206	5	Src64B
RhoGAP100F.1	0.884	1.91368	0.768	2.76085	0.837	0.157	5	RhoGAP100F
chn	0.882	1.91569	0.764	2.76376	0.86	0.175	5	chn
brat.1	0.882	2.15551	0.764	3.10974	0.887	0.237	5	brat
SK	0.881	2.75379	0.762	3.97288	0.837	0.085	5	SK
Pde1c	0.88	3.4819	0.76	5.02332	0.833	0.088	5	Pde1c
Lfg.2	0.879	3.09777	0.758	4.46914	0.94	0.48	5	Lfg
Cam.2	0.878	1.50802	0.756	2.17561	0.917	0.329	5	Cam
prt	0.878	0.422715	0.756	0.609849	0.797	0.043	5	prt
CaMKII	0.876	1.96077	0.752	2.82879	0.873	0.219	5	CaMKII
CG32137	0.876	3.44562	0.752	4.97098	0.867	0.237	5	CG32137
CG17646	0.876	3.46856	0.752	5.00408	0.847	0.153	5	CG17646
Syt7.1	0.875	3.29006	0.75	4.74655	0.843	0.191	5	Syt7
fa2h.1	0.873	3.19821	0.746	4.61404	0.867	0.282	5	fa2h
CG12926	0.872	3.59331	0.744	5.18406	0.867	0.327	5	CG12926
VhaM9.7-a	0.871	3.11393	0.742	4.49246	0.807	0.059	5	VhaM9.7-a
RNASEK	0.87	0.894958	0.74	1.29115	0.927	0.397	5	RNASEK
CG44008.4	0.868	2.14793	0.736	3.09881	0.92	0.497	5	CG44008
CG9650	0.868	1.34034	0.736	1.9337	0.817	0.159	5	CG9650
Rab3	0.868	3.79668	0.736	5.47745	0.813	0.073	5	Rab3
Gp93	0.867	1.48068	0.734	2.13617	0.893	0.313	5	Gp93
CG46339	0.866	1.30586	0.732	1.88396	0.857	0.206	5	CG46339
l(3)neo38.1	0.865	1.49084	0.73	2.15083	0.88	0.236	5	l(3)neo38
fabp.1	0.864	1.8298	0.728	2.63984	0.87	0.299	5	fabp
CCHa1	0.864	4.24724	0.728	6.12747	0.793	0.131	5	CCHa1
CG17716	0.861	0.514611	0.722	0.742426	0.773	0.073	5	CG17716
Hsc70-3	0.86	1.84864	0.72	2.66702	0.853	0.317	5	Hsc70-3
amon	0.86	2.15949	0.72	3.11548	0.837	0.089	5	amon
CG31030	0.859	2.93426	0.718	4.23325	0.807	0.102	5	CG31030
sky.1	0.859	2.0513	0.718	2.95941	0.86	0.265	5	sky
Ggamma30A	0.859	2.81137	0.718	4.05595	0.76	0.054	5	Ggamma30A
CG15211.1	0.858	3.19375	0.716	4.60761	0.86	0.329	5	CG15211
cmpy	0.858	3.3055	0.716	4.76883	0.773	0.029	5	cmpy
enc	0.853	1.45562	0.706	2.10002	0.857	0.225	5	enc
mex1.1	0.853	1.60856	0.706	2.32066	0.893	0.39	5	mex1
CG15829.1	0.851	1.56546	0.702	2.25848	0.843	0.296	5	CG15829
CG42404	0.849	2.18196	0.698	3.1479	0.76	0.076	5	CG42404
CG6024	0.848	1.57843	0.696	2.27719	0.75	0.064	5	CG6024
CG12825.4	0.848	1.58502	0.696	2.2867	0.933	0.448	5	CG12825
Myo28B1	0.847	2.73935	0.694	3.95205	0.817	0.226	5	Myo28B1
CG4467	0.846	3.15256	0.692	4.54819	0.747	0.047	5	CG4467
pum.3	0.842	0.527282	0.684	0.760708	0.873	0.306	5	pum
Trx-2.2	0.842	-1.10761	0.684	-1.59794	0.813	0.215	5	Trx-2
Unr.3	0.84	1.19603	0.68	1.7255	0.877	0.313	5	Unr
GstO3.1	0.839	2.37661	0.678	3.42872	0.893	0.475	5	GstO3
CG43693.1	0.838	0.473454	0.676	0.683049	0.843	0.253	5	CG43693
CG33143	0.838	2.59623	0.676	3.74557	0.757	0.066	5	CG33143
CG16756.1	0.838	6.48532	0.676	9.35634	0.793	0.356	5	CG16756
Ca-alpha1T	0.838	1.83926	0.676	2.65349	0.8	0.07	5	Ca-alpha1T
Reph	0.837	1.76795	0.674	2.55061	0.77	0.153	5	Reph
CG1275.2	0.836	2.51655	0.672	3.63061	0.84	0.329	5	CG1275
CG13409	0.835	3.6276	0.67	5.23352	0.767	0.057	5	CG13409
CG9413	0.835	2.59435	0.67	3.74286	0.773	0.098	5	CG9413
Ten-a.1	0.834	3.01816	0.668	4.35428	0.81	0.158	5	Ten-a
noe	0.834	2.02314	0.668	2.91877	0.803	0.136	5	noe
Syn2	0.832	2.24122	0.664	3.2334	0.637	0.052	5	Syn2
Gyc88E	0.832	4.18532	0.664	6.03814	0.7	0.019	5	Gyc88E
corn	0.831	2.44537	0.662	3.52792	0.787	0.215	5	corn
Drep2	0.831	2.65028	0.662	3.82355	0.747	0.09	5	Drep2
bark.1	0.831	0.67307	0.662	0.971035	0.803	0.213	5	bark
tutl	0.831	1.00882	0.662	1.45542	0.77	0.053	5	tutl
Sytbeta	0.831	1.54075	0.662	2.22283	0.78	0.074	5	Sytbeta
stj	0.83	3.41188	0.66	4.9223	0.733	0.04	5	stj
mura	0.83	1.15088	0.66	1.66036	0.823	0.256	5	mura
mnd.1	0.83	0.969324	0.66	1.39844	0.833	0.243	5	mnd
Smr.2	0.829	0.48097	0.658	0.693893	0.85	0.294	5	Smr
CG3655	0.829	1.38755	0.658	2.00181	0.777	0.222	5	CG3655
CG12194	0.829	2.92176	0.658	4.2152	0.767	0.106	5	CG12194
CG14868	0.828	3.63983	0.656	5.25116	0.727	0.047	5	CG14868
CG31688	0.827	2.55465	0.654	3.68559	0.743	0.102	5	CG31688
mei-P26.1	0.824	0.738628	0.648	1.06562	0.78	0.238	5	mei-P26
Tob	0.824	1.34449	0.648	1.93969	0.8	0.198	5	Tob
dpr1	0.824	2.33804	0.648	3.37309	0.747	0.051	5	dpr1
CG42337	0.823	3.28893	0.646	4.74492	0.75	0.039	5	CG42337
Tsp42Eq	0.822	1.87421	0.644	2.70391	0.837	0.291	5	Tsp42Eq
CG42249.1	0.821	4.54685	0.642	6.55971	0.777	0.299	5	CG42249
Cadps	0.818	1.61904	0.636	2.33578	0.773	0.174	5	Cadps
gas	0.818	2.42803	0.636	3.50291	0.807	0.213	5	gas
nmo	0.817	1.23116	0.634	1.77618	0.72	0.204	5	nmo
CG30172	0.817	1.0575	0.634	1.52565	0.673	0.067	5	CG30172
l(2)01289	0.817	1.21942	0.634	1.75925	0.667	0.059	5	l(2)01289
CG1688	0.816	3.4232	0.632	4.93863	0.673	0.057	5	CG1688
tna.1	0.815	1.01412	0.63	1.46307	0.813	0.269	5	tna
CG15614	0.815	3.82615	0.63	5.51997	0.657	0.028	5	CG15614
Cyp4ad1	0.815	2.89042	0.63	4.16999	0.79	0.25	5	Cyp4ad1
cac	0.815	2.30781	0.63	3.32947	0.737	0.102	5	cac
Sap47	0.814	2.28127	0.628	3.29118	0.79	0.27	5	Sap47
Nlg2	0.814	1.92859	0.628	2.78237	0.673	0.035	5	Nlg2
mbl.2	0.814	1.06689	0.628	1.5392	0.777	0.265	5	mbl
Mkp3.1	0.814	-0.803748	0.628	-1.15956	0.81	0.248	5	Mkp3
eag	0.813	3.08076	0.626	4.4446	0.68	0.037	5	eag
Liprin-gamma	0.812	2.42762	0.624	3.50232	0.73	0.098	5	Liprin-gamma
CG14591	0.812	3.66903	0.624	5.29329	0.71	0.043	5	CG14591
CG34458	0.811	3.96542	0.622	5.7209	0.633	0.027	5	CG34458
Rdh	0.811	2.24806	0.622	3.24327	0.727	0.061	5	Rdh
CG40178	0.81	2.06536	0.62	2.97968	0.803	0.248	5	CG40178
CRMP.1	0.81	2.75001	0.62	3.96742	0.78	0.206	5	CRMP
eIF4G2.1	0.809	0.747305	0.618	1.07813	0.73	0.252	5	eIF4G2
Bacc.2	0.809	0.223965	0.618	0.323113	0.86	0.328	5	Bacc
para	0.809	2.0053	0.618	2.89304	0.72	0.095	5	para
MYPT-75D	0.808	0.516704	0.616	0.745446	0.79	0.216	5	MYPT-75D
SP2353	0.808	3.36025	0.616	4.84781	0.75	0.047	5	SP2353
Fer1	0.808	3.64475	0.616	5.25827	0.67	0.031	5	Fer1
Ace	0.807	1.32599	0.614	1.91299	0.677	0.094	5	Ace
CG42795	0.807	2.20414	0.614	3.1799	0.703	0.061	5	CG42795
Hsp23.1	0.807	1.40673	0.614	2.02949	0.803	0.296	5	Hsp23
NijC.1	0.194	-2.25947	0.612	-3.25972	0.033	0.309	5	NijC
Slob	0.805	3.23677	0.61	4.66967	0.667	0.039	5	Slob
dac	0.805	2.89615	0.61	4.17826	0.67	0.076	5	dac
dpr19	0.804	2.90764	0.608	4.19484	0.69	0.038	5	dpr19
CG33281.1	0.804	3.76302	0.608	5.42889	0.727	0.123	5	CG33281
CG34394	0.804	1.45609	0.608	2.10069	0.757	0.237	5	CG34394
elav.1	0.804	0.757185	0.608	1.09239	0.757	0.209	5	elav
CG3714	0.803	0.761671	0.606	1.09886	0.777	0.247	5	CG3714
CG13293	0.803	2.8441	0.606	4.10317	0.677	0.042	5	CG13293
rgn	0.803	1.45297	0.606	2.0962	0.677	0.154	5	rgn
cpo.2	0.802	0.772581	0.604	1.1146	0.797	0.269	5	cpo
mew.2	0.801	0.971948	0.602	1.40222	0.843	0.283	5	mew
Fmo-1.2	0.199	-2.14011	0.602	-3.08752	0.06	0.41	5	Fmo-1
cwo.1	0.8	-0.631299	0.6	-0.910772	0.743	0.258	5	cwo
Hs3st-A	0.8	1.9485	0.6	2.8111	0.687	0.058	5	Hs3st-A
MRP	0.8	1.17162	0.6	1.69029	0.823	0.346	5	MRP
CG15209.2	0.2	-2.71062	0.6	-3.9106	0.083	0.528	5	CG15209
TyrR.1	0.799	1.54296	0.598	2.22603	0.727	0.187	5	TyrR
CG13248	0.799	2.62157	0.598	3.78213	0.7	0.056	5	CG13248
CG5937	0.799	2.55178	0.598	3.68144	0.723	0.052	5	CG5937
chinmo	0.798	0.901113	0.596	1.30003	0.647	0.107	5	chinmo
CG42541	0.798	3.8861	0.596	5.60645	0.737	0.132	5	CG42541
CG32767	0.797	1.16834	0.594	1.68556	0.757	0.244	5	CG32767
capu	0.796	2.25488	0.592	3.2531	0.723	0.186	5	capu
Ptpmeg2.1	0.795	0.379918	0.59	0.548105	0.77	0.241	5	Ptpmeg2
CG42613	0.795	3.89065	0.59	5.61303	0.683	0.074	5	CG42613
Atg16	0.794	4.65487	0.588	6.71556	0.733	0.176	5	Atg16
Tlk.2	0.793	0.376281	0.586	0.542859	0.787	0.278	5	Tlk
Hsp26.1	0.793	1.51675	0.586	2.1882	0.81	0.33	5	Hsp26
sbb.1	0.792	-0.444738	0.584	-0.641621	0.773	0.26	5	sbb
CG12054	0.791	2.7824	0.582	4.01416	0.763	0.236	5	CG12054
Dg.3	0.791	-2.40678	0.582	-3.47225	0.79	0.258	5	Dg
Ca-beta.1	0.79	2.28534	0.58	3.29704	0.71	0.131	5	Ca-beta
Orcokinin	0.79	1.69663	0.58	2.44772	0.673	0.14	5	Orcokinin
TrpA1	0.789	3.17329	0.578	4.57809	0.48	0.046	5	TrpA1
CG11138.1	0.788	0.384574	0.576	0.554823	0.8	0.283	5	CG11138
CG14312	0.788	2.94206	0.576	4.2445	0.677	0.052	5	CG14312
Rph	0.788	2.51812	0.576	3.63288	0.697	0.064	5	Rph
Pde11.1	0.787	0.806732	0.574	1.16387	0.71	0.209	5	Pde11
lola.2	0.786	-1.01905	0.572	-1.47019	0.73	0.276	5	lola
fz2	0.786	-0.174176	0.572	-0.251283	0.73	0.242	5	fz2
Poxn	0.786	4.82286	0.572	6.95792	0.683	0.071	5	Poxn
CG18368	0.786	1.32721	0.572	1.91475	0.577	0.031	5	CG18368
CG6201	0.785	1.79495	0.57	2.58957	0.647	0.06	5	CG6201
unc79.1	0.785	4.16566	0.57	6.00978	0.687	0.103	5	unc79
Gabat	0.785	3.62608	0.57	5.23133	0.697	0.104	5	Gabat
Rgk2	0.784	4.64589	0.568	6.7026	0.65	0.032	5	Rgk2
rst	0.784	1.19027	0.568	1.7172	0.613	0.09	5	rst
CG10943.1	0.781	2.60067	0.562	3.75198	0.707	0.264	5	CG10943
CadN	0.78	1.70825	0.56	2.46449	0.617	0.11	5	CadN
AstC.1	0.78	2.74056	0.56	3.95379	0.663	0.211	5	AstC
shg.1	0.779	1.30218	0.558	1.87865	0.76	0.264	5	shg
SPR	0.779	3.99211	0.558	5.7594	0.65	0.089	5	SPR
kirre	0.779	1.59241	0.558	2.29737	0.747	0.185	5	kirre
TrissinR	0.779	4.4887	0.558	6.47582	0.677	0.055	5	TrissinR
Mal-A2.1	0.779	0.317849	0.558	0.458559	0.777	0.334	5	Mal-A2
Fst	0.779	2.14603	0.558	3.09607	0.723	0.251	5	Fst
Shal	0.777	0.365151	0.554	0.526802	0.643	0.078	5	Shal
Actbeta	0.777	2.18995	0.554	3.15943	0.693	0.055	5	Actbeta
Imp.2	0.776	-0.824095	0.552	-1.18892	0.857	0.289	5	Imp
Hsp83.2	0.774	-0.453574	0.548	-0.65437	0.803	0.296	5	Hsp83
dnd.3	0.226	-3.23819	0.548	-4.67172	0.14	0.487	5	dnd
UK114.2	0.226	-2.88308	0.548	-4.1594	0.177	0.512	5	UK114
bmm.1	0.772	1.28495	0.544	1.85379	0.75	0.244	5	bmm
CG13492.1	0.772	2.26415	0.544	3.26648	0.7	0.295	5	CG13492
Vha16-1.1	0.771	-1.59085	0.542	-2.29511	0.75	0.303	5	Vha16-1
Lmpt	0.771	-1.4132	0.542	-2.03882	0.633	0.227	5	Lmpt
Fur1	0.771	1.13683	0.542	1.64011	0.733	0.192	5	Fur1
MtnC.4	0.229	-4.1533	0.542	-5.99194	0.057	0.306	5	MtnC
csw	0.77	1.59332	0.54	2.29867	0.713	0.223	5	csw
Gli	0.77	0.78317	0.54	1.12987	0.733	0.247	5	Gli
GLS	0.77	2.19812	0.54	3.17122	0.6	0.146	5	GLS
ex	0.23	-2.81421	0.54	-4.06005	0.037	0.3	5	ex
Psc	0.769	0.415791	0.538	0.59986	0.703	0.221	5	Psc
DopEcR	0.769	0.492647	0.538	0.710739	0.627	0.063	5	DopEcR
CG14662	0.769	5.72892	0.538	8.26508	0.547	0.055	5	CG14662
CG8066.3	0.231	-2.3553	0.538	-3.39798	0.103	0.526	5	CG8066
Hsp67Bc.1	0.768	1.82245	0.536	2.62924	0.713	0.202	5	Hsp67Bc
rgr	0.767	1.77431	0.534	2.55979	0.753	0.214	5	rgr
spen.2	0.766	-1.32266	0.532	-1.9082	0.743	0.284	5	spen
CG9747	0.766	0.593324	0.532	0.855986	0.723	0.17	5	CG9747
CG42458	0.766	0.903443	0.532	1.30339	0.603	0.045	5	CG42458
Rbp9	0.766	-1.94026	0.532	-2.79921	0.537	0.076	5	Rbp9
Mmp2	0.766	0.965605	0.532	1.39307	0.703	0.124	5	Mmp2
mamo.1	0.766	0.282787	0.532	0.407975	0.697	0.218	5	mamo
CG15097	0.765	3.19893	0.53	4.61508	0.707	0.119	5	CG15097
fs(1)h.2	0.765	-0.492883	0.53	-0.71108	0.76	0.309	5	fs(1)h
crb.1	0.765	1.20783	0.53	1.74253	0.687	0.25	5	crb
bun.1	0.765	-0.635328	0.53	-0.916585	0.69	0.278	5	bun
CG43729	0.765	2.11242	0.53	3.04757	0.66	0.104	5	CG43729
Vha68-2	0.235	-1.45064	0.53	-2.09283	0.04	0.376	5	Vha68-2
zip.3	0.764	-0.705416	0.528	-1.0177	0.823	0.348	5	zip
CG32053	0.764	4.27582	0.528	6.1687	0.677	0.136	5	CG32053
CG43736.1	0.764	0.213538	0.528	0.308071	0.7	0.25	5	CG43736
CG13337.1	0.764	1.15843	0.528	1.67126	0.597	0.095	5	CG13337
Hsp70Ab.1	0.764	1.24001	0.528	1.78895	0.687	0.232	5	Hsp70Ab
CG13748.3	0.236	-1.71514	0.528	-2.47442	0.063	0.384	5	CG13748
Pka-R2	0.763	0.402394	0.526	0.580531	0.723	0.22	5	Pka-R2
luna	0.763	-0.811404	0.526	-1.17061	0.673	0.213	5	luna
GlyP.1	0.762	0.924702	0.524	1.33406	0.793	0.396	5	GlyP
Tsp42Ej.1	0.762	2.27692	0.524	3.28491	0.66	0.138	5	Tsp42Ej
pHCl-1	0.761	2.51259	0.522	3.62491	0.603	0.024	5	pHCl-1
dally	0.761	1.44532	0.522	2.08516	0.653	0.245	5	dally
Rab3-GEF	0.761	2.49797	0.522	3.60381	0.68	0.053	5	Rab3-GEF
mspo	0.761	0.559865	0.522	0.807714	0.63	0.096	5	mspo
Hsromega.1	0.761	-1.30576	0.522	-1.88381	0.61	0.212	5	Hsromega
CG9312	0.76	3.99483	0.52	5.76332	0.663	0.1	5	CG9312
GILT3	0.76	3.26597	0.52	4.7118	0.66	0.177	5	GILT3
unc-13-4A	0.76	2.49797	0.52	3.6038	0.523	0.089	5	unc-13-4A
Ssk.2	0.759	0.675508	0.518	0.974552	0.857	0.453	5	Ssk
Rgk1	0.759	1.01248	0.518	1.4607	0.687	0.136	5	Rgk1
Dyrk2.1	0.758	0.912595	0.516	1.3166	0.733	0.258	5	Dyrk2
brk.1	0.758	-1.42491	0.516	-2.05571	0.687	0.215	5	brk
Dscam2	0.758	-0.35663	0.516	-0.514508	0.543	0.04	5	Dscam2
qm	0.758	0.347818	0.516	0.501796	0.7	0.199	5	qm
CR44138	0.758	1.19522	0.516	1.72434	0.673	0.152	5	CR44138
CG13917	0.757	0.186158	0.514	0.268569	0.647	0.201	5	CG13917
Xrp1.1	0.756	0.896309	0.512	1.2931	0.72	0.299	5	Xrp1
CG31075.3	0.244	-2.21795	0.512	-3.19983	0.06	0.447	5	CG31075
tmod	0.755	0.959176	0.51	1.3838	0.73	0.286	5	tmod
Piezo.1	0.755	0.75035	0.51	1.08253	0.717	0.197	5	Piezo
GlcAT-P.1	0.755	1.03874	0.51	1.49858	0.613	0.112	5	GlcAT-P
Gdh	0.245	-1.53863	0.51	-2.21978	0.077	0.467	5	Gdh
PGRP-SD.1	0.246	-3.61852	0.508	-5.22043	0	0.313	5	PGRP-SD
mam.1	0.753	0.88123	0.506	1.27135	0.71	0.248	5	mam
cpx	0.753	1.18807	0.506	1.71402	0.657	0.07	5	cpx
CG12428	0.752	2.40186	0.504	3.46515	0.7	0.262	5	CG12428
CR45018	0.752	2.62912	0.504	3.79301	0.713	0.223	5	CR45018
CG13631	0.248	-3.34098	0.504	-4.82001	0.043	0.361	5	CG13631
CG15152.2	0.249	-3.14882	0.502	-4.54279	0.08	0.465	5	CG15152
Ddc	0.75	0.508266	0.5	0.733272	0.583	0.121	5	Ddc
EcR.1	0.75	-0.600229	0.5	-0.865948	0.63	0.262	5	EcR
Hsp68.1	0.75	1.16762	0.5	1.68452	0.733	0.302	5	Hsp68
CG14989	0.75	2.44218	0.5	3.52333	0.66	0.182	5	CG14989
Sod3	0.25	-2.54225	0.5	-3.6677	0.033	0.435	5	Sod3
Epac	0.749	1.64391	0.498	2.37166	0.69	0.192	5	Epac
Dgk	0.749	3.14444	0.498	4.53647	0.597	0.055	5	Dgk
DAAM	0.749	1.70779	0.498	2.46383	0.7	0.171	5	DAAM
Mad.1	0.749	-1.1335	0.498	-1.63529	0.673	0.252	5	Mad
CG30463	0.748	0.822281	0.496	1.1863	0.677	0.251	5	CG30463
alpha-Est9.1	0.747	-0.26801	0.494	-0.386657	0.707	0.248	5	alpha-Est9
D1.2	0.746	-1.09446	0.492	-1.57897	0.68	0.261	5	D1
FoxP	0.746	1.83319	0.492	2.64474	0.577	0.048	5	FoxP
CG8034.1	0.745	0.648231	0.49	0.935199	0.64	0.263	5	CG8034
Rgk3.1	0.745	2.93779	0.49	4.23833	0.677	0.093	5	Rgk3
RpL27A.1	0.255	-1.35425	0.49	-1.95377	0.16	0.627	5	RpL27A
MtnA.3	0.255	-2.10586	0.49	-3.03811	0.063	0.32	5	MtnA
Ric	0.744	0.717064	0.488	1.03451	0.683	0.19	5	Ric
Pde6.1	0.744	1.45818	0.488	2.10371	0.66	0.215	5	Pde6
CG17816	0.744	2.35277	0.488	3.39432	0.65	0.107	5	CG17816
sr	0.744	1.55847	0.488	2.24839	0.663	0.078	5	sr
Tsp2A.2	0.743	0.280373	0.486	0.404492	0.793	0.4	5	Tsp2A
Df31.3	0.743	-1.71498	0.486	-2.47419	0.6	0.24	5	Df31
CG12910.2	0.742	1.79249	0.484	2.58601	0.763	0.362	5	CG12910
CG43294.2	0.258	-3.29119	0.484	-4.74818	0.007	0.307	5	CG43294
sls.4	0.258	-3.61781	0.484	-5.2194	0.037	0.272	5	sls
CG42674	0.741	-0.62268	0.482	-0.898337	0.657	0.236	5	CG42674
mesh.2	0.741	0.828875	0.482	1.19581	0.767	0.372	5	mesh
Ten-m.1	0.741	0.62234	0.482	0.897847	0.633	0.165	5	Ten-m
CG5613.1	0.259	-1.9477	0.482	-2.80994	0.133	0.403	5	CG5613
kuz.1	0.74	-0.275413	0.48	-0.397337	0.69	0.264	5	kuz
alphagamma-element:CR3286.2	0.74	0.378344	0.48	0.545834	0.707	0.282	5	alphagamma-element:CR3286
pre-rRNA:CR45845.2	0.74	-0.753447	0.48	-1.08699	0.697	0.301	5	pre-rRNA:CR45845
CG31777.1	0.26	-0.278263	0.48	-0.401448	0.06	0.37	5	CG31777
Oatp33Eb.2	0.739	0.783189	0.478	1.1299	0.78	0.42	5	Oatp33Eb
kay.1	0.739	-1.42852	0.478	-2.06092	0.613	0.284	5	kay
Sema1a	0.739	-0.225881	0.478	-0.325877	0.64	0.172	5	Sema1a
mub	0.738	-0.763122	0.476	-1.10095	0.587	0.212	5	mub
CG34401.1	0.738	-0.205163	0.476	-0.295988	0.72	0.268	5	CG34401
klar.2	0.737	-0.812458	0.474	-1.17213	0.69	0.308	5	klar
PCNA	0.263	-3.58699	0.474	-5.17494	0.047	0.395	5	PCNA
CG30456	0.735	0.713955	0.47	1.03002	0.76	0.351	5	CG30456
Eaat1	0.735	0.856488	0.47	1.23565	0.367	0.033	5	Eaat1
CG14292.1	0.735	3.13923	0.47	4.52895	0.69	0.194	5	CG14292
CG8036	0.265	-3.02238	0.47	-4.36037	0.063	0.335	5	CG8036
CG30154.1	0.265	-1.82394	0.47	-2.63139	0.193	0.487	5	CG30154
CG6701.1	0.266	-2.96158	0.468	-4.27266	0.053	0.292	5	CG6701
GstT4.3	0.266	-4.02043	0.468	-5.80026	0.153	0.474	5	GstT4
CG15556	0.733	2.11804	0.466	3.05568	0.633	0.061	5	CG15556
CG13117.1	0.267	-1.15837	0.466	-1.67118	0.107	0.374	5	CG13117
jumu	0.732	0.637461	0.464	0.919661	0.557	0.122	5	jumu
CG43658.2	0.731	-0.530265	0.462	-0.76501	0.653	0.283	5	CG43658
CG34007	0.731	2.66057	0.462	3.8384	0.61	0.009	5	CG34007
Ppa.1	0.73	-0.991787	0.46	-1.43085	0.607	0.246	5	Ppa
Eip78C.1	0.73	0.868684	0.46	1.25325	0.667	0.221	5	Eip78C
CG15126.2	0.73	0.949453	0.46	1.36977	0.763	0.422	5	CG15126
sqa	0.729	1.30164	0.458	1.87787	0.607	0.202	5	sqa
CG2065	0.729	3.62279	0.458	5.22658	0.583	0.105	5	CG2065
Srpk79D	0.728	1.8073	0.456	2.60738	0.567	0.04	5	Srpk79D
rin.2	0.728	-0.428575	0.456	-0.618303	0.74	0.333	5	rin
ths	0.728	0.211773	0.456	0.305524	0.593	0.164	5	ths
CG7381	0.728	4.04053	0.456	5.82925	0.657	0.18	5	CG7381
CG32017	0.728	2.67898	0.456	3.86495	0.577	0.104	5	CG32017
HGTX	0.728	4.62165	0.456	6.66763	0.49	0.034	5	HGTX
hbn	0.728	4.32524	0.456	6.24001	0.537	0.022	5	hbn
CG11200	0.272	-1.97799	0.456	-2.85364	0.13	0.389	5	CG11200
wb.2	0.272	-3.45302	0.456	-4.98165	0.057	0.297	5	wb
CG43218.2	0.272	-2.00964	0.456	-2.8993	0.103	0.453	5	CG43218
kis.2	0.727	-0.630018	0.454	-0.908924	0.607	0.271	5	kis
CG10300.3	0.727	2.01712	0.454	2.91009	0.733	0.413	5	CG10300
CG15894	0.727	1.76201	0.454	2.54204	0.647	0.081	5	CG15894
CG12836.1	0.726	2.02906	0.452	2.92732	0.63	0.146	5	CG12836
slo	0.726	2.75071	0.452	3.96844	0.59	0.066	5	slo
Sodh-1.1	0.725	0.800895	0.45	1.15545	0.68	0.261	5	Sodh-1
bchs.1	0.724	2.01729	0.448	2.91034	0.617	0.133	5	bchs
CG2225	0.724	1.24343	0.448	1.7939	0.59	0.122	5	CG2225
puc.1	0.724	-0.645297	0.448	-0.930967	0.637	0.285	5	puc
E(spl)m6-BFM	0.724	1.76112	0.448	2.54076	0.507	0.099	5	E(spl)m6-BFM
l(1)G0469.1	0.723	1.01624	0.446	1.46612	0.663	0.285	5	l(1)G0469
CG17224.1	0.277	-2.94987	0.446	-4.25577	0.053	0.455	5	CG17224
WRNexo.2	0.277	-3.08955	0.446	-4.45728	0.02	0.321	5	WRNexo
peb.2	0.722	-1.09768	0.444	-1.58362	0.67	0.31	5	peb
Dscam1.1	0.721	-1.10789	0.442	-1.59834	0.583	0.24	5	Dscam1
ena.2	0.721	0.248248	0.442	0.358145	0.637	0.289	5	ena
CG40498	0.721	2.69835	0.442	3.89289	0.61	0.082	5	CG40498
Abl	0.72	-0.183496	0.44	-0.264729	0.647	0.233	5	Abl
CG6901	0.72	1.12436	0.44	1.6221	0.42	0.108	5	CG6901
plum	0.72	0.49934	0.44	0.720396	0.607	0.169	5	plum
NPFR	0.72	1.65196	0.44	2.38328	0.587	0.05	5	NPFR
CG13813	0.719	1.04656	0.438	1.50987	0.55	0.203	5	CG13813
Su(z)2.1	0.719	0.858767	0.438	1.23894	0.587	0.214	5	Su(z)2
dpr9	0.719	3.22498	0.438	4.65267	0.667	0.056	5	dpr9
P5cr-2.1	0.281	-1.68014	0.438	-2.42392	0.12	0.341	5	P5cr-2
CG1572.1	0.281	-3.96673	0.438	-5.72278	0.167	0.43	5	CG1572
Nlg4	0.718	1.33784	0.436	1.9301	0.547	0.035	5	Nlg4
Ac78C.1	0.718	2.41999	0.436	3.49131	0.637	0.121	5	Ac78C
CG10483	0.717	2.715	0.434	3.91692	0.577	0.042	5	CG10483
sn.1	0.717	1.67377	0.434	2.41474	0.677	0.27	5	sn
ham.1	0.284	-2.73832	0.432	-3.95056	0.037	0.386	5	ham
Trf2.1	0.716	-0.873996	0.432	-1.26091	0.637	0.286	5	Trf2
Vha100-2.1	0.285	-3.34658	0.43	-4.82809	0.03	0.269	5	Vha100-2
sand	0.715	2.59428	0.43	3.74276	0.597	0.056	5	sand
CG1943.1	0.715	0.430842	0.43	0.621574	0.673	0.279	5	CG1943
apolpp.1	0.715	2.11811	0.43	3.05579	0.593	0.113	5	apolpp
trol.1	0.714	-2.19622	0.428	-3.16847	0.643	0.288	5	trol
CG4168	0.714	7.28421	0.428	10.5089	0.56	0.026	5	CG4168
Cpr51A.2	0.287	-2.25757	0.426	-3.25699	0.033	0.298	5	Cpr51A
CG16799.2	0.287	-3.21355	0.426	-4.63617	0.047	0.325	5	CG16799
ken.1	0.287	-2.64626	0.426	-3.81775	0.02	0.26	5	ken
Gfat1.1	0.287	-3.45506	0.426	-4.9846	0.023	0.389	5	Gfat1
prtp.1	0.713	-1.60312	0.426	-2.31281	0.537	0.205	5	prtp
CG13284	0.713	2.593	0.426	3.7409	0.62	0.234	5	CG13284
CG42324	0.713	-0.405315	0.426	-0.584746	0.423	0.04	5	CG42324
Gel	0.288	-2.93023	0.424	-4.22743	0.16	0.346	5	Gel
CG32695.2	0.288	-2.66918	0.424	-3.85081	0.05	0.334	5	CG32695
cher.2	0.289	-4.45658	0.422	-6.42949	0.01	0.256	5	cher
Drsl4.2	0.289	-1.91165	0.422	-2.75793	0.023	0.269	5	Drsl4
kek2	0.711	1.51944	0.422	2.19209	0.463	0.04	5	kek2
CG31690	0.711	0.530523	0.422	0.765383	0.407	0.04	5	CG31690
CG45050.2	0.711	-1.93432	0.422	-2.79064	0.577	0.303	5	CG45050
CG12934.1	0.711	0.255927	0.422	0.369225	0.407	0.124	5	CG12934
Lmx1a	0.711	4.48308	0.422	6.46771	0.587	0.035	5	Lmx1a
CG31145	0.71	1.38298	0.42	1.99522	0.703	0.278	5	CG31145
insc.1	0.71	-1.50706	0.42	-2.17423	0.503	0.227	5	insc
CG10182	0.71	0.815545	0.42	1.17658	0.543	0.104	5	CG10182
cv-c.2	0.71	-1.38045	0.42	-1.99157	0.623	0.285	5	cv-c
CG9673.3	0.291	-1.6665	0.418	-2.40425	0.157	0.445	5	CG9673
l(1)G0289	0.709	0.499266	0.418	0.720289	0.65	0.264	5	l(1)G0289
REPTOR.1	0.709	1.22662	0.418	1.76963	0.667	0.284	5	REPTOR
SKIP	0.709	1.62704	0.418	2.34733	0.553	0.167	5	SKIP
snoRNA:Psi28S-3342	0.709	-1.49355	0.418	-2.15474	0.373	0.135	5	snoRNA:Psi28S-3342
swi2	0.709	1.22606	0.418	1.76883	0.537	0.064	5	swi2
CG6357.3	0.292	-2.20033	0.416	-3.1744	0.18	0.38	5	CG6357
CG43373	0.708	-0.285648	0.416	-0.412103	0.5	0.039	5	CG43373
rdgA	0.708	1.09308	0.416	1.57698	0.543	0.155	5	rdgA
dimm	0.708	2.08837	0.416	3.01287	0.597	0.062	5	dimm
CG17633.2	0.293	-3.32084	0.414	-4.79096	0.04	0.399	5	CG17633
CG31324.1	0.707	-0.561139	0.414	-0.809552	0.583	0.235	5	CG31324
Hsp70Bc	0.707	1.10539	0.414	1.59474	0.677	0.238	5	Hsp70Bc
CG13704.2	0.706	1.05403	0.412	1.52064	0.727	0.387	5	CG13704
Hsp70Aa	0.706	0.966082	0.412	1.39376	0.66	0.255	5	Hsp70Aa
unc-104	0.706	1.54447	0.412	2.2282	0.6	0.167	5	unc-104
gukh	0.705	0.382671	0.41	0.552078	0.503	0.181	5	gukh
jim.1	0.705	1.62716	0.41	2.3475	0.6	0.258	5	jim
CG31689	0.705	1.45266	0.41	2.09574	0.583	0.21	5	CG31689
CG42807	0.705	-0.233131	0.41	-0.336337	0.347	0.118	5	CG42807
hdly	0.296	-4.08588	0.408	-5.89467	0.053	0.285	5	hdly
CG42663.2	0.704	-1.07976	0.408	-1.55776	0.657	0.28	5	CG42663
CR45223	0.704	-1.96047	0.408	-2.82835	0.493	0.071	5	CR45223
CG5953.1	0.704	-1.39055	0.408	-2.00614	0.567	0.255	5	CG5953
GstD9	0.704	0.885429	0.408	1.2774	0.633	0.239	5	GstD9
nvy	0.704	3.98046	0.408	5.74259	0.557	0.044	5	nvy
Traf4.1	0.704	0.223187	0.408	0.32199	0.513	0.231	5	Traf4
Cys.2	0.297	-3.84879	0.406	-5.55263	0.123	0.272	5	Cys
otk	0.703	1.11407	0.406	1.60726	0.453	0.119	5	otk
CG10082.1	0.703	-0.185076	0.406	-0.267008	0.597	0.252	5	CG10082
Tango13	0.703	1.96564	0.406	2.83582	0.593	0.089	5	Tango13
CG17321	0.703	2.21454	0.406	3.19491	0.567	0.045	5	CG17321
Sema1b	0.702	0.426425	0.404	0.615201	0.637	0.214	5	Sema1b
CG6218	0.702	1.55516	0.404	2.24362	0.587	0.233	5	CG6218
GILT2.2	0.702	4.06604	0.404	5.86605	0.603	0.207	5	GILT2
gol.1	0.701	0.183211	0.402	0.264318	0.577	0.161	5	gol
CG44838	0.701	0.494664	0.402	0.71365	0.533	0.134	5	CG44838
Tm1.1	0.701	-2.76526	0.402	-3.98942	0.64	0.337	5	Tm1
CG15254.1	0.938	3.57615	0.876	5.15929	0.967	0.195	6	CG15254
fau.1	0.936	-0.874493	0.872	-1.26163	0.874	0.068	6	fau
CG7888.1	0.935	-1.97747	0.87	-2.85288	0.959	0.401	6	CG7888
CG6972.1	0.93	-0.275515	0.86	-0.397484	0.922	0.086	6	CG6972
Cbp53E.1	0.925	-2.5525	0.85	-3.68248	0.955	0.247	6	Cbp53E
CG17145.2	0.923	0.505199	0.846	0.728849	0.978	0.253	6	CG17145
Prm.1	0.923	-3.2152	0.846	-4.63855	0.941	0.135	6	Prm
CG7968	0.92	1.20994	0.84	1.74557	0.978	0.226	6	CG7968
Ktl	0.917	-2.23988	0.834	-3.23146	0.74	0.071	6	Ktl
Zasp66.1	0.916	-0.811787	0.832	-1.17116	0.933	0.105	6	Zasp66
CG5177.1	0.915	-4.05759	0.83	-5.85387	0.933	0.129	6	CG5177
lambdaTry.1	0.915	1.89691	0.83	2.73667	1	0.396	6	lambdaTry
TpnC47D.1	0.913	-3.68706	0.826	-5.3193	0.803	0.107	6	TpnC47D
CG15803.2	0.912	0.882482	0.824	1.27315	0.963	0.244	6	CG15803
Mp20	0.911	-3.61158	0.822	-5.21041	0.892	0.103	6	Mp20
TpnC73F.2	0.91	-0.640442	0.82	-0.923962	0.948	0.195	6	TpnC73F
Tm2.2	0.91	-0.400157	0.82	-0.577304	0.944	0.188	6	Tm2
CG40198	0.908	-2.28706	0.816	-3.29953	0.959	0.19	6	CG40198
CG8773.1	0.908	1.20338	0.816	1.73611	0.978	0.246	6	CG8773
CG31463.2	0.906	0.822846	0.812	1.18712	0.967	0.294	6	CG31463
RnrS	0.906	0.873714	0.812	1.2605	0.978	0.344	6	RnrS
CG1942.2	0.901	-2.26905	0.802	-3.27355	0.97	0.294	6	CG1942
CG44245.1	0.901	-1.98363	0.802	-2.86177	0.933	0.133	6	CG44245
Act87E.1	0.901	-1.48432	0.802	-2.14143	0.933	0.15	6	Act87E
CG33253	0.9	-3.3924	0.8	-4.89419	0.535	0.059	6	CG33253
if.2	0.899	-0.565168	0.798	-0.815365	0.933	0.219	6	if
Faa.1	0.898	-1.84224	0.796	-2.65779	0.881	0.139	6	Faa
CG17278.1	0.898	-2.90178	0.796	-4.18638	0.662	0.093	6	CG17278
Mlc1.1	0.898	-3.2023	0.796	-4.61994	0.926	0.176	6	Mlc1
CG1315.1	0.897	1.73583	0.794	2.50427	0.974	0.288	6	CG1315
CG11236.2	0.896	2.30416	0.792	3.3242	0.985	0.352	6	CG11236
Mal-A3	0.894	0.537268	0.788	0.775114	0.989	0.286	6	Mal-A3
CG16749.1	0.891	-0.178876	0.782	-0.258063	0.989	0.343	6	CG16749
jp	0.89	-0.96789	0.78	-1.39637	0.606	0.087	6	jp
Mlp84B.1	0.889	-3.26713	0.778	-4.71347	0.941	0.175	6	Mlp84B
TpnC25D.1	0.888	-3.69008	0.776	-5.32366	0.862	0.141	6	TpnC25D
Ance.1	0.887	0.237905	0.774	0.343224	0.993	0.351	6	Ance
wupA.1	0.887	-3.7042	0.774	-5.34404	0.941	0.192	6	wupA
Cyp4e2.1	0.885	0.176191	0.77	0.25419	0.981	0.293	6	Cyp4e2
CG6145	0.115	-2.5351	0.77	-3.65738	0.067	0.256	6	CG6145
Oatp74D.2	0.116	-3.34106	0.768	-4.82013	0.011	0.306	6	Oatp74D
UK114.3	0.883	0.745308	0.766	1.07525	0.996	0.465	6	UK114
Act57B.2	0.883	-3.37754	0.766	-4.87276	0.941	0.237	6	Act57B
Mal-A2.2	0.881	-0.483855	0.762	-0.698055	0.993	0.325	6	Mal-A2
Mhc.1	0.879	-4.2198	0.758	-6.08789	0.922	0.194	6	Mhc
CG33521.1	0.878	-3.24526	0.756	-4.68192	0.677	0.129	6	CG33521
Cyp311a1.1	0.874	-1.61703	0.748	-2.33288	0.989	0.343	6	Cyp311a1
CG8641.2	0.871	-2.20226	0.742	-3.1772	0.952	0.181	6	CG8641
stumps.2	0.87	0.784689	0.74	1.13207	0.87	0.196	6	stumps
bt.1	0.869	-3.86728	0.738	-5.57931	0.929	0.188	6	bt
CG4377	0.131	-2.08482	0.738	-3.00777	0.082	0.255	6	CG4377
slgA.1	0.868	-2.25138	0.736	-3.24805	0.717	0.144	6	slgA
CG43693.2	0.133	-3.73857	0.734	-5.39362	0.048	0.3	6	CG43693
CG3841.1	0.866	-1.26428	0.732	-1.82396	0.97	0.27	6	CG3841
atilla.1	0.865	-0.419208	0.73	-0.60479	0.836	0.129	6	atilla
CG14762.1	0.864	-2.37834	0.728	-3.43122	0.881	0.176	6	CG14762
CG14205	0.139	-1.03628	0.722	-1.49503	0.033	0.26	6	CG14205
CG31810	0.86	-0.59419	0.72	-0.857235	0.952	0.227	6	CG31810
htl.1	0.86	-3.27706	0.72	-4.7278	0.591	0.114	6	htl
up.1	0.859	-3.69486	0.718	-5.33056	0.944	0.229	6	up
CG33127.1	0.858	0.823091	0.716	1.18747	0.981	0.336	6	CG33127
Cyp4ad1.1	0.856	-0.522896	0.712	-0.75438	0.959	0.244	6	Cyp4ad1
CG14629.3	0.856	-1.63714	0.712	-2.36189	1	0.468	6	CG14629
CG32633.2	0.856	1.12379	0.712	1.62129	0.974	0.371	6	CG32633
CR44724.2	0.855	1.34025	0.71	1.93357	0.952	0.35	6	CR44724
Idgf4.1	0.852	1.00289	0.704	1.44687	0.721	0.145	6	Idgf4
CG17597.3	0.851	0.735658	0.702	1.06133	0.974	0.409	6	CG17597
CG33966.1	0.848	1.26158	0.696	1.82007	0.944	0.274	6	CG33966
l(3)72Dr.1	0.845	-2.40549	0.69	-3.47039	0.684	0.152	6	l(3)72Dr
CR45472.1	0.843	-2.09755	0.686	-3.02612	0.952	0.266	6	CR45472
PCNA.1	0.843	0.737944	0.686	1.06463	0.97	0.343	6	PCNA
Cyp12c1.1	0.842	-0.346546	0.684	-0.49996	0.974	0.336	6	Cyp12c1
CG5002	0.84	-0.915391	0.68	-1.32063	0.788	0.141	6	CG5002
r-l.1	0.836	-0.774557	0.672	-1.11745	0.978	0.419	6	r-l
CG34045.1	0.836	1.10019	0.672	1.58723	0.77	0.176	6	CG34045
pinta.1	0.835	-0.237492	0.67	-0.342629	0.959	0.319	6	pinta
CG6231	0.832	-2.82445	0.664	-4.07482	0.327	0.113	6	CG6231
CG15255.1	0.832	0.971014	0.664	1.40088	0.874	0.343	6	CG15255
CG45061	0.172	-1.81023	0.656	-2.61161	0.007	0.27	6	CG45061
Shroom.1	0.174	-1.49458	0.652	-2.15622	0.134	0.345	6	Shroom
Gfat1.2	0.826	0.681219	0.652	0.982792	0.929	0.337	6	Gfat1
Syt7.2	0.825	-3.03741	0.65	-4.38205	0.892	0.193	6	Syt7
Prestin	0.176	-3.07506	0.648	-4.43637	0.067	0.257	6	Prestin
form3.1	0.824	-3.60035	0.648	-5.19421	0.613	0.18	6	form3
Cyp9h1.1	0.824	-0.902465	0.648	-1.30198	0.903	0.26	6	Cyp9h1
CG10433.1	0.823	-3.33852	0.646	-4.81647	0.874	0.205	6	CG10433
dmGlut	0.823	1.64696	0.646	2.37606	0.918	0.288	6	dmGlut
CG3301.2	0.822	-0.755535	0.644	-1.09001	0.963	0.362	6	CG3301
CG10300.4	0.822	0.441324	0.644	0.636696	0.97	0.402	6	CG10300
ham.2	0.822	1.94439	0.644	2.80516	0.941	0.334	6	ham
Atg17.1	0.179	-2.61709	0.642	-3.77566	0.086	0.259	6	Atg17
Ts.1	0.82	-2.43029	0.64	-3.50617	0.918	0.249	6	Ts
CG43897.2	0.82	-1.49465	0.64	-2.15632	0.405	0.144	6	CG43897
CG6084.3	0.818	-1.03995	0.636	-1.50033	0.981	0.441	6	CG6084
CG13748.4	0.816	1.69302	0.632	2.44252	0.944	0.334	6	CG13748
eEF1alpha2	0.816	-1.52345	0.632	-2.19787	0.349	0.108	6	eEF1alpha2
zormin.2	0.816	-3.62249	0.632	-5.22615	0.781	0.228	6	zormin
cpo.3	0.185	-3.04269	0.63	-4.38968	0.067	0.312	6	cpo
CG30069	0.186	-1.29992	0.628	-1.87538	0.115	0.286	6	CG30069
CG8547.2	0.813	-3.41597	0.626	-4.9282	0.606	0.178	6	CG8547
Dif	0.813	-0.953198	0.626	-1.37517	0.498	0.137	6	Dif
CG11200.1	0.812	-1.02619	0.624	-1.48047	0.929	0.343	6	CG11200
Adk1.1	0.811	0.968456	0.622	1.39719	0.743	0.228	6	Adk1
puc.2	0.189	-2.98111	0.622	-4.30083	0.086	0.317	6	puc
MFS9	0.81	0.27226	0.62	0.392788	0.862	0.219	6	MFS9
CG14500.1	0.809	-0.369786	0.618	-0.533488	0.959	0.276	6	CG14500
Sodh-1.2	0.809	0.904007	0.618	1.30421	0.851	0.255	6	Sodh-1
CG11149.1	0.808	-0.407586	0.616	-0.588023	0.959	0.3	6	CG11149
WRNexo.3	0.808	0.374909	0.616	0.54088	0.907	0.27	6	WRNexo
CG10311.2	0.807	-0.176547	0.614	-0.254703	0.784	0.284	6	CG10311
CG10911.1	0.807	-0.808477	0.614	-1.16639	0.967	0.373	6	CG10911
cad	0.806	1.00096	0.612	1.44408	0.688	0.216	6	cad
Jon99Cii.1	0.806	2.92681	0.612	4.22249	0.825	0.302	6	Jon99Cii
CG6006.1	0.806	-1.89886	0.612	-2.73947	0.777	0.212	6	CG6006
Fmo-1.3	0.805	-2.50516	0.61	-3.61418	0.937	0.36	6	Fmo-1
CG31233	0.805	0.611148	0.61	0.8817	0.736	0.217	6	CG31233
CG5958.1	0.805	2.3541	0.61	3.39625	0.77	0.288	6	CG5958
mex1.2	0.196	-2.64822	0.608	-3.82058	0.134	0.434	6	mex1
CG4753.1	0.803	0.716406	0.606	1.03355	0.978	0.403	6	CG4753
CG11151.1	0.801	0.531395	0.602	0.766641	0.959	0.413	6	CG11151
PGRP-SC2	0.801	3.48154	0.602	5.0228	0.784	0.203	6	PGRP-SC2
Try29F.3	0.8	1.75911	0.6	2.53786	0.996	0.413	6	Try29F
CG18493.1	0.8	2.14667	0.6	3.09699	0.848	0.358	6	CG18493
kappaTry.4	0.798	-0.911238	0.596	-1.31464	0.996	0.426	6	kappaTry
kst.2	0.797	-1.41058	0.594	-2.03504	0.955	0.423	6	kst
CG7970.2	0.795	-0.324748	0.59	-0.468512	0.978	0.413	6	CG7970
Actn	0.795	-2.36522	0.59	-3.4123	0.725	0.231	6	Actn
jdp.2	0.795	-3.9225	0.59	-5.65897	0.699	0.237	6	jdp
Cyp6a23	0.205	-3.47532	0.59	-5.01383	0.141	0.26	6	Cyp6a23
CG34301.1	0.793	-1.15362	0.586	-1.66433	0.892	0.295	6	CG34301
CG10472.3	0.793	1.96099	0.586	2.82911	0.721	0.37	6	CG10472
etaTry.1	0.792	-1.32168	0.584	-1.90678	0.978	0.362	6	etaTry
CCHa1.1	0.792	-3.17309	0.584	-4.57781	0.428	0.155	6	CCHa1
CG14495.1	0.79	-0.687924	0.58	-0.992465	0.595	0.177	6	CG14495
tau.2	0.79	-2.40806	0.58	-3.4741	0.933	0.337	6	tau
CG3868.4	0.788	-0.376548	0.576	-0.543243	0.989	0.403	6	CG3868
Ag5r2.2	0.788	0.928485	0.576	1.33952	0.781	0.362	6	Ag5r2
sel.1	0.787	-0.88428	0.574	-1.27575	0.922	0.38	6	sel
RpL38.2	0.215	-2.26058	0.57	-3.26132	0.112	0.509	6	RpL38
shep.3	0.215	-2.50366	0.57	-3.61202	0.071	0.327	6	shep
Muc14A.2	0.783	-1.08345	0.566	-1.56309	0.955	0.372	6	Muc14A
Jon99Ciii	0.783	2.08312	0.566	3.0053	0.822	0.369	6	Jon99Ciii
klar.3	0.218	-2.34504	0.564	-3.38318	0.093	0.343	6	klar
CG32473	0.781	2.82133	0.562	4.07032	0.736	0.315	6	CG32473
ATPsynC.1	0.78	0.309536	0.56	0.446566	0.955	0.473	6	ATPsynC
bark.2	0.22	-2.71495	0.56	-3.91685	0.097	0.255	6	bark
spir.1	0.221	-1.33526	0.558	-1.92637	0.089	0.279	6	spir
glob1	0.222	-3.00484	0.556	-4.33506	0.093	0.261	6	glob1
Trf2.2	0.223	-0.300849	0.554	-0.434034	0.104	0.317	6	Trf2
Rhp	0.776	-0.185973	0.552	-0.268303	0.855	0.295	6	Rhp
CG9338.1	0.775	-1.25437	0.55	-1.80968	0.394	0.157	6	CG9338
ringer.2	0.227	-2.84827	0.546	-4.10918	0.097	0.256	6	ringer
CG10863.3	0.772	1.59863	0.544	2.30634	0.952	0.44	6	CG10863
P5cr-2.2	0.772	-0.326351	0.544	-0.470824	0.87	0.298	6	P5cr-2
CG7860.1	0.772	-0.786973	0.544	-1.13536	0.967	0.417	6	CG7860
CG3734.3	0.772	0.879706	0.544	1.26915	0.996	0.445	6	CG3734
CG9510.2	0.771	-0.216231	0.542	-0.311955	0.974	0.42	6	CG9510
Tk.1	0.77	0.505482	0.54	0.729257	0.565	0.217	6	Tk
CG9821.2	0.23	-1.99956	0.54	-2.88475	0.078	0.367	6	CG9821
aay	0.769	-1.61484	0.538	-2.32972	0.446	0.201	6	aay
CG6324.1	0.768	-3.00757	0.536	-4.33901	0.275	0.172	6	CG6324
mag	0.768	2.36126	0.536	3.40658	0.799	0.241	6	mag
CG18659	0.232	-1.95417	0.536	-2.81928	0.082	0.265	6	CG18659
tou	0.232	-1.45178	0.536	-2.09448	0.089	0.252	6	tou
CG8785.1	0.767	0.177916	0.534	0.256678	0.955	0.361	6	CG8785
CG8539.2	0.767	-2.7446	0.534	-3.95963	0.773	0.262	6	CG8539
CG14516.1	0.767	-2.84185	0.534	-4.09992	0.309	0.102	6	CG14516
Cyp4d14	0.233	0.438581	0.534	0.632739	0.097	0.26	6	Cyp4d14
CG15210.2	0.234	-1.31333	0.532	-1.89474	0.186	0.408	6	CG15210
Takl1.2	0.765	1.2331	0.53	1.77899	0.933	0.377	6	Takl1
Pect	0.235	-2.32908	0.53	-3.36015	0.123	0.365	6	Pect
Cals.1	0.236	-2.1576	0.528	-3.11277	0.115	0.285	6	Cals
kay.2	0.237	-3.3905	0.526	-4.89145	0.104	0.314	6	kay
Tlk.3	0.238	-2.11882	0.524	-3.05681	0.078	0.32	6	Tlk
CG6688.1	0.761	-0.984758	0.522	-1.42071	0.959	0.338	6	CG6688
Gel.1	0.761	-2.85887	0.522	-4.12448	0.851	0.307	6	Gel
cl.1	0.76	0.52109	0.52	0.751774	0.74	0.378	6	cl
Esyt2	0.76	-0.50388	0.52	-0.726945	0.584	0.103	6	Esyt2
CG42240.1	0.24	-1.69538	0.52	-2.44592	0.112	0.315	6	CG42240
Unr.4	0.241	-1.30876	0.518	-1.88814	0.097	0.359	6	Unr
[truncated: 7,517 more rows]

## Sheet: PH1vsRP1_ISC
geneID	myAUC	avg_diff	power	avg_log2FC	pct.1	pct.2
Blimp-1	0.967	1.33934	0.934	1.93225	0.972	0.187
path	0.875	1.24858	0.75	1.80132	1	0.878
CG4250	0.879	1.08507	0.758	1.56542	0.972	0.538
CG13659	0.767	1.08137	0.534	1.56008	0.602	0.084
CG11893	0.698	1.03737	0.396	1.49661	0.574	0.187
lin-28	0.896	1.02307	0.792	1.47597	0.896	0.16
Tsp42Ea	0.921	0.997353	0.842	1.43888	0.996	0.809
CG34232	0.878	0.972474	0.756	1.40298	0.952	0.546
mamo	0.881	0.937054	0.762	1.35188	0.988	0.393
gce	0.945	0.894704	0.89	1.29078	0.936	0.095
hdly	0.666	0.878873	0.332	1.26795	0.502	0.179
CG43187	0.898	0.843242	0.796	1.21654	0.896	0.149
robo2	0.888	0.838939	0.776	1.21033	1	0.844
ImpL3	0.765	0.83225	0.53	1.20068	0.631	0.126
CG6357	0.778	0.830404	0.556	1.19802	0.743	0.332
fog	0.906	0.777362	0.812	1.1215	0.859	0.053
InR	0.879	0.757038	0.758	1.09218	0.996	0.943
CG1572	0.829	0.750865	0.658	1.08327	0.847	0.263
kst	0.763	0.701019	0.526	1.01136	0.683	0.225
Uhg1	0.866	0.687834	0.732	0.992335	0.944	0.462
Sema2b	0.871	0.670198	0.742	0.966891	0.811	0.092
Plp	0.748	0.665632	0.496	0.960304	0.888	0.63
CG43658	0.863	0.653292	0.726	0.942501	1	0.939
Cyt-c-p	0.819	0.648999	0.638	0.936307	0.96	0.702
Eip75B	0.795	0.640173	0.59	0.923574	0.988	0.859
Pdp1	0.822	0.627449	0.644	0.905218	1	0.947
CG42389	0.76	0.617622	0.52	0.891041	0.944	0.74
CG9281	0.872	0.608977	0.744	0.878568	0.96	0.641
CG34401	0.795	0.598976	0.59	0.86414	0.988	0.847
CG9328	0.804	0.595954	0.608	0.85978	0.823	0.271
CG6891	0.756	0.586524	0.512	0.846176	0.884	0.546
bmm	0.789	0.575812	0.578	0.83072	0.912	0.5
Hex-A	0.774	0.575539	0.548	0.830327	0.996	0.977
pnt	0.817	0.572241	0.634	0.82557	0.888	0.378
CG13868	0.719	0.558819	0.438	0.806205	0.936	0.634
sesB	0.847	0.555636	0.694	0.801613	1	0.992
pirk	0.676	0.549799	0.352	0.793193	0.594	0.286
Swim	0.71	0.542754	0.42	0.783028	0.466	0.046
fabp	0.777	0.53776	0.554	0.775823	0.819	0.328
PGRP-LB	0.67	0.531812	0.34	0.767243	0.719	0.412
rost	0.786	0.526401	0.572	0.759437	0.912	0.538
baz	0.781	0.516214	0.562	0.74474	0.972	0.76
CG43693	0.753	0.509192	0.506	0.734608	0.968	0.687
Nap1	0.85	0.502101	0.7	0.724378	0.992	0.935
shot	0.792	0.502033	0.584	0.724281	1	0.977
Dgp-1	0.672	0.492463	0.344	0.710474	0.622	0.294
CG13488	0.793	0.492289	0.586	0.710223	0.799	0.206
Mad	0.755	0.491855	0.51	0.709596	0.972	0.863
bun	0.733	0.489065	0.466	0.705571	1	1
AdSS	0.81	0.485211	0.62	0.700012	0.976	0.725
Mob2	0.766	0.47064	0.532	0.67899	0.984	0.805
Msp300	0.767	0.468816	0.534	0.676358	1	0.985
Ugt86Dd	0.664	0.46108	0.328	0.665198	0.357	0.031
E(spl)malpha-BFM	0.625	0.460302	0.25	0.664076	0.924	0.779
Rala	0.781	0.454825	0.562	0.656174	0.956	0.748
RpLP2	0.96	0.453455	0.92	0.654197	1	1
Prx2540-1	0.599	0.452647	0.198	0.653031	0.333	0.134
CR43051	0.757	0.450331	0.514	0.64969	0.936	0.557
Myc	0.714	0.44981	0.428	0.648938	1	1
Chd64	0.803	0.44374	0.606	0.640182	0.996	0.989
CG2017	0.682	0.44291	0.364	0.638984	0.735	0.412
for	0.747	0.433484	0.494	0.625386	0.964	0.718
CG1890	0.754	0.428592	0.508	0.618328	0.859	0.454
CG6051	0.793	0.4223	0.586	0.60925	0.896	0.344
RpL22	0.907	0.421304	0.814	0.607814	0.996	0.996
CG6115	0.73	0.415896	0.46	0.600011	0.98	0.863
Mpcp2	0.803	0.411504	0.606	0.593675	0.992	0.947
E(spl)mbeta-HLH	0.632	0.406755	0.264	0.586823	0.976	0.863
RpL6	0.955	0.406383	0.91	0.586287	1	0.996
RpL34a	0.803	0.405327	0.606	0.584764	0.992	0.989
kirre	0.594	0.400549	0.188	0.57787	0.357	0.191
CR45054	0.821	0.397162	0.642	0.572983	0.667	0.019
RpL4	0.957	0.396024	0.914	0.571342	0.996	1
JhI-26	0.68	0.395273	0.36	0.570259	0.635	0.279
CG3638	0.741	0.391227	0.482	0.564421	0.996	0.931
CG11378	0.805	0.388576	0.61	0.560596	0.651	0.038
CG17896	0.757	0.387876	0.514	0.559587	0.888	0.435
CG9743	0.752	0.386444	0.504	0.557521	0.96	0.687
REPTOR	0.684	0.385265	0.368	0.55582	0.996	0.95
Rip11	0.749	0.384223	0.498	0.554317	0.984	0.767
CG8034	0.734	0.384054	0.468	0.554072	0.976	0.729
cindr	0.752	0.38295	0.504	0.55248	0.996	0.958
CG17734	0.77	0.37236	0.54	0.537201	0.851	0.336
RabX1	0.753	0.372104	0.506	0.536832	0.835	0.336
Mdh2	0.737	0.365739	0.474	0.527649	0.964	0.775
Myo28B1	0.725	0.362482	0.45	0.52295	0.594	0.13
CG42674	0.736	0.362285	0.472	0.522667	0.867	0.45
eEF1beta	0.833	0.358044	0.666	0.516548	1	1
CG1648	0.63	0.357877	0.26	0.516307	0.333	0.076
nop5	0.723	0.354263	0.446	0.511094	0.956	0.71
pst	0.722	0.351732	0.444	0.507441	0.972	0.84
dome	0.735	0.351465	0.47	0.507057	0.843	0.424
Baldspot	0.749	0.350816	0.498	0.50612	0.811	0.332
RpL24	0.919	0.350753	0.838	0.506029	1	1
RpL37a	0.934	0.34971	0.868	0.504525	1	1
FASN1	0.732	0.34837	0.464	0.502592	0.711	0.229
Ets21C	0.69	0.346785	0.38	0.500305	0.61	0.233
crq	0.677	0.344904	0.354	0.497591	0.843	0.527
sens-2	0.666	0.344293	0.332	0.49671	0.47	0.134
CG4038	0.742	0.343142	0.484	0.495049	0.964	0.76
Aldh	0.736	0.342708	0.472	0.494423	0.956	0.584
msn	0.742	0.342535	0.484	0.494173	0.988	0.92
Rho1	0.739	0.342008	0.478	0.493413	0.992	0.985
Cyp305a1	0.752	0.340888	0.504	0.491797	0.723	0.206
CG42566	0.732	0.33866	0.464	0.488583	0.618	0.137
alphaTry	0.808	0.338607	0.616	0.488506	0.627	0.011
shep	0.717	0.337131	0.434	0.486377	1	0.977
CG32264	0.678	0.334665	0.356	0.48282	0.956	0.824
Uhg2	0.701	0.332992	0.402	0.480406	0.896	0.649
CG17544	0.752	0.332323	0.504	0.47944	0.61	0.111
mod	0.713	0.327876	0.426	0.473025	0.948	0.916
sta	0.896	0.327599	0.792	0.472626	1	0.996
eIF2beta	0.71	0.326922	0.42	0.471649	0.984	0.924
CG12643	0.687	0.324713	0.374	0.468462	0.618	0.24
RpL27A	0.916	0.324544	0.832	0.468218	1	1
RpS7	0.924	0.32327	0.848	0.46638	1	0.996
RpL8	0.92	0.32232	0.84	0.465009	1	0.996
Thor	0.638	0.32187	0.276	0.464361	0.976	0.878
CG6908	0.548	0.320365	0.096	0.462189	0.145	0.05
Non1	0.707	0.320264	0.414	0.462043	0.992	0.981
alpha-Est9	0.656	0.3201	0.312	0.461807	0.884	0.626
Adk2	0.723	0.319154	0.446	0.460442	0.992	0.863
let-7-C	0.757	0.319133	0.514	0.460412	0.679	0.145
CG18135	0.683	0.318264	0.366	0.459158	0.759	0.366
CG46339	0.755	0.318211	0.51	0.459082	0.831	0.29
RpL35	0.882	0.318167	0.764	0.459019	1	0.996
RpL27	0.926	0.317769	0.852	0.458444	1	0.996
Tctp	0.819	0.314972	0.638	0.454409	0.996	0.996
RpL5	0.815	0.314937	0.63	0.454358	1	1
RpS9	0.917	0.3146	0.834	0.453871	1	1
Eno	0.702	0.313795	0.404	0.452711	0.988	0.882
CG2201	0.711	0.312604	0.422	0.450993	0.643	0.206
RpL23A	0.92	0.312432	0.84	0.450745	1	0.996
RpL13A	0.925	0.311204	0.85	0.448973	1	1
CG10911	0.796	0.310877	0.592	0.448501	0.627	0.027
Nrg	0.689	0.308891	0.378	0.445635	0.996	0.931
Tret1-1	0.622	0.308286	0.244	0.444762	0.703	0.443
Desat1	0.676	0.307458	0.352	0.443569	0.888	0.683
RpS14a	0.855	0.306812	0.71	0.442637	1	1
tim	0.713	0.306812	0.426	0.442636	0.811	0.382
eEF1gamma	0.783	0.306581	0.566	0.442303	1	0.992
ThrRS	0.717	0.305266	0.434	0.440406	0.896	0.599
CG3224	0.733	0.303014	0.466	0.437157	0.892	0.424
trio	0.703	0.302179	0.406	0.435952	0.948	0.74
CG44250	0.695	0.301289	0.39	0.434668	0.92	0.679
RpL35A	0.899	0.301147	0.798	0.434463	1	1
RpL23	0.917	0.299308	0.834	0.43181	1	1
hoip	0.693	0.299007	0.386	0.431375	0.928	0.656
kra	0.735	0.298843	0.47	0.43114	0.988	0.992
RpL41	0.935	0.298557	0.87	0.430727	1	1
dally	0.72	0.298372	0.44	0.43046	0.574	0.118
RpL13	0.893	0.297353	0.786	0.42899	1	1
CDase	0.765	0.296734	0.53	0.428096	0.751	0.202
CG2064	0.718	0.296156	0.436	0.427262	0.538	0.092
eIF3j	0.732	0.295741	0.464	0.426665	0.936	0.569
RpLP1	0.874	0.289098	0.748	0.41708	1	1
Uhg8	0.741	0.289081	0.482	0.417056	0.763	0.282
ATPCL	0.703	0.288357	0.406	0.416011	0.719	0.305
CG11180	0.718	0.288071	0.436	0.415598	0.791	0.347
beat-IIa	0.686	0.287616	0.372	0.414942	0.402	0.027
RpL7	0.912	0.286059	0.824	0.412695	1	1
RpLP0-like	0.732	0.284336	0.464	0.41021	0.884	0.443
RpL40	0.9	0.283492	0.8	0.408993	1	1
AhcyL2	0.743	0.282396	0.486	0.407412	0.538	0.05
CG31370	0.648	0.282203	0.296	0.407133	0.329	0.034
TyrR	0.697	0.281758	0.394	0.406492	0.783	0.344
Nop60B	0.68	0.281308	0.36	0.405841	0.964	0.92
RpL7A	0.903	0.280345	0.806	0.404452	1	1
COX8	0.704	0.279856	0.408	0.403747	0.996	0.989
CG32982	0.695	0.279496	0.39	0.403228	0.851	0.447
RpS26	0.894	0.279181	0.788	0.402773	1	1
CG6767	0.66	0.278582	0.32	0.401909	0.956	0.714
mbf1	0.687	0.278478	0.374	0.401759	0.944	0.706
Tab2	0.737	0.278088	0.474	0.401197	0.847	0.382
RpS24	0.895	0.277863	0.79	0.400872	1	1
Sam-S	0.674	0.277501	0.348	0.40035	0.96	0.733
Hsc70-4	0.764	0.276778	0.528	0.399306	1	1
RpS20	0.876	0.276325	0.752	0.398653	1	1
RpL15	0.821	0.276061	0.642	0.398271	1	1
RpL18	0.9	0.275733	0.8	0.397799	1	1
Ugt86Di	0.672	0.275317	0.344	0.397199	0.586	0.237
UQCR-C2	0.703	0.274511	0.406	0.396035	0.964	0.782
RpS27A	0.897	0.273651	0.794	0.394795	1	1
RpS6	0.855	0.272798	0.71	0.393564	1	0.996
RpL3	0.87	0.272024	0.74	0.392447	1	1
AsnRS	0.657	0.270693	0.314	0.390528	0.755	0.477
CG32170	0.706	0.269487	0.412	0.388788	0.711	0.294
RpS10b	0.877	0.269204	0.754	0.388379	1	0.996
cv-c	0.669	0.268547	0.338	0.387432	0.996	0.973
p130CAS	0.739	0.268204	0.478	0.386937	0.803	0.286
RpL18A	0.906	0.267881	0.812	0.386471	1	0.996
Uhg4	0.679	0.267866	0.358	0.386449	0.855	0.504
Idh3b	0.713	0.267589	0.426	0.386049	0.779	0.347
LIMK1	0.749	0.267051	0.498	0.385273	0.775	0.244
ITP	0.671	0.266786	0.342	0.38489	0.904	0.664
Pglym78	0.7	0.266767	0.4	0.384864	0.783	0.378
glob1	0.674	0.266573	0.348	0.384584	0.558	0.183
CalpB	0.685	0.266344	0.37	0.384253	0.779	0.462
CG3609	0.643	0.26623	0.286	0.384089	0.859	0.584
RpL17	0.879	0.265507	0.758	0.383046	1	0.996
CR43334	0.604	0.264347	0.208	0.381372	0.703	0.519
RpS4	0.868	0.263476	0.736	0.380116	1	1
mnd	0.529	0.263406	0.058	0.380014	0.835	0.79
RpS8	0.915	0.262685	0.83	0.378974	1	0.996
CG8545	0.702	0.261741	0.404	0.377613	0.839	0.427
CG3226	0.69	0.261328	0.38	0.377016	0.855	0.447
RpS2	0.86	0.261319	0.72	0.377004	1	0.996
RpL34b	0.871	0.260814	0.742	0.376275	1	1
CG16898	0.549	0.26059	0.098	0.375952	0.193	0.095
hep	0.678	0.260218	0.356	0.375415	0.96	0.744
RpL10Ab	0.875	0.259288	0.75	0.374074	1	0.996
RpLP0	0.818	0.258637	0.636	0.373135	1	1
Lpin	0.657	0.2582	0.314	0.372504	0.851	0.534
CG14995	0.702	0.257802	0.404	0.371929	0.667	0.252
ATPsynB	0.709	0.257267	0.418	0.371158	0.996	0.989
CG42542	0.691	0.257019	0.382	0.3708	0.747	0.37
Uhg5	0.68	0.256539	0.36	0.370108	0.759	0.385
sba	0.704	0.255919	0.408	0.369214	0.823	0.408
RpL11	0.811	0.255596	0.622	0.368747	1	1
Vinc	0.688	0.255311	0.376	0.368335	0.771	0.412
scramb2	0.687	0.254414	0.374	0.367041	0.699	0.313
CG5214	0.697	0.254301	0.394	0.366878	0.867	0.534
Dph5	0.72	0.253833	0.44	0.366204	0.823	0.374
Tpi	0.661	0.253663	0.322	0.365958	0.916	0.679
CG8839	0.691	0.253472	0.382	0.365683	0.992	0.889
Mnn1	0.696	0.252868	0.392	0.364812	0.88	0.527
eIF1A	0.711	0.251931	0.422	0.36346	0.992	0.973
Rack1	0.854	0.251772	0.708	0.363231	1	0.996
l(1)G0334	0.698	0.250295	0.396	0.361099	0.855	0.469
RpS3	0.878	0.246577	0.756	0.355736	1	0.996
Scsalpha	0.67	0.246559	0.34	0.355709	0.956	0.824
CG10512	0.723	0.245078	0.446	0.353573	0.631	0.164
RpL36	0.873	0.244966	0.746	0.353412	1	1
Xbp1	0.662	0.244167	0.324	0.352259	0.976	0.855
rau	0.609	0.24346	0.218	0.351238	0.92	0.821
RpL9	0.872	0.243013	0.744	0.350594	1	0.996
RpL29	0.859	0.242786	0.718	0.350266	1	1
CG17124	0.598	0.242684	0.196	0.350119	0.578	0.389
bib	0.678	0.242054	0.356	0.34921	0.546	0.176
RpS3A	0.821	0.241852	0.642	0.348918	1	0.996
RpL26	0.866	0.241336	0.732	0.348175	1	1
tsr	0.656	0.240629	0.312	0.347155	0.996	0.992
Cpr	0.725	0.240103	0.45	0.346396	0.582	0.115
cnn	0.666	0.239745	0.332	0.345879	0.851	0.561
RpS23	0.891	0.239481	0.782	0.345498	1	1
RpL10	0.887	0.237952	0.774	0.343292	1	0.996
RpS19a	0.765	0.23737	0.53	0.342453	1	1
CG42365	0.575	0.237301	0.15	0.342353	0.635	0.469
RpL24-like	0.693	0.237157	0.386	0.342145	0.98	0.954
RpS30	0.858	0.236744	0.716	0.341549	1	0.996
ox	0.674	0.236671	0.348	0.341443	0.924	0.687
Rab10	0.692	0.236325	0.384	0.340945	0.827	0.447
RpL14	0.864	0.236094	0.728	0.340612	1	1
CG7637	0.664	0.235858	0.328	0.340271	0.94	0.695
Hnf4	0.645	0.235556	0.29	0.339836	0.815	0.55
CG14626	0.638	0.235272	0.276	0.339426	0.349	0.065
ATP8B	0.7	0.234388	0.4	0.338151	0.586	0.172
CG6543	0.645	0.233273	0.29	0.336542	0.92	0.828
blw	0.666	0.232473	0.332	0.335388	0.992	0.992
CG17765	0.626	0.232125	0.252	0.334885	0.988	0.95
Decay	0.697	0.23172	0.394	0.334302	0.779	0.34
CG42394	0.65	0.229778	0.3	0.331499	0.884	0.588
Nacalpha	0.747	0.227212	0.494	0.327798	1	0.996
RpL28	0.869	0.227148	0.738	0.327706	1	1
mlt	0.666	0.227093	0.332	0.327626	0.843	0.504
Sod1	0.68	0.226668	0.36	0.327013	0.968	0.874
drongo	0.609	0.22587	0.218	0.325862	0.892	0.691
Cyt-b5	0.67	0.225788	0.34	0.325743	0.912	0.634
UQCR-6.4	0.66	0.225692	0.32	0.325605	0.96	0.752
RpL36A	0.857	0.225556	0.714	0.325408	1	1
RpS17	0.835	0.224501	0.67	0.323886	1	0.996
SCAP	0.687	0.223512	0.374	0.32246	0.867	0.519
Surf6	0.699	0.221936	0.398	0.320186	0.827	0.374
CG15784	0.587	0.221315	0.174	0.31929	0.928	0.782
CG32409	0.713	0.221123	0.426	0.319014	0.751	0.29
AOX1	0.719	0.220305	0.438	0.317833	0.49	0.046
jigr1	0.633	0.219878	0.266	0.317217	0.787	0.527
CG10383	0.614	0.215963	0.228	0.311569	0.594	0.34
eEF2	0.713	0.215691	0.426	0.311177	1	1
Stat92E	0.605	0.214504	0.21	0.309464	0.968	0.912
Mkp3	0.616	0.214463	0.232	0.309405	0.972	0.935
RpS18	0.854	0.213802	0.708	0.308452	1	1
scramb1	0.657	0.213503	0.314	0.308019	0.767	0.42
RpS21	0.824	0.211899	0.648	0.305706	1	1
aop	0.644	0.211787	0.288	0.305544	0.928	0.698
RpS28b	0.836	0.211714	0.672	0.305439	1	1
Cip4	0.649	0.210475	0.298	0.303651	0.871	0.607
RpS29	0.853	0.209493	0.706	0.302235	1	1
RpL37A	0.833	0.209076	0.666	0.301633	1	1
wdp	0.65	0.209075	0.3	0.301632	0.976	0.874
SREBP	0.656	0.20876	0.312	0.301177	0.876	0.58
laza	0.688	0.206535	0.376	0.297967	0.402	0.023
RpL32	0.847	0.205938	0.694	0.297106	1	1
Nop56	0.637	0.205819	0.274	0.296934	0.992	0.859
Sur-8	0.676	0.205666	0.352	0.296713	0.743	0.347
RpL30	0.81	0.204966	0.62	0.295703	0.996	0.996
CG14210	0.703	0.204396	0.406	0.294881	0.723	0.275
CG5044	0.683	0.204021	0.366	0.29434	0.827	0.458
CG32267	0.649	0.203967	0.298	0.294263	0.972	0.885
HisRS	0.696	0.203625	0.392	0.293769	0.719	0.313
eIF2alpha	0.658	0.203135	0.316	0.293062	0.956	0.912
CG1542	0.719	0.203099	0.438	0.29301	0.767	0.282
bic	0.744	0.202873	0.488	0.292684	1	0.996
Mal-A1	0.701	0.202289	0.402	0.291842	0.402	0
vsg	0.638	0.20109	0.276	0.290112	0.988	0.931
Crag	0.636	0.200312	0.272	0.288989	0.876	0.683
RFeSP	0.659	0.200304	0.318	0.288978	0.956	0.813
ATPsynO	0.641	0.200242	0.282	0.288888	0.984	0.958
eIF6	0.632	0.20022	0.264	0.288857	0.735	0.397
CG6006	0.642	0.198442	0.284	0.286291	0.301	0.015
UQCR-C1	0.634	0.19844	0.268	0.286288	0.972	0.851
CG9143	0.682	0.197918	0.364	0.285536	0.622	0.229
CG11583	0.7	0.197752	0.4	0.285296	0.614	0.187
RpS12	0.802	0.196204	0.604	0.283063	1	1
egr	0.681	0.195331	0.362	0.281804	0.498	0.118
CG32425	0.675	0.194988	0.35	0.281309	0.767	0.389
CG43313	0.652	0.194899	0.304	0.28118	0.707	0.363
l(3)02640	0.64	0.194835	0.28	0.281087	0.627	0.313
RpS27	0.822	0.193122	0.644	0.278616	1	1
TyrRS	0.666	0.191489	0.332	0.27626	0.735	0.359
Dak1	0.668	0.191361	0.336	0.276075	0.823	0.427
Nph	0.627	0.190592	0.254	0.274967	0.952	0.836
Kr-h1	0.702	0.190443	0.404	0.274752	0.418	0.011
wun2	0.601	0.189999	0.202	0.27411	0.791	0.607
La	0.642	0.189939	0.284	0.274024	0.9	0.676
RpL21	0.799	0.189288	0.598	0.273085	1	1
CG7220	0.63	0.189198	0.26	0.272955	0.912	0.702
fok	0.601	0.187997	0.202	0.271223	0.992	0.954
Hr39	0.692	0.187594	0.384	0.270641	0.663	0.24
CG15027	0.709	0.187553	0.418	0.270582	0.59	0.137
Gale	0.645	0.187392	0.29	0.270349	0.835	0.481
mbm	0.688	0.187102	0.376	0.269931	0.639	0.225
Rac2	0.608	0.187081	0.216	0.2699	0.956	0.855
bru2	0.622	0.186478	0.244	0.269032	0.96	0.863
CG7834	0.628	0.18622	0.256	0.268658	0.956	0.817
nudE	0.664	0.185343	0.328	0.267394	0.707	0.317
CG7841	0.683	0.185062	0.366	0.266988	0.438	0.061
Dbp73D	0.69	0.183837	0.38	0.265221	0.631	0.218
Rbm13	0.675	0.183685	0.35	0.265001	0.699	0.282
CG5885	0.648	0.183112	0.296	0.264175	0.916	0.653
Ac76E	0.705	0.182924	0.41	0.263903	0.55	0.115
CG9253	0.641	0.182271	0.282	0.262962	0.823	0.557
Cyt-c1	0.636	0.182096	0.272	0.262708	0.928	0.844
Myo31DF	0.638	0.181205	0.276	0.261424	0.944	0.714
dia	0.671	0.17869	0.342	0.257795	0.723	0.332
Grip	0.652	0.178587	0.304	0.257647	0.699	0.355
Inos	0.629	0.178393	0.258	0.257367	0.743	0.427
ATPsynCF6	0.63	0.177904	0.26	0.256662	0.996	0.962
RpL12	0.803	0.177543	0.606	0.25614	1	0.996
Hsp60A	0.627	0.176501	0.254	0.254638	0.976	0.947
CG15611	0.678	0.176255	0.356	0.254282	0.723	0.317
luna	0.626	0.175948	0.252	0.253839	0.827	0.595
SpdS	0.663	0.175235	0.326	0.252811	0.751	0.374
CG5767	0.657	0.174965	0.314	0.252421	0.313	0
RpL31	0.802	0.174843	0.604	0.252245	1	0.996
dl	0.641	0.174642	0.282	0.251955	0.876	0.565
Karybeta3	0.644	0.174203	0.288	0.251322	0.908	0.698
eEF1alpha1	0.738	0.174189	0.476	0.251302	1	0.996
JhI-21	0.631	0.174019	0.262	0.251056	0.707	0.401
LTV1	0.635	0.173945	0.27	0.25095	0.888	0.641
l(1)G0004	0.674	0.173921	0.348	0.250914	0.735	0.359
Nopp140	0.627	0.173742	0.254	0.250657	0.819	0.55
Pebp1	0.637	0.17338	0.274	0.250135	0.277	0.004
Ost48	0.413	-0.173331	0.174	-0.250064	0.739	0.672
ca	0.438	-0.173549	0.124	-0.250378	0.205	0.286
babo	0.408	-0.173593	0.184	-0.250441	0.755	0.679
fray	0.416	-0.173674	0.168	-0.250558	0.859	0.763
Csk	0.394	-0.173782	0.212	-0.250714	0.859	0.798
Prosalpha7	0.412	-0.173836	0.176	-0.250793	0.839	0.76
ERp60	0.405	-0.173919	0.19	-0.250911	0.904	0.878
Nup93-1	0.421	-0.174063	0.158	-0.251121	0.386	0.431
CG31712	0.425	-0.174185	0.15	-0.251295	0.43	0.462
vtd	0.414	-0.174418	0.172	-0.251632	0.627	0.588
Spc105R	0.419	-0.174494	0.162	-0.251741	0.112	0.252
SppL	0.417	-0.174642	0.166	-0.251955	0.651	0.611
CG6465	0.404	-0.174708	0.192	-0.25205	0.076	0.256
GstD3	0.426	-0.174938	0.148	-0.252382	0.88	0.859
CG40160	0.419	-0.174986	0.162	-0.252452	0.711	0.676
koi	0.423	-0.17525	0.154	-0.252832	0.831	0.752
Corp	0.405	-0.175571	0.19	-0.253295	0.169	0.34
CG13893	0.426	-0.1767	0.148	-0.254924	0.032	0.176
MED19	0.387	-0.17684	0.226	-0.255126	0.755	0.695
CR44029	0.43	-0.177091	0.14	-0.255489	0.39	0.42
e(y)3	0.412	-0.177312	0.176	-0.255807	0.771	0.702
tadr	0.389	-0.177381	0.222	-0.255907	0.004	0.225
Mef2	0.423	-0.177528	0.154	-0.256118	0.755	0.679
asf1	0.448	-0.177759	0.104	-0.256451	0.506	0.473
Pcmt	0.39	-0.177809	0.22	-0.256524	0.695	0.637
CG7065	0.429	-0.17786	0.142	-0.256597	0.293	0.359
zetaCOP	0.408	-0.178005	0.184	-0.256807	0.815	0.725
Rab1	0.371	-0.178023	0.258	-0.256833	0.948	0.931
yps	0.364	-0.178242	0.272	-0.257149	0.996	0.989
CG5849	0.435	-0.178313	0.13	-0.257251	0.45	0.454
MAPk-Ak2	0.397	-0.17851	0.206	-0.257535	0.863	0.775
Arpc3A	0.388	-0.178768	0.224	-0.257908	0.767	0.752
Clc	0.404	-0.178854	0.192	-0.258032	0.928	0.897
wcy	0.387	-0.179027	0.226	-0.258282	0.867	0.817
emc	0.437	-0.17923	0.126	-0.258574	0.727	0.714
Jra	0.398	-0.179788	0.204	-0.259379	0.763	0.775
mim	0.391	-0.179834	0.218	-0.259446	0.281	0.424
CG31710	0.446	-0.179865	0.108	-0.259491	0.293	0.336
mt:Cyt-b	0.423	-0.180319	0.154	-0.260146	0.996	1
CG7966	0.396	-0.180504	0.208	-0.260412	0.149	0.328
vib	0.387	-0.18072	0.226	-0.260724	0.871	0.836
CCT2	0.401	-0.181046	0.198	-0.261194	0.984	0.943
Rpn12	0.388	-0.181407	0.224	-0.261715	0.731	0.676
Cp190	0.411	-0.18153	0.178	-0.261892	0.695	0.622
AP-1gamma	0.406	-0.181698	0.188	-0.262135	0.835	0.76
Gie	0.388	-0.181867	0.224	-0.262379	0.554	0.584
Buffy	0.37	-0.181899	0.26	-0.262424	0	0.26
Ctr1A	0.423	-0.182485	0.154	-0.26327	0.241	0.336
Src42A	0.395	-0.18267	0.21	-0.263538	0.663	0.622
CR40469	0.359	-0.182761	0.282	-0.263668	0.992	0.996
CG31817	0.41	-0.182866	0.18	-0.26382	0.052	0.225
Ncoa6	0.386	-0.182867	0.228	-0.263821	0.956	0.897
eIF3a	0.412	-0.182968	0.176	-0.263967	0.936	0.874
CG6329	0.403	-0.183119	0.194	-0.264185	0.036	0.225
CG7029	0.441	-0.18346	0.118	-0.264677	0.414	0.424
ome	0.446	-0.1835	0.108	-0.264734	0.277	0.328
CG8677	0.414	-0.183553	0.172	-0.264811	0.851	0.832
Mgstl	0.427	-0.183981	0.146	-0.265429	0.442	0.447
dre4	0.414	-0.184015	0.172	-0.265477	0.683	0.63
CG6180	0.399	-0.18425	0.202	-0.265816	0.871	0.832
mfas	0.391	-0.184453	0.218	-0.26611	0.056	0.263
ND-MWFE	0.385	-0.184712	0.23	-0.266484	0.94	0.889
CG5004	0.392	-0.184998	0.216	-0.266896	0.803	0.779
Galphas	0.4	-0.185024	0.2	-0.266934	0.751	0.698
CG12384	0.382	-0.185152	0.236	-0.267117	0.952	0.95
BuGZ	0.384	-0.185205	0.232	-0.267195	0.847	0.805
cwo	0.408	-0.185256	0.184	-0.267268	0.976	0.977
VhaM9.7-b	0.386	-0.185573	0.228	-0.267725	0.952	0.931
wit	0.395	-0.185743	0.21	-0.26797	0.137	0.317
Dhc64C	0.44	-0.185745	0.12	-0.267973	0.51	0.508
ewg	0.417	-0.185888	0.166	-0.268179	0.602	0.603
unc-13	0.406	-0.186082	0.188	-0.26846	0.972	0.889
Dp1	0.384	-0.186133	0.232	-0.268533	0.932	0.882
RhoGAP15B	0.415	-0.186247	0.17	-0.268698	0.53	0.546
CG2924	0.402	-0.186333	0.196	-0.268822	0.888	0.824
Smox	0.39	-0.186414	0.22	-0.268938	0.9	0.832
CG11791	0.419	-0.186786	0.162	-0.269476	0.855	0.775
CG4080	0.412	-0.186959	0.176	-0.269725	0.948	0.897
Dhit	0.439	-0.18702	0.122	-0.269812	0.574	0.557
CG42321	0.412	-0.187904	0.176	-0.271088	0.582	0.595
Calr	0.374	-0.188203	0.252	-0.271519	0.984	0.962
ZAP3	0.426	-0.188217	0.148	-0.27154	0.779	0.691
Src64B	0.435	-0.188217	0.13	-0.27154	0.811	0.748
l(1)G0320	0.384	-0.188289	0.232	-0.271644	0.839	0.779
Pak3	0.456	-0.188295	0.088	-0.271652	0.855	0.771
Tsp29Fa	0.444	-0.188303	0.112	-0.271664	0.59	0.595
Cdc42	0.349	-0.188464	0.302	-0.271896	0.96	0.954
qkr58E-3	0.406	-0.188465	0.188	-0.271897	0.647	0.637
l(3)72Ab	0.41	-0.188938	0.18	-0.27258	0.554	0.527
Ccm3	0.389	-0.189073	0.222	-0.272775	0.566	0.58
Ag5r2	0.463	-0.189171	0.074	-0.272915	0.044	0.115
CR31044	0.428	-0.189355	0.144	-0.273181	0.715	0.656
Iswi	0.441	-0.189674	0.118	-0.273642	0.57	0.511
hts	0.41	-0.189734	0.18	-0.273728	0.884	0.84
SNRPG	0.4	-0.190207	0.2	-0.274411	0.928	0.897
Xrp1	0.39	-0.190245	0.22	-0.274466	0.996	1
MED31	0.402	-0.190274	0.196	-0.274507	0.265	0.382
CG14438	0.41	-0.19071	0.18	-0.275137	0.703	0.676
sqd	0.369	-0.190832	0.262	-0.275312	0.996	1
tho2	0.407	-0.191311	0.186	-0.276004	0.522	0.531
CG4951	0.38	-0.191364	0.24	-0.27608	0.353	0.473
Atx2	0.367	-0.1914	0.266	-0.276131	0.92	0.912
PH4alphaEFB	0.387	-0.191569	0.226	-0.276376	0.173	0.347
da	0.405	-0.19167	0.19	-0.276521	0.952	0.908
CG18812	0.45	-0.192139	0.1	-0.277199	0.578	0.523
ubl	0.384	-0.192584	0.232	-0.277839	0.651	0.653
bru3	0.444	-0.193258	0.112	-0.278812	0.012	0.122
CG31075	0.385	-0.193407	0.23	-0.279027	0.008	0.237
Caper	0.386	-0.193448	0.228	-0.279087	0.928	0.847
Ubc2	0.384	-0.193502	0.232	-0.279165	0.855	0.76
Zasp52	0.478	-0.193528	0.044	-0.279202	0.514	0.439
14-3-3epsilon	0.341	-0.193707	0.318	-0.27946	0.996	0.996
CG5355	0.361	-0.193781	0.278	-0.279567	0.707	0.74
brm	0.422	-0.194093	0.156	-0.280016	0.454	0.469
upSET	0.383	-0.194128	0.234	-0.280067	0.952	0.916
CG3176	0.39	-0.194747	0.22	-0.28096	0.309	0.435
CG10674	0.385	-0.194915	0.23	-0.281202	0.639	0.615
CG2862	0.386	-0.194972	0.228	-0.281285	0.964	0.969
dsx	0.415	-0.195186	0.17	-0.281594	0.51	0.534
Apc	0.408	-0.195236	0.184	-0.281666	0.329	0.408
spri	0.405	-0.195279	0.19	-0.281728	0.474	0.523
CG12780	0.423	-0.195563	0.154	-0.282138	0.044	0.191
stau	0.376	-0.195915	0.248	-0.282645	0.562	0.607
Mi-2	0.393	-0.196098	0.214	-0.282909	0.867	0.821
CG12560	0.395	-0.196184	0.21	-0.283033	0.233	0.382
gish	0.394	-0.196968	0.212	-0.284165	0.972	0.943
CG7971	0.404	-0.197661	0.192	-0.285165	0.643	0.607
CG5446	0.365	-0.198204	0.27	-0.285948	0.739	0.737
Bap60	0.386	-0.19824	0.228	-0.286	0.663	0.637
CG34159	0.388	-0.198323	0.224	-0.28612	0.699	0.679
Prosbeta6	0.398	-0.19837	0.204	-0.286188	0.904	0.775
CG7878	0.412	-0.19851	0.176	-0.28639	0.594	0.565
dtn	0.432	-0.198596	0.136	-0.286514	0.582	0.511
CG13360	0.412	-0.198864	0.176	-0.286899	0.008	0.183
Gli	0.41	-0.199195	0.18	-0.287377	0.398	0.473
CG31460	0.39	-0.199546	0.22	-0.287884	0.221	0.382
CG1764	0.367	-0.199566	0.266	-0.287913	0.225	0.424
CG2811	0.376	-0.199758	0.248	-0.28819	0.799	0.794
CG3734	0.412	-0.200051	0.176	-0.288612	0.076	0.237
Arc2	0.465	-0.200389	0.07	-0.2891	0.807	0.687
Usp7	0.382	-0.200432	0.236	-0.289162	0.944	0.87
CG13482	0.438	-0.200594	0.124	-0.289396	0.502	0.523
Fkbp14	0.422	-0.200604	0.156	-0.28941	0.586	0.573
SmD1	0.423	-0.20074	0.154	-0.289606	0.807	0.695
Rpn6	0.382	-0.200848	0.236	-0.289762	0.779	0.737
Rgk1	0.385	-0.20096	0.23	-0.289924	0.08	0.298
bdg	0.402	-0.201281	0.196	-0.290387	0.414	0.489
Cnx99A	0.398	-0.201637	0.204	-0.290901	0.815	0.779
CG10417	0.396	-0.201722	0.208	-0.291023	0.763	0.695
mor	0.414	-0.201744	0.172	-0.291054	0.502	0.504
cmet	0.42	-0.202975	0.16	-0.292831	0.137	0.267
Mapmodulin	0.375	-0.203312	0.25	-0.293317	0.984	0.962
mahe	0.393	-0.203375	0.214	-0.293408	0.94	0.874
CG17059	0.366	-0.203613	0.268	-0.293752	0.707	0.706
Mur29B	0.418	-0.203758	0.164	-0.29396	0.068	0.221
CG17834	0.422	-0.203843	0.156	-0.294083	0.197	0.309
Drat	0.45	-0.204231	0.1	-0.294643	0.265	0.324
tinc	0.372	-0.204322	0.256	-0.294774	0	0.256
feo	0.426	-0.204492	0.148	-0.29502	0.209	0.309
sigmar	0.414	-0.204816	0.172	-0.295487	0.309	0.397
CG13751	0.42	-0.204964	0.16	-0.295701	0.743	0.695
nrm	0.391	-0.205106	0.218	-0.295905	0.004	0.221
Inx2	0.395	-0.205116	0.21	-0.29592	0.157	0.336
Gdi	0.375	-0.205234	0.25	-0.296091	0.823	0.836
2022-09-01	0.382	-0.205258	0.236	-0.296125	0.771	0.721
CG5676	0.389	-0.205309	0.222	-0.296198	0.888	0.847
RpA-70	0.39	-0.205373	0.22	-0.29629	0.486	0.553
CG9669	0.366	-0.205459	0.268	-0.296415	0.807	0.775
nonA	0.401	-0.205554	0.198	-0.296551	0.747	0.714
CG14478	0.395	-0.206897	0.21	-0.298489	0.94	0.882
Tsp2A	0.397	-0.207101	0.206	-0.298784	0.185	0.34
GlcT-1	0.407	-0.207268	0.186	-0.299024	0.241	0.366
Rcd-1	0.392	-0.20741	0.216	-0.29923	0.57	0.573
l(3)L1231	0.389	-0.207618	0.222	-0.29953	0.972	0.966
CG7154	0.408	-0.207772	0.184	-0.299751	0.779	0.695
vimar	0.426	-0.207866	0.148	-0.299887	0.502	0.492
olf413	0.454	-0.207907	0.092	-0.299947	0.024	0.115
Mtor	0.418	-0.208037	0.164	-0.300133	0.715	0.63
CG7879	0.381	-0.208776	0.238	-0.3012	0.394	0.504
sdt	0.376	-0.2088	0.248	-0.301234	0.04	0.279
Dad1	0.381	-0.209074	0.238	-0.301631	0.827	0.782
CkIIalpha	0.357	-0.209261	0.286	-0.301899	0.952	0.92
mt:ND4L	0.441	-0.209554	0.118	-0.302323	0.594	0.557
CG7185	0.416	-0.209623	0.168	-0.302422	0.908	0.824
Yeti	0.35	-0.209627	0.3	-0.302427	0.948	0.939
CG4586	0.371	-0.20965	0.258	-0.302462	0.032	0.282
Stam	0.403	-0.209814	0.194	-0.302697	0.622	0.576
SMC2	0.419	-0.209855	0.162	-0.302757	0.205	0.317
S	0.372	-0.20987	0.256	-0.302778	0.867	0.866
Nedd4	0.408	-0.210109	0.184	-0.303123	0.639	0.618
fl(2)d	0.373	-0.211077	0.254	-0.30452	0.679	0.698
BI-1	0.346	-0.211395	0.308	-0.304978	0.94	0.924
GstE8	0.394	-0.211555	0.212	-0.305209	0.193	0.355
twr	0.361	-0.211594	0.278	-0.305265	0.839	0.805
Uba1	0.391	-0.211613	0.218	-0.305292	0.888	0.828
Itgbn	0.369	-0.211709	0.262	-0.305432	0.61	0.653
CG32441	0.378	-0.211778	0.244	-0.305531	0.791	0.744
Incenp	0.414	-0.21192	0.172	-0.305736	0.225	0.34
dnc	0.407	-0.212897	0.186	-0.307145	0.944	0.87
Xpc	0.381	-0.212909	0.238	-0.307163	0.614	0.63
sn	0.401	-0.21301	0.198	-0.307309	0.056	0.248
LanB2	0.382	-0.213083	0.236	-0.307414	0.687	0.66
CG44774	0.38	-0.213185	0.24	-0.307561	0.916	0.84
E(spl)m3-HLH	0.412	-0.213826	0.176	-0.308485	0.932	0.885
Arl6IP1	0.386	-0.213944	0.228	-0.308657	0.711	0.676
CG10175	0.366	-0.214089	0.268	-0.308865	0.008	0.275
Catsup	0.371	-0.214959	0.258	-0.31012	0.723	0.687
CG15093	0.433	-0.215045	0.134	-0.310245	0.414	0.454
Usp47	0.39	-0.215067	0.22	-0.310276	0.751	0.702
Hsf	0.405	-0.215333	0.19	-0.310659	0.627	0.569
frj	0.466	-0.215333	0.068	-0.310659	0.357	0.336
skd	0.381	-0.215434	0.238	-0.310805	0.916	0.84
Act42A	0.397	-0.215512	0.206	-0.310918	0.888	0.874
Ilp6	0.452	-0.215857	0.096	-0.311416	0.177	0.244
eIF4B	0.376	-0.215866	0.248	-0.311429	0.916	0.885
GstE3	0.479	-0.21621	0.042	-0.311925	0.602	0.511
WASp	0.389	-0.216493	0.222	-0.312333	0.386	0.485
CG10184	0.432	-0.216705	0.136	-0.312639	0.309	0.37
CkIIbeta	0.383	-0.216758	0.234	-0.312716	0.956	0.924
CG11873	0.388	-0.216765	0.224	-0.312726	0.719	0.691
JIL-1	0.391	-0.216924	0.218	-0.312955	0.835	0.805
Ts	0.409	-0.216928	0.182	-0.312962	0.237	0.382
CG3625	0.384	-0.216996	0.232	-0.313059	0.454	0.523
DIP1	0.391	-0.217357	0.218	-0.31358	0.514	0.55
CG32767	0.384	-0.217371	0.232	-0.3136	0.928	0.889
Bin1	0.382	-0.217533	0.236	-0.313834	0.554	0.588
Psi	0.426	-0.217591	0.148	-0.313917	0.614	0.557
kcc	0.389	-0.217755	0.222	-0.314155	0.647	0.645
eIF4G1	0.372	-0.217886	0.256	-0.314344	0.96	0.95
Dlc90F	0.365	-0.218274	0.27	-0.314902	0.855	0.851
Prosalpha3	0.412	-0.219387	0.176	-0.316509	0.811	0.725
Prosbeta3	0.395	-0.219466	0.21	-0.316623	0.799	0.718
CG7970	0.377	-0.219508	0.246	-0.316682	0.61	0.615
CG13321	0.475	-0.219776	0.05	-0.31707	0.51	0.431
CG6959	0.375	-0.219926	0.25	-0.317287	0.229	0.416
DIP2	0.426	-0.220116	0.148	-0.31756	0.506	0.485
mt:ND4	0.4	-0.220694	0.2	-0.318394	0.992	0.996
ctrip	0.356	-0.220786	0.288	-0.318526	0.831	0.809
Not3	0.36	-0.220814	0.28	-0.318568	0.855	0.824
Alg-2	0.373	-0.221278	0.254	-0.319237	0.847	0.767
Hrb98DE	0.381	-0.221652	0.238	-0.319776	0.972	0.958
CG42709	0.39	-0.221705	0.22	-0.319853	0.337	0.45
TM9SF2	0.36	-0.22182	0.28	-0.320019	0.787	0.767
spict	0.422	-0.221967	0.156	-0.320231	0.538	0.527
Caf1-55	0.399	-0.222037	0.202	-0.320331	0.675	0.645
sbb	0.357	-0.222835	0.286	-0.321483	0.992	0.996
CG30456	0.411	-0.223074	0.178	-0.321827	0.249	0.37
CG12163	0.377	-0.223427	0.246	-0.322337	0.594	0.649
Nop17l	0.402	-0.223506	0.196	-0.322451	0.759	0.725
Cals	0.374	-0.223535	0.252	-0.322493	0.723	0.733
Rbp1	0.388	-0.223612	0.224	-0.322604	0.916	0.84
Dip-B	0.396	-0.223654	0.208	-0.322665	0.526	0.546
comm2	0.375	-0.224493	0.25	-0.323874	0.076	0.309
CHES-1-like	0.396	-0.224571	0.208	-0.323987	0.92	0.893
Ars2	0.369	-0.224749	0.262	-0.324245	0.884	0.824
CG17841	0.383	-0.225673	0.234	-0.325578	0.526	0.58
DCP2	0.375	-0.226233	0.25	-0.326385	0.847	0.87
Unr	0.346	-0.226303	0.308	-0.326487	1	0.992
Saf-B	0.375	-0.226418	0.25	-0.326653	0.651	0.637
CG9663	0.4	-0.22642	0.2	-0.326655	0.305	0.416
rgr	0.413	-0.226771	0.174	-0.327162	0.566	0.576
CG7946	0.399	-0.227017	0.202	-0.327516	0.594	0.565
arr	0.388	-0.227035	0.224	-0.327543	0.213	0.378
CG10543	0.365	-0.227239	0.27	-0.327836	0.956	0.905
Ent2	0.355	-0.227328	0.29	-0.327966	0.811	0.794
Flo1	0.363	-0.227329	0.274	-0.327967	0.892	0.863
east	0.374	-0.227557	0.252	-0.328295	0.912	0.878
CG12290	0.416	-0.227865	0.168	-0.32874	0.586	0.599
SmE	0.414	-0.22791	0.172	-0.328804	0.807	0.702
MED26	0.374	-0.229002	0.252	-0.33038	0.96	0.905
GATAd	0.404	-0.229375	0.192	-0.330918	0.679	0.664
CG3939	0.352	-0.229633	0.296	-0.33129	0.59	0.649
tws	0.379	-0.229912	0.242	-0.331693	0.908	0.882
Meltrin	0.383	-0.230026	0.234	-0.331857	0.317	0.469
ApepP	0.38	-0.230303	0.24	-0.332257	0.406	0.508
CG9705	0.397	-0.230575	0.206	-0.332649	0.928	0.893
CG4004	0.403	-0.230651	0.194	-0.332759	0.594	0.603
Hrb87F	0.392	-0.231067	0.216	-0.333359	0.831	0.771
CG3164	0.367	-0.231139	0.266	-0.333462	0.807	0.79
CtsB1	0.374	-0.231147	0.252	-0.333474	0.859	0.805
osa	0.377	-0.231223	0.246	-0.333585	0.936	0.882
Stlk	0.409	-0.231654	0.182	-0.334206	0.482	0.5
18SrRNA-Psi:CR41602	0.35	-0.23168	0.3	-0.334244	0.257	0.469
PNUTS	0.318	-0.232054	0.364	-0.334783	0.924	0.92
Tgi	0.421	-0.232302	0.158	-0.335141	0.647	0.595
nej	0.386	-0.232527	0.228	-0.335466	0.952	0.935
arm	0.345	-0.232617	0.31	-0.335596	0.964	0.985
Jwa	0.362	-0.232627	0.276	-0.33561	0.819	0.813
Pfk	0.388	-0.23264	0.224	-0.335628	0.554	0.58
GstD1	0.369	-0.232838	0.262	-0.335914	0.996	0.992
pzg	0.422	-0.233079	0.156	-0.336261	0.606	0.576
mt:CoII	0.404	-0.23329	0.192	-0.336567	1	1
CG8209	0.369	-0.233316	0.262	-0.336603	0.622	0.641
lig	0.371	-0.233819	0.258	-0.337329	0.928	0.901
Drsl3	0.413	-0.233977	0.174	-0.337558	0.02	0.191
Rpt6	0.372	-0.234229	0.256	-0.33792	0.683	0.656
Uch-L5	0.389	-0.234309	0.222	-0.338037	0.474	0.542
exd	0.378	-0.23441	0.244	-0.338182	0.819	0.756
CG16791	0.393	-0.234902	0.214	-0.338893	0.96	0.935
CG40178	0.363	-0.235071	0.274	-0.339135	0.622	0.672
Trf4-1	0.384	-0.235542	0.232	-0.339815	0.819	0.756
Rpn11	0.349	-0.235698	0.302	-0.34004	0.795	0.782
Rac1	0.357	-0.2358	0.286	-0.340188	0.912	0.847
E(spl)m8-HLH	0.416	-0.236122	0.168	-0.340652	0.004	0.172
Mbs	0.387	-0.236156	0.226	-0.340701	0.723	0.679
CG3764	0.398	-0.236174	0.204	-0.340728	0.502	0.542
GstD9	0.432	-0.236433	0.136	-0.3411	0.578	0.553
HnRNP-K	0.391	-0.237178	0.218	-0.342175	0.699	0.664
Aac11	0.362	-0.237392	0.276	-0.342484	0.622	0.676
Mlp60A	0.355	-0.237842	0.29	-0.343133	0	0.29
CG9747	0.357	-0.238402	0.286	-0.343942	0.032	0.313
St3	0.377	-0.238725	0.246	-0.344408	0.273	0.427
CenG1A	0.371	-0.23916	0.258	-0.345035	0.948	0.912
para	0.393	-0.240179	0.214	-0.346505	0.004	0.218
orb2	0.42	-0.240489	0.16	-0.346952	0.333	0.393
HDAC1	0.416	-0.240923	0.168	-0.347579	0.526	0.519
Adgf-A	0.389	-0.24127	0.222	-0.348079	0.462	0.534
NK7.1	0.371	-0.241598	0.258	-0.348552	0.635	0.695
CG8289	0.401	-0.241606	0.198	-0.348564	0.631	0.592
CG32103	0.415	-0.241941	0.17	-0.349047	0.731	0.714
zf30C	0.382	-0.24236	0.236	-0.349651	0.365	0.469
Galphaq	0.366	-0.242499	0.268	-0.349852	0.683	0.687
Uba2	0.399	-0.242892	0.202	-0.35042	0.691	0.63
Pde6	0.413	-0.24308	0.174	-0.35069	0.606	0.603
UQCR-11	0.366	-0.243294	0.268	-0.350998	0.964	0.969
CG9953	0.376	-0.243351	0.248	-0.351081	0.41	0.504
sxc	0.347	-0.243417	0.306	-0.351177	0.751	0.752
cact	0.369	-0.24344	0.262	-0.35121	0.635	0.695
Prosbeta1	0.361	-0.24362	0.278	-0.351469	0.904	0.885
mei-P26	0.365	-0.245144	0.27	-0.353668	0.984	0.954
RPA3	0.395	-0.245684	0.21	-0.354447	0.554	0.58
CG40045	0.341	-0.246855	0.318	-0.356136	0.94	0.916
CG5554	0.34	-0.24689	0.32	-0.356186	0.892	0.855
glo	0.383	-0.247186	0.234	-0.356614	0.9	0.84
uex	0.328	-0.247345	0.344	-0.356843	0.924	0.924
GstD4	0.391	-0.247425	0.218	-0.356958	0.249	0.408
CG42663	0.373	-0.247554	0.254	-0.357146	0.795	0.817
alpha-Spec	0.334	-0.24769	0.332	-0.357342	0.988	0.992
eIF5B	0.366	-0.248446	0.268	-0.358431	0.92	0.874
CG11454	0.375	-0.248745	0.25	-0.358863	0.301	0.443
Rpn3	0.346	-0.249217	0.308	-0.359544	0.474	0.576
fz	0.375	-0.24927	0.25	-0.35962	0.241	0.439
Myo61F	0.42	-0.249428	0.16	-0.359848	0.699	0.672
Ref1	0.361	-0.249889	0.278	-0.360514	0.831	0.813
mnb	0.344	-0.250287	0.312	-0.361087	0.972	0.927
mt:ND5	0.341	-0.250346	0.318	-0.361173	0.988	1
CG12224	0.472	-0.250377	0.056	-0.361217	0.353	0.332
Pka-R2	0.408	-0.250883	0.184	-0.361948	0.273	0.401
CG41128	0.356	-0.250902	0.288	-0.361975	0.928	0.924
Rgl	0.416	-0.251348	0.168	-0.362618	0.414	0.462
lwr	0.349	-0.251368	0.302	-0.362647	0.932	0.924
CG2254	0.38	-0.251454	0.24	-0.362771	0.189	0.378
lid	0.367	-0.251579	0.266	-0.362952	0.896	0.855
pico	0.349	-0.25163	0.302	-0.363025	0.819	0.824
Hsp70Aa	0.395	-0.251657	0.21	-0.363064	0.06	0.263
Chro	0.403	-0.25253	0.194	-0.364323	0.687	0.656
pk	0.367	-0.253363	0.266	-0.365526	0.43	0.542
Myb	0.367	-0.253452	0.266	-0.365654	0.562	0.615
Rpn1	0.361	-0.254043	0.278	-0.366507	0.655	0.653
Rpn13	0.332	-0.254626	0.336	-0.367348	0.675	0.725
Rpn5	0.354	-0.255029	0.292	-0.36793	0.707	0.725
moody	0.376	-0.25527	0.248	-0.368276	0.747	0.733
Rap1	0.317	-0.256135	0.366	-0.369524	0.988	0.996
CG13704	0.408	-0.256221	0.184	-0.369649	0.349	0.443
capt	0.367	-0.256994	0.266	-0.370763	0.526	0.588
CG3699	0.403	-0.258627	0.194	-0.37312	0.129	0.302
Rox8	0.346	-0.259087	0.308	-0.373783	0.859	0.87
SC35	0.37	-0.259166	0.26	-0.373897	0.884	0.84
crp	0.359	-0.259354	0.282	-0.374169	0.94	0.927
polo	0.43	-0.259619	0.14	-0.374551	0.209	0.294
bves	0.385	-0.260036	0.23	-0.375152	0.337	0.458
RpS15Ab	0.381	-0.260169	0.238	-0.375345	0.827	0.771
CG45263	0.452	-0.26053	0.096	-0.375866	0.008	0.103
UbcE2H	0.388	-0.2614	0.224	-0.37712	0.972	0.943
skl	0.426	-0.261861	0.148	-0.377786	0	0.149
sty	0.358	-0.262076	0.284	-0.378095	1	0.989
Papss	0.362	-0.262318	0.276	-0.378445	0.145	0.374
ry	0.343	-0.262857	0.314	-0.379222	0.201	0.443
Exn	0.361	-0.26326	0.278	-0.379804	0.659	0.698
CG31431	0.375	-0.263621	0.25	-0.380325	0.357	0.496
MFS17	0.359	-0.263746	0.282	-0.380505	0.639	0.668
Taf4	0.348	-0.263842	0.304	-0.380643	0.871	0.87
CG33181	0.378	-0.264089	0.244	-0.381	0.1	0.324
CG12836	0.366	-0.265216	0.268	-0.382626	0.04	0.298
CG8223	0.362	-0.265393	0.276	-0.382881	0.851	0.782
CR43651	0.368	-0.265483	0.264	-0.383011	0.775	0.733
gw	0.322	-0.265967	0.356	-0.383709	0.904	0.901
dnr1	0.353	-0.266471	0.294	-0.384436	0.285	0.489
pdgy	0.399	-0.267045	0.202	-0.385264	0.293	0.431
CG11486	0.34	-0.267055	0.32	-0.385279	0.98	0.985
Arf79F	0.29	-0.267482	0.42	-0.385895	0.988	1
CG14207	0.395	-0.267655	0.21	-0.386144	0.647	0.637
eff	0.257	-0.268163	0.486	-0.386877	1	0.996
trx	0.345	-0.268251	0.31	-0.387004	0.964	0.958
CG34417	0.38	-0.268564	0.24	-0.387455	0.092	0.309
Psa	0.366	-0.268791	0.268	-0.387783	0.606	0.649
Sdc	0.324	-0.269042	0.352	-0.388145	0.96	0.977
Fur1	0.349	-0.269082	0.302	-0.388203	0.217	0.443
CG42668	0.362	-0.269233	0.276	-0.388421	0.498	0.573
Prosbeta2	0.355	-0.26952	0.29	-0.388835	0.795	0.805
Trim9	0.39	-0.270032	0.22	-0.389573	0.771	0.729
Snoo	0.395	-0.270313	0.21	-0.389979	0.606	0.599
nrv1	0.398	-0.270359	0.204	-0.390045	0.538	0.569
CG2852	0.302	-0.27057	0.396	-0.39035	0.996	0.996
lilli	0.345	-0.270578	0.31	-0.390362	0.908	0.889
Fis1	0.337	-0.270655	0.326	-0.390473	0.908	0.916
scyl	0.412	-0.271364	0.176	-0.391495	0.976	0.973
CG45050	0.348	-0.271638	0.304	-0.39189	1	1
Sox100B	0.359	-0.272674	0.282	-0.393386	0.819	0.817
mt:CoIII	0.379	-0.273078	0.242	-0.393969	0.996	1
Dek	0.364	-0.27336	0.272	-0.394376	0.932	0.87
smid	0.365	-0.273772	0.27	-0.39497	0.514	0.576
mask	0.336	-0.274165	0.328	-0.395536	0.944	0.943
E(spl)mgamma-HLH	0.408	-0.274348	0.184	-0.3958	0.008	0.191
Dyrk2	0.359	-0.275185	0.282	-0.397008	0.671	0.744
Hsp70Bb	0.379	-0.275303	0.242	-0.397178	0.145	0.363
Ect3	0.326	-0.275521	0.348	-0.397493	0.004	0.351
CG3887	0.31	-0.275842	0.38	-0.397956	0.787	0.813
sima	0.333	-0.276702	0.334	-0.399196	0.972	0.977
Atg8a	0.311	-0.277448	0.378	-0.400273	0.976	0.969
CaMKII	0.338	-0.278047	0.324	-0.401136	0.807	0.817
CG2991	0.345	-0.278137	0.31	-0.401268	0.627	0.691
be	0.362	-0.278376	0.276	-0.401611	0.755	0.763
brat	0.324	-0.278533	0.352	-0.401839	0.976	0.977
crol	0.349	-0.27857	0.302	-0.401892	0.968	0.939
CanA-14F	0.398	-0.279075	0.204	-0.40262	0.751	0.725
Tollo	0.365	-0.27982	0.27	-0.403695	0.45	0.611
CG6310	0.368	-0.280774	0.264	-0.405072	0.197	0.393
sktl	0.393	-0.280917	0.214	-0.405278	0.59	0.584
GstO2	0.368	-0.280992	0.264	-0.405386	0.695	0.676
Fmr1	0.352	-0.281909	0.296	-0.406709	0.855	0.809
Tet	0.303	-0.282934	0.394	-0.408187	1	0.996
lap	0.34	-0.283008	0.32	-0.408294	0.582	0.664
gro	0.353	-0.283126	0.294	-0.408465	0.98	0.92
CG3198	0.365	-0.284004	0.27	-0.409731	0.715	0.71
CG12279	0.348	-0.284979	0.304	-0.411137	0.703	0.729
CG11912	0.395	-0.28503	0.21	-0.411211	0.052	0.252
CG13784	0.378	-0.286715	0.244	-0.413643	0.269	0.443
Sxl	0.338	-0.286766	0.324	-0.413715	0.968	0.924
MFS14	0.374	-0.286828	0.252	-0.413805	0.687	0.748
Gdh	0.433	-0.287492	0.134	-0.414763	0.799	0.74
CG2926	0.345	-0.287744	0.31	-0.415127	0.811	0.779
rump	0.358	-0.287824	0.284	-0.415242	0.779	0.752
Set	0.404	-0.288181	0.192	-0.415757	0.831	0.695
Dl	0.284	-0.28882	0.432	-0.416679	0.474	0.779
tai	0.332	-0.289165	0.336	-0.417177	0.948	0.931
CG42342	0.429	-0.289581	0.142	-0.417778	0.108	0.233
Prosalpha6	0.356	-0.290158	0.288	-0.41861	0.839	0.802
caz	0.338	-0.290602	0.324	-0.41925	0.59	0.645
Samuel	0.336	-0.290703	0.328	-0.419395	0.795	0.821
klar	0.284	-0.291737	0.432	-0.420888	0.996	0.992
chn	0.374	-0.292189	0.252	-0.42154	0.755	0.802
CG6700	0.327	-0.292437	0.346	-0.421898	0.871	0.916
akirin	0.299	-0.293089	0.402	-0.422838	0.984	0.977
PyK	0.335	-0.293394	0.33	-0.423278	0.94	0.92
Tsp29Fb	0.427	-0.294878	0.146	-0.425419	0.281	0.351
brk	0.406	-0.295524	0.188	-0.426351	0.835	0.74
CG9171	0.382	-0.295962	0.236	-0.426983	0.317	0.454
SkpA	0.309	-0.296108	0.382	-0.427194	0.952	0.966
prage	0.39	-0.296866	0.22	-0.428287	0.711	0.698
CG18747	0.366	-0.297645	0.268	-0.42941	0.369	0.531
CG7702	0.336	-0.298701	0.328	-0.430934	0.506	0.618
bol	0.38	-0.30046	0.24	-0.433472	0.361	0.481
Rpt3	0.31	-0.30051	0.38	-0.433545	0.871	0.836
grim	0.382	-0.301521	0.236	-0.435003	0	0.237
Mes2	0.359	-0.301676	0.282	-0.435226	0.916	0.908
CG32850	0.367	-0.302253	0.266	-0.43606	0.635	0.656
CG17514	0.322	-0.3023	0.356	-0.436127	0.984	0.973
Dbp80	0.306	-0.302455	0.388	-0.436351	0.896	0.924
GAPcenA	0.361	-0.302965	0.278	-0.437086	0.59	0.626
CG10472	0.393	-0.303418	0.214	-0.437739	0.261	0.408
olf186-F	0.352	-0.303469	0.296	-0.437813	0.594	0.679
Pdk	0.351	-0.30377	0.298	-0.438248	0.55	0.645
ens	0.322	-0.304091	0.356	-0.438711	0.9	0.859
unk	0.341	-0.304232	0.318	-0.438913	0.775	0.805
how	0.367	-0.305944	0.266	-0.441384	0.631	0.66
B52	0.329	-0.308749	0.342	-0.445431	0.968	0.966
MtnE	0.493	-0.309039	0.014	-0.445849	0.185	0.179
RhoGEF3	0.342	-0.309237	0.316	-0.446135	0.277	0.5
drl	0.356	-0.311614	0.288	-0.449565	0.157	0.401
Strn-Mlck	0.365	-0.312775	0.27	-0.451239	0.108	0.359
mira	0.406	-0.314602	0.188	-0.453875	0.635	0.668
cib	0.336	-0.315509	0.328	-0.455183	1	0.996
nmo	0.359	-0.315898	0.282	-0.455744	0.647	0.668
CG17646	0.34	-0.316935	0.32	-0.457241	0.181	0.454
CG10527	0.35	-0.317216	0.3	-0.457645	0.506	0.63
dlg1	0.305	-0.318018	0.39	-0.458803	0.843	0.844
TfIIA-S	0.304	-0.31935	0.392	-0.460725	0.847	0.802
cv-2	0.414	-0.320006	0.172	-0.46167	0.655	0.634
CR45018	0.336	-0.320369	0.328	-0.462195	0.345	0.553
Pcf11	0.291	-0.320718	0.418	-0.462698	0.871	0.908
kug	0.336	-0.321251	0.328	-0.463468	0.667	0.718
lark	0.313	-0.322039	0.374	-0.464604	0.847	0.878
Mp	0.363	-0.322062	0.274	-0.464638	0.185	0.401
wech	0.377	-0.322618	0.246	-0.465439	0.759	0.733
poe	0.287	-0.322882	0.426	-0.46582	0.743	0.802
Pkg21D	0.364	-0.323541	0.272	-0.46677	0.462	0.55
Lamp1	0.259	-0.323805	0.482	-0.467152	0.968	0.969
lqf	0.318	-0.323972	0.364	-0.467393	0.88	0.885
SF2	0.353	-0.325266	0.294	-0.46926	0.964	0.901
sle	0.389	-0.325452	0.222	-0.469527	0.538	0.576
sm	0.354	-0.325561	0.292	-0.469685	0.305	0.5
GATAe	0.312	-0.326477	0.376	-0.471007	0.635	0.744
Maf1	0.329	-0.326584	0.342	-0.471161	0.643	0.714
Piezo	0.357	-0.326853	0.286	-0.471549	0.683	0.702
Sem1	0.325	-0.327768	0.35	-0.472869	0.743	0.756
bip2	0.305	-0.328704	0.39	-0.47422	0.888	0.885
CG34194	0.349	-0.328986	0.302	-0.474626	0.189	0.427
PPP4R2r	0.304	-0.329362	0.392	-0.475169	0.418	0.626
Prp8	0.323	-0.331749	0.354	-0.478613	0.679	0.718
CG33298	0.324	-0.332209	0.352	-0.479276	0.799	0.832
dpn	0.414	-0.333348	0.172	-0.48092	0.012	0.183
bnl	0.317	-0.33412	0.366	-0.482033	0.55	0.786
CG6040	0.337	-0.334891	0.326	-0.483145	0.655	0.679
Flo2	0.316	-0.335271	0.368	-0.483694	0.763	0.824
foi	0.304	-0.33576	0.392	-0.4844	0.378	0.611
LanB1	0.281	-0.338145	0.438	-0.48784	0.976	0.985
Gclm	0.478	-0.338356	0.044	-0.488144	0.771	0.58
Smr	0.275	-0.338369	0.45	-0.488164	0.988	0.985
Hcf	0.354	-0.338737	0.292	-0.488694	0.715	0.74
Ugt36Bc	0.356	-0.338757	0.288	-0.488723	0.06	0.336
His4r	0.166	-0.339529	0.668	-0.489837	0.996	0.996
CG5151	0.355	-0.340072	0.29	-0.490621	0.675	0.737
pyr	0.344	-0.342262	0.312	-0.49378	0.269	0.5
Galt	0.311	-0.342379	0.378	-0.493948	0.422	0.615
CG13585	0.302	-0.342538	0.396	-0.494178	0.695	0.744
cu	0.372	-0.343077	0.256	-0.494956	0.394	0.534
nocte	0.287	-0.343271	0.426	-0.495235	0.964	0.935
Rrp1	0.362	-0.345232	0.276	-0.498064	0.414	0.515
CR42862	0.335	-0.34635	0.33	-0.499677	0.912	0.905
Prosalpha4	0.314	-0.347187	0.372	-0.500885	0.839	0.802
lolal	0.301	-0.347663	0.398	-0.501572	0.92	0.927
Uch	0.327	-0.348023	0.346	-0.502091	0.679	0.721
Gbeta13F	0.251	-0.348088	0.498	-0.502184	1	0.992
IP3K1	0.343	-0.348308	0.314	-0.502502	0.382	0.557
hebe	0.331	-0.349932	0.338	-0.504844	0.261	0.5
CG14818	0.278	-0.350003	0.444	-0.504948	0.695	0.802
CG8108	0.306	-0.35077	0.388	-0.506055	0.775	0.798
eIF4G2	0.306	-0.351028	0.388	-0.506426	0.827	0.893
jvl	0.335	-0.351525	0.33	-0.507144	0.699	0.74
Argk	0.374	-0.351849	0.252	-0.507611	0.173	0.378
bin3	0.313	-0.352584	0.374	-0.508672	0.647	0.752
Svil	0.346	-0.352646	0.308	-0.508761	0.795	0.756
dap	0.324	-0.353129	0.352	-0.509458	0.602	0.714
CG32000	0.322	-0.353206	0.356	-0.509568	0.892	0.889
CG4747	0.348	-0.353644	0.304	-0.5102	0.855	0.863
Nost	0.355	-0.353947	0.29	-0.510638	0.189	0.431
Pomp	0.293	-0.355515	0.414	-0.5129	0.928	0.931
mt:ND2	0.319	-0.356026	0.362	-0.513636	0.984	1
NKAIN	0.321	-0.356326	0.358	-0.514069	0.647	0.706
CR43264	0.495	-0.356479	0.01	-0.514291	0.185	0.183
hrg	0.29	-0.357192	0.42	-0.515319	0.767	0.817
pnut	0.29	-0.357495	0.42	-0.515756	0.9	0.943
smal	0.379	-0.357781	0.242	-0.516169	0.59	0.618
Sirt1	0.267	-0.360179	0.466	-0.519628	0.831	0.897
E23	0.331	-0.360285	0.338	-0.519781	0.651	0.714
SmD2	0.337	-0.36073	0.326	-0.520424	0.908	0.874
Pect	0.356	-0.36114	0.288	-0.521015	0.566	0.656
dve	0.349	-0.361325	0.302	-0.521282	0.55	0.679
CtBP	0.267	-0.362068	0.466	-0.522354	1	1
RhoGAP100F	0.343	-0.362228	0.314	-0.522585	0.245	0.511
Map205	0.302	-0.362564	0.396	-0.523069	0.867	0.882
Fer1HCH	0.323	-0.363016	0.354	-0.523722	0.992	0.989
Tsp42Ee	0.384	-0.363286	0.232	-0.52411	0.257	0.447
whd	0.342	-0.363533	0.316	-0.524467	0.743	0.752
CG42724	0.293	-0.36393	0.414	-0.52504	0.771	0.824
MRP	0.341	-0.364388	0.318	-0.525701	0.655	0.748
glec	0.346	-0.36486	0.308	-0.526381	0.936	0.939
lola	0.275	-0.365211	0.45	-0.526888	0.996	1
CG12926	0.403	-0.366124	0.194	-0.528205	0.245	0.378
GstE7	0.445	-0.366463	0.11	-0.528694	0.438	0.435
Egfr	0.298	-0.36647	0.404	-0.528704	0.988	0.996
Spase25	0.275	-0.36655	0.45	-0.52882	0.723	0.794
ckn	0.299	-0.366967	0.402	-0.529421	0.699	0.817
CG5532	0.284	-0.367157	0.432	-0.529696	0.908	0.916
CG15117	0.282	-0.368537	0.436	-0.531687	0.55	0.744
CR45139	0.316	-0.368594	0.368	-0.531768	0.241	0.515
Gs1	0.367	-0.369026	0.266	-0.532392	0.217	0.412
Pp2A-29B	0.269	-0.369146	0.462	-0.532565	0.896	0.916
Dtg	0.338	-0.369307	0.324	-0.532797	0.839	0.882
Sema1a	0.305	-0.36961	0.39	-0.533235	0.205	0.523
Gmap	0.303	-0.370391	0.394	-0.534362	0.992	0.992
scrib	0.348	-0.37056	0.304	-0.534605	0.843	0.794
GstD10	0.308	-0.370749	0.384	-0.534878	0.088	0.439
Galphai	0.283	-0.371989	0.434	-0.536667	0.924	0.947
LSm7	0.277	-0.372245	0.446	-0.537036	0.631	0.756
Acn	0.301	-0.372498	0.398	-0.537402	0.651	0.748
CG4297	0.348	-0.373185	0.304	-0.538392	0.787	0.786
Tlk	0.252	-0.375023	0.496	-0.541044	0.992	0.989
jar	0.348	-0.376624	0.304	-0.543353	0.675	0.71
ctp	0.316	-0.377231	0.368	-0.54423	0.98	0.996
CG9344	0.298	-0.37758	0.404	-0.544732	0.799	0.844
Hsp70Ab	0.281	-0.378585	0.438	-0.546183	0.466	0.805
px	0.293	-0.379701	0.414	-0.547793	0.602	0.744
Nipped-B	0.271	-0.38003	0.458	-0.548268	0.956	0.958
rpr	0.347	-0.380261	0.306	-0.5486	0.008	0.313
Gadd45	0.353	-0.383038	0.294	-0.552607	0.847	0.882
cic	0.259	-0.383521	0.482	-0.553303	1	0.989
simj	0.286	-0.38445	0.428	-0.554644	0.586	0.74
Eip63E	0.29	-0.387361	0.42	-0.558843	0.976	0.977
Gug	0.275	-0.388321	0.45	-0.560229	0.972	0.958
hfp	0.27	-0.389438	0.46	-0.56184	0.739	0.805
Galk	0.302	-0.391607	0.396	-0.564969	0.193	0.519
18w	0.273	-0.392223	0.454	-0.565858	0.635	0.802
sog	0.313	-0.394164	0.374	-0.568658	0.402	0.66
lbm	0.333	-0.394184	0.334	-0.568688	0.558	0.649
Drsl2	0.37	-0.394452	0.26	-0.569074	0.181	0.393
Cbs	0.292	-0.395232	0.416	-0.570199	0.217	0.553
dlp	0.331	-0.395832	0.338	-0.571064	0.727	0.737
CR43314	0.45	-0.396144	0.1	-0.571515	0.028	0.126
Gprk1	0.257	-0.396607	0.486	-0.572183	0.867	0.916
pre-rRNA:CR45845	0.329	-0.39765	0.342	-0.573688	1	0.874
CLIP-190	0.304	-0.397864	0.392	-0.573997	0.916	0.908
Pde8	0.294	-0.39954	0.412	-0.576414	0.317	0.588
CG5506	0.359	-0.399706	0.282	-0.576653	0.112	0.363
Mrtf	0.304	-0.399773	0.392	-0.576751	0.498	0.672
Gapdh2	0.298	-0.400394	0.404	-0.577647	0.984	0.989
CG43143	0.264	-0.402961	0.472	-0.58135	0.972	0.969
Magi	0.301	-0.403835	0.398	-0.582611	0.614	0.737
Hsromega	0.473	-0.405234	0.054	-0.584628	1	1
Psc	0.318	-0.406182	0.364	-0.585997	0.699	0.794
CBP	0.319	-0.406541	0.362	-0.586515	0.012	0.37
Rsf1	0.261	-0.406677	0.478	-0.58671	0.815	0.882
beta-Spec	0.245	-0.407701	0.51	-0.588189	0.976	0.981
CG5096	0.287	-0.408236	0.426	-0.58896	0.683	0.775
rdx	0.358	-0.408438	0.284	-0.589252	0.912	0.901
LanA	0.279	-0.409799	0.442	-0.591215	0.936	0.935
Gp150	0.209	-0.410737	0.582	-0.592568	0.996	1
msi	0.275	-0.411194	0.45	-0.593228	0.976	0.962
CG14441	0.32	-0.41185	0.36	-0.594174	0.9	0.916
Oda	0.176	-0.412263	0.648	-0.59477	1	1
Cat	0.292	-0.414083	0.416	-0.597395	0.707	0.763
GEFmeso	0.322	-0.415011	0.356	-0.598735	0.699	0.763
jing	0.28	-0.415886	0.44	-0.599996	0.237	0.561
spen	0.202	-0.417088	0.596	-0.601731	1	1
crb	0.269	-0.417134	0.462	-0.601798	0.602	0.775
Pvf2	0.282	-0.417951	0.436	-0.602975	0.277	0.584
CG13917	0.308	-0.418228	0.384	-0.603376	0.546	0.725
SNF4Agamma	0.242	-0.41842	0.516	-0.603653	0.964	0.981
slbo	0.345	-0.418482	0.31	-0.603742	0.048	0.351
pum	0.207	-0.420085	0.586	-0.606054	0.996	0.996
CG6084	0.307	-0.423111	0.386	-0.610421	0.55	0.679
CG31038	0.347	-0.423254	0.306	-0.610627	0.655	0.729
CG30463	0.326	-0.423632	0.348	-0.611172	0.675	0.733
Cp1	0.305	-0.424953	0.39	-0.613078	0.904	0.92
CG12177	0.352	-0.425119	0.296	-0.613317	0.406	0.55
wdb	0.242	-0.425563	0.516	-0.613958	0.984	0.981
ben	0.235	-0.426123	0.53	-0.614765	0.96	0.973
Trx-2	0.293	-0.428393	0.414	-0.618041	0.916	0.95
AGO1	0.239	-0.430536	0.522	-0.621132	0.992	0.992
CG15365	0.257	-0.432873	0.486	-0.624503	0.129	0.557
Fer2LCH	0.258	-0.434227	0.484	-0.626457	0.988	0.992
insc	0.294	-0.434797	0.412	-0.62728	0.896	0.935
CG34347	0.277	-0.434865	0.446	-0.627377	0.313	0.622
CG30122	0.28	-0.435616	0.44	-0.628461	0.835	0.844
DnaJ-1	0.286	-0.436715	0.428	-0.630047	0.795	0.912
CG10077	0.228	-0.437336	0.544	-0.630942	0.932	0.947
B4	0.272	-0.437475	0.456	-0.631143	0.827	0.863
TfIIA-L	0.237	-0.439594	0.526	-0.6342	0.771	0.882
CG40228	0.251	-0.440493	0.498	-0.635497	0.759	0.844
babos	0.297	-0.441204	0.406	-0.636523	0.703	0.844
Rbp1-like	0.308	-0.441666	0.384	-0.637189	0.699	0.779
miple2	0.207	-0.443386	0.586	-0.639671	0.984	0.985
alphaTub84B	0.306	-0.44706	0.388	-0.644971	0.996	0.992
CrebA	0.322	-0.44808	0.356	-0.646442	0.49	0.668
CG8468	0.268	-0.448695	0.464	-0.64733	0.092	0.523
CG1902	0.303	-0.45037	0.394	-0.649747	0.679	0.752
CG13551	0.152	-0.450438	0.696	-0.649845	0.988	0.996
Vap33	0.207	-0.450851	0.586	-0.65044	0.976	0.992
stv	0.295	-0.451626	0.41	-0.651559	0.586	0.744
Hel25E	0.311	-0.45405	0.378	-0.655055	0.851	0.874
CG42232	0.332	-0.456112	0.336	-0.658031	0.586	0.679
mts	0.216	-0.457217	0.568	-0.659624	0.992	0.985
Mhcl	0.299	-0.45918	0.402	-0.662457	0.494	0.676
Chc	0.227	-0.462224	0.546	-0.666848	0.88	0.935
pros	0.37	-0.463468	0.26	-0.668643	0.076	0.317
CG31145	0.299	-0.464758	0.402	-0.670504	0.602	0.725
CG15673	0.325	-0.465893	0.35	-0.672141	0.028	0.37
ttk	0.273	-0.465975	0.454	-0.672259	0.928	0.962
TER94	0.236	-0.466159	0.528	-0.672526	0.867	0.908
peb	0.252	-0.466356	0.496	-0.672809	0.976	1
cg	0.247	-0.466655	0.506	-0.673241	0.936	0.935
dUTPase	0.302	-0.469345	0.396	-0.677121	0.843	0.859
nrv3	0.373	-0.469443	0.254	-0.677263	0.249	0.473
His3.3B	0.123	-0.470002	0.754	-0.678069	1	0.996
Lfg	0.29	-0.470953	0.42	-0.679442	0.341	0.611
Spn	0.272	-0.47261	0.456	-0.681832	0.582	0.763
Atpalpha	0.243	-0.473925	0.514	-0.683729	0.972	0.989
RNASEK	0.192	-0.477528	0.616	-0.688928	0.98	0.989
spir	0.255	-0.483205	0.49	-0.697117	0.647	0.802
fs(1)h	0.212	-0.483265	0.576	-0.697204	1	0.996
CG5953	0.25	-0.485917	0.5	-0.70103	0.976	0.981
Kank	0.25	-0.486215	0.5	-0.70146	0.486	0.748
kis	0.249	-0.486463	0.502	-0.701817	0.984	0.985
kon	0.254	-0.487526	0.492	-0.703351	0.124	0.565
kek5	0.207	-0.487666	0.586	-0.703554	0.932	0.958
Hsp68	0.367	-0.48784	0.266	-0.703805	0.398	0.607
Syp	0.182	-0.48795	0.636	-0.703964	0.996	0.996
CG10082	0.259	-0.489256	0.482	-0.705848	0.94	0.95
Mur2B	0.244	-0.492547	0.512	-0.710596	0.349	0.687
Ubi-p63E	0.211	-0.496682	0.578	-0.716561	0.996	1
28SrRNA-Psi:CR45859	0.25	-0.500977	0.5	-0.722757	0.912	0.947
inaE	0.248	-0.501787	0.504	-0.723925	0.233	0.637
l(3)neo38	0.249	-0.504071	0.502	-0.727221	0.972	0.981
klu	0.354	-0.504303	0.292	-0.727555	0.976	0.939
CG5399	0.443	-0.506	0.114	-0.730004	0.598	0.534
Pli	0.228	-0.506222	0.544	-0.730324	0.341	0.695
Non2	0.284	-0.506345	0.432	-0.730501	0.811	0.863
Shroom	0.284	-0.508041	0.432	-0.732948	0.59	0.76
CG12730	0.215	-0.508191	0.57	-0.733164	0.606	0.813
shn	0.231	-0.51147	0.538	-0.737895	0.88	0.947
Inx3	0.247	-0.511918	0.506	-0.738542	0.807	0.863
mt:ND3	0.264	-0.51325	0.472	-0.740463	0.984	0.996
CG42397	0.308	-0.513329	0.384	-0.740577	0.02	0.397
Traf4	0.243	-0.514302	0.514	-0.741981	0.719	0.927
hid	0.37	-0.514927	0.26	-0.742883	0.843	0.817
fra	0.202	-0.515437	0.596	-0.743618	0.598	0.851
Idh	0.231	-0.516098	0.538	-0.744571	0.847	0.95
kuk	0.255	-0.518647	0.49	-0.748249	0.43	0.698
osp	0.252	-0.520505	0.496	-0.750929	0.683	0.832
Timp	0.268	-0.521585	0.464	-0.752488	0.775	0.828
CG1910	0.267	-0.527449	0.466	-0.760948	0.952	0.981
mura	0.244	-0.527683	0.512	-0.761286	0.534	0.767
CG30460	0.313	-0.528891	0.374	-0.763028	0.972	0.92
mam	0.261	-0.52969	0.478	-0.764181	0.647	0.809
Top2	0.311	-0.530402	0.378	-0.765208	0.627	0.687
mub	0.244	-0.530438	0.512	-0.765261	0.55	0.76
CG18179	0.363	-0.530573	0.274	-0.765456	0.032	0.298
sgg	0.225	-0.530658	0.55	-0.765578	0.968	0.962
GstO3	0.289	-0.535349	0.422	-0.772345	0.9	0.935
ken	0.25	-0.53797	0.5	-0.776127	0.932	0.939
Su(var)205	0.264	-0.540581	0.472	-0.779894	0.916	0.943
hwt	0.225	-0.542144	0.55	-0.782148	0.1	0.611
mbl	0.149	-0.542831	0.702	-0.783139	0.996	1
betaTub56D	0.216	-0.543326	0.568	-0.783854	0.988	0.992
smt3	0.287	-0.54656	0.426	-0.788519	0.996	0.996
CR30009	0.317	-0.547122	0.366	-0.789331	0.157	0.473
mt:ND6	0.297	-0.549026	0.406	-0.792076	0.984	0.996
Best1	0.222	-0.554641	0.556	-0.800178	0.382	0.721
CG9650	0.291	-0.556473	0.418	-0.802821	0.647	0.802
Pep	0.26	-0.557012	0.48	-0.803598	0.956	0.969
tna	0.247	-0.558199	0.506	-0.80531	0.984	0.985
cdi	0.226	-0.564544	0.548	-0.814464	0.948	0.977
Rab14	0.251	-0.568248	0.498	-0.819808	0.771	0.844
Amun	0.192	-0.569358	0.616	-0.82141	0.807	0.92
Pen	0.405	-0.569476	0.19	-0.821581	0.257	0.397
Eip93F	0.204	-0.570017	0.592	-0.822361	0.992	0.996
CG1943	0.308	-0.571328	0.384	-0.824252	0.454	0.63
mt:lrRNA	0.093	-0.571536	0.814	-0.824552	1	1
CG43427	0.173	-0.574376	0.654	-0.82865	0.952	0.996
GlyP	0.201	-0.575091	0.598	-0.829681	0.598	0.809
shg	0.163	-0.578038	0.674	-0.833932	0.992	0.996
Dscam1	0.194	-0.578584	0.612	-0.834721	0.799	0.927
ps	0.146	-0.57916	0.708	-0.835552	0.988	1
puc	0.232	-0.583229	0.536	-0.841422	0.916	0.958
fus	0.218	-0.585928	0.564	-0.845316	0.735	0.874
Trf2	0.194	-0.588467	0.612	-0.848978	0.996	0.989
Bacc	0.221	-0.589507	0.558	-0.850479	0.996	0.996
Nipped-A	0.208	-0.590311	0.584	-0.851639	0.723	0.882
His2Av	0.281	-0.591985	0.438	-0.854054	0.964	0.947
CG9568	0.404	-0.592145	0.192	-0.854284	0.442	0.538
hdc	0.151	-0.595703	0.698	-0.859417	1	1
trn	0.259	-0.59789	0.482	-0.862572	0.855	0.958
LysX	0.34	-0.599868	0.32	-0.865426	0.056	0.363
mt:srRNA	0.19	-0.602783	0.62	-0.869632	0.992	1
pigs	0.171	-0.602909	0.658	-0.869814	1	0.996
Jupiter	0.223	-0.60375	0.554	-0.871028	0.811	0.893
Glut4EF	0.264	-0.60477	0.472	-0.872498	0.984	0.977
zfh2	0.23	-0.605193	0.54	-0.87311	0.9	0.95
CG11138	0.116	-0.609457	0.768	-0.879261	0.996	1
Ubi-p5E	0.165	-0.610675	0.67	-0.881018	0.94	0.973
kay	0.183	-0.610721	0.634	-0.881084	0.992	0.989
Sema2a	0.182	-0.616395	0.636	-0.88927	0.791	0.924
CG31808	0.199	-0.618728	0.602	-0.892636	0.145	0.679
CG17574	0.344	-0.621168	0.312	-0.896156	0.715	0.744
cora	0.184	-0.621545	0.632	-0.8967	0.823	0.92
Rbp	0.24	-0.622429	0.52	-0.897976	0.004	0.523
CG9932	0.241	-0.623283	0.518	-0.899207	0.398	0.733
IM14	0.337	-0.628387	0.326	-0.906571	0.124	0.42
zormin	0.165	-0.630616	0.67	-0.909786	0.1	0.721
bw	0.206	-0.636272	0.588	-0.917946	0.289	0.706
fz2	0.21	-0.65018	0.58	-0.938012	0.932	0.939
noc	0.227	-0.651051	0.546	-0.939269	0.699	0.847
ths	0.21	-0.651297	0.58	-0.939623	0.149	0.656
gpp	0.197	-0.658591	0.606	-0.950146	0.811	0.905
MtnC	0.27	-0.658605	0.46	-0.950166	0.08	0.508
Hsp70Bc	0.315	-0.660415	0.37	-0.952777	0.245	0.55
Imp	0.134	-0.669952	0.732	-0.966537	0.996	0.996
CG6770	0.303	-0.673989	0.394	-0.97236	0.988	0.992
D1	0.262	-0.687759	0.476	-0.992227	0.948	0.962
Ppa	0.167	-0.702061	0.666	-1.01286	0.863	0.973
pxb	0.177	-0.704025	0.646	-1.01569	0.53	0.859
l(2)gl	0.134	-0.70524	0.732	-1.01745	0.96	0.996
His3.3A	0.222	-0.707119	0.556	-1.02016	0.968	0.989
Hsp26	0.258	-0.710405	0.484	-1.0249	0.807	0.992
Ctr1B	0.324	-0.710558	0.352	-1.02512	0.112	0.431
CR42839	0.192	-0.71402	0.616	-1.03011	0.578	0.836
CG42336	0.159	-0.714062	0.682	-1.03017	0.719	0.897
GstD5	0.356	-0.716036	0.288	-1.03302	0.345	0.58
CG18446	0.335	-0.728747	0.33	-1.05136	0.016	0.34
Lam	0.166	-0.746041	0.668	-1.07631	0.924	0.958
CG44325	0.262	-0.758045	0.476	-1.09363	0.137	0.561
CG42240	0.185	-0.758234	0.63	-1.0939	0.819	0.962
Df31	0.174	-0.761006	0.652	-1.0979	0.992	0.996
cher	0.127	-0.765399	0.746	-1.10424	0.904	0.981
CG15209	0.206	-0.7723	0.588	-1.11419	0.221	0.691
roX2	0.423	-0.772998	0.154	-1.1152	0.008	0.16
cpo	0.145	-0.776788	0.71	-1.12067	0.936	0.992
Hsp23	0.247	-0.779999	0.506	-1.1253	0.807	0.985
grsm	0.144	-0.78241	0.712	-1.12878	0.558	0.859
noe	0.426	-0.790695	0.148	-1.14073	0.241	0.34
CG2865	0.154	-0.801324	0.692	-1.15607	0.976	0.992
Sesn	0.135	-0.806171	0.73	-1.16306	0.289	0.832
fax	0.256	-0.807631	0.488	-1.16517	0.671	0.821
neur	0.188	-0.812742	0.624	-1.17254	0.418	0.79
EcR	0.11	-0.822331	0.78	-1.18637	0.936	0.992
Ald	0.07	-0.823555	0.86	-1.18814	0.992	0.996
sfl	0.186	-0.828484	0.628	-1.19525	0.406	0.763
Cam	0.148	-0.831396	0.704	-1.19945	0.984	0.992
chrb	0.213	-0.847487	0.574	-1.22267	0.783	0.935
E(spl)m7-HLH	0.251	-0.852276	0.498	-1.22957	0.104	0.58
GstS1	0.182	-0.863636	0.636	-1.24596	0.795	0.958
Hsp67Bc	0.222	-0.865791	0.556	-1.24907	0.189	0.695
trol	0.103	-0.878329	0.794	-1.26716	0.932	0.996
Pdk1	0.126	-0.880366	0.748	-1.2701	0.98	0.992
CG43736	0.118	-0.899861	0.764	-1.29823	0.839	0.977
pre-rRNA:CR45847	0.434	-0.900879	0.132	-1.29969	0.076	0.195
Ptpmeg2	0.12	-0.906107	0.76	-1.30724	0.807	0.981
Dg	0.084	-0.907743	0.832	-1.3096	0.867	0.981
HmgD	0.222	-0.911807	0.556	-1.31546	0.888	0.947
stg	0.197	-0.934381	0.606	-1.34803	0.458	0.832
CG8745	0.297	-0.978495	0.406	-1.41167	0.044	0.435
l(1)G0469	0.1	-0.979243	0.8	-1.41275	0.888	0.996
fru	0.079	-0.981082	0.842	-1.4154	0.988	0.992
Eip78C	0.111	-0.995113	0.778	-1.43564	0.293	0.87
Hsp27	0.18	-1.10706	0.64	-1.59715	0.715	0.954
HmgZ	0.147	-1.13906	0.706	-1.64331	0.888	0.981
Con	0.156	-1.16905	0.688	-1.68658	0.068	0.714
Fas3	0.106	-1.18754	0.788	-1.71326	0.353	0.878
DNaseII	0.099	-1.20517	0.802	-1.73869	0.112	0.84
sna	0.215	-1.21015	0.57	-1.74587	0.096	0.63
roX1	0.404	-1.21206	0.192	-1.74863	0.012	0.202
MtnA	0.109	-1.3232	0.782	-1.90897	0.924	1
sls	0.113	-1.39209	0.774	-2.00837	0.056	0.79
RapGAP1	0.029	-1.4068	0.942	-2.02959	0.779	0.992
Oatp74D	0.025	-1.51442	0.95	-2.18485	0.273	0.973
MtnB	0.032	-1.61494	0.936	-2.32987	0.301	0.973
CG43218	0.148	-1.75364	0.704	-2.52997	0.59	0.981
Hr4	0.013	-1.81641	0.974	-2.62053	0.333	0.985
CG18180	0.014	-1.8273	0.972	-2.63624	0.213	0.981
alphagamma-element:CR3286	0.046	-1.93449	0.908	-2.79088	0.51	0.973
ftz-f1	0.002	-2.06491	0.996	-2.97903	0.88	1

## Sheet: PH1vsRP1_EE
geneID	myAUC	avg_diff	power	avg_log2FC	pct.1	pct.2
Dh31	0.636	3.55576	0.272	5.12988	0.314	0.047
CG34386	0.638	3.49892	0.276	5.04787	0.288	0.014
AstC	0.782	3.32167	0.564	4.79216	0.703	0.226
AstA	0.614	3.13695	0.228	4.52566	0.231	0.005
Nplp2	0.586	3.09842	0.172	4.47008	0.205	0.038
CCHa2	0.703	2.92316	0.406	4.21722	0.563	0.179
Pebp1	0.801	2.52381	0.602	3.64109	0.62	0.033
CCHa1	0.764	2.23057	0.528	3.21804	0.651	0.245
Fst	0.786	2.15121	0.572	3.10354	0.712	0.288
unc-13-4A	0.866	2.04639	0.732	2.95232	0.825	0.208
Orcokinin	0.742	2.02271	0.484	2.91815	0.747	0.269
CG10911	0.814	2.00857	0.628	2.89775	0.664	0.052
CG14989	0.712	1.96067	0.424	2.82865	0.62	0.245
CG14292	0.561	1.91426	0.122	2.76169	0.502	0.429
Sytalpha	0.967	1.88998	0.934	2.72667	0.943	0.038
CG17778	0.822	1.85814	0.644	2.68074	0.873	0.42
Nep1	0.741	1.84382	0.482	2.66007	0.594	0.142
lectin-37Db	0.774	1.7962	0.548	2.59137	0.616	0.104
CG34232	0.93	1.69577	0.86	2.44647	0.913	0.292
MtnE	0.819	1.69387	0.638	2.44374	0.821	0.307
CG43348	0.776	1.6698	0.552	2.40902	0.69	0.212
Phm	0.928	1.65989	0.856	2.39472	0.978	0.769
alphaTry	0.788	1.63493	0.576	2.35871	0.594	0.024
IA-2	0.881	1.62471	0.762	2.34397	0.983	0.844
smp-30	0.777	1.61697	0.554	2.3328	0.856	0.524
NLaz	0.893	1.59817	0.786	2.30567	0.978	0.547
NPF	0.578	1.57377	0.156	2.27046	0.45	0.302
Mip	0.599	1.56032	0.198	2.25107	0.21	0.014
CG42249	0.723	1.52581	0.446	2.20128	0.572	0.217
GILT3	0.875	1.42896	0.75	2.06155	0.838	0.175
CngA	0.894	1.3466	0.788	1.94274	0.812	0.061
Kaz-m1	0.737	1.30409	0.474	1.88141	0.729	0.42
CG44008	0.842	1.29981	0.684	1.87523	1	0.849
veil	0.762	1.28766	0.524	1.8577	0.725	0.354
CG44014	0.881	1.28366	0.762	1.85193	0.921	0.354
CG13323	0.725	1.25605	0.45	1.8121	0.572	0.146
CG2930	0.639	1.24236	0.278	1.79235	0.467	0.245
CG13492	0.741	1.23991	0.482	1.78881	0.585	0.132
Pal2	0.861	1.23306	0.722	1.77893	0.969	0.698
CG6357	0.782	1.23266	0.564	1.77835	0.721	0.269
CG43349	0.811	1.22505	0.622	1.76737	0.852	0.429
CG34176	0.774	1.2235	0.548	1.76513	0.834	0.58
Hsp68	0.794	1.22011	0.588	1.76024	0.913	0.797
CG2556	0.888	1.21711	0.776	1.75591	0.952	0.495
stv	0.81	1.1963	0.62	1.72589	0.869	0.505
CG10621	0.7	1.1768	0.4	1.69777	0.428	0.038
h	0.724	1.13269	0.448	1.63412	0.568	0.175
CG15126	0.714	1.13206	0.428	1.63322	0.703	0.486
Eip71CD	0.682	1.12382	0.364	1.62133	0.546	0.241
CG13482	0.745	1.1046	0.49	1.59361	0.913	0.75
CG9914	0.655	1.07549	0.31	1.55161	0.389	0.09
sr	0.737	1.07349	0.474	1.54872	0.751	0.392
nAChRalpha5	0.636	1.07123	0.272	1.54546	0.389	0.137
CG6218	0.777	1.05593	0.554	1.52338	0.668	0.203
Cyt-c-p	0.9	1.03691	0.8	1.49594	0.978	0.906
CG17896	0.892	1.03481	0.784	1.49292	0.948	0.505
CG44325	0.619	1.02991	0.238	1.48584	0.725	0.528
CG1907	0.764	1.00253	0.528	1.44635	0.808	0.439
UK114	0.751	1.0023	0.502	1.44601	0.563	0.09
Tsp42Ec	0.787	0.996573	0.574	1.43775	0.76	0.269
Drat	0.799	0.980245	0.598	1.41419	0.777	0.25
Tk	0.535	0.978024	0.07	1.41099	0.445	0.406
CG42613	0.7	0.975582	0.4	1.40747	0.524	0.189
CG13086	0.875	0.970443	0.75	1.40005	0.891	0.396
Ance	0.614	0.968596	0.228	1.39739	0.306	0.08
CG13868	0.759	0.967683	0.518	1.39607	0.891	0.575
MFS9	0.633	0.958805	0.266	1.38326	0.288	0.024
Gabat	0.721	0.954858	0.442	1.37757	0.686	0.321
CG43207	0.739	0.942254	0.478	1.35939	0.507	0.038
l(2)k09913	0.734	0.935868	0.468	1.35017	0.847	0.557
CG5399	0.654	0.935194	0.308	1.3492	0.808	0.58
cl	0.701	0.931449	0.402	1.3438	0.812	0.561
Eno	0.841	0.924773	0.682	1.33417	0.948	0.637
Mal-A1	0.734	0.924639	0.468	1.33397	0.476	0.009
Hsp70Ab	0.753	0.917741	0.506	1.32402	0.908	0.816
Gpdh	0.835	0.912515	0.67	1.31648	0.79	0.198
CG44422	0.701	0.912256	0.402	1.31611	0.415	0.014
CG7272	0.828	0.90032	0.656	1.29889	0.751	0.127
Mal-A3	0.611	0.898924	0.222	1.29687	0.306	0.085
Mpc1	0.814	0.883695	0.628	1.2749	0.751	0.226
CG15422	0.748	0.881061	0.496	1.2711	0.882	0.736
sisA	0.621	0.858482	0.242	1.23853	0.262	0.019
bbg	0.782	0.856571	0.564	1.23577	0.939	0.604
CG42541	0.718	0.843353	0.436	1.2167	0.672	0.307
CG5767	0.673	0.840569	0.346	1.21268	0.349	0.005
Cys	0.716	0.837685	0.432	1.20852	0.668	0.316
Damm	0.773	0.828274	0.546	1.19495	0.594	0.075
CG13575	0.671	0.821429	0.342	1.18507	0.362	0.028
CG4562	0.613	0.817289	0.226	1.1791	0.576	0.349
kraken	0.716	0.815511	0.432	1.17653	0.677	0.33
Mur29B	0.604	0.814933	0.208	1.1757	0.524	0.354
Sod1	0.854	0.814116	0.708	1.17452	0.978	0.835
Sh	0.666	0.803654	0.332	1.15943	0.476	0.175
7B2	0.787	0.80242	0.574	1.15765	0.969	0.811
CG15312	0.601	0.799537	0.202	1.15349	0.384	0.193
MtnD	0.792	0.795928	0.584	1.14828	0.808	0.297
CG12926	0.808	0.795055	0.616	1.14702	0.939	0.557
elm	0.735	0.789454	0.47	1.13894	0.786	0.491
Jon65Aiii	0.63	0.787842	0.26	1.13662	0.271	0.009
Act5C	0.834	0.787266	0.668	1.13578	0.996	0.991
CG10165	0.814	0.773806	0.628	1.11637	0.926	0.642
mex1	0.814	0.769116	0.628	1.1096	0.965	0.745
D2hgdh	0.721	0.768405	0.442	1.10857	0.511	0.08
CG11842	0.637	0.761657	0.274	1.09884	0.301	0.033
CG1718	0.786	0.759855	0.572	1.09624	0.76	0.25
CG44250	0.79	0.759851	0.58	1.09623	0.956	0.698
CG1275	0.817	0.747539	0.634	1.07847	0.939	0.651
kst	0.779	0.746617	0.558	1.07714	0.764	0.259
Gapdh2	0.73	0.745208	0.46	1.07511	0.948	0.807
Dip-C	0.781	0.743589	0.562	1.07277	0.755	0.292
CG7191	0.51	0.743056	0.02	1.072	0.109	0.09
PyK	0.819	0.742542	0.638	1.07126	0.886	0.458
Hsp70Bc	0.729	0.737455	0.458	1.06392	0.882	0.679
GILT2	0.729	0.73704	0.458	1.06332	0.624	0.226
CG31198	0.703	0.735634	0.406	1.0613	0.524	0.123
CG12194	0.782	0.734774	0.564	1.06006	0.821	0.373
CG15043	0.626	0.723717	0.252	1.0441	0.31	0.061
hth	0.609	0.704704	0.218	1.01667	0.467	0.274
AstC-R2	0.703	0.701247	0.406	1.01169	0.472	0.066
CG17574	0.783	0.70124	0.566	1.01168	0.913	0.665
Blimp-1	0.8	0.696356	0.6	1.00463	0.817	0.278
Cyp9h1	0.588	0.6916	0.176	0.997767	0.293	0.132
Gip	0.749	0.6851	0.498	0.98839	0.594	0.127
Hsc70-3	0.695	0.681053	0.39	0.982551	0.969	0.962
CG9312	0.621	0.680956	0.242	0.982411	0.362	0.146
Desat1	0.794	0.679479	0.588	0.980281	0.834	0.396
amon	0.761	0.679441	0.522	0.980227	0.926	0.618
CG17570	0.699	0.66935	0.398	0.965668	0.515	0.123
CG4577	0.758	0.663913	0.516	0.957824	0.965	0.665
Got2	0.738	0.659889	0.476	0.952018	0.716	0.311
PKD	0.661	0.657195	0.322	0.948132	0.428	0.104
Nmdmc	0.716	0.651998	0.432	0.940634	0.594	0.198
Aldh	0.757	0.650308	0.514	0.938196	0.664	0.184
CG8628	0.641	0.647353	0.282	0.933933	0.384	0.094
CG32506	0.779	0.641354	0.558	0.925278	0.913	0.538
CG17734	0.8	0.640534	0.6	0.924096	0.747	0.184
FASN1	0.707	0.636761	0.414	0.918652	0.638	0.259
CG32017	0.771	0.635966	0.542	0.917505	0.76	0.245
CG13375	0.78	0.635957	0.56	0.917492	0.607	0.057
sgll	0.743	0.62979	0.486	0.908595	0.664	0.222
CG8206	0.789	0.628414	0.578	0.90661	0.764	0.255
CG15423	0.595	0.626228	0.19	0.903456	0.651	0.448
Cyp6v1	0.767	0.624215	0.534	0.900553	0.69	0.203
Pdxk	0.812	0.621828	0.624	0.897109	0.79	0.193
CG13284	0.695	0.618738	0.39	0.892651	0.646	0.288
Inos	0.788	0.618686	0.576	0.892575	0.751	0.193
Bace	0.559	0.616171	0.118	0.888947	0.118	0
CG1824	0.687	0.614326	0.374	0.886284	0.515	0.179
CG43729	0.672	0.612568	0.344	0.883749	0.703	0.42
Fie	0.798	0.60916	0.596	0.878833	0.707	0.123
Gale	0.712	0.604766	0.424	0.872492	0.83	0.604
CG2846	0.747	0.602595	0.494	0.869361	0.738	0.316
CR44138	0.603	0.601082	0.206	0.867177	0.563	0.406
CG17930	0.731	0.599333	0.462	0.864655	0.48	0.024
CG13229	0.648	0.598316	0.296	0.863187	0.437	0.156
CG32276	0.76	0.597986	0.52	0.862711	0.956	0.849
gce	0.76	0.596777	0.52	0.860967	0.699	0.212
GstD1	0.71	0.596244	0.42	0.860198	0.987	0.958
CG8128	0.777	0.594952	0.554	0.858334	0.59	0.038
Mdh2	0.745	0.59431	0.49	0.857407	0.913	0.736
Eip55E	0.752	0.593564	0.504	0.856332	0.751	0.288
CG5011	0.718	0.591368	0.436	0.853163	0.725	0.387
Prestin	0.773	0.590021	0.546	0.85122	0.651	0.132
CG11897	0.74	0.588014	0.48	0.848324	0.764	0.363
CG13315	0.679	0.58258	0.358	0.840486	0.454	0.099
ref(2)P	0.715	0.58089	0.43	0.838047	0.934	0.736
CG3570	0.679	0.578894	0.358	0.835167	0.537	0.222
Rab3	0.768	0.572973	0.536	0.826625	0.904	0.575
CG10912	0.638	0.572677	0.276	0.826198	0.345	0.066
CG12991	0.759	0.572642	0.518	0.826148	0.852	0.481
CG6041	0.752	0.572473	0.504	0.825904	0.712	0.259
Swim	0.673	0.570375	0.346	0.822877	0.546	0.16
CG11309	0.722	0.567938	0.444	0.819362	0.721	0.358
CG12934	0.527	0.566169	0.054	0.816809	0.1	0.047
CG4991	0.704	0.565813	0.408	0.816295	0.441	0.033
Cpr	0.71	0.56137	0.42	0.809886	0.716	0.344
Tom7	0.772	0.559806	0.544	0.80763	0.921	0.726
CR45054	0.764	0.555434	0.528	0.801321	0.594	0.066
Mal-A2	0.707	0.55418	0.414	0.799513	0.686	0.278
Pect	0.705	0.552341	0.41	0.79686	0.755	0.434
prage	0.718	0.551759	0.436	0.79602	0.655	0.255
CngB	0.711	0.541112	0.422	0.78066	0.616	0.245
hdly	0.584	0.541019	0.168	0.780526	0.236	0.071
CG12746	0.737	0.540868	0.474	0.780308	0.795	0.425
Myo28B1	0.709	0.538649	0.418	0.777106	0.803	0.524
CG11537	0.754	0.538574	0.508	0.776998	0.852	0.495
Rac2	0.701	0.537446	0.402	0.775371	0.834	0.58
CG2065	0.643	0.535918	0.286	0.773166	0.437	0.16
CG17716	0.518	0.535358	0.036	0.772358	0.437	0.481
CG45060	0.685	0.534101	0.37	0.770545	0.437	0.071
CG12824	0.732	0.533889	0.464	0.77024	0.834	0.528
apolpp	0.728	0.53313	0.456	0.769144	0.742	0.307
Lsd-2	0.698	0.53178	0.396	0.767196	0.9	0.778
CG30411	0.716	0.531524	0.432	0.766827	0.498	0.075
Vha44	0.752	0.530155	0.504	0.764851	0.926	0.689
Pvf3	0.633	0.529237	0.266	0.763528	0.354	0.09
egh	0.705	0.528205	0.41	0.762038	0.895	0.755
Mdr50	0.742	0.528128	0.484	0.761928	0.576	0.094
DnaJ-1	0.682	0.527084	0.364	0.760421	0.939	0.896
CG11737	0.696	0.525971	0.392	0.758816	0.463	0.08
Esyt2	0.572	0.525764	0.144	0.758518	0.319	0.198
CG32683	0.695	0.52501	0.39	0.75743	0.467	0.08
loco	0.712	0.524755	0.424	0.757062	0.712	0.34
CG4363	0.651	0.522815	0.302	0.754262	0.314	0.014
CG15210	0.597	0.521321	0.194	0.752107	0.389	0.212
Gclc	0.698	0.520395	0.396	0.750772	0.782	0.425
CG10352	0.656	0.519275	0.312	0.749155	0.336	0.028
AdSS	0.742	0.518849	0.484	0.748542	0.891	0.646
CG18744	0.658	0.518194	0.316	0.747595	0.555	0.255
Vha13	0.759	0.517981	0.518	0.747289	0.974	0.858
Glo1	0.762	0.51796	0.524	0.747258	0.943	0.778
Gclm	0.669	0.515226	0.338	0.743314	0.83	0.59
CrebA	0.713	0.512862	0.426	0.739903	0.895	0.693
Hsp27	0.572	0.511581	0.144	0.738056	0.747	0.75
Pglym78	0.723	0.509292	0.446	0.734754	0.795	0.476
CG4741	0.663	0.507458	0.326	0.732107	0.524	0.217
CG43340	0.703	0.504927	0.406	0.728456	0.546	0.165
red	0.695	0.501675	0.39	0.723763	0.668	0.33
CG10301	0.721	0.497594	0.442	0.717876	0.886	0.585
pst	0.674	0.494855	0.348	0.713925	0.769	0.571
CG13321	0.673	0.494556	0.346	0.713493	0.956	0.858
CG32103	0.692	0.493911	0.384	0.712562	0.83	0.594
CG15203	0.552	0.492635	0.104	0.710722	0.105	0
Mlc-c	0.756	0.491998	0.512	0.709802	0.948	0.802
Trxr-1	0.713	0.491573	0.426	0.709189	0.891	0.646
TyrRII	0.741	0.490572	0.482	0.707745	0.515	0.028
CG6277	0.592	0.490341	0.184	0.707412	0.183	0
crq	0.746	0.49027	0.492	0.70731	0.747	0.311
CG42825	0.652	0.48847	0.304	0.704713	0.476	0.193
CG42714	0.517	0.486598	0.034	0.702013	0.218	0.198
CG3270	0.624	0.485533	0.248	0.700476	0.288	0.042
Ac78C	0.721	0.485341	0.442	0.700199	0.686	0.259
CG8834	0.594	0.483488	0.188	0.697526	0.188	0
CG42826	0.555	0.482798	0.11	0.69653	0.109	0
CG44247	0.724	0.481789	0.448	0.695074	0.939	0.726
TrissinR	0.662	0.479956	0.324	0.692431	0.507	0.203
Pgk	0.705	0.477055	0.41	0.688245	0.782	0.472
regucalcin	0.777	0.476456	0.554	0.687381	0.699	0.156
CG11899	0.686	0.474194	0.372	0.684117	0.467	0.108
AOX1	0.678	0.473141	0.356	0.682598	0.393	0.042
CG13337	0.572	0.472939	0.144	0.682307	0.271	0.142
Pvr	0.716	0.472499	0.432	0.681673	0.834	0.528
AcCoAS	0.748	0.471686	0.496	0.6805	0.62	0.137
GstE3	0.612	0.471655	0.224	0.680454	0.694	0.542
sqa	0.75	0.470799	0.5	0.679219	0.76	0.278
Tspo	0.721	0.468705	0.442	0.676198	0.891	0.632
CG16756	0.517	0.467798	0.034	0.674889	0.262	0.255
CG4607	0.7	0.466829	0.4	0.673491	0.419	0.024
CG8314	0.709	0.466751	0.418	0.673379	0.786	0.472
LManVI	0.651	0.466332	0.302	0.672775	0.301	0
rost	0.679	0.465447	0.358	0.671498	0.594	0.255
Got1	0.746	0.463949	0.492	0.669336	0.734	0.278
CG42259	0.677	0.463294	0.354	0.668392	0.476	0.137
tzn	0.683	0.461269	0.366	0.66547	0.773	0.533
Dat	0.668	0.460546	0.336	0.664427	0.624	0.297
CG31522	0.712	0.458284	0.424	0.661164	0.891	0.665
CG8132	0.681	0.457549	0.362	0.660104	0.528	0.193
Hsp26	0.655	0.456077	0.31	0.657981	0.996	0.958
Rgk3	0.684	0.453089	0.368	0.65367	0.747	0.387
CG15772	0.693	0.448239	0.386	0.646672	0.424	0.038
CG10126	0.67	0.447985	0.34	0.646306	0.541	0.212
CG31523	0.688	0.447515	0.376	0.645628	0.646	0.321
Pis	0.709	0.446778	0.418	0.644565	0.808	0.542
Jon65Aiv	0.597	0.442355	0.194	0.638184	0.275	0.071
CalpB	0.723	0.441414	0.446	0.636826	0.594	0.151
CG32066	0.681	0.439414	0.362	0.63394	0.882	0.651
CG13248	0.757	0.438897	0.514	0.633195	0.873	0.354
CG34198	0.672	0.438689	0.344	0.632894	0.934	0.792
GstD8	0.571	0.438508	0.142	0.632634	0.205	0.066
futsch	0.709	0.437376	0.418	0.631001	0.773	0.42
Gs1l	0.724	0.436722	0.448	0.630057	0.664	0.255
CG1578	0.696	0.435664	0.392	0.628531	0.616	0.259
CG7781	0.604	0.433415	0.208	0.625285	0.415	0.222
sNPF	0.536	0.430191	0.072	0.620635	0.183	0.118
Tpr2	0.699	0.429741	0.398	0.619985	0.86	0.566
Fer1	0.585	0.429738	0.17	0.619981	0.402	0.292
dl	0.664	0.428306	0.328	0.617915	0.668	0.392
Hsp70Ba	0.725	0.428171	0.45	0.617721	0.572	0.142
CG6028	0.684	0.427648	0.368	0.616966	0.62	0.269
CG9555	0.637	0.427466	0.274	0.616703	0.367	0.085
CG4587	0.347	0.427379	0.306	0.616577	0.258	0.604
ppk17	0.563	0.4263	0.126	0.615021	0.197	0.075
cdi	0.666	0.426202	0.332	0.614879	0.865	0.731
CG5937	0.721	0.424644	0.442	0.612631	0.808	0.425
sens-2	0.626	0.424476	0.252	0.61239	0.297	0.047
CG8668	0.686	0.42328	0.372	0.610665	0.633	0.283
Gs2	0.695	0.422268	0.39	0.609204	0.441	0.047
Syx1A	0.673	0.420316	0.346	0.606388	0.913	0.849
baf	0.704	0.420159	0.408	0.606161	0.895	0.632
CG12974	0.724	0.420109	0.448	0.60609	0.646	0.193
Sk1	0.688	0.419663	0.376	0.605446	0.463	0.09
Syb	0.739	0.417458	0.478	0.602265	0.956	0.873
ox	0.673	0.415408	0.346	0.599308	0.852	0.627
Jheh3	0.665	0.41183	0.33	0.594144	0.441	0.108
Galphaf	0.636	0.411466	0.272	0.59362	0.476	0.222
CG8562	0.546	0.411341	0.092	0.593439	0.205	0.113
Sap-r	0.725	0.411177	0.45	0.593204	0.934	0.882
Hsp70Bb	0.675	0.410167	0.35	0.591746	0.777	0.476
PHGPx	0.708	0.410055	0.416	0.591584	0.891	0.693
Tsp42Eq	0.681	0.40881	0.362	0.589788	0.891	0.623
CG7992	0.734	0.408743	0.468	0.589691	0.686	0.245
Socs36E	0.628	0.407234	0.256	0.587515	0.886	0.849
Fur1	0.66	0.407217	0.32	0.587491	0.9	0.755
mamo	0.707	0.403573	0.414	0.582232	0.882	0.495
CG9629	0.573	0.403305	0.146	0.581847	0.314	0.184
CG4585	0.719	0.402888	0.438	0.581244	0.707	0.307
CG32687	0.691	0.402419	0.382	0.580568	0.489	0.108
CG10924	0.632	0.399766	0.264	0.576741	0.616	0.392
CG5885	0.691	0.399656	0.382	0.576581	0.886	0.698
CG12057	0.583	0.399451	0.166	0.576287	0.17	0.005
cpx	0.703	0.398926	0.406	0.575529	0.817	0.448
sesB	0.656	0.398837	0.312	0.575401	0.996	0.962
CG4377	0.605	0.398304	0.21	0.574631	0.218	0.009
CG42450	0.698	0.397275	0.396	0.573147	0.93	0.741
fend	0.679	0.397274	0.358	0.573145	0.677	0.325
CG4783	0.679	0.396609	0.358	0.572186	0.397	0.042
Rcd2	0.646	0.393834	0.292	0.568182	0.655	0.377
CG18748	0.679	0.392891	0.358	0.566821	0.581	0.212
CG12290	0.635	0.392702	0.27	0.56655	0.611	0.368
CR18228	0.701	0.391875	0.402	0.565356	0.594	0.198
CG14195	0.686	0.391587	0.372	0.564941	0.476	0.108
CG2064	0.7	0.389394	0.4	0.561777	0.52	0.123
Lpin	0.656	0.388847	0.312	0.560987	0.734	0.528
Ufm1	0.689	0.388758	0.378	0.560859	0.83	0.491
kri	0.683	0.388557	0.366	0.560569	0.707	0.373
5-HT1A	0.654	0.387451	0.308	0.558974	0.415	0.118
CG10947	0.686	0.387398	0.372	0.558898	0.703	0.354
Mtap	0.704	0.387053	0.408	0.558399	0.738	0.363
CG6115	0.711	0.38684	0.422	0.558092	0.908	0.741
Rab3-GEF	0.708	0.386711	0.416	0.557905	0.707	0.292
kar	0.653	0.3866	0.306	0.557746	0.441	0.156
Msp300	0.684	0.386301	0.368	0.557315	0.948	0.915
Rgk2	0.684	0.384375	0.368	0.554535	0.533	0.156
Vha26	0.724	0.38433	0.448	0.55447	0.969	0.854
fabp	0.61	0.383084	0.22	0.552673	0.886	0.83
Taldo	0.663	0.383029	0.326	0.552594	0.69	0.368
kdn	0.611	0.382998	0.222	0.55255	0.699	0.533
CG18208	0.634	0.38106	0.268	0.549753	0.493	0.212
CR45010	0.707	0.380492	0.414	0.548934	0.489	0.075
ade5	0.687	0.379701	0.374	0.547793	0.607	0.259
CG9396	0.675	0.377896	0.35	0.545188	0.594	0.25
sqh	0.676	0.377713	0.352	0.544925	0.913	0.811
CG5567	0.718	0.377622	0.436	0.544794	0.546	0.108
Ssadh	0.694	0.377577	0.388	0.544729	0.563	0.175
CG9981	0.693	0.37755	0.386	0.544689	0.524	0.142
CG15211	0.663	0.377487	0.326	0.544598	0.69	0.387
cac	0.678	0.376893	0.356	0.543742	0.795	0.472
CG11594	0.632	0.376674	0.264	0.543425	0.319	0.061
Tab2	0.706	0.376553	0.412	0.543251	0.624	0.217
Sucb	0.644	0.37354	0.288	0.538904	0.502	0.241
Sytbeta	0.702	0.373481	0.404	0.538819	0.917	0.528
CG12963	0.641	0.372949	0.282	0.538051	0.712	0.509
Past1	0.663	0.372445	0.326	0.537324	0.843	0.594
gb	0.61	0.37123	0.22	0.535572	0.41	0.198
pAbp	0.783	0.371131	0.566	0.535428	0.996	1
CG8331	0.684	0.370938	0.368	0.535151	0.904	0.703
Rab32	0.71	0.368866	0.42	0.532161	0.694	0.274
CG31974	0.685	0.368093	0.37	0.531046	0.467	0.104
nrv1	0.658	0.367154	0.316	0.529691	0.817	0.627
CanB	0.698	0.36602	0.396	0.528055	0.86	0.557
CG12171	0.689	0.365981	0.378	0.527999	0.563	0.179
CR43086	0.652	0.365618	0.304	0.527476	0.393	0.085
CG32039	0.716	0.365402	0.432	0.527163	0.847	0.448
AdenoK	0.613	0.363403	0.226	0.52428	0.537	0.325
CHMP2B	0.675	0.361856	0.35	0.522048	0.603	0.274
ifc	0.653	0.361821	0.306	0.521998	0.699	0.467
svr	0.689	0.361692	0.378	0.521811	0.969	0.901
CG15739	0.675	0.361333	0.35	0.521294	0.428	0.085
Jon25Biii	0.561	0.36063	0.122	0.520278	0.122	0
CG1146	0.65	0.356519	0.3	0.514349	0.585	0.316
sut2	0.655	0.355783	0.31	0.513287	0.389	0.085
Gnmt	0.683	0.355507	0.366	0.512888	0.594	0.222
CG34325	0.619	0.355225	0.238	0.512481	0.253	0.014
CG46339	0.58	0.354326	0.16	0.511184	0.86	0.731
Nep3	0.679	0.354053	0.358	0.51079	0.9	0.726
CG31810	0.651	0.353859	0.302	0.510511	0.406	0.099
CG32054	0.662	0.353042	0.324	0.509332	0.389	0.066
Jra	0.65	0.350948	0.3	0.506311	0.86	0.67
Pgm	0.679	0.350834	0.358	0.506147	0.546	0.193
Vha16-1	0.703	0.350266	0.406	0.505327	1	0.986
Dic1	0.67	0.348225	0.34	0.502382	0.703	0.363
Wbp2	0.697	0.348015	0.394	0.502079	0.913	0.675
CG44251	0.667	0.346819	0.334	0.500354	0.777	0.514
ATPCL	0.657	0.344752	0.314	0.497373	0.638	0.358
Pex13	0.676	0.344202	0.352	0.496578	0.498	0.146
Tsp42Er	0.668	0.343833	0.336	0.496046	0.498	0.175
CG11791	0.679	0.343693	0.358	0.495844	0.878	0.675
Lmx1a	0.628	0.343399	0.256	0.49542	0.41	0.16
Mal-A6	0.607	0.343379	0.214	0.495391	0.218	0.005
CR32636	0.685	0.34323	0.37	0.495176	0.476	0.108
CG7084	0.636	0.342427	0.272	0.494018	0.389	0.118
Cyt-b5	0.672	0.340514	0.344	0.491259	0.742	0.476
Vha55	0.667	0.340447	0.334	0.491161	0.891	0.613
CG30339	0.651	0.338834	0.302	0.488835	0.48	0.189
Rel	0.668	0.338739	0.336	0.488697	0.537	0.203
skap	0.66	0.336847	0.32	0.485967	0.808	0.519
CG32280	0.673	0.335616	0.346	0.484192	0.755	0.41
aralar1	0.701	0.333935	0.402	0.481767	0.563	0.16
CG31233	0.548	0.333021	0.096	0.480448	0.157	0.061
Cyp311a1	0.592	0.331281	0.184	0.477937	0.253	0.075
Grx1	0.669	0.331279	0.338	0.477934	0.716	0.406
PGRP-LB	0.68	0.33105	0.36	0.477605	0.847	0.575
Pgi	0.671	0.330252	0.342	0.476453	0.585	0.241
dmGlut	0.567	0.329684	0.134	0.475633	0.188	0.057
CG14997	0.646	0.329192	0.292	0.474923	0.432	0.137
CG42674	0.631	0.329155	0.262	0.47487	0.712	0.491
Zasp52	0.671	0.328833	0.342	0.474406	0.664	0.344
CG15127	0.644	0.326004	0.288	0.470325	0.507	0.226
CG31793	0.65	0.325554	0.3	0.469676	0.371	0.071
CG4301	0.662	0.325393	0.324	0.469443	0.616	0.302
CG6084	0.614	0.325247	0.228	0.469233	0.882	0.759
drm	0.53	0.324796	0.06	0.468582	0.105	0.047
CG6966	0.667	0.323136	0.334	0.466186	0.624	0.311
CG13907	0.633	0.32293	0.266	0.46589	0.576	0.335
CG8177	0.624	0.322567	0.248	0.465366	0.642	0.401
P58IPK	0.668	0.321463	0.336	0.463772	0.563	0.226
CG1969	0.684	0.321153	0.368	0.463326	0.594	0.231
Kr-h1	0.71	0.32067	0.42	0.462629	0.445	0.024
chic	0.668	0.320342	0.336	0.462156	0.974	0.943
Rab2	0.72	0.320301	0.44	0.462097	0.974	0.967
pes	0.691	0.32014	0.382	0.461864	0.786	0.434
CG32549	0.67	0.319887	0.34	0.461499	0.533	0.198
CG5835	0.641	0.319872	0.282	0.461478	0.402	0.123
Cyp6u1	0.664	0.319372	0.328	0.460756	0.502	0.17
igl	0.576	0.318739	0.152	0.459844	0.201	0.052
Rph	0.675	0.317274	0.35	0.45773	0.747	0.415
CG17646	0.577	0.317022	0.154	0.457367	0.707	0.618
Gapdh1	0.64	0.316388	0.28	0.456451	0.917	0.844
Cp110	0.693	0.316301	0.386	0.456325	0.555	0.165
Atg4a	0.666	0.316286	0.332	0.456305	0.585	0.259
Hr96	0.609	0.315106	0.218	0.454602	0.493	0.288
AhcyL1	0.587	0.314615	0.174	0.453893	0.655	0.514
for	0.689	0.314402	0.378	0.453586	0.729	0.392
Cyp4p1	0.658	0.313954	0.316	0.45294	0.432	0.113
Adk2	0.661	0.31308	0.322	0.45168	0.83	0.575
CG43066	0.596	0.311603	0.192	0.449547	0.511	0.363
Decay	0.631	0.310831	0.262	0.448434	0.847	0.736
cathD	0.65	0.310814	0.3	0.448411	0.926	0.925
aPKC	0.661	0.310586	0.322	0.448081	0.852	0.632
CG14131	0.653	0.31011	0.306	0.447394	0.437	0.132
CG9743	0.623	0.309738	0.246	0.446858	0.751	0.561
CG18368	0.545	0.309551	0.09	0.446587	0.245	0.165
ImpL3	0.588	0.308477	0.176	0.445038	0.847	0.675
CCAP	0.647	0.308163	0.294	0.444585	0.384	0.09
SsRbeta	0.674	0.308151	0.348	0.444567	0.777	0.486
CG14509	0.604	0.307667	0.208	0.44387	0.314	0.099
CG9512	0.613	0.307518	0.226	0.443655	0.249	0.024
tap	0.485	0.306754	0.03	0.442552	0.341	0.434
Vha14-1	0.664	0.305865	0.328	0.44127	0.926	0.778
CG32137	0.655	0.305857	0.31	0.441259	0.747	0.495
cbt	0.658	0.305321	0.316	0.440484	0.546	0.241
CG17124	0.643	0.305277	0.286	0.440421	0.624	0.344
CR43264	0.599	0.304992	0.198	0.440011	0.402	0.193
BicD	0.633	0.303614	0.266	0.438023	0.677	0.406
CG5773	0.608	0.302544	0.216	0.436479	0.236	0.019
ND-AGGG	0.67	0.302384	0.34	0.436248	0.79	0.552
sky	0.641	0.30236	0.282	0.436213	0.904	0.788
Oatp33Ea	0.613	0.300437	0.226	0.433439	0.314	0.094
Mal-A7	0.555	0.29849	0.11	0.43063	0.109	0
CG4467	0.571	0.296854	0.142	0.42827	0.441	0.307
CG10602	0.639	0.296703	0.278	0.428052	0.721	0.443
Cyp28d1	0.632	0.296694	0.264	0.428039	0.31	0.047
CG12065	0.655	0.295919	0.31	0.426921	0.764	0.509
mAChR-C	0.638	0.294875	0.276	0.425415	0.275	0
CG9705	0.65	0.294753	0.3	0.425239	0.873	0.755
CG45116	0.611	0.294699	0.222	0.425161	0.223	0
sog	0.631	0.294451	0.262	0.424803	0.563	0.316
Hsp83	0.626	0.293463	0.252	0.423378	0.996	1
CG6766	0.682	0.293447	0.364	0.423355	0.524	0.156
Wdr62	0.613	0.292492	0.226	0.421977	0.786	0.59
Pmp70	0.625	0.290956	0.25	0.419761	0.498	0.25
CG32204	0.64	0.289589	0.28	0.417788	0.345	0.057
norpA	0.622	0.288496	0.244	0.416211	0.895	0.755
ND-B14.5A	0.655	0.288194	0.31	0.415775	0.738	0.453
Tpi	0.65	0.287881	0.3	0.415324	0.62	0.321
numb	0.658	0.287476	0.316	0.41474	0.873	0.632
CG32448	0.665	0.287194	0.33	0.414334	0.681	0.373
Nost	0.652	0.286411	0.304	0.413204	0.607	0.321
Chchd2	0.609	0.285924	0.218	0.412502	0.969	0.887
Mdh1	0.63	0.285899	0.26	0.412465	0.803	0.604
VhaM9.7-b	0.66	0.285677	0.32	0.412145	0.934	0.783
IscU	0.649	0.285592	0.298	0.412022	0.886	0.646
CAH1	0.531	0.285432	0.062	0.411791	0.14	0.08
Vha68-2	0.567	0.284595	0.134	0.410584	0.485	0.316
eEF1alpha2	0.63	0.283795	0.26	0.409429	0.349	0.094
KCNQ	0.578	0.283586	0.156	0.409129	0.245	0.09
Strica	0.671	0.283552	0.342	0.409079	0.502	0.16
vri	0.626	0.282396	0.252	0.407411	0.62	0.373
CG42813	0.667	0.282277	0.334	0.407239	0.55	0.212
Men	0.652	0.282206	0.304	0.407138	0.62	0.302
UQCR-6.4	0.631	0.281648	0.262	0.406332	0.917	0.769
CG1695	0.673	0.281024	0.346	0.405432	0.585	0.226
CG33169	0.649	0.281022	0.298	0.405429	0.533	0.212
glob1	0.622	0.280635	0.244	0.404871	0.493	0.241
CG12355	0.66	0.280593	0.32	0.404811	0.424	0.099
CG5021	0.652	0.280492	0.304	0.404664	0.795	0.514
Cyp4d14	0.594	0.279212	0.188	0.402817	0.197	0.009
CG10353	0.658	0.278915	0.316	0.402389	0.537	0.226
CG14591	0.674	0.278831	0.348	0.402268	0.611	0.269
Myo61F	0.634	0.278399	0.268	0.401645	0.655	0.377
CCHa1-R	0.604	0.278321	0.208	0.401532	0.345	0.132
ABCB7	0.674	0.277717	0.348	0.400662	0.415	0.061
Bet1	0.632	0.277216	0.264	0.399938	0.555	0.274
CG11050	0.671	0.276513	0.342	0.398924	0.502	0.165
Eip63F-1	0.668	0.276386	0.336	0.39874	0.59	0.245
Syx16	0.663	0.274809	0.326	0.396466	0.769	0.458
Sodh-1	0.594	0.274525	0.188	0.396055	0.55	0.382
MFS15	0.644	0.274168	0.288	0.395541	0.585	0.288
btsz	0.645	0.272899	0.29	0.39371	0.528	0.217
tamo	0.658	0.272892	0.316	0.393699	0.642	0.321
CG14160	0.618	0.272787	0.236	0.393548	0.48	0.231
COX8	0.636	0.272225	0.272	0.392737	0.965	0.934
Tsp42Ea	0.551	0.272195	0.102	0.392694	0.218	0.123
Sec61gamma	0.645	0.272083	0.29	0.392532	0.878	0.741
CG43774	0.559	0.271627	0.118	0.391875	0.135	0.019
CG42540	0.561	0.271544	0.122	0.391755	0.245	0.123
betaTub97EF	0.64	0.271379	0.28	0.391517	0.397	0.113
CG7381	0.614	0.270995	0.228	0.390963	0.402	0.175
CG11378	0.635	0.270848	0.27	0.390751	0.349	0.071
AMPdeam	0.608	0.270702	0.216	0.39054	0.926	0.844
CG12007	0.623	0.270604	0.246	0.390399	0.424	0.17
CG8372	0.655	0.270538	0.31	0.390304	0.742	0.458
Tango2	0.601	0.269764	0.202	0.389188	0.393	0.203
AdipoR	0.643	0.269759	0.286	0.38918	0.712	0.448
Elk	0.611	0.26972	0.222	0.389123	0.258	0.033
fwe	0.655	0.269529	0.31	0.388849	0.825	0.571
Ssb-c31a	0.612	0.268738	0.224	0.387707	0.895	0.703
Sur	0.566	0.268436	0.132	0.387271	0.201	0.071
sand	0.617	0.267866	0.234	0.386449	0.397	0.175
Rip11	0.663	0.267658	0.326	0.386149	0.786	0.533
Cyp6d5	0.613	0.266317	0.226	0.384214	0.31	0.085
CG11961	0.614	0.26529	0.228	0.382733	0.646	0.443
Chmp1	0.644	0.26517	0.288	0.382559	0.873	0.637
Ptx1	0.594	0.264702	0.188	0.381884	0.734	0.585
CG8321	0.607	0.264549	0.214	0.381664	0.624	0.448
CNT2	0.609	0.264457	0.218	0.38153	0.223	0.005
CG8641	0.546	0.263763	0.092	0.380529	0.148	0.061
by	0.657	0.26308	0.314	0.379544	0.52	0.184
fry	0.637	0.263032	0.274	0.379474	0.677	0.387
CG5335	0.634	0.262561	0.268	0.378795	0.341	0.066
Mec2	0.641	0.261716	0.282	0.377576	0.419	0.132
CG5191	0.611	0.261671	0.222	0.377511	0.371	0.151
LpR2	0.644	0.260539	0.288	0.375878	0.376	0.09
CG5921	0.66	0.260459	0.32	0.375763	0.485	0.16
CG3987	0.615	0.259901	0.23	0.374958	0.668	0.462
CG18549	0.643	0.25972	0.286	0.374697	0.397	0.108
Xbp1	0.663	0.258414	0.326	0.372812	0.961	0.896
yip7	0.603	0.258244	0.206	0.372568	0.205	0
CG31446	0.598	0.257588	0.196	0.371621	0.205	0.009
Tl	0.547	0.257097	0.094	0.370913	0.266	0.179
Arf51F	0.664	0.257077	0.328	0.370884	0.659	0.33
CG11596	0.657	0.256668	0.314	0.370294	0.472	0.146
sut1	0.632	0.256634	0.264	0.370245	0.437	0.165
nSyb	0.663	0.256346	0.326	0.369829	0.93	0.736
godzilla	0.665	0.255981	0.33	0.369303	0.681	0.373
CG7806	0.611	0.255837	0.222	0.369095	0.546	0.349
CG11149	0.645	0.255809	0.29	0.369054	0.419	0.118
Pgd	0.647	0.255735	0.294	0.368947	0.362	0.071
GstT4	0.61	0.255458	0.22	0.368548	0.31	0.09
Ahcy	0.676	0.25512	0.352	0.36806	0.926	0.835
CR42254	0.651	0.254876	0.302	0.367708	0.441	0.137
CG32485	0.657	0.254822	0.314	0.367631	0.633	0.307
Ipp	0.659	0.253992	0.318	0.366433	0.769	0.429
Ih	0.639	0.253648	0.278	0.365937	0.541	0.259
spict	0.629	0.25341	0.258	0.365594	0.646	0.377
AnxB10	0.642	0.252225	0.284	0.363884	0.389	0.104
Atg16	0.599	0.25183	0.198	0.363314	0.541	0.34
Shab	0.654	0.251099	0.308	0.36226	0.485	0.16
Jon99Cii	0.594	0.250932	0.188	0.362018	0.197	0.009
CG1246	0.614	0.249617	0.228	0.360122	0.533	0.297
Dbi	0.593	0.249198	0.186	0.359517	0.493	0.269
Thor	0.601	0.24815	0.202	0.358005	0.638	0.443
Npc2d	0.571	0.246699	0.142	0.355911	0.153	0.009
Epac	0.625	0.246028	0.25	0.354944	0.782	0.533
CG13409	0.636	0.245615	0.272	0.354348	0.707	0.443
CG34301	0.594	0.245033	0.188	0.353508	0.528	0.335
UQCR-14	0.631	0.244871	0.262	0.353274	0.956	0.896
AstA-R2	0.569	0.244856	0.138	0.353252	0.279	0.137
CG11453	0.679	0.24462	0.358	0.352912	0.563	0.184
VhaAC45	0.619	0.244563	0.238	0.35283	0.834	0.689
CG31288	0.625	0.243308	0.25	0.351019	0.349	0.09
CtsB1	0.603	0.243038	0.206	0.35063	0.943	0.943
Actbeta	0.647	0.24303	0.294	0.350618	0.716	0.406
CG8726	0.667	0.242379	0.334	0.349678	0.681	0.363
Syt7	0.644	0.242197	0.288	0.349416	0.834	0.547
CG8249	0.601	0.241812	0.202	0.348861	0.297	0.099
ALiX	0.611	0.240864	0.222	0.347494	0.672	0.486
CG31689	0.609	0.240231	0.218	0.34658	0.646	0.42
RhoL	0.632	0.239805	0.264	0.345966	0.777	0.528
CR43314	0.624	0.239495	0.248	0.345518	0.354	0.099
Usp1	0.62	0.239238	0.24	0.345147	0.541	0.292
stas	0.635	0.238771	0.27	0.344474	0.489	0.203
VhaM9.7-a	0.613	0.238603	0.226	0.344232	0.786	0.618
Cyp9f2	0.597	0.238551	0.194	0.344156	0.563	0.358
CG13252	0.602	0.238538	0.204	0.344138	0.515	0.307
Ntf-2	0.618	0.238475	0.236	0.344047	0.891	0.755
Shmt	0.609	0.238421	0.218	0.343969	0.354	0.137
CG7630	0.614	0.238292	0.228	0.343782	0.991	0.939
CG42389	0.605	0.23793	0.21	0.343261	0.943	0.906
CG3902	0.642	0.237703	0.284	0.342933	0.445	0.156
Pcyt1	0.635	0.236036	0.27	0.340528	0.55	0.283
GstE5	0.605	0.235942	0.21	0.340393	0.371	0.165
ZnT63C	0.607	0.235893	0.214	0.340322	0.795	0.656
CG10383	0.617	0.235517	0.234	0.339779	0.362	0.127
tsr	0.633	0.235303	0.266	0.33947	0.983	0.939
Octbeta1R	0.54	0.234889	0.08	0.338873	0.205	0.132
lama	0.637	0.232368	0.274	0.335236	0.572	0.283
dpr13	0.561	0.23227	0.122	0.335095	0.127	0.005
CG8036	0.583	0.232077	0.166	0.334817	0.493	0.344
papi	0.623	0.231482	0.246	0.333958	0.336	0.08
CG17036	0.617	0.23143	0.234	0.333883	0.249	0.014
CG15673	0.65	0.231256	0.3	0.333632	0.476	0.175
CG8312	0.629	0.231216	0.258	0.333574	0.489	0.222
CG9391	0.642	0.230771	0.284	0.332932	0.672	0.363
ghi	0.64	0.230425	0.28	0.332433	0.686	0.415
cert	0.621	0.230332	0.242	0.332298	0.428	0.175
ZnT41F	0.619	0.229768	0.238	0.331486	0.328	0.085
Galt	0.614	0.2296	0.228	0.331243	0.555	0.311
Dop1R1	0.558	0.229596	0.116	0.331237	0.192	0.08
Pur-alpha	0.604	0.229536	0.208	0.331151	0.677	0.514
Cpr66D	0.602	0.228305	0.204	0.329374	0.223	0.019
VhaAC39-1	0.628	0.227824	0.256	0.328681	0.852	0.637
CG5804	0.571	0.22745	0.142	0.328141	0.686	0.519
CG31809	0.582	0.227371	0.164	0.328027	0.236	0.071
CG34394	0.567	0.227294	0.134	0.327916	0.786	0.684
Men-b	0.648	0.226989	0.296	0.327477	0.328	0.033
CG15922	0.633	0.22648	0.266	0.326742	0.48	0.208
CG8839	0.615	0.22604	0.23	0.326107	0.891	0.807
Frq1	0.627	0.225501	0.254	0.325329	0.585	0.302
sug	0.555	0.225298	0.11	0.325037	0.358	0.245
Syx13	0.63	0.224464	0.26	0.323833	0.594	0.325
CG8860	0.634	0.224208	0.268	0.323464	0.808	0.533
alphaSnap	0.619	0.224026	0.238	0.323201	0.817	0.632
CG10650	0.562	0.223802	0.124	0.322879	0.686	0.637
CG8907	0.638	0.22361	0.276	0.322602	0.616	0.321
CG43679	0.63	0.223577	0.26	0.322554	0.279	0.019
CG4781	0.627	0.223061	0.254	0.321809	0.939	0.892
CG1814	0.637	0.223045	0.274	0.321785	0.524	0.222
CG6707	0.618	0.221595	0.236	0.319694	0.638	0.406
Ask1	0.617	0.221415	0.234	0.319434	0.511	0.274
ND-13B	0.622	0.221138	0.244	0.319034	0.821	0.59
l(1)G0196	0.661	0.220519	0.322	0.318142	0.568	0.245
CG14868	0.617	0.220494	0.234	0.318106	0.668	0.401
CG31097	0.624	0.220088	0.248	0.317521	0.301	0.052
hebe	0.629	0.218043	0.258	0.314569	0.559	0.288
CG1890	0.65	0.217272	0.3	0.313458	0.498	0.179
CG8066	0.659	0.215526	0.318	0.310938	0.467	0.142
CG12054	0.605	0.215446	0.21	0.310823	0.917	0.825
Myo31DF	0.607	0.215029	0.214	0.310221	0.493	0.269
shrb	0.622	0.214915	0.244	0.310057	0.83	0.698
Herp	0.603	0.21488	0.206	0.310006	0.528	0.321
CG18508	0.653	0.21481	0.306	0.309905	0.585	0.259
CG9674	0.605	0.214321	0.21	0.3092	0.843	0.731
CG1572	0.61	0.214118	0.22	0.308907	0.328	0.104
CG12004	0.626	0.214106	0.252	0.30889	0.843	0.675
CG32053	0.621	0.213992	0.242	0.308725	0.498	0.231
CG14662	0.534	0.213309	0.068	0.307739	0.227	0.16
SREBP	0.607	0.212358	0.214	0.306367	0.642	0.425
PDCD-5	0.62	0.212079	0.24	0.305966	0.48	0.236
Arpc1	0.628	0.211437	0.256	0.30504	0.694	0.462
CG9281	0.604	0.211277	0.208	0.304808	0.629	0.429
hfw	0.639	0.211007	0.278	0.304418	0.559	0.259
Mpcp2	0.552	0.210696	0.104	0.30397	0.703	0.599
Hr38	0.614	0.210694	0.228	0.303967	0.419	0.179
p24-1	0.638	0.209988	0.276	0.302949	0.817	0.566
Whamy	0.637	0.209399	0.274	0.3021	0.511	0.231
CG17109	0.573	0.208749	0.146	0.301161	0.533	0.358
cindr	0.605	0.208466	0.21	0.300753	0.825	0.679
COX4	0.608	0.2081	0.216	0.300225	0.965	0.934
CG5707	0.613	0.207915	0.226	0.299958	0.271	0.042
Der-1	0.615	0.207902	0.23	0.299939	0.489	0.241
Nedd8	0.626	0.207093	0.252	0.298771	0.751	0.491
Ptp36E	0.658	0.206442	0.316	0.297832	0.485	0.156
CG31145	0.611	0.206407	0.222	0.297783	0.878	0.67
CG42239	0.604	0.206098	0.208	0.297337	0.703	0.524
dimm	0.589	0.206039	0.178	0.297251	0.677	0.481
upd2	0.527	0.205441	0.054	0.296389	0.118	0.066
Pfk	0.588	0.204742	0.176	0.29538	0.559	0.396
Galphao	0.638	0.204733	0.276	0.295367	0.948	0.953
CG15255	0.562	0.203757	0.124	0.29396	0.153	0.028
Mal-B1	0.598	0.20343	0.196	0.293487	0.205	0.009
CG14186	0.622	0.202379	0.244	0.291971	0.493	0.226
Vps20	0.616	0.202054	0.232	0.291503	0.712	0.458
Paip2	0.615	0.201511	0.23	0.290719	0.808	0.594
Pak3	0.592	0.200935	0.184	0.289889	0.79	0.651
COX7C	0.614	0.200884	0.228	0.289814	0.991	0.934
C1GalTA	0.607	0.200173	0.214	0.288789	0.607	0.392
sNPF-R	0.623	0.199803	0.246	0.288255	0.397	0.142
CG17776	0.632	0.199617	0.264	0.287986	0.725	0.467
CG16986	0.603	0.199381	0.206	0.287646	0.397	0.17
CG12910	0.621	0.199292	0.242	0.287517	0.856	0.675
Sur-8	0.617	0.198937	0.234	0.287006	0.476	0.25
Atf3	0.609	0.198619	0.218	0.286547	0.769	0.585
CG9706	0.611	0.19848	0.222	0.286347	0.424	0.189
Pfdn6	0.614	0.198208	0.228	0.285954	0.895	0.774
pr	0.656	0.198044	0.312	0.285717	0.393	0.071
AdoR	0.606	0.197498	0.212	0.28493	0.245	0.033
Mal-A8	0.563	0.197109	0.126	0.284368	0.127	0
Ttd14	0.632	0.197032	0.264	0.284257	0.38	0.104
CG32547	0.58	0.196998	0.16	0.284208	0.655	0.5
mRpS21	0.633	0.196311	0.266	0.283218	0.638	0.335
AsnS	0.605	0.196006	0.21	0.282777	0.306	0.094
ringer	0.64	0.195717	0.28	0.28236	0.415	0.123
Rpi	0.651	0.195411	0.302	0.281918	0.533	0.212
CG15771	0.61	0.195307	0.22	0.281769	0.489	0.264
CG13912	0.633	0.194921	0.266	0.281212	0.31	0.042
CG4199	0.612	0.194917	0.224	0.281205	0.271	0.047
dia	0.633	0.194708	0.266	0.280904	0.52	0.236
Scamp	0.612	0.194498	0.224	0.280601	0.917	0.873
Pka-C1	0.618	0.194017	0.236	0.279908	0.921	0.858
ND-B12	0.644	0.19392	0.288	0.279768	0.969	0.906
CG11284	0.607	0.193625	0.214	0.279342	0.489	0.255
Ufc1	0.617	0.193478	0.234	0.279129	0.563	0.307
Drep1	0.622	0.193388	0.244	0.279	0.559	0.297
CG5160	0.587	0.193352	0.174	0.278948	0.218	0.042
Adk3	0.607	0.192804	0.214	0.278158	0.463	0.245
CG33143	0.621	0.192742	0.242	0.278068	0.598	0.316
Idh	0.558	0.192553	0.116	0.277796	0.886	0.821
CG31454	0.618	0.192488	0.236	0.277701	0.284	0.047
CG30015	0.596	0.192119	0.192	0.277169	0.402	0.212
Jafrac2	0.596	0.192053	0.192	0.277074	0.616	0.434
LPCAT	0.639	0.192037	0.278	0.277051	0.441	0.151
wdp	0.634	0.192003	0.268	0.277002	0.965	0.873
dsx	0.596	0.191662	0.192	0.276509	0.297	0.099
CG32633	0.555	0.191092	0.11	0.275688	0.157	0.047
CG17119	0.567	0.190728	0.134	0.275163	0.144	0.009
Gycalpha99B	0.641	0.190709	0.282	0.275135	0.389	0.09
CG10170	0.611	0.190484	0.222	0.27481	0.467	0.231
corto	0.599	0.189718	0.198	0.273705	0.773	0.58
CG31102	0.652	0.189583	0.304	0.27351	0.498	0.165
Mdr49	0.603	0.189439	0.206	0.273303	0.236	0.028
Indy	0.561	0.189362	0.122	0.273191	0.376	0.25
CG12428	0.543	0.18934	0.086	0.27316	0.428	0.349
CG7231	0.635	0.189315	0.27	0.273125	0.572	0.264
CG7054	0.593	0.188054	0.186	0.271304	0.21	0.024
dysc	0.617	0.187959	0.234	0.271168	0.913	0.764
mthl10	0.541	0.187758	0.082	0.270877	0.41	0.363
SdhC	0.6	0.186659	0.2	0.269293	0.886	0.722
Su(dx)	0.605	0.186468	0.21	0.269017	0.712	0.524
Sik2	0.62	0.186422	0.24	0.26895	0.507	0.231
CG7778	0.54	0.186072	0.08	0.268445	0.14	0.061
Rala	0.617	0.185866	0.234	0.268148	0.725	0.467
CG9331	0.599	0.185749	0.198	0.26798	0.773	0.552
Surf4	0.607	0.185639	0.214	0.26782	0.856	0.67
CG43773	0.574	0.185478	0.148	0.267588	0.175	0.028
sty	0.582	0.185365	0.164	0.267425	0.817	0.731
CG6184	0.598	0.18526	0.196	0.267274	0.834	0.665
CG5724	0.556	0.185202	0.112	0.26719	0.148	0.038
CG1927	0.599	0.184189	0.198	0.265728	0.751	0.575
PIG-H	0.625	0.184069	0.25	0.265556	0.45	0.184
CG33977	0.602	0.183583	0.204	0.264854	0.629	0.425
CG15309	0.59	0.183427	0.18	0.26463	0.611	0.425
CG31663	0.577	0.182941	0.154	0.263928	0.183	0.028
Ktl	0.551	0.182863	0.102	0.263815	0.214	0.108
CG9119	0.603	0.182704	0.206	0.263586	0.524	0.311
Chchd3	0.6	0.182608	0.2	0.263447	0.389	0.179
tws	0.577	0.182357	0.154	0.263086	0.786	0.66
CG34045	0.617	0.182006	0.234	0.26258	0.275	0.042
CG11671	0.578	0.181756	0.156	0.262218	0.262	0.104
Pdp1	0.586	0.181016	0.172	0.261151	0.904	0.783
CG33129	0.548	0.180815	0.096	0.260861	0.751	0.627
ORMDL	0.643	0.180541	0.286	0.260465	0.485	0.175
Khc-73	0.609	0.180434	0.218	0.260312	0.707	0.509
SrpRbeta	0.634	0.179882	0.268	0.259515	0.428	0.146
CG1673	0.591	0.179559	0.182	0.259049	0.205	0.024
CG17271	0.597	0.179436	0.194	0.258871	0.755	0.618
Fatp	0.586	0.179121	0.172	0.258416	0.528	0.311
NTPase	0.608	0.179027	0.216	0.258281	0.59	0.344
CG43110	0.61	0.178655	0.22	0.257744	0.301	0.075
Pkc53E	0.646	0.178648	0.292	0.257735	0.642	0.297
Hsp23	0.557	0.17813	0.114	0.256988	0.961	0.925
CG7255	0.622	0.17783	0.244	0.256554	0.336	0.085
Ubc10	0.613	0.1777	0.226	0.256367	0.463	0.212
dnd	0.602	0.17763	0.204	0.256266	0.301	0.09
Spase12	0.579	0.177163	0.158	0.255592	0.83	0.722
stai	0.52	0.176479	0.04	0.254606	0.345	0.307
qm	0.6	0.176398	0.2	0.254488	0.843	0.66
myo	0.632	0.176367	0.264	0.254444	0.681	0.392
CG8481	0.602	0.175913	0.204	0.253788	0.445	0.217
CG30463	0.406	0.175888	0.188	0.253752	0.572	0.75
CG10103	0.604	0.175562	0.208	0.253282	0.664	0.453
Mmp1	0.577	0.175528	0.154	0.253234	0.419	0.259
Hmgcr	0.626	0.175232	0.252	0.252806	0.45	0.175
aay	0.596	0.174478	0.192	0.251718	0.227	0.033
spin	0.559	0.174285	0.118	0.251441	0.773	0.703
CG18343	0.596	0.174004	0.192	0.251035	0.677	0.524
SMSr	0.601	0.173939	0.202	0.250941	0.345	0.137
Ptp52F	0.613	0.173678	0.226	0.250564	0.467	0.231
Rim	0.626	0.173618	0.252	0.250478	0.926	0.67
Rab7	0.613	0.173615	0.226	0.250473	0.808	0.58
CG33144	0.602	0.17351	0.204	0.250322	0.498	0.297
CG15611	0.58	0.173326	0.16	0.250057	0.214	0.052
nst	0.431	-0.173477	0.138	-0.250274	0.699	0.689
Stt3A	0.442	-0.17354	0.116	-0.250365	0.301	0.358
Rga	0.454	-0.173702	0.092	-0.250599	0.55	0.542
Pp2A-29B	0.413	-0.17395	0.174	-0.250957	0.803	0.811
fzr	0.444	-0.174009	0.112	-0.251042	0.293	0.354
Nurf-38	0.42	-0.174075	0.16	-0.251138	0.843	0.788
Pli	0.436	-0.17416	0.128	-0.25126	0.563	0.623
alpha-Cat	0.435	-0.174163	0.13	-0.251264	0.751	0.726
REPTOR-BP	0.437	-0.17451	0.126	-0.251765	0.559	0.58
Dtg	0.462	-0.174833	0.076	-0.25223	0.144	0.203
da	0.435	-0.17571	0.13	-0.253496	0.751	0.736
CG6841	0.419	-0.175729	0.162	-0.253524	0.122	0.264
CG9279	0.422	-0.175866	0.156	-0.253721	0.127	0.269
Rpn1	0.424	-0.176205	0.152	-0.25421	0.541	0.552
Nca	0.424	-0.176285	0.152	-0.254326	0.249	0.349
TH1	0.414	-0.176404	0.172	-0.254498	0.258	0.382
ssx	0.427	-0.176735	0.146	-0.254974	0.476	0.5
Ptp69D	0.411	-0.176898	0.178	-0.25521	0.21	0.354
CG12594	0.493	-0.176972	0.014	-0.255317	0.096	0.108
CR30055	0.452	-0.17699	0.096	-0.255343	0.498	0.491
nkd	0.443	-0.177157	0.114	-0.255584	0.397	0.458
kibra	0.45	-0.177299	0.1	-0.255788	0.515	0.547
MED18	0.438	-0.177308	0.124	-0.255801	0.345	0.406
CG7946	0.422	-0.177942	0.156	-0.256715	0.332	0.406
Ent2	0.443	-0.178146	0.114	-0.257011	0.406	0.429
CG5819	0.446	-0.178546	0.108	-0.257588	0.52	0.519
ATPsyngamma	0.392	-0.178729	0.216	-0.257852	0.934	0.948
Su(var)2-HP2	0.446	-0.178736	0.108	-0.257861	0.485	0.491
CCT1	0.404	-0.179137	0.192	-0.25844	0.624	0.665
Mekk1	0.461	-0.179257	0.078	-0.258614	0.476	0.458
Cbl	0.437	-0.179738	0.126	-0.259307	0.384	0.439
CG18585	0.474	-0.180015	0.052	-0.259707	0.074	0.123
Stlk	0.427	-0.180224	0.146	-0.260009	0.528	0.575
miple1	0.436	-0.180256	0.128	-0.260054	0.035	0.16
unc-13	0.468	-0.180631	0.064	-0.260595	0.943	0.972
LRR	0.431	-0.180784	0.138	-0.260817	0.59	0.594
bip2	0.415	-0.180933	0.17	-0.261031	0.86	0.896
Ran	0.411	-0.181041	0.178	-0.261186	0.917	0.896
RpS3A	0.346	-0.181131	0.308	-0.261317	0.991	0.995
CG5521	0.44	-0.181368	0.12	-0.261659	0.559	0.566
CCT6	0.418	-0.182093	0.164	-0.262704	0.69	0.679
CG33926	0.502	-0.182148	0.004	-0.262784	0.109	0.099
Hers	0.434	-0.182471	0.132	-0.26325	0.734	0.755
EMC1	0.388	-0.182632	0.224	-0.263482	0.402	0.552
CG10375	0.398	-0.182883	0.204	-0.263844	0.345	0.481
Rpn6	0.432	-0.183185	0.136	-0.26428	0.672	0.66
CG7878	0.419	-0.183503	0.162	-0.264739	0.476	0.524
tgo	0.416	-0.183506	0.168	-0.264743	0.223	0.354
GstD2	0.531	-0.183623	0.062	-0.264912	0.266	0.184
tsu	0.432	-0.183751	0.136	-0.265097	0.598	0.604
Notum	0.479	-0.183972	0.042	-0.265416	0.14	0.165
PH4alphaEFB	0.431	-0.184339	0.138	-0.265945	0.301	0.392
kek1	0.473	-0.184352	0.054	-0.265964	0.31	0.34
Ptp61F	0.444	-0.184735	0.112	-0.266517	0.502	0.505
Galk	0.424	-0.185063	0.152	-0.266989	0.358	0.486
FoxK	0.427	-0.185094	0.146	-0.267034	0.511	0.533
CG42321	0.446	-0.185096	0.108	-0.267037	0.41	0.481
RpLP2	0.352	-0.185827	0.296	-0.268092	1	1
CG3556	0.432	-0.185923	0.136	-0.26823	0.131	0.259
zfh2	0.468	-0.186582	0.064	-0.269181	0.48	0.443
CG6762	0.459	-0.186653	0.082	-0.269283	0.559	0.542
SLC5A11	0.458	-0.186663	0.084	-0.269297	0.249	0.288
CG31690	0.452	-0.186681	0.096	-0.269323	0.048	0.142
CG31224	0.416	-0.187071	0.168	-0.269887	0.424	0.5
CG2218	0.406	-0.18723	0.188	-0.270116	0.258	0.392
Hmt4-20	0.447	-0.187435	0.106	-0.270412	0.476	0.472
CG31345	0.397	-0.187478	0.206	-0.270473	0.699	0.83
Snr1	0.418	-0.18764	0.164	-0.270707	0.323	0.415
GstD10	0.412	-0.188002	0.176	-0.271229	0.271	0.415
CG8184	0.438	-0.188003	0.124	-0.271231	0.764	0.708
Teh1	0.422	-0.188049	0.156	-0.271297	0.004	0.16
CG32037	0.418	-0.188078	0.164	-0.27134	0.013	0.175
Oscillin	0.473	-0.188228	0.054	-0.271556	0.603	0.538
AGO2	0.409	-0.188259	0.182	-0.2716	0.751	0.736
Pcmt	0.388	-0.188543	0.224	-0.272011	0.432	0.566
CG32099	0.405	-0.188755	0.19	-0.272317	0.092	0.269
CG4511	0.437	-0.188767	0.126	-0.272333	0.415	0.443
CG1737	0.442	-0.189016	0.116	-0.272692	0.393	0.42
Vang	0.423	-0.189098	0.154	-0.272811	0.284	0.396
Rpn10	0.43	-0.189316	0.14	-0.273125	0.594	0.618
Utx	0.432	-0.189385	0.136	-0.273225	0.275	0.358
FK506-bp2	0.395	-0.189543	0.21	-0.273453	0.983	0.962
CG32772	0.444	-0.189566	0.112	-0.273486	0.306	0.358
Ptpmeg	0.416	-0.189607	0.168	-0.273546	0.249	0.368
snf	0.42	-0.189885	0.16	-0.273947	0.528	0.552
RpII215	0.43	-0.189953	0.14	-0.274044	0.664	0.656
Itp-r83A	0.444	-0.190055	0.112	-0.274192	0.218	0.292
inc	0.418	-0.190145	0.164	-0.274321	0.192	0.325
Thd1	0.462	-0.190185	0.076	-0.274379	0.62	0.594
Ddr	0.427	-0.190402	0.146	-0.274692	0.24	0.354
Syn2	0.431	-0.190511	0.138	-0.27485	0.393	0.443
XNP	0.422	-0.190611	0.156	-0.274994	0.349	0.425
snama	0.418	-0.190762	0.164	-0.275211	0.424	0.481
CG17765	0.417	-0.190813	0.166	-0.275285	0.646	0.646
Nelf-A	0.425	-0.190955	0.15	-0.275489	0.279	0.387
CG7518	0.452	-0.191035	0.096	-0.275605	0.428	0.443
Scm	0.415	-0.191075	0.17	-0.275662	0.262	0.392
Ubc2	0.422	-0.191326	0.156	-0.276025	0.537	0.571
Ptp10D	0.441	-0.191415	0.118	-0.276153	0.253	0.33
mor	0.441	-0.191618	0.118	-0.276446	0.275	0.34
zf30C	0.442	-0.191845	0.116	-0.276774	0.249	0.316
CG6330	0.458	-0.192195	0.084	-0.277279	0.183	0.245
nAChRalpha4	0.435	-0.192462	0.13	-0.277663	0.214	0.311
Ge-1	0.418	-0.192625	0.164	-0.277899	0.301	0.406
Vsp37A	0.442	-0.192645	0.116	-0.277927	0.445	0.439
kug	0.428	-0.192673	0.144	-0.277969	0.489	0.528
CG7970	0.497	-0.192795	0.006	-0.278145	0.52	0.443
Chi	0.424	-0.192877	0.152	-0.278263	0.284	0.382
Tace	0.444	-0.192994	0.112	-0.278432	0.157	0.25
CG31460	0.407	-0.19318	0.186	-0.2787	0.24	0.373
CG13601	0.47	-0.193439	0.06	-0.279074	0.328	0.33
Meltrin	0.424	-0.193731	0.152	-0.279495	0.45	0.505
Ssrp	0.445	-0.194184	0.11	-0.280149	0.153	0.241
Zn72D	0.425	-0.194319	0.15	-0.280343	0.323	0.42
onecut	0.47	-0.19433	0.06	-0.280358	0.402	0.401
Gyc88E	0.452	-0.194627	0.096	-0.280788	0.131	0.222
dnr1	0.441	-0.194809	0.118	-0.28105	0.332	0.387
tara	0.429	-0.194854	0.142	-0.281115	0.328	0.415
CG6665	0.451	-0.194968	0.098	-0.28128	0.153	0.226
mip40	0.414	-0.194975	0.172	-0.28129	0.179	0.316
CG4789	0.425	-0.195091	0.15	-0.281457	0.284	0.377
sgl	0.441	-0.195358	0.118	-0.281841	0.424	0.453
Ino80	0.421	-0.195815	0.158	-0.282501	0.109	0.25
Xe7	0.429	-0.196375	0.142	-0.28331	0.611	0.613
CG10674	0.405	-0.196554	0.19	-0.283568	0.672	0.698
PlexA	0.417	-0.196745	0.166	-0.283843	0.782	0.792
CG15118	0.407	-0.19699	0.186	-0.284196	0.319	0.434
CG8468	0.406	-0.197111	0.188	-0.28437	0.044	0.231
CCT2	0.404	-0.197182	0.192	-0.284473	0.86	0.854
Rpt4	0.436	-0.197475	0.128	-0.284897	0.555	0.561
Magi	0.463	-0.197747	0.074	-0.285288	0.266	0.302
eIF3c	0.389	-0.197751	0.222	-0.285294	0.821	0.835
CG30389	0.445	-0.198113	0.11	-0.285817	0.432	0.462
U2af50	0.393	-0.198433	0.214	-0.286278	0.55	0.608
CG32441	0.394	-0.199356	0.212	-0.28761	0.773	0.774
Ten-m	0.442	-0.199417	0.116	-0.287698	0.205	0.292
Slob	0.433	-0.199452	0.134	-0.287749	0.249	0.358
CG15097	0.415	-0.199478	0.17	-0.287786	0.223	0.363
Pih1D1	0.427	-0.19959	0.146	-0.287948	0.218	0.325
ergic53	0.411	-0.199682	0.178	-0.288081	0.834	0.858
Prosbeta4	0.429	-0.200036	0.142	-0.288592	0.769	0.755
Dgk	0.425	-0.200222	0.15	-0.28886	0.223	0.33
lap	0.418	-0.200462	0.164	-0.289206	0.659	0.642
sina	0.406	-0.200569	0.188	-0.28936	0.528	0.594
Rm62	0.376	-0.200681	0.248	-0.289522	0.969	0.967
TfIIA-S	0.411	-0.200852	0.178	-0.289768	0.755	0.75
Yeti	0.402	-0.20139	0.196	-0.290545	0.908	0.882
Khc	0.417	-0.201695	0.166	-0.290985	0.742	0.731
nuf	0.426	-0.201858	0.148	-0.29122	0.245	0.363
pod1	0.439	-0.201946	0.122	-0.291347	0.52	0.538
cno	0.422	-0.201964	0.156	-0.291373	0.498	0.528
pum	0.355	-0.202133	0.29	-0.291616	0.934	0.976
Dek	0.412	-0.202188	0.176	-0.291695	0.812	0.783
Fbl6	0.417	-0.20227	0.166	-0.291814	0.197	0.325
LBR	0.445	-0.202431	0.11	-0.292046	0.157	0.241
RpS26	0.322	-0.203004	0.356	-0.292873	1	1
Rpn5	0.418	-0.203389	0.164	-0.293429	0.638	0.637
psq	0.418	-0.203496	0.164	-0.293582	0.821	0.835
kay	0.4	-0.203605	0.2	-0.29374	0.926	0.929
beta'COP	0.413	-0.203639	0.174	-0.293789	0.454	0.509
mRpL33	0.415	-0.203883	0.17	-0.294141	0.782	0.764
CHES-1-like	0.459	-0.20402	0.082	-0.294338	0.694	0.637
Rpt6	0.403	-0.204261	0.194	-0.294686	0.611	0.656
CG10041	0.422	-0.204332	0.156	-0.294789	0	0.156
vnd	0.427	-0.204784	0.146	-0.295441	0.31	0.396
CG13704	0.45	-0.204925	0.1	-0.295644	0.747	0.807
drl	0.441	-0.204965	0.118	-0.295702	0.297	0.363
PlexB	0.402	-0.205517	0.196	-0.296498	0.45	0.538
CG6664	0.409	-0.205716	0.182	-0.296785	0.345	0.458
Cirl	0.459	-0.205755	0.082	-0.296841	0.707	0.665
P32	0.42	-0.205795	0.16	-0.2969	0.424	0.476
Sce	0.412	-0.206052	0.176	-0.297271	0.188	0.33
Pitslre	0.455	-0.206657	0.09	-0.298143	0.48	0.462
Gyf	0.39	-0.206827	0.22	-0.298388	0.681	0.717
Flo2	0.405	-0.206851	0.19	-0.298423	0.703	0.764
Cdc42	0.388	-0.206974	0.224	-0.298601	0.904	0.91
uex	0.384	-0.207306	0.232	-0.299079	0.865	0.877
SmD1	0.437	-0.207358	0.126	-0.299154	0.45	0.467
emc	0.384	-0.207494	0.232	-0.299351	0.633	0.774
CG6356	0.401	-0.207724	0.198	-0.299682	0.026	0.222
put	0.42	-0.208266	0.16	-0.300464	0.354	0.448
lilli	0.417	-0.208291	0.166	-0.3005	0.777	0.816
l(2)01289	0.44	-0.208512	0.12	-0.300819	0.131	0.231
Arpc3A	0.386	-0.208894	0.228	-0.301371	0.498	0.608
Jafrac1	0.441	-0.208952	0.118	-0.301454	0.978	0.967
CG4101	0.388	-0.209073	0.224	-0.301628	0.328	0.472
CG3887	0.415	-0.209167	0.17	-0.301765	0.712	0.726
Not3	0.405	-0.209828	0.19	-0.302718	0.703	0.731
Rop	0.418	-0.210025	0.164	-0.303002	0.611	0.651
rgn	0.47	-0.21049	0.06	-0.303673	0.384	0.392
ens	0.388	-0.210601	0.224	-0.303833	0.808	0.858
Capr	0.404	-0.211233	0.192	-0.304744	0.672	0.703
Tsp96F	0.437	-0.211499	0.126	-0.305128	0.14	0.245
Muc68E	0.408	-0.211519	0.184	-0.305157	0.052	0.236
wde	0.411	-0.2116	0.178	-0.305274	0.489	0.58
Spf45	0.407	-0.211801	0.186	-0.305564	0.555	0.59
CG31122	0.412	-0.211951	0.176	-0.30578	0.231	0.368
Snoo	0.449	-0.212634	0.102	-0.306767	0.555	0.557
Hcf	0.404	-0.212696	0.192	-0.306855	0.524	0.594
RpII140	0.425	-0.21327	0.15	-0.307684	0.179	0.302
CG42342	0.461	-0.213403	0.078	-0.307876	0.271	0.307
Sf3b6	0.397	-0.213415	0.206	-0.307892	0.616	0.665
dlg1	0.461	-0.214433	0.078	-0.309362	0.812	0.731
CG16721	0.466	-0.214732	0.068	-0.309792	0.384	0.396
l(3)L1231	0.38	-0.214746	0.24	-0.309813	0.86	0.882
x16	0.431	-0.214818	0.138	-0.309917	0.188	0.292
Nph	0.455	-0.215219	0.09	-0.310495	0.616	0.566
BI-1	0.418	-0.215782	0.164	-0.311307	0.913	0.873
mri	0.396	-0.215796	0.208	-0.311328	0.393	0.495
nerfin-1	0.427	-0.216218	0.146	-0.311937	0	0.146
bark	0.483	-0.216263	0.034	-0.312002	0.533	0.462
CG12236	0.417	-0.216807	0.166	-0.312787	0.197	0.325
Spred	0.389	-0.216828	0.222	-0.312816	0.699	0.745
pds5	0.403	-0.217027	0.194	-0.313104	0.371	0.476
bor	0.43	-0.21714	0.14	-0.313267	0.162	0.278
Ip259	0.398	-0.217914	0.204	-0.314383	0.865	0.868
Sf3b2	0.415	-0.218249	0.17	-0.314867	0.367	0.448
strat	0.368	-0.21829	0.264	-0.314926	0.502	0.623
ApepP	0.392	-0.218295	0.216	-0.314933	0.389	0.519
mt:ND4L	0.476	-0.218436	0.048	-0.315137	0.406	0.387
eIF3h	0.41	-0.218549	0.18	-0.315299	0.808	0.797
26-29-p	0.396	-0.218745	0.208	-0.315583	0.345	0.472
Med	0.398	-0.218944	0.204	-0.31587	0.245	0.382
CG1764	0.382	-0.219178	0.236	-0.316207	0.083	0.307
NaCP60E	0.396	-0.219589	0.208	-0.3168	0.022	0.226
CG4455	0.395	-0.2198	0.21	-0.317104	0.066	0.264
poe	0.399	-0.219978	0.202	-0.317361	0.629	0.689
CG5787	0.424	-0.220311	0.152	-0.317841	0.236	0.34
RpL22	0.36	-0.220471	0.28	-0.318072	0.948	0.958
RpL7A	0.317	-0.22059	0.366	-0.318244	0.987	0.995
Lsm12	0.409	-0.220825	0.182	-0.318584	0.576	0.618
phyl	0.42	-0.221024	0.16	-0.31887	0	0.16
polo	0.434	-0.221139	0.132	-0.319037	0	0.132
mt:CoI	0.398	-0.221979	0.204	-0.320248	0.991	1
Arf79F	0.373	-0.222062	0.254	-0.320367	0.974	0.967
otk	0.435	-0.222226	0.13	-0.320604	0.197	0.292
E(bx)	0.432	-0.222602	0.136	-0.321147	0.729	0.679
tutl	0.44	-0.222716	0.12	-0.321311	0.672	0.651
Aos1	0.397	-0.222837	0.206	-0.321486	0.258	0.401
ph-p	0.428	-0.223102	0.144	-0.321868	0.332	0.41
Pabp2	0.437	-0.223774	0.126	-0.322838	0.738	0.689
Calr	0.416	-0.223864	0.168	-0.322968	0.978	0.972
CG4080	0.425	-0.224158	0.15	-0.323391	0.664	0.646
larp	0.422	-0.224406	0.156	-0.323749	0.847	0.877
Gprk1	0.396	-0.224685	0.208	-0.324152	0.808	0.816
RpS20	0.321	-0.224768	0.358	-0.324272	0.996	1
Roc1a	0.391	-0.224863	0.218	-0.324408	0.843	0.84
Mtor	0.428	-0.225179	0.144	-0.324864	0.537	0.557
CG4364	0.406	-0.225676	0.188	-0.325582	0.694	0.679
CG10175	0.419	-0.225787	0.162	-0.325742	0.127	0.269
tyf	0.42	-0.226193	0.16	-0.326328	0.703	0.712
Rh50	0.401	-0.22653	0.198	-0.326813	0.017	0.212
poly	0.424	-0.227272	0.152	-0.327884	0.611	0.618
FK506-bp1	0.429	-0.227879	0.142	-0.328759	0.415	0.458
LSm7	0.434	-0.227947	0.132	-0.328858	0.467	0.472
CycT	0.395	-0.228052	0.21	-0.329009	0.69	0.717
OstDelta	0.416	-0.228274	0.168	-0.32933	0.607	0.618
CG45050	0.374	-0.228434	0.252	-0.329561	0.956	0.986
CG4168	0.447	-0.22905	0.106	-0.330449	0.092	0.189
CG17593	0.41	-0.229099	0.18	-0.33052	0.376	0.458
Uch	0.411	-0.22914	0.178	-0.33058	0.537	0.59
Cht4	0.441	-0.229161	0.118	-0.330609	0.009	0.127
GstT3	0.429	-0.22917	0.142	-0.330623	0.148	0.264
Btk29A	0.421	-0.229448	0.158	-0.331024	0.031	0.184
spidey	0.39	-0.230149	0.22	-0.332034	0.782	0.807
PDZ-GEF	0.393	-0.230602	0.214	-0.332689	0.231	0.401
Ostgamma	0.429	-0.231148	0.142	-0.333476	0.721	0.726
Adar	0.389	-0.231193	0.222	-0.333541	0.672	0.717
shep	0.375	-0.231301	0.25	-0.333696	0.961	0.972
l(3)72Ab	0.402	-0.231526	0.196	-0.334021	0.253	0.387
Pp1alpha-96A	0.4	-0.23155	0.2	-0.334056	0.79	0.802
cpo	0.376	-0.231592	0.248	-0.334117	0.83	0.934
Zcchc7	0.393	-0.231862	0.214	-0.334506	0.376	0.514
AP-1gamma	0.403	-0.231893	0.194	-0.334551	0.777	0.778
CG1416	0.388	-0.232572	0.224	-0.335531	0.795	0.792
Rbp6	0.436	-0.232613	0.128	-0.335589	0.144	0.255
Parp	0.399	-0.23268	0.202	-0.335686	0.655	0.689
Tina-1	0.389	-0.232734	0.222	-0.335764	0.21	0.387
E(spl)m3-HLH	0.45	-0.233095	0.1	-0.336285	0.035	0.132
GstE2	0.436	-0.233138	0.128	-0.336347	0.087	0.208
Mhc	0.403	-0.233741	0.194	-0.337217	0	0.193
CG16711	0.426	-0.233858	0.148	-0.337386	0.563	0.594
CG31510	0.423	-0.234194	0.154	-0.33787	0.249	0.354
Kdm2	0.433	-0.234754	0.134	-0.338678	0.45	0.491
sls	0.408	-0.234866	0.184	-0.33884	0.017	0.198
Mocs1	0.444	-0.234982	0.112	-0.339008	0.441	0.472
comm	0.398	-0.235033	0.204	-0.339081	0.188	0.368
HIPP1	0.408	-0.235166	0.184	-0.339273	0.358	0.453
Swip-1	0.416	-0.235346	0.168	-0.339532	0.17	0.311
Not1	0.374	-0.235868	0.252	-0.340286	0.921	0.939
yrt	0.37	-0.235998	0.26	-0.340473	0.546	0.642
CG9673	0.529	-0.236049	0.058	-0.340546	0.179	0.113
CG2519	0.4	-0.236221	0.2	-0.340795	0.371	0.486
htk	0.396	-0.236274	0.208	-0.340871	0.376	0.491
sqz	0.372	-0.236737	0.256	-0.341539	0.166	0.392
Trf4-1	0.437	-0.236792	0.126	-0.341619	0.646	0.604
Caf1-55	0.405	-0.236807	0.19	-0.34164	0.314	0.448
CG7655	0.385	-0.237118	0.23	-0.342089	0.166	0.358
HP1b	0.389	-0.238167	0.222	-0.343602	0.428	0.538
CG42232	0.435	-0.238176	0.13	-0.343615	0.358	0.415
RpLP0	0.336	-0.238662	0.328	-0.344317	1	0.995
eIF4H1	0.397	-0.238759	0.206	-0.344456	0.852	0.868
Sirup	0.469	-0.238853	0.062	-0.344592	0.301	0.316
gol	0.411	-0.239084	0.178	-0.344926	0.498	0.552
dac	0.468	-0.239623	0.064	-0.345703	0.524	0.542
tou	0.404	-0.239718	0.192	-0.34584	0.651	0.67
osp	0.386	-0.239898	0.228	-0.346099	0.1	0.311
dod	0.41	-0.240913	0.18	-0.347563	0.493	0.524
unc-119	0.392	-0.240981	0.216	-0.347663	0.489	0.585
G9a	0.424	-0.241032	0.152	-0.347735	0.502	0.552
SppL	0.405	-0.241176	0.19	-0.347944	0.349	0.453
Mid1	0.397	-0.242254	0.206	-0.349499	0.009	0.212
KrT95D	0.44	-0.242503	0.12	-0.349857	0.459	0.486
CG9672	0.464	-0.2426	0.072	-0.349998	0.07	0.137
Psa	0.389	-0.242672	0.222	-0.350101	0.541	0.623
Ag5r2	0.479	-0.243086	0.042	-0.350699	0.07	0.108
Frl	0.395	-0.243671	0.21	-0.351543	0.677	0.722
Hel89B	0.399	-0.244054	0.202	-0.352096	0.598	0.632
Txl	0.39	-0.244111	0.22	-0.352177	0.428	0.528
e(y)3	0.385	-0.244882	0.23	-0.35329	0.611	0.665
CG32000	0.398	-0.245149	0.204	-0.353675	0.773	0.783
Cat	0.397	-0.245418	0.206	-0.354063	0.616	0.693
CG12177	0.424	-0.245667	0.152	-0.354423	0.31	0.425
CG3408	0.432	-0.245752	0.136	-0.354546	0.271	0.349
Prosbeta6	0.383	-0.245763	0.234	-0.354561	0.664	0.708
Prosap	0.46	-0.245915	0.08	-0.35478	0.459	0.429
eIF3i	0.382	-0.2463	0.236	-0.355335	0.795	0.811
stau	0.4	-0.246534	0.2	-0.355673	0.576	0.651
Rpn2	0.422	-0.246595	0.156	-0.355761	0.537	0.557
CG8188	0.404	-0.246918	0.192	-0.356228	0.393	0.509
CR42839	0.42	-0.246943	0.16	-0.356264	0.607	0.637
CG9380	0.467	-0.247564	0.066	-0.357159	0.686	0.632
CG3198	0.381	-0.247718	0.238	-0.357382	0.598	0.698
NFAT	0.385	-0.248173	0.23	-0.358038	0.76	0.807
whd	0.408	-0.248742	0.184	-0.358859	0.341	0.462
Mi-2	0.378	-0.248857	0.244	-0.359025	0.712	0.764
ZAP3	0.388	-0.24896	0.224	-0.359174	0.703	0.755
twin	0.376	-0.248992	0.248	-0.359219	0.55	0.656
CG42788	0.401	-0.249259	0.198	-0.359604	0.227	0.382
CG30424	0.428	-0.249604	0.144	-0.360102	0.21	0.321
CG43427	0.397	-0.249677	0.206	-0.360207	0.76	0.797
sd	0.384	-0.249757	0.232	-0.360324	0.83	0.835
Fim	0.371	-0.250009	0.258	-0.360686	0.948	0.991
Hey	0.436	-0.250954	0.128	-0.36205	0	0.127
vih	0.382	-0.25101	0.236	-0.362131	0.406	0.533
Tsp39D	0.422	-0.251087	0.156	-0.362242	0.507	0.561
ubl	0.406	-0.251506	0.188	-0.362847	0.603	0.623
sta	0.314	-0.251581	0.372	-0.362955	0.996	1
cyc	0.378	-0.252205	0.244	-0.363855	0.214	0.41
Psi	0.39	-0.252806	0.22	-0.364722	0.454	0.557
prtp	0.383	-0.25286	0.234	-0.3648	0.642	0.717
Grip	0.393	-0.252904	0.214	-0.364864	0.218	0.41
SNF4Agamma	0.406	-0.253066	0.188	-0.365097	0.769	0.745
wdb	0.364	-0.253496	0.272	-0.365717	0.9	0.948
PR-Set7	0.413	-0.253601	0.174	-0.365869	0.354	0.429
bt	0.404	-0.25397	0.192	-0.366401	0.039	0.231
Rpn3	0.413	-0.254086	0.174	-0.366569	0.467	0.519
clu	0.4	-0.254224	0.2	-0.366768	0.568	0.632
rdgBbeta	0.45	-0.2544	0.1	-0.367022	0.598	0.604
CG2862	0.396	-0.254753	0.208	-0.36753	0.878	0.835
CG9135	0.41	-0.25477	0.18	-0.367556	0.201	0.34
Rpt3	0.365	-0.25508	0.27	-0.368003	0.707	0.741
CG8034	0.393	-0.255403	0.214	-0.368469	0.306	0.467
Liprin-gamma	0.376	-0.255592	0.248	-0.368742	0.24	0.443
CG15628	0.381	-0.255705	0.238	-0.368904	0.096	0.335
eIF3f1	0.386	-0.255883	0.228	-0.369161	0.817	0.825
Rpn13	0.379	-0.255911	0.242	-0.369202	0.572	0.656
CG42336	0.401	-0.256115	0.198	-0.369496	0.707	0.736
pigs	0.365	-0.257929	0.27	-0.372113	0.934	0.967
Ctr1A	0.403	-0.258105	0.194	-0.372367	0.192	0.363
Cp190	0.403	-0.258164	0.194	-0.372451	0.419	0.5
CG3655	0.422	-0.258644	0.156	-0.373144	0.537	0.58
Ctr1B	0.422	-0.258742	0.156	-0.373286	0.109	0.25
Act57B	0.4	-0.258866	0.2	-0.373464	0.004	0.203
CG31030	0.384	-0.258985	0.232	-0.373637	0.323	0.481
cdc14	0.397	-0.259027	0.206	-0.373697	0.638	0.675
Rpn12	0.397	-0.260112	0.206	-0.375263	0.659	0.67
nsl1	0.395	-0.260317	0.21	-0.375558	0.651	0.684
mt:CoIII	0.396	-0.260901	0.208	-0.3764	0.991	1
Trp1	0.369	-0.26136	0.262	-0.377063	0.712	0.778
Nxt1	0.396	-0.261968	0.208	-0.37794	0.498	0.58
insb	0.435	-0.261977	0.13	-0.377953	0.009	0.137
CG2543	0.437	-0.262289	0.126	-0.378403	0.066	0.184
Arc2	0.481	-0.262361	0.038	-0.378508	0.541	0.462
Maf1	0.358	-0.262511	0.284	-0.378723	0.624	0.726
skd	0.384	-0.26324	0.232	-0.379775	0.79	0.83
E(Pc)	0.369	-0.263327	0.262	-0.3799	0.603	0.703
lbk	0.44	-0.263349	0.12	-0.379933	0.651	0.632
nrm	0.39	-0.263469	0.22	-0.380105	0.039	0.255
Ars2	0.388	-0.264005	0.224	-0.380879	0.69	0.693
RpL4	0.314	-0.264112	0.372	-0.381033	0.983	0.995
CG17493	0.369	-0.264176	0.262	-0.381125	0.707	0.759
cmpy	0.422	-0.264187	0.156	-0.381142	0.201	0.335
hang	0.388	-0.264304	0.224	-0.38131	0.581	0.66
rno	0.4	-0.264499	0.2	-0.381591	0.445	0.552
Sin3A	0.393	-0.26464	0.214	-0.381795	0.755	0.759
qkr58E-3	0.373	-0.265759	0.254	-0.383409	0.576	0.689
Caper	0.375	-0.266057	0.25	-0.383839	0.686	0.731
AP-2sigma	0.404	-0.266282	0.192	-0.384164	0.76	0.759
Jarid2	0.418	-0.266536	0.164	-0.384531	0.642	0.656
row	0.41	-0.26655	0.18	-0.38455	0.31	0.415
Moca-cyp	0.371	-0.26676	0.258	-0.384853	0.428	0.566
HnRNP-K	0.357	-0.267092	0.286	-0.385332	0.594	0.675
qkr58E-1	0.393	-0.267198	0.214	-0.385486	0.336	0.476
Prosbeta3	0.401	-0.267246	0.198	-0.385555	0.742	0.769
CG7154	0.396	-0.267668	0.208	-0.386164	0.45	0.514
CG10738	0.385	-0.268019	0.23	-0.386669	0.061	0.283
Apc	0.402	-0.269752	0.196	-0.389169	0.437	0.547
Deaf1	0.37	-0.270065	0.26	-0.389621	0.559	0.67
CG3348	0.543	-0.27012	0.086	-0.3897	0.1	0.014
NKAIN	0.346	-0.270459	0.308	-0.39019	0.751	0.84
t	0.42	-0.270498	0.16	-0.390247	0.157	0.283
CG2852	0.318	-0.2706	0.364	-0.390393	0.965	0.976
Ant2	0.39	-0.270844	0.22	-0.390746	0.074	0.283
dally	0.423	-0.270965	0.154	-0.390919	0.358	0.462
Taf4	0.375	-0.271294	0.25	-0.391394	0.699	0.755
Atg1	0.369	-0.271345	0.262	-0.391468	0.581	0.703
SelD	0.423	-0.271653	0.154	-0.391913	0.249	0.344
CG12163	0.389	-0.27177	0.222	-0.392081	0.707	0.783
CG15093	0.441	-0.272014	0.118	-0.392433	0.437	0.481
Pp1-87B	0.371	-0.272893	0.258	-0.393702	0.847	0.84
Pka-R2	0.394	-0.272898	0.212	-0.393709	0.79	0.807
Bin1	0.409	-0.273219	0.182	-0.394172	0.306	0.41
wun	0.431	-0.273363	0.138	-0.394379	0.463	0.491
kon	0.39	-0.273374	0.22	-0.394395	0.017	0.236
lectin-33A	0.415	-0.273532	0.17	-0.394624	0.061	0.226
gukh	0.405	-0.273834	0.19	-0.395059	0.188	0.344
flfl	0.362	-0.274104	0.276	-0.395449	0.664	0.731
CG11893	0.559	-0.274162	0.118	-0.395532	0.249	0.113
Mef2	0.419	-0.274348	0.162	-0.3958	0.52	0.547
CG43783	0.408	-0.274373	0.184	-0.395836	0.31	0.42
Mbs	0.369	-0.274415	0.262	-0.395897	0.616	0.693
Alh	0.374	-0.274449	0.252	-0.395946	0.502	0.646
Zir	0.383	-0.275018	0.234	-0.396767	0.236	0.42
lolal	0.352	-0.275393	0.296	-0.397308	0.843	0.873
mahe	0.379	-0.275614	0.242	-0.397626	0.838	0.887
Rpn11	0.386	-0.27585	0.228	-0.397967	0.677	0.675
mbt	0.385	-0.276014	0.23	-0.398204	0.323	0.472
dbr	0.385	-0.276099	0.23	-0.398327	0.319	0.476
pyd	0.369	-0.276316	0.262	-0.39864	0.45	0.604
CG17698	0.403	-0.277043	0.194	-0.399689	0.424	0.524
JIL-1	0.387	-0.277357	0.226	-0.400142	0.668	0.726
MED19	0.363	-0.277485	0.274	-0.400326	0.432	0.604
CG5902	0.375	-0.277668	0.25	-0.400591	0.419	0.552
LanA	0.395	-0.27807	0.21	-0.40117	0.013	0.222
prod	0.396	-0.278111	0.208	-0.40123	0.266	0.41
Myb	0.391	-0.278332	0.218	-0.401549	0.253	0.41
schlank	0.382	-0.278357	0.236	-0.401584	0.847	0.849
Fas2	0.456	-0.2785	0.088	-0.40179	0.795	0.712
CG9953	0.433	-0.279296	0.134	-0.402939	0.349	0.41
PRAS40	0.377	-0.279565	0.246	-0.403327	0.306	0.481
alphagamma-element:CR3286	0.43	-0.279811	0.14	-0.403683	0.891	0.91
DCP2	0.371	-0.280267	0.258	-0.40434	0.817	0.849
Xrp1	0.396	-0.280715	0.208	-0.404986	0.974	0.986
CkIIalpha	0.381	-0.281423	0.238	-0.406007	0.769	0.792
Bap60	0.393	-0.281617	0.214	-0.406288	0.336	0.462
Hr3	0.367	-0.282342	0.266	-0.407334	0.048	0.302
vimar	0.394	-0.282566	0.212	-0.407657	0.218	0.392
chn	0.393	-0.282568	0.214	-0.40766	0.847	0.821
CG43759	0.413	-0.283423	0.174	-0.408893	0.162	0.316
Uba1	0.366	-0.283641	0.268	-0.409208	0.638	0.703
CG9005	0.405	-0.283662	0.19	-0.409237	0.507	0.566
CG8818	0.365	-0.283757	0.27	-0.409375	0.341	0.519
Prosalpha4	0.391	-0.283968	0.218	-0.40968	0.668	0.675
Ten-a	0.423	-0.284054	0.154	-0.409804	0.572	0.627
Tim17b	0.352	-0.284464	0.296	-0.410394	0.865	0.892
CG11030	0.388	-0.284701	0.224	-0.410737	0.393	0.514
CG12769	0.402	-0.284789	0.196	-0.410864	0.135	0.311
eIF3l	0.354	-0.28537	0.292	-0.411702	0.659	0.726
Srp54	0.389	-0.285771	0.222	-0.412281	0.349	0.472
spri	0.368	-0.285854	0.264	-0.4124	0.148	0.377
Hsromega	0.391	-0.286021	0.218	-0.412641	0.974	0.991
Sod2	0.36	-0.286694	0.28	-0.413612	0.817	0.797
RnpS1	0.37	-0.286782	0.26	-0.413739	0.249	0.443
Nop17l	0.392	-0.286891	0.216	-0.413896	0.629	0.703
CG8507	0.38	-0.287173	0.24	-0.414303	0.424	0.533
RpL41	0.251	-0.287544	0.498	-0.414838	0.996	1
plum	0.441	-0.287835	0.118	-0.415259	0.59	0.571
sle	0.405	-0.287926	0.19	-0.415389	0.192	0.344
spi	0.363	-0.287978	0.274	-0.415465	0.393	0.585
RpS28b	0.255	-0.288591	0.49	-0.416349	0.996	1
tyn	0.401	-0.288637	0.198	-0.416416	0.092	0.274
eIF1	0.358	-0.288801	0.284	-0.416651	0.847	0.84
Gie	0.38	-0.289115	0.24	-0.417105	0.703	0.736
mts	0.336	-0.289119	0.328	-0.41711	0.956	0.962
ca	0.392	-0.289122	0.216	-0.417115	0.135	0.325
2022-09-02	0.346	-0.289274	0.308	-0.417334	0.694	0.769
Atx2	0.365	-0.289548	0.27	-0.417729	0.799	0.821
CG4266	0.381	-0.289861	0.238	-0.41818	0.362	0.5
jumu	0.368	-0.291346	0.264	-0.420323	0.127	0.363
Flo1	0.37	-0.291355	0.26	-0.420336	0.755	0.769
CG3726	0.373	-0.291861	0.254	-0.421066	0.114	0.354
CG5641	0.35	-0.29236	0.3	-0.421786	0.31	0.524
smid	0.375	-0.292799	0.25	-0.42242	0.314	0.458
St3	0.38	-0.292926	0.24	-0.422604	0.533	0.623
CG2186	0.35	-0.292986	0.3	-0.42269	0.48	0.637
flw	0.382	-0.29348	0.236	-0.423403	0.812	0.802
fray	0.39	-0.293526	0.22	-0.423468	0.585	0.656
GLS	0.429	-0.293779	0.142	-0.423833	0.428	0.495
chif	0.357	-0.294708	0.286	-0.425174	0.266	0.481
Csk	0.38	-0.294807	0.24	-0.425316	0.638	0.708
RasGAP1	0.389	-0.294862	0.222	-0.425397	0.402	0.514
Rox8	0.385	-0.295399	0.23	-0.426171	0.681	0.731
CG12780	0.432	-0.295496	0.136	-0.426311	0.14	0.259
CBP	0.405	-0.295831	0.19	-0.426793	0.004	0.193
Prosalpha3	0.391	-0.296076	0.218	-0.427147	0.651	0.656
Non1	0.395	-0.296232	0.21	-0.427373	0.786	0.745
CG4022	0.393	-0.296302	0.214	-0.427473	0.214	0.377
cic	0.391	-0.296706	0.218	-0.428057	0.856	0.854
Rap1	0.299	-0.297621	0.402	-0.429376	0.943	0.948
CG32369	0.386	-0.298701	0.228	-0.430934	0.786	0.868
Pomp	0.364	-0.298903	0.272	-0.431226	0.777	0.807
Nrx-IV	0.364	-0.299465	0.272	-0.432037	0.183	0.41
Drsl5	0.419	-0.299577	0.162	-0.432199	0.031	0.189
CG3961	0.357	-0.299746	0.286	-0.432442	0.079	0.349
TER94	0.345	-0.300695	0.31	-0.433812	0.825	0.825
tty	0.365	-0.300765	0.27	-0.433913	0.048	0.307
Plp	0.384	-0.301013	0.232	-0.434269	0.118	0.33
kappaTry	0.482	-0.301029	0.036	-0.434294	0.135	0.16
GlcAT-P	0.395	-0.301123	0.21	-0.434428	0.406	0.524
TfIIA-L	0.365	-0.301137	0.27	-0.434448	0.734	0.788
CG42404	0.403	-0.301241	0.194	-0.434599	0.432	0.514
CG15829	0.474	-0.301388	0.052	-0.434812	0.393	0.401
CG40228	0.359	-0.301736	0.282	-0.435314	0.76	0.816
RpL3	0.289	-0.301911	0.422	-0.435565	0.996	1
sfl	0.439	-0.302161	0.122	-0.435926	0.59	0.594
Traf4	0.391	-0.302846	0.218	-0.436914	0.677	0.807
Galphaq	0.364	-0.303859	0.272	-0.438375	0.734	0.778
RpL23A	0.258	-0.304144	0.484	-0.438787	0.987	0.995
LanB1	0.358	-0.304255	0.284	-0.438947	0.035	0.316
CG10555	0.37	-0.304887	0.26	-0.439859	0.441	0.566
CG42663	0.375	-0.304985	0.25	-0.44	0.782	0.797
Sema1b	0.379	-0.305361	0.242	-0.440543	0.205	0.406
CG2926	0.354	-0.305678	0.292	-0.441	0.672	0.764
CG9360	0.429	-0.306089	0.142	-0.441593	0.004	0.146
Cam	0.34	-0.306249	0.32	-0.441824	0.987	0.991
Samuel	0.373	-0.306559	0.254	-0.442272	0.59	0.679
CG9344	0.358	-0.306637	0.284	-0.442383	0.616	0.679
eIF4G2	0.362	-0.307729	0.276	-0.44396	0.878	0.92
Ssdp	0.355	-0.308366	0.29	-0.444878	0.9	0.92
CG33303	0.359	-0.30844	0.282	-0.444984	0.734	0.769
Nlg2	0.382	-0.308721	0.236	-0.445391	0.096	0.316
kirre	0.4	-0.308754	0.2	-0.445438	0.218	0.401
bic	0.29	-0.308849	0.42	-0.445574	0.978	0.972
mt:ATPase8	0.373	-0.309	0.254	-0.445793	0.432	0.566
Pde1c	0.426	-0.30934	0.148	-0.446284	0.607	0.599
RpL23	0.261	-0.309471	0.478	-0.446473	0.991	1
gw	0.376	-0.309807	0.248	-0.446957	0.795	0.821
SmB	0.375	-0.310156	0.25	-0.44746	0.485	0.59
DAAM	0.389	-0.310489	0.222	-0.447942	0.384	0.514
corn	0.377	-0.311653	0.246	-0.44962	0.585	0.731
Chro	0.379	-0.311801	0.242	-0.449834	0.415	0.547
icln	0.388	-0.312045	0.224	-0.450186	0.179	0.354
caz	0.356	-0.312066	0.288	-0.450216	0.441	0.604
CanB2	0.364	-0.312249	0.272	-0.450481	0.803	0.788
fwd	0.373	-0.312506	0.254	-0.450851	0.707	0.755
jing	0.381	-0.31288	0.238	-0.45139	0.266	0.434
CG17834	0.39	-0.313374	0.22	-0.452104	0.323	0.486
CR45418	0.36	-0.313549	0.28	-0.452356	0.026	0.302
mei-P26	0.372	-0.313574	0.256	-0.452391	0.86	0.877
vig	0.348	-0.314088	0.304	-0.453134	0.904	0.92
lig	0.335	-0.31452	0.33	-0.453757	0.821	0.868
CG5554	0.335	-0.314606	0.33	-0.453881	0.83	0.858
CG6201	0.366	-0.314696	0.268	-0.454011	0.345	0.514
vig2	0.365	-0.315656	0.27	-0.455395	0.786	0.778
SmE	0.421	-0.317012	0.158	-0.457352	0.646	0.646
CG15365	0.386	-0.317339	0.228	-0.457823	0.109	0.311
Reph	0.386	-0.31809	0.228	-0.458906	0.655	0.684
pzg	0.4	-0.318196	0.2	-0.45906	0.445	0.528
bin3	0.377	-0.31888	0.246	-0.460046	0.55	0.632
Top2	0.437	-0.319336	0.126	-0.460705	0.275	0.344
CG11873	0.377	-0.320095	0.246	-0.461799	0.629	0.726
RpL6	0.274	-0.320203	0.452	-0.461956	0.996	1
CG11122	0.352	-0.320354	0.296	-0.462173	0.524	0.627
BuGZ	0.351	-0.321499	0.298	-0.463826	0.699	0.783
Lamp1	0.34	-0.322306	0.32	-0.464989	0.965	0.991
CG5953	0.404	-0.323063	0.192	-0.466081	0.773	0.792
Prosbeta2	0.383	-0.32338	0.234	-0.466538	0.738	0.717
RpS10b	0.286	-0.323737	0.428	-0.467054	0.996	0.995
drk	0.36	-0.324225	0.28	-0.467758	0.664	0.726
RpS24	0.242	-0.324661	0.516	-0.468387	0.991	0.995
LanB2	0.407	-0.325123	0.186	-0.469054	0.175	0.325
aop	0.407	-0.325842	0.186	-0.47009	0.568	0.608
eIF4A	0.25	-0.326047	0.5	-0.470386	0.987	0.995
Arl6IP1	0.364	-0.326877	0.272	-0.471584	0.572	0.646
CG5065	0.378	-0.327668	0.244	-0.472725	0.847	0.835
SRPK	0.369	-0.327971	0.262	-0.473161	0.681	0.722
Dip-B	0.446	-0.328017	0.108	-0.473229	0.624	0.642
CG42709	0.39	-0.328325	0.22	-0.473672	0.515	0.59
Stt3B	0.375	-0.329146	0.25	-0.474857	0.764	0.825
tkv	0.372	-0.329721	0.256	-0.475686	0.384	0.547
woc	0.372	-0.329912	0.256	-0.475962	0.41	0.547
CG3699	0.476	-0.330105	0.048	-0.476241	0.38	0.387
X11Lbeta	0.377	-0.331053	0.246	-0.477609	0.755	0.778
Ost48	0.368	-0.331113	0.264	-0.477696	0.764	0.811
Gs1	0.392	-0.331311	0.216	-0.477981	0.507	0.599
pk	0.361	-0.331459	0.278	-0.478194	0.223	0.443
bru2	0.348	-0.331496	0.304	-0.478248	0.948	0.967
Mgstl	0.396	-0.331651	0.208	-0.478471	0.441	0.533
osa	0.354	-0.331713	0.292	-0.478561	0.69	0.788
Tis11	0.357	-0.331719	0.286	-0.47857	0.86	0.925
CG5746	0.362	-0.331982	0.276	-0.478948	0.62	0.717
Cals	0.354	-0.332572	0.292	-0.4798	0.865	0.887
Gbeta13F	0.294	-0.332589	0.412	-0.479825	0.948	0.991
RpS14a	0.263	-0.332941	0.474	-0.480332	0.987	0.991
prominin-like	0.381	-0.333124	0.238	-0.480596	0.192	0.382
Trl	0.344	-0.333154	0.312	-0.48064	0.437	0.618
Mad	0.337	-0.33417	0.326	-0.482105	0.581	0.722
Crtc	0.38	-0.334257	0.24	-0.482231	0.764	0.783
Lar	0.332	-0.334955	0.336	-0.483238	0.459	0.627
CG14073	0.368	-0.336655	0.264	-0.48569	0.397	0.561
shn	0.351	-0.336756	0.298	-0.485837	0.76	0.844
CG45049	0.351	-0.336866	0.298	-0.485994	0.441	0.627
akirin	0.324	-0.337023	0.352	-0.486222	0.891	0.901
Mlp60A	0.389	-0.337124	0.222	-0.486367	0.004	0.226
Piezo	0.359	-0.337476	0.282	-0.486875	0.646	0.745
ena	0.34	-0.337655	0.32	-0.487133	0.825	0.91
tai	0.34	-0.337813	0.32	-0.487361	0.764	0.844
CG8398	0.366	-0.337951	0.268	-0.487561	0.214	0.448
Ubi-p5E	0.333	-0.338228	0.334	-0.48796	0.93	0.943
Orct2	0.384	-0.339864	0.232	-0.49032	0.419	0.524
dom	0.321	-0.340701	0.358	-0.491527	0.598	0.755
CG8289	0.378	-0.341292	0.244	-0.49238	0.262	0.443
CG9267	0.333	-0.34224	0.334	-0.493748	0.511	0.693
CG6765	0.363	-0.342361	0.274	-0.493922	0.092	0.344
lark	0.366	-0.342644	0.268	-0.49433	0.707	0.755
CG3734	0.429	-0.342852	0.142	-0.494631	0.122	0.255
CG31324	0.421	-0.343178	0.158	-0.495101	0.376	0.467
SNRPG	0.382	-0.343797	0.236	-0.495995	0.803	0.792
babos	0.377	-0.343798	0.246	-0.495995	0.017	0.259
CG34383	0.357	-0.344001	0.286	-0.496289	0.07	0.349
Ncoa6	0.371	-0.344369	0.258	-0.496819	0.751	0.769
CanA-14F	0.408	-0.345696	0.184	-0.498734	0.681	0.722
CG8209	0.361	-0.345807	0.278	-0.498894	0.528	0.646
Trx-2	0.397	-0.345885	0.206	-0.499006	0.952	0.943
ckn	0.331	-0.345899	0.338	-0.499027	0.847	0.91
gish	0.299	-0.346431	0.402	-0.499795	0.904	0.925
tral	0.311	-0.346456	0.378	-0.499831	0.9	0.934
spen	0.298	-0.347105	0.404	-0.500766	0.926	0.976
Jupiter	0.364	-0.347314	0.272	-0.501068	0.777	0.797
CG10082	0.364	-0.347728	0.272	-0.501666	0.808	0.835
scrib	0.41	-0.348169	0.18	-0.502301	0.86	0.877
Acn	0.379	-0.34842	0.242	-0.502664	0.62	0.637
Eip75B	0.359	-0.349946	0.282	-0.504865	0.86	0.948
H	0.345	-0.350137	0.31	-0.505141	0.603	0.703
RhoGEF3	0.358	-0.35057	0.284	-0.505766	0.266	0.491
GstD5	0.483	-0.350889	0.034	-0.506225	0.493	0.476
wap	0.335	-0.351055	0.33	-0.506465	0.655	0.759
emb	0.34	-0.352656	0.32	-0.508775	0.721	0.783
RpS27A	0.233	-0.353641	0.534	-0.510196	0.996	0.995
Nlg4	0.427	-0.354359	0.146	-0.511232	0.188	0.297
GstO2	0.403	-0.355519	0.194	-0.512906	0.59	0.623
E(spl)malpha-BFM	0.439	-0.357601	0.122	-0.515909	0.087	0.203
RpS25	0.193	-0.357807	0.614	-0.516206	0.996	1
CNBP	0.366	-0.358367	0.268	-0.517014	0.948	0.962
RpL24	0.255	-0.358551	0.49	-0.51728	0.991	0.995
pre-rRNA:CR45845	0.385	-0.360696	0.23	-0.520374	0.913	0.877
smal	0.349	-0.360696	0.302	-0.520375	0.598	0.788
mt:Cyt-b	0.363	-0.360841	0.274	-0.520584	0.983	1
RpL35A	0.249	-0.362272	0.502	-0.522647	0.987	0.986
RpL21	0.226	-0.362273	0.548	-0.522649	0.996	1
Drsl3	0.406	-0.36342	0.188	-0.524304	0.057	0.245
east	0.337	-0.364278	0.326	-0.525542	0.751	0.825
RpS6	0.242	-0.36446	0.516	-0.525804	0.996	0.991
bw	0.334	-0.364978	0.332	-0.526551	0.022	0.349
Atet	0.402	-0.365845	0.196	-0.527803	0.371	0.486
RpL10	0.232	-0.366821	0.536	-0.529211	0.996	0.995
Hsp67Bc	0.327	-0.367377	0.346	-0.530013	0.48	0.835
Hrb27C	0.258	-0.367793	0.484	-0.530613	0.974	0.981
Pcf11	0.318	-0.367826	0.364	-0.530661	0.659	0.783
Hexo2	0.346	-0.367872	0.308	-0.530727	0.031	0.33
RpL8	0.245	-0.368173	0.51	-0.531161	0.996	1
CG42724	0.333	-0.368443	0.334	-0.531551	0.642	0.741
path	0.386	-0.368603	0.228	-0.531782	0.729	0.783
CG3638	0.328	-0.369141	0.344	-0.532557	0.638	0.755
Dhit	0.374	-0.37001	0.252	-0.533812	0.865	0.84
RpS15	0.186	-0.370176	0.628	-0.53405	0.991	1
CG7185	0.368	-0.370788	0.264	-0.534934	0.707	0.698
Exn	0.351	-0.371735	0.298	-0.5363	0.476	0.627
CG9747	0.345	-0.372207	0.31	-0.536981	0.009	0.316
CR45139	0.371	-0.372292	0.258	-0.537103	0.323	0.491
eIF3a	0.306	-0.372466	0.388	-0.537355	0.703	0.816
CG13917	0.366	-0.373623	0.268	-0.539024	0.773	0.825
hdc	0.324	-0.374878	0.352	-0.540834	0.869	0.958
Cbs	0.374	-0.376246	0.252	-0.542808	0.205	0.406
sgg	0.329	-0.376416	0.342	-0.543053	0.86	0.892
RpL34b	0.238	-0.376938	0.524	-0.543807	0.991	0.995
nej	0.331	-0.378077	0.338	-0.54545	0.86	0.906
mt:CoII	0.353	-0.378334	0.294	-0.545821	0.987	1
kcc	0.369	-0.378427	0.262	-0.545955	0.511	0.637
ctrip	0.36	-0.378902	0.28	-0.54664	0.769	0.797
Prp8	0.324	-0.379243	0.352	-0.547131	0.432	0.632
RpS15Aa	0.19	-0.379555	0.62	-0.547582	0.991	1
Hs3st-A	0.395	-0.379963	0.21	-0.548171	0.17	0.34
RpL35	0.256	-0.380346	0.488	-0.548724	0.987	1
Hrb87F	0.373	-0.380796	0.254	-0.549372	0.69	0.741
GATAe	0.371	-0.381025	0.258	-0.549702	0.69	0.759
CG4747	0.35	-0.381904	0.3	-0.550971	0.607	0.722
upSET	0.335	-0.383201	0.33	-0.552842	0.825	0.868
CG8677	0.349	-0.383475	0.302	-0.553237	0.651	0.708
RpL27	0.232	-0.383649	0.536	-0.553489	0.991	0.995
brk	0.37	-0.384447	0.26	-0.55464	0.275	0.467
Pen	0.44	-0.384842	0.12	-0.555209	0.013	0.132
msn	0.327	-0.385105	0.346	-0.555589	0.812	0.906
CtBP	0.323	-0.386515	0.354	-0.557623	0.93	0.948
hrg	0.311	-0.386742	0.378	-0.557951	0.598	0.769
Rcd-1	0.315	-0.386837	0.37	-0.558088	0.402	0.623
RhoGAP71E	0.318	-0.38726	0.364	-0.558698	0.677	0.811
RpL40	0.209	-0.387826	0.582	-0.559514	0.991	0.995
Rack1	0.216	-0.388381	0.568	-0.560316	0.991	0.995
MtnC	0.336	-0.38865	0.328	-0.560704	0.393	0.689
Vap33	0.276	-0.388825	0.448	-0.560955	0.921	0.962
alpha-Spec	0.257	-0.388865	0.486	-0.561014	0.917	0.939
nonA	0.344	-0.389104	0.312	-0.561358	0.651	0.75
Dscam2	0.444	-0.389427	0.112	-0.561824	0.026	0.137
CG18081	0.331	-0.390285	0.338	-0.563062	0.747	0.797
Eip63E	0.331	-0.391227	0.338	-0.564421	0.799	0.877
Nacalpha	0.273	-0.392008	0.454	-0.565548	0.974	0.976
grsm	0.375	-0.392072	0.25	-0.565641	0.568	0.684
CG6310	0.323	-0.392405	0.354	-0.566121	0.031	0.377
chinmo	0.382	-0.392498	0.236	-0.566255	0.118	0.335
RpL27A	0.216	-0.394515	0.568	-0.569165	0.991	0.995
Sdc	0.294	-0.394884	0.412	-0.569697	0.821	0.906
eIF3g1	0.298	-0.395208	0.404	-0.570164	0.795	0.863
RpS14b	0.275	-0.39555	0.45	-0.570658	0.943	0.962
RpS18	0.211	-0.395673	0.578	-0.570836	0.996	1
CenG1A	0.355	-0.395802	0.29	-0.571022	0.563	0.66
RpL26	0.193	-0.395838	0.614	-0.571073	1	1
Ref1	0.317	-0.396326	0.366	-0.571778	0.672	0.759
Nop60B	0.362	-0.396372	0.276	-0.571843	0.528	0.651
Akt1	0.296	-0.398395	0.408	-0.574762	0.738	0.873
Tob	0.388	-0.399404	0.224	-0.576218	0.624	0.693
Dbp80	0.312	-0.400122	0.376	-0.577254	0.712	0.783
Smr	0.285	-0.400678	0.43	-0.578055	0.93	0.962
Act42A	0.369	-0.401166	0.262	-0.57876	0.712	0.764
wcy	0.335	-0.401589	0.33	-0.57937	0.603	0.731
fa2h	0.409	-0.401594	0.182	-0.579378	0.655	0.66
NAT1	0.303	-0.401829	0.394	-0.579716	0.891	0.925
RpL13A	0.217	-0.403498	0.566	-0.582124	0.996	1
CG30122	0.332	-0.404015	0.336	-0.58287	0.646	0.726
CG17514	0.321	-0.404275	0.358	-0.583246	0.904	0.929
CG11360	0.344	-0.40516	0.312	-0.584523	0.607	0.689
CaMKII	0.368	-0.406307	0.264	-0.586178	0.9	0.882
RpS30	0.22	-0.407405	0.56	-0.587761	0.987	1
RpS29	0.164	-0.408351	0.672	-0.589127	1	1
Galphai	0.469	-0.409512	0.062	-0.590802	0.179	0.217
RpL39	0.176	-0.409863	0.648	-0.591307	0.996	1
Cnx99A	0.296	-0.410307	0.408	-0.591947	0.856	0.882
CG43736	0.337	-0.410349	0.326	-0.592009	0.86	0.92
hwt	0.383	-0.410668	0.234	-0.592468	0.493	0.585
CG18265	0.33	-0.412081	0.34	-0.594508	0.856	0.892
RpS15Ab	0.34	-0.412812	0.32	-0.595562	0.319	0.542
grim	0.332	-0.412845	0.336	-0.59561	0.052	0.377
CG18747	0.356	-0.412911	0.288	-0.595705	0.218	0.448
RpS3	0.184	-0.414571	0.632	-0.598099	0.983	1
chrb	0.381	-0.415879	0.238	-0.599987	0.773	0.83
mt:ATPase6	0.295	-0.416349	0.41	-0.600664	0.987	1
awd	0.355	-0.419442	0.29	-0.605127	0.974	0.986
app	0.369	-0.419731	0.262	-0.605544	0.69	0.717
trx	0.333	-0.420723	0.334	-0.606975	0.777	0.821
Pde8	0.359	-0.421675	0.282	-0.608348	0.782	0.835
Dsp1	0.339	-0.42258	0.322	-0.609654	0.79	0.849
sbb	0.307	-0.423453	0.386	-0.610913	0.886	0.939
CG7997	0.393	-0.423789	0.214	-0.611398	0.066	0.269
lwr	0.321	-0.423827	0.358	-0.611452	0.755	0.783
CG18598	0.44	-0.424749	0.12	-0.612783	0.013	0.132
Rdh	0.317	-0.424893	0.366	-0.612991	0.489	0.693
SmD2	0.33	-0.425155	0.34	-0.613369	0.716	0.774
CG10543	0.335	-0.425444	0.33	-0.613786	0.69	0.774
pxb	0.34	-0.426248	0.32	-0.614946	0.389	0.599
CG8108	0.355	-0.426762	0.29	-0.615687	0.616	0.67
Nipped-A	0.341	-0.428971	0.318	-0.618875	0.55	0.66
RpLP1	0.232	-0.429367	0.536	-0.619446	1	1
SF2	0.336	-0.430283	0.328	-0.620767	0.86	0.849
Atpalpha	0.312	-0.43064	0.376	-0.621282	0.956	0.981
mnb	0.313	-0.430883	0.374	-0.621633	0.734	0.816
SKIP	0.35	-0.430921	0.3	-0.621687	0.415	0.604
RpL18A	0.205	-0.431482	0.59	-0.622497	0.996	0.995
eIF3k	0.299	-0.431613	0.402	-0.622686	0.738	0.84
dUTPase	0.387	-0.431704	0.226	-0.622817	0.21	0.382
CG7971	0.324	-0.431835	0.352	-0.623007	0.642	0.736
exd	0.286	-0.43196	0.428	-0.623187	0.865	0.868
beta-Spec	0.261	-0.432785	0.478	-0.624377	0.934	0.976
RpS23	0.179	-0.433435	0.642	-0.625315	1	1
stx	0.311	-0.433575	0.378	-0.625516	0.581	0.726
RpS9	0.194	-0.435972	0.612	-0.628974	0.996	0.991
Rgk1	0.351	-0.436811	0.298	-0.630186	0.716	0.783
Best1	0.361	-0.436813	0.278	-0.630188	0.179	0.415
peb	0.344	-0.438246	0.312	-0.632255	0.921	0.91
Psc	0.343	-0.440875	0.314	-0.636048	0.638	0.769
MtnA	0.225	-0.440943	0.55	-0.636146	0.812	0.981
hid	0.405	-0.441271	0.19	-0.63662	0.122	0.288
Tlk	0.287	-0.442025	0.426	-0.637707	0.882	0.934
RpL15	0.206	-0.442534	0.588	-0.638441	0.996	1
RpL14	0.192	-0.444844	0.616	-0.641774	1	1
elav	0.369	-0.44501	0.262	-0.642014	0.812	0.825
Nipped-B	0.295	-0.445451	0.41	-0.642649	0.856	0.882
foi	0.286	-0.446209	0.428	-0.643744	0.528	0.75
mask	0.296	-0.446462	0.408	-0.644108	0.838	0.901
CG32767	0.299	-0.447978	0.402	-0.646296	0.869	0.92
CG44774	0.29	-0.448856	0.42	-0.647562	0.738	0.858
RpL13	0.186	-0.449063	0.628	-0.647861	0.996	1
hts	0.279	-0.449773	0.442	-0.648885	0.712	0.854
Ggamma30A	0.365	-0.449847	0.27	-0.648993	0.197	0.425
glo	0.33	-0.450607	0.34	-0.650089	0.611	0.712
prt	0.478	-0.451944	0.044	-0.652017	0.616	0.505
glec	0.354	-0.452737	0.292	-0.653161	0.672	0.783
SP1029	0.479	-0.454412	0.042	-0.655578	0.236	0.25
ERp60	0.327	-0.456768	0.346	-0.658977	0.908	0.939
UbcE2H	0.349	-0.457121	0.302	-0.659486	0.646	0.731
RpL36	0.177	-0.45838	0.646	-0.661303	0.996	1
gro	0.304	-0.458944	0.392	-0.662117	0.817	0.84
RpS7	0.202	-0.460483	0.596	-0.664336	0.996	1
Prosbeta1	0.308	-0.462095	0.384	-0.666662	0.751	0.825
RpL32	0.18	-0.463196	0.64	-0.668251	0.991	1
RpL7	0.205	-0.464265	0.59	-0.669793	1	1
unk	0.306	-0.465408	0.388	-0.671441	0.445	0.684
MRP	0.34	-0.465409	0.32	-0.671443	0.786	0.849
CG8620	0.427	-0.465788	0.146	-0.671991	0.362	0.467
RpS13	0.148	-0.466166	0.704	-0.672535	0.996	1
rump	0.314	-0.467715	0.372	-0.674771	0.472	0.646
CG4297	0.32	-0.470476	0.36	-0.678753	0.507	0.684
CG34401	0.299	-0.47101	0.402	-0.679524	0.585	0.736
Eip93F	0.282	-0.471151	0.436	-0.679727	0.926	0.986
trn	0.308	-0.473456	0.384	-0.683052	0.559	0.802
RpS16	0.182	-0.473833	0.636	-0.683596	0.996	1
Non2	0.33	-0.475045	0.34	-0.685345	0.712	0.769
Moe	0.282	-0.475631	0.436	-0.68619	0.895	0.953
RpL30	0.195	-0.476091	0.61	-0.686854	0.978	1
dve	0.39	-0.477152	0.22	-0.688385	0.563	0.642
lid	0.256	-0.479659	0.488	-0.692002	0.852	0.92
RpS21	0.149	-0.481218	0.702	-0.694251	0.996	1
mirr	0.43	-0.481241	0.14	-0.694285	0.358	0.462
Rbp1-like	0.262	-0.48298	0.476	-0.696793	0.86	0.934
RpS19a	0.216	-0.484482	0.568	-0.69896	0.978	0.995
Tsp42Ee	0.297	-0.484774	0.406	-0.699381	0.214	0.575
CG15894	0.333	-0.484897	0.334	-0.699559	0.275	0.528
Cp1	0.312	-0.485011	0.376	-0.699722	0.786	0.873
caps	0.327	-0.485291	0.346	-0.700127	0.838	0.892
yps	0.276	-0.487297	0.448	-0.703021	0.856	0.915
px	0.281	-0.490835	0.438	-0.708126	0.651	0.835
mura	0.292	-0.491681	0.416	-0.709345	0.83	0.901
RpL9	0.158	-0.49285	0.684	-0.711032	0.991	1
scrt	0.354	-0.493436	0.292	-0.711877	0.057	0.344
Ppa	0.307	-0.495862	0.386	-0.715378	0.507	0.712
mt:ND5	0.297	-0.496339	0.406	-0.716065	0.956	0.991
stg	0.414	-0.497479	0.172	-0.71771	0.1	0.259
RpS4	0.197	-0.497612	0.606	-0.717902	0.996	0.991
rst	0.34	-0.49874	0.32	-0.719529	0.039	0.349
CG13551	0.243	-0.499466	0.514	-0.720577	0.969	0.929
dlp	0.315	-0.501245	0.37	-0.723144	0.406	0.623
CG43143	0.312	-0.502829	0.376	-0.72543	0.681	0.764
2022-09-01	0.27	-0.503079	0.46	-0.72579	0.389	0.684
mt:ND1	0.258	-0.503613	0.484	-0.72656	0.974	0.986
Myc	0.376	-0.505666	0.248	-0.729521	0.79	0.844
enc	0.284	-0.506186	0.432	-0.730273	0.734	0.849
Amun	0.294	-0.506543	0.412	-0.730787	0.681	0.83
CG42748	0.34	-0.506775	0.32	-0.731122	0.48	0.623
crp	0.278	-0.507612	0.444	-0.732329	0.803	0.882
jim	0.329	-0.507981	0.342	-0.732861	0.782	0.863
sdt	0.383	-0.508298	0.234	-0.733319	0.074	0.297
fru	0.347	-0.508621	0.306	-0.733785	0.437	0.708
Dys	0.297	-0.509028	0.406	-0.734372	0.397	0.66
CadN	0.329	-0.509902	0.342	-0.735633	0.17	0.5
CG14441	0.3	-0.510354	0.4	-0.736286	0.476	0.717
Hrb98DE	0.298	-0.513798	0.404	-0.741254	0.852	0.896
RpS8	0.149	-0.518021	0.702	-0.747346	0.996	1
nocte	0.271	-0.518714	0.458	-0.748347	0.834	0.896
arm	0.24	-0.519268	0.52	-0.749145	0.838	0.939
crol	0.267	-0.519867	0.466	-0.750009	0.865	0.925
Rsf1	0.267	-0.521818	0.466	-0.752824	0.852	0.882
Mkp3	0.29	-0.522795	0.42	-0.754234	0.821	0.943
RpL29	0.147	-0.523232	0.706	-0.754864	0.987	1
mt:ND4	0.306	-0.524173	0.388	-0.756222	0.961	0.986
mbl	0.258	-0.527546	0.484	-0.761087	0.926	0.995
His3.3B	0.173	-0.528376	0.654	-0.762285	0.974	0.986
RpL36A	0.143	-0.528586	0.714	-0.762588	0.996	1
Strn-Mlck	0.322	-0.529938	0.356	-0.764539	0.079	0.42
esg	0.396	-0.535401	0.208	-0.77242	0.323	0.5
AGO1	0.238	-0.536287	0.524	-0.773698	0.9	0.943
SC35	0.293	-0.538056	0.414	-0.77625	0.537	0.712
CG4004	0.326	-0.538497	0.348	-0.776887	0.323	0.566
RpL17	0.164	-0.539204	0.672	-0.777907	0.996	0.995
crb	0.312	-0.539696	0.376	-0.778616	0.677	0.783
RpS12	0.154	-0.539739	0.692	-0.778678	0.983	0.995
Rbp9	0.341	-0.541907	0.318	-0.781807	0.079	0.382
RpL37A	0.165	-0.543849	0.67	-0.784609	0.991	1
l(2)gl	0.268	-0.54511	0.464	-0.786428	0.747	0.873
CG17633	0.417	-0.545934	0.166	-0.787616	0.066	0.222
RpL11	0.168	-0.546405	0.664	-0.788296	0.987	1
RpS2	0.18	-0.547365	0.64	-0.78968	0.987	0.995
RpL10Ab	0.155	-0.547887	0.69	-0.790435	0.991	0.995
Lrch	0.298	-0.548562	0.404	-0.791407	0.668	0.825
Set	0.335	-0.549963	0.33	-0.793429	0.437	0.613
RpL19	0.138	-0.55046	0.724	-0.794146	1	1
Drsl2	0.379	-0.55072	0.242	-0.794521	0.188	0.406
Sirt1	0.275	-0.551899	0.45	-0.796223	0.677	0.811
RpL18	0.153	-0.552046	0.694	-0.796434	0.991	1
His3.3A	0.285	-0.55558	0.43	-0.801532	0.921	0.962
RpS17	0.131	-0.556061	0.738	-0.802227	0.991	1
Nrg	0.257	-0.556441	0.486	-0.802774	0.856	0.929
para	0.369	-0.559015	0.262	-0.806488	0.092	0.335
pico	0.254	-0.560106	0.492	-0.808062	0.729	0.858
CG42365	0.5	-0.560438	0	-0.808541	0.349	0.283
baz	0.336	-0.561008	0.328	-0.809364	0.672	0.792
brat	0.254	-0.561627	0.492	-0.810257	0.882	0.948
Egfr	0.326	-0.56313	0.348	-0.812424	0.074	0.401
RhoGAP100F	0.286	-0.5645	0.428	-0.814401	0.734	0.821
ttk	0.337	-0.565695	0.326	-0.816125	0.546	0.66
CG13360	0.372	-0.571434	0.256	-0.824405	0.017	0.269
sima	0.285	-0.573227	0.43	-0.826991	0.773	0.858
dap	0.292	-0.573873	0.416	-0.827924	0.079	0.472
RpS27	0.128	-0.578001	0.744	-0.833879	0.991	1
hfp	0.245	-0.581006	0.51	-0.838215	0.62	0.825
CG1910	0.271	-0.582341	0.458	-0.84014	0.738	0.835
Glut4EF	0.278	-0.58295	0.444	-0.841019	0.895	0.948
RpS11	0.096	-0.583275	0.808	-0.841488	1	1
NK7.1	0.334	-0.583699	0.332	-0.842099	0.336	0.571
ewg	0.275	-0.583829	0.45	-0.842287	0.502	0.755
CG10472	0.354	-0.584499	0.292	-0.843254	0.236	0.476
Trim9	0.311	-0.584699	0.378	-0.843542	0.821	0.887
CR44272	0.413	-0.586254	0.174	-0.845786	0	0.175
mt:ND2	0.291	-0.586366	0.418	-0.845947	0.904	0.972
CG5506	0.301	-0.586428	0.398	-0.846037	0.096	0.495
E(spl)mbeta-HLH	0.394	-0.586817	0.212	-0.846597	0.074	0.278
Sema1a	0.3	-0.588662	0.4	-0.84926	0.694	0.84
CG6329	0.258	-0.590583	0.484	-0.852031	0.633	0.849
RpL28	0.12	-0.59291	0.76	-0.855388	0.996	1
RapGAP1	0.265	-0.593562	0.47	-0.856329	0.856	0.92
Gug	0.256	-0.59412	0.488	-0.857133	0.843	0.901
B52	0.237	-0.597889	0.526	-0.862572	0.847	0.901
CG43658	0.295	-0.599235	0.41	-0.864513	0.585	0.783
wech	0.309	-0.599298	0.382	-0.864605	0.515	0.698
Cyp1	0.197	-0.601857	0.606	-0.868295	0.978	0.991
dpr9	0.366	-0.602972	0.268	-0.869905	0.179	0.415
fz2	0.267	-0.605294	0.466	-0.873254	0.799	0.906
fok	0.287	-0.60659	0.426	-0.875124	0.847	0.939
RpS5a	0.127	-0.607198	0.746	-0.876002	0.978	0.995
Trf2	0.281	-0.6072	0.438	-0.876004	0.786	0.901
gpp	0.247	-0.60996	0.506	-0.879986	0.755	0.858
ps	0.242	-0.614879	0.516	-0.887083	0.961	0.976
mub	0.273	-0.617331	0.454	-0.89062	0.459	0.722
RpL12	0.125	-0.617606	0.75	-0.891018	1	0.995
cwo	0.277	-0.618826	0.446	-0.892777	0.79	0.849
Nlp	0.271	-0.620396	0.458	-0.895042	0.825	0.868
kek5	0.265	-0.622993	0.47	-0.898789	0.677	0.858
Obp99c	0.427	-0.625608	0.146	-0.902561	0.031	0.175
kuk	0.283	-0.629078	0.434	-0.907568	0.306	0.627
Nrt	0.315	-0.629821	0.37	-0.90864	0.122	0.458
Src64B	0.231	-0.630335	0.538	-0.909381	0.803	0.958
RpL31	0.119	-0.6304	0.762	-0.909475	1	0.995
Oatp74D	0.273	-0.630586	0.454	-0.909743	0.367	0.693
mam	0.244	-0.633494	0.512	-0.913939	0.69	0.873
fne	0.399	-0.633759	0.202	-0.914321	0.1	0.292
mnd	0.287	-0.635433	0.426	-0.916736	0.293	0.604
bnl	0.306	-0.635434	0.388	-0.916738	0.336	0.623
Ptpmeg2	0.226	-0.635615	0.548	-0.916999	0.9	0.948
cib	0.283	-0.636407	0.434	-0.918141	0.694	0.825
cg	0.247	-0.636971	0.506	-0.918955	0.755	0.858
Syp	0.245	-0.645064	0.51	-0.930631	0.843	0.943
fs(1)h	0.207	-0.645428	0.586	-0.931156	0.934	0.981
kuz	0.241	-0.645678	0.518	-0.931516	0.677	0.849
roX2	0.434	-0.646122	0.132	-0.932157	0.004	0.137
Su(var)205	0.295	-0.646477	0.41	-0.93267	0.86	0.854
CG11138	0.196	-0.646539	0.608	-0.932759	0.926	0.967
Arc1	0.537	-0.647782	0.074	-0.934552	0.699	0.547
smt3	0.306	-0.655898	0.388	-0.946261	0.974	0.962
orb2	0.29	-0.657939	0.42	-0.949205	0.686	0.821
ed	0.339	-0.661469	0.322	-0.954298	0.424	0.608
N	0.366	-0.662555	0.268	-0.955865	0.035	0.297
Pep	0.284	-0.66521	0.432	-0.959695	0.886	0.925
kis	0.246	-0.665799	0.508	-0.960545	0.86	0.925
Tet	0.281	-0.666092	0.438	-0.960967	0.834	0.906
rin	0.243	-0.666312	0.514	-0.961285	0.921	0.943
MRE16	0.213	-0.672741	0.574	-0.97056	1	1
Ank2	0.363	-0.673413	0.274	-0.97153	0.035	0.302
Rbp	0.195	-0.67372	0.61	-0.971973	0.856	0.943
GstZ2	0.251	-0.674834	0.498	-0.97358	0.607	0.844
rgr	0.255	-0.67499	0.49	-0.973804	0.323	0.689
His4r	0.136	-0.676417	0.728	-0.975864	0.983	0.995
sqd	0.203	-0.684983	0.594	-0.988222	0.983	0.991
Pdk1	0.266	-0.687236	0.468	-0.991471	0.817	0.915
insc	0.266	-0.688386	0.468	-0.993131	0.231	0.623
Hel25E	0.279	-0.689585	0.442	-0.994861	0.638	0.769
lbm	0.279	-0.691873	0.442	-0.998161	0.201	0.585
His2Av	0.319	-0.695033	0.362	-1.00272	0.79	0.84
CG16791	0.264	-0.696703	0.472	-1.00513	0.76	0.877
tinc	0.282	-0.70078	0.436	-1.01101	0.454	0.684
Eip78C	0.26	-0.702249	0.48	-1.01313	0.389	0.731
Hk	0.534	-0.703058	0.068	-1.0143	0.559	0.392
pros	0.277	-0.705017	0.446	-1.01712	0.943	0.991
msi	0.281	-0.705172	0.438	-1.01735	0.555	0.755
lola	0.223	-0.714548	0.554	-1.03087	0.939	0.953
ths	0.253	-0.722356	0.494	-1.04214	0.079	0.542
SP2353	0.345	-0.723365	0.31	-1.0436	0.428	0.585
sm	0.224	-0.7257	0.552	-1.04696	0.948	0.981
eEF5	0.128	-0.727864	0.744	-1.05009	0.969	0.995
klar	0.2	-0.742667	0.6	-1.07144	0.9	0.958
bol	0.22	-0.754436	0.56	-1.08842	0.651	0.854
tna	0.167	-0.75503	0.666	-1.08928	0.926	0.962
Sesn	0.225	-0.758844	0.55	-1.09478	0.668	0.877
CG9650	0.211	-0.7649	0.578	-1.10352	0.799	0.929
Chd64	0.281	-0.766966	0.438	-1.1065	0.533	0.741
CG6024	0.23	-0.770435	0.54	-1.1115	0.044	0.561
CR40469	0.165	-0.772291	0.67	-1.11418	0.974	0.972
shg	0.183	-0.774092	0.634	-1.11678	0.795	0.934
E(spl)m8-HLH	0.403	-0.774396	0.194	-1.11722	0	0.193
LysX	0.323	-0.784403	0.354	-1.13165	0.057	0.401
mt:srRNA	0.166	-0.785266	0.668	-1.1329	0.974	1
CG30460	0.225	-0.799597	0.55	-1.15358	0.118	0.613
Gadd45	0.257	-0.810047	0.486	-1.16865	0.581	0.825
mt:ND3	0.24	-0.813015	0.52	-1.17293	0.939	0.976
Dl	0.323	-0.813504	0.354	-1.17364	0.031	0.377
Bacc	0.144	-0.817561	0.712	-1.17949	0.956	1
Dscam1	0.178	-0.823177	0.644	-1.18759	0.581	0.873
Akap200	0.273	-0.840108	0.454	-1.21202	0.258	0.618
EcR	0.18	-0.846021	0.64	-1.22055	0.624	0.901
trol	0.215	-0.865219	0.57	-1.24825	0.856	0.958
CG3868	0.489	-0.901057	0.022	-1.29995	0.183	0.193
D1	0.206	-0.913745	0.588	-1.31826	0.86	0.915
mt:ND6	0.226	-0.946703	0.548	-1.3658	0.83	0.943
Imp	0.135	-0.953696	0.73	-1.37589	0.943	0.981
mew	0.168	-0.957101	0.664	-1.3808	0.777	0.948
HmgZ	0.17	-0.961127	0.66	-1.38661	0.93	0.976
Pdcd4	0.156	-0.964565	0.688	-1.39157	0.655	0.896
CG5059	0.184	-0.966989	0.632	-1.39507	0.825	0.92
E(spl)m7-HLH	0.317	-0.971739	0.366	-1.40192	0.009	0.373
CG18179	0.33	-0.975709	0.34	-1.40765	0.057	0.392
pre-rRNA:CR45847	0.442	-1.01487	0.116	-1.46415	0.066	0.175
noe	0.313	-1.02087	0.374	-1.4728	0.734	0.778
nmo	0.163	-1.03597	0.674	-1.49459	0.69	0.877
Lam	0.151	-1.03893	0.698	-1.49886	0.555	0.892
CG42397	0.305	-1.04352	0.39	-1.50549	0.061	0.439
Dyrk2	0.169	-1.04474	0.662	-1.50725	0.301	0.792
l(3)neo38	0.114	-1.05599	0.772	-1.52347	0.843	0.967
Lmpt	0.172	-1.06081	0.656	-1.53043	0.424	0.854
GstS1	0.122	-1.07026	0.756	-1.54406	0.725	0.962
CG12868	0.382	-1.11736	0.236	-1.61201	0.205	0.387
fra	0.126	-1.12418	0.748	-1.62185	0.371	0.863
fax	0.143	-1.19368	0.714	-1.72211	0.502	0.953
CG31808	0.136	-1.198	0.728	-1.72834	0.45	0.877
Df31	0.133	-1.20748	0.734	-1.74202	0.93	0.981
E(spl)m6-BFM	0.311	-1.22562	0.378	-1.7682	0	0.377
CG11912	0.351	-1.26629	0.298	-1.82688	0.061	0.344
Fas3	0.157	-1.27202	0.686	-1.83513	0.694	0.882
Scp2	0.434	-1.31922	0.132	-1.90323	0.31	0.363
HmgD	0.186	-1.33535	0.628	-1.9265	0.59	0.844
roX1	0.397	-1.43273	0.206	-2.067	0.013	0.217
Con	0.229	-1.45183	0.542	-2.09455	0.166	0.632
Dg	0.101	-1.5213	0.798	-2.19477	0.738	0.953
ftz-f1	0.08	-1.59915	0.84	-2.30709	0.668	0.943
CG18180	0.066	-2.02582	0.868	-2.92264	0.227	0.981
Hr4	0.016	-2.15037	0.968	-3.10233	0.096	0.972
CG43218	0.086	-2.41964	0.828	-3.49081	0.262	0.967

## Sheet: PH1vsRP1_EC
geneID	myAUC	avg_diff	power	avg_log2FC	pct.1	pct.2
alphaTry	0.989	4.27585	0.978	6.16875	0.98	0.068
CG4363	0.902	4.07623	0.804	5.88076	0.81	0.019
Mal-A1	0.918	3.9236	0.836	5.66056	0.85	0.068
CG3609	0.939	3.71002	0.878	5.35243	0.912	0.188
Pebp1	0.938	3.45343	0.876	4.98224	0.882	0.039
CG4377	0.903	3.3499	0.806	4.83288	0.827	0.068
Mal-A6	0.845	3.29054	0.69	4.74724	0.697	0.014
CG5767	0.742	3.11199	0.484	4.48965	0.501	0.019
CG10911	0.909	3.02235	0.818	4.36033	0.92	0.362
Jon65Aiii	0.839	2.91328	0.678	4.20297	0.692	0.039
CG12057	0.652	2.87337	0.304	4.14539	0.303	0
CG16986	0.77	2.68263	0.54	3.87021	0.654	0.285
Cyt-c-p	0.984	2.65159	0.968	3.82544	0.982	0.56
Jon65Aiv	0.8	2.65089	0.6	3.82442	0.604	0.01
CG13315	0.862	2.60926	0.724	3.76436	0.792	0.227
CG12171	0.921	2.52758	0.842	3.64653	0.852	0.053
CG8483	0.614	2.52098	0.228	3.63701	0.228	0
Mal-A7	0.777	2.47745	0.554	3.5742	0.554	0
CG15199	0.724	2.45672	0.448	3.54429	0.451	0.005
tobi	0.753	2.41598	0.506	3.48552	0.536	0.058
Tsp42Ec	0.607	2.35936	0.214	3.40384	0.501	0.372
CG9119	0.752	2.26974	0.504	3.27454	0.679	0.415
Mal-A8	0.789	2.26847	0.578	3.27271	0.586	0.014
CG32444	0.853	2.25247	0.706	3.24963	0.727	0.058
CG10912	0.905	2.24904	0.81	3.24469	0.932	0.469
CG15255	0.924	2.21726	0.848	3.19883	0.882	0.14
CG8128	0.882	2.2037	0.764	3.17926	0.772	0.034
CG15043	0.813	2.17094	0.626	3.132	0.724	0.159
CG9914	0.842	2.13525	0.684	3.08051	0.747	0.159
CG8036	0.827	2.09751	0.654	3.02607	0.812	0.551
CG33514	0.872	2.06398	0.744	2.97769	0.81	0.266
ImpL3	0.916	2.06138	0.832	2.97394	0.855	0.092
CG2064	0.797	2.04562	0.594	2.95121	0.649	0.126
CG43349	0.924	2.02021	0.848	2.91454	0.945	0.464
CG9331	0.89	1.99369	0.78	2.87629	0.932	0.691
CG16985	0.753	1.96028	0.506	2.82808	0.664	0.348
Pgd	0.848	1.95505	0.696	2.82054	0.799	0.348
CG31446	0.714	1.94959	0.428	2.81267	0.594	0.242
Taldo	0.85	1.9226	0.7	2.77372	0.85	0.531
Jon25Biii	0.622	1.91477	0.244	2.76243	0.243	0
CG34040	0.723	1.90515	0.446	2.74855	0.446	0
GstD2	0.744	1.85943	0.488	2.68259	0.509	0.034
CG18547	0.845	1.85264	0.69	2.67279	0.822	0.469
CG12926	0.912	1.84702	0.824	2.66469	0.85	0.169
Gip	0.799	1.82271	0.598	2.62962	0.717	0.29
CG8834	0.761	1.80856	0.522	2.60921	0.521	0
Vha13	0.958	1.80445	0.916	2.60327	0.99	0.705
Dbi	0.869	1.79858	0.738	2.5948	0.95	0.647
NLaz	0.81	1.78478	0.62	2.57489	0.759	0.295
CG34176	0.886	1.78417	0.772	2.57402	0.862	0.29
Gpdh	0.854	1.77523	0.708	2.56111	0.812	0.372
fabp	0.814	1.76567	0.628	2.54732	0.925	0.594
Jafrac1	0.899	1.76285	0.798	2.54325	0.955	0.56
Jon99Cii	0.578	1.7507	0.156	2.52572	0.188	0.034
CG11893	0.821	1.73557	0.642	2.5039	0.647	0.01
CG6277	0.667	1.73092	0.334	2.4972	0.333	0
CG8628	0.543	1.72728	0.086	2.49193	0.271	0.188
Bace	0.69	1.71487	0.38	2.47403	0.381	0
AOX1	0.822	1.69364	0.644	2.44341	0.792	0.396
CG31198	0.73	1.68608	0.46	2.4325	0.657	0.266
Pgi	0.814	1.63017	0.628	2.35184	0.777	0.42
CG31810	0.618	1.62183	0.236	2.3398	0.356	0.145
CG5011	0.92	1.60785	0.84	2.31963	0.962	0.541
CG12766	0.737	1.59279	0.474	2.29791	0.484	0.019
CG33127	0.777	1.56498	0.554	2.25779	0.664	0.222
Vha14-1	0.895	1.55727	0.79	2.24666	0.935	0.614
LManVI	0.68	1.5519	0.36	2.23892	0.361	0
Men	0.769	1.54905	0.538	2.2348	0.667	0.29
CG13492	0.772	1.54671	0.544	2.23143	0.627	0.145
CG16995	0.575	1.53742	0.15	2.21803	0.19	0.048
CG5804	0.835	1.53397	0.67	2.21305	0.96	0.725
CG6084	0.776	1.53094	0.552	2.20868	0.84	0.671
CG12262	0.776	1.52436	0.552	2.19919	0.732	0.444
CG11309	0.743	1.50001	0.486	2.16405	0.614	0.256
CG3106	0.594	1.46153	0.188	2.10855	0.228	0.048
Vha55	0.899	1.43865	0.798	2.07554	0.937	0.657
CG3091	0.799	1.43861	0.598	2.07548	0.622	0.058
Gal	0.741	1.42959	0.482	2.06246	0.499	0.029
RNASEK	0.83	1.42551	0.66	2.05658	0.922	0.662
CG17333	0.784	1.42384	0.568	2.05417	0.719	0.386
VhaM8.9	0.809	1.4219	0.618	2.05137	0.852	0.628
CG15423	0.519	1.41824	0.038	2.04609	0.739	0.676
CG15126	0.801	1.41557	0.602	2.04223	0.774	0.415
yip7	0.633	1.39741	0.266	2.01604	0.266	0
Pglym78	0.874	1.38788	0.748	2.00229	0.87	0.536
Vha36-1	0.824	1.38406	0.648	1.99677	0.907	0.614
CG11378	0.806	1.37965	0.612	1.99041	0.802	0.531
AANATL2	0.767	1.37425	0.534	1.98262	0.574	0.068
CG15044	0.749	1.3687	0.498	1.97461	0.516	0.029
Jon25Bii	0.645	1.35521	0.29	1.95515	0.298	0.01
CG17109	0.66	1.33946	0.32	1.93243	0.328	0.01
Prx2540-2	0.687	1.33897	0.374	1.93173	0.429	0.087
Ser6	0.752	1.33875	0.504	1.9314	0.529	0.043
CG17734	0.813	1.32882	0.626	1.91708	0.739	0.357
CG1213	0.735	1.32196	0.47	1.90719	0.484	0.019
Vha26	0.894	1.30207	0.788	1.87849	0.94	0.691
AstC	0.604	1.30074	0.208	1.87658	0.281	0.072
CG44250	0.755	1.29768	0.51	1.87215	0.905	0.71
CG5399	0.78	1.28752	0.56	1.85749	0.937	0.594
CG4607	0.736	1.28247	0.472	1.85022	0.489	0.024
CG11151	0.709	1.27984	0.418	1.84642	0.779	0.551
CG12868	0.656	1.27716	0.312	1.84255	0.391	0.097
CCHa2	0.605	1.27471	0.21	1.83902	0.288	0.082
betaTry	0.638	1.27041	0.276	1.83282	0.276	0
MtnE	0.764	1.26773	0.528	1.82895	0.772	0.391
CG32633	0.808	1.25598	0.616	1.812	0.84	0.42
Zw	0.794	1.25186	0.588	1.80605	0.594	0.014
sesB	0.949	1.24732	0.898	1.79951	0.997	0.821
CG1882	0.79	1.24039	0.58	1.7895	0.712	0.333
CG30479	0.554	1.23601	0.108	1.78319	0.253	0.174
CG31974	0.754	1.23183	0.508	1.77715	0.634	0.266
VhaAC39-1	0.873	1.23055	0.746	1.77531	0.895	0.589
VhaM9.7-b	0.832	1.22091	0.664	1.7614	0.952	0.696
CG43348	0.738	1.21107	0.476	1.7472	0.717	0.382
GstE9	0.836	1.20265	0.672	1.73505	0.862	0.594
VhaSFD	0.833	1.19526	0.666	1.7244	0.832	0.536
Vha68-2	0.892	1.1952	0.784	1.72431	0.967	0.691
CG31300	0.748	1.18998	0.496	1.71678	0.504	0.014
Pdxk	0.754	1.18039	0.508	1.70295	0.722	0.391
CG1907	0.788	1.17918	0.576	1.7012	0.702	0.324
sgll	0.791	1.17809	0.582	1.69962	0.739	0.382
Decay	0.866	1.17408	0.732	1.69383	0.925	0.657
cl	0.865	1.17324	0.73	1.69263	0.942	0.638
CG43773	0.552	1.17199	0.104	1.69082	0.268	0.203
Men-b	0.754	1.16032	0.508	1.67399	0.514	0.01
Eno	0.86	1.1354	0.72	1.63804	0.922	0.671
CG1208	0.702	1.1255	0.404	1.62375	0.404	0
thetaTry	0.628	1.12432	0.256	1.62205	0.256	0
CG13323	0.738	1.11777	0.476	1.6126	0.797	0.449
Thor	0.726	1.09891	0.452	1.5854	0.84	0.623
Gale	0.791	1.09711	0.582	1.58279	0.807	0.575
GstE3	0.723	1.08373	0.446	1.5635	0.835	0.739
CG6041	0.782	1.07365	0.564	1.54895	0.682	0.275
Fst	0.692	1.06733	0.384	1.53983	0.591	0.256
CG31288	0.791	1.05951	0.582	1.52856	0.584	0.005
Npc2d	0.608	1.05856	0.216	1.52718	0.231	0.019
CG3699	0.68	1.05067	0.36	1.51579	0.802	0.715
CG6484	0.707	1.0502	0.414	1.51511	0.419	0.005
Gs1l	0.729	1.04135	0.458	1.50235	0.602	0.28
CG8093	0.648	1.02364	0.296	1.47681	0.296	0
ATPCL	0.725	1.02361	0.45	1.47676	0.511	0.092
Damm	0.776	1.01931	0.552	1.47055	0.714	0.227
regucalcin	0.675	1.01004	0.35	1.45718	0.484	0.222
Vha44	0.807	1.00249	0.614	1.44628	0.862	0.647
Cyp9b2	0.613	0.997531	0.226	1.43913	0.529	0.444
Pmp70	0.713	0.996909	0.426	1.43824	0.564	0.227
CG30499	0.723	0.993936	0.446	1.43395	0.576	0.251
Gapdh2	0.857	0.990964	0.714	1.42966	0.967	0.676
VhaAC45	0.767	0.98143	0.534	1.4159	0.825	0.657
Act42A	0.587	0.963589	0.174	1.39016	0.679	0.594
lectin-37Db	0.804	0.963245	0.608	1.38967	0.94	0.609
CG31323	0.633	0.960164	0.266	1.38522	0.281	0.019
Pgcl	0.565	0.959846	0.13	1.38477	0.211	0.097
CG8353	0.689	0.957975	0.378	1.38207	0.486	0.145
CG5590	0.698	0.957601	0.396	1.38153	0.697	0.498
ND-MLRQ	0.825	0.952629	0.65	1.37435	0.972	0.744
CG15784	0.677	0.94855	0.354	1.36847	0.639	0.411
iotaTry	0.611	0.94771	0.222	1.36726	0.241	0.024
Peritrophin-15a	0.576	0.947646	0.152	1.36716	0.155	0.005
CG9008	0.743	0.940182	0.486	1.3564	0.509	0.029
Cyt-b5	0.786	0.935624	0.572	1.34982	0.872	0.647
Dat	0.684	0.934289	0.368	1.34789	0.546	0.314
mex1	0.755	0.929515	0.51	1.34101	0.825	0.628
CG6028	0.703	0.929412	0.406	1.34086	0.712	0.507
CG4562	0.689	0.922831	0.378	1.33136	0.446	0.082
CG10467	0.684	0.921379	0.368	1.32927	0.479	0.169
Drat	0.534	0.920981	0.068	1.32869	0.303	0.266
veil	0.712	0.91886	0.424	1.32564	0.464	0.053
UQCR-6.4	0.821	0.918699	0.642	1.3254	0.892	0.657
whe	0.71	0.917756	0.42	1.32404	0.496	0.087
CG5618	0.705	0.914027	0.41	1.31866	0.551	0.208
aralar1	0.722	0.913613	0.444	1.31806	0.596	0.271
CG15096	0.631	0.90852	0.262	1.31072	0.454	0.261
CG10659	0.675	0.907474	0.35	1.30921	0.361	0.014
Eglp2	0.702	0.904855	0.404	1.30543	0.551	0.222
Cpr	0.749	0.897349	0.498	1.2946	0.639	0.237
GstD9	0.702	0.893903	0.404	1.28963	0.589	0.314
CG8997	0.626	0.891838	0.252	1.28665	0.263	0.014
ox	0.824	0.891084	0.648	1.28556	0.93	0.647
IA-2	0.603	0.885769	0.206	1.27789	0.333	0.13
Gs2	0.704	0.883652	0.408	1.27484	0.461	0.058
Mdh1	0.79	0.882984	0.58	1.27388	0.9	0.662
Glo1	0.819	0.881918	0.638	1.27234	0.872	0.604
smp-30	0.641	0.879204	0.282	1.26842	0.764	0.705
CAH1	0.693	0.875606	0.386	1.26323	0.501	0.174
CG7322	0.702	0.874456	0.404	1.26157	0.524	0.217
VhaPPA1-1	0.736	0.873302	0.472	1.25991	0.807	0.604
CG5009	0.601	0.871396	0.202	1.25716	0.268	0.082
PHGPx	0.658	0.869755	0.316	1.25479	0.762	0.585
CG5853	0.594	0.868968	0.188	1.25366	0.341	0.198
CG43774	0.611	0.8685	0.222	1.25298	0.469	0.29
AspRS	0.737	0.865284	0.474	1.24834	0.747	0.536
Sodh-1	0.563	0.864703	0.126	1.2475	0.301	0.217
Mipp1	0.705	0.860379	0.41	1.24126	0.419	0.01
wmd	0.649	0.850916	0.298	1.22761	0.516	0.362
CG2254	0.566	0.850554	0.132	1.22709	0.632	0.575
CG2556	0.748	0.845675	0.496	1.22005	0.586	0.121
CG9394	0.673	0.8418	0.346	1.21446	0.388	0.058
Ugt86Dd	0.719	0.84117	0.438	1.21355	0.441	0.005
fbp	0.677	0.830026	0.354	1.19747	0.546	0.319
Vha16-1	0.817	0.829503	0.634	1.19672	0.995	0.937
Gclm	0.754	0.829222	0.508	1.19631	0.805	0.594
CG7054	0.721	0.829041	0.442	1.19605	0.519	0.111
14-3-3epsilon	0.781	0.826359	0.562	1.19218	0.93	0.778
CG5567	0.731	0.816249	0.462	1.1776	0.526	0.106
Rpi	0.701	0.808041	0.402	1.16576	0.637	0.42
Sod1	0.807	0.806428	0.614	1.16343	0.93	0.643
CG5958	0.58	0.805869	0.16	1.16262	0.514	0.454
CG1640	0.712	0.799465	0.424	1.15338	0.702	0.536
Jon25Bi	0.556	0.798656	0.112	1.15222	0.13	0.019
IscU	0.732	0.798184	0.464	1.15154	0.789	0.652
CG42806	0.747	0.791643	0.494	1.1421	0.529	0.034
CG7272	0.674	0.790124	0.348	1.13991	0.559	0.357
Jheh3	0.673	0.786423	0.346	1.13457	0.594	0.382
Fmo-2	0.696	0.784802	0.392	1.13223	0.486	0.126
Gpo-1	0.704	0.784585	0.408	1.13192	0.589	0.324
CG1265	0.713	0.783982	0.426	1.13105	0.561	0.222
CG11911	0.612	0.781263	0.224	1.12712	0.288	0.082
CG2846	0.679	0.777236	0.358	1.12131	0.614	0.444
CG34026	0.645	0.77518	0.29	1.11835	0.291	0
betaTub97EF	0.724	0.772524	0.448	1.11452	0.692	0.473
CG5707	0.693	0.771796	0.386	1.11347	0.411	0.039
rost	0.729	0.768464	0.458	1.10866	0.521	0.072
Aldh	0.668	0.767536	0.336	1.10732	0.589	0.425
CG18815	0.738	0.76369	0.476	1.10177	0.674	0.42
CG41128	0.759	0.763239	0.518	1.10112	0.845	0.585
Mal-A2	0.679	0.7553	0.358	1.08967	0.566	0.222
awd	0.838	0.752772	0.676	1.08602	0.977	0.802
CG3940	0.65	0.751088	0.3	1.08359	0.318	0.019
CNT2	0.685	0.750188	0.37	1.08229	0.396	0.029
Mdh2	0.791	0.744399	0.582	1.07394	0.925	0.71
CG11594	0.709	0.744182	0.418	1.07363	0.466	0.053
CG31674	0.69	0.743812	0.38	1.07309	0.484	0.155
CG14818	0.691	0.73863	0.382	1.06562	0.82	0.565
CG8952	0.695	0.737753	0.39	1.06435	0.424	0.053
CG9471	0.709	0.737452	0.418	1.06392	0.619	0.314
Cyp12a4	0.708	0.737026	0.416	1.0633	0.589	0.275
Chchd2	0.799	0.736137	0.598	1.06202	0.947	0.812
kdn	0.683	0.733634	0.366	1.05841	0.719	0.551
ATPsynO	0.765	0.732125	0.53	1.05623	0.97	0.715
CG42807	0.543	0.732124	0.086	1.05623	0.11	0.024
Ald	0.734	0.731404	0.468	1.05519	0.957	0.918
CG3348	0.607	0.730565	0.214	1.05398	0.223	0.01
Tpi	0.716	0.724239	0.432	1.04486	0.86	0.609
CG18417	0.649	0.723222	0.298	1.04339	0.363	0.087
ND-AGGG	0.726	0.72274	0.452	1.04269	0.767	0.551
Pgk	0.759	0.719935	0.518	1.03865	0.81	0.575
COX5B	0.749	0.718863	0.498	1.0371	0.975	0.72
CG17597	0.644	0.717709	0.288	1.03544	0.697	0.551
CG11876	0.716	0.716549	0.432	1.03376	0.752	0.589
CG14205	0.649	0.712803	0.298	1.02836	0.318	0.024
Cyp6a23	0.634	0.711916	0.268	1.02708	0.446	0.246
CG2680	0.666	0.711631	0.332	1.02667	0.336	0.005
Mpcp2	0.801	0.710671	0.602	1.02528	0.957	0.725
Cyp6w1	0.56	0.709068	0.12	1.02297	0.145	0.029
CG31104	0.659	0.708372	0.318	1.02196	0.318	0
CG31259	0.66	0.70598	0.32	1.01851	0.363	0.058
l(2)k09913	0.632	0.704064	0.264	1.01575	0.569	0.44
Sod3	0.691	0.703335	0.382	1.0147	0.441	0.077
CG2681	0.681	0.703022	0.362	1.01425	0.489	0.145
wal	0.676	0.699088	0.352	1.00857	0.659	0.493
CG5335	0.639	0.696371	0.278	1.00465	0.617	0.473
CG1927	0.684	0.695111	0.368	1.00283	0.652	0.401
Indy	0.648	0.693091	0.296	0.999918	0.539	0.367
CG42249	0.672	0.691873	0.344	0.998161	0.386	0.053
CG8417	0.671	0.691844	0.342	0.99812	0.504	0.256
CG9743	0.722	0.688962	0.444	0.993961	0.722	0.454
tsr	0.777	0.688859	0.554	0.993813	0.972	0.787
CG5577	0.708	0.688525	0.416	0.993332	0.516	0.159
CG7231	0.646	0.687743	0.292	0.992204	0.363	0.092
ND-13B	0.749	0.685123	0.498	0.988424	0.822	0.58
Ssadh	0.666	0.684763	0.332	0.987905	0.591	0.401
CG9555	0.7	0.684419	0.4	0.987407	0.409	0.01
sun	0.732	0.684161	0.464	0.987036	0.947	0.739
CG31087	0.67	0.68375	0.34	0.986443	0.682	0.556
CG31549	0.686	0.680846	0.372	0.982254	0.479	0.159
CG5126	0.635	0.676685	0.27	0.97625	0.421	0.222
COX8	0.686	0.675915	0.372	0.975139	0.975	0.758
CG12974	0.602	0.675217	0.204	0.974132	0.617	0.551
Adk2	0.721	0.675119	0.442	0.973991	0.867	0.671
Hsc70-3	0.64	0.674903	0.28	0.97368	0.762	0.7
CG32795	0.621	0.672396	0.242	0.970062	0.499	0.343
CG6115	0.703	0.66847	0.406	0.964398	0.792	0.643
Got1	0.675	0.667226	0.35	0.962604	0.659	0.531
Acsl	0.652	0.661175	0.304	0.953873	0.586	0.396
Chd64	0.675	0.655648	0.35	0.945901	0.802	0.729
Ubc10	0.668	0.645128	0.336	0.930722	0.539	0.314
Gba1a	0.663	0.64398	0.326	0.929066	0.326	0
CG8661	0.674	0.643628	0.348	0.928558	0.411	0.068
PGRP-LB	0.687	0.64338	0.374	0.9282	0.456	0.111
PyK	0.751	0.642688	0.502	0.927203	0.912	0.652
CG31248	0.617	0.639166	0.234	0.922122	0.444	0.29
Blimp-1	0.658	0.638554	0.316	0.921239	0.321	0.005
CG12643	0.6	0.638477	0.2	0.921128	0.391	0.271
CG44008	0.781	0.63846	0.562	0.921103	0.987	0.879
Mal-A4	0.608	0.637272	0.216	0.919389	0.313	0.116
Dip-C	0.66	0.635319	0.32	0.916572	0.614	0.444
CG8249	0.663	0.632096	0.326	0.911921	0.351	0.024
Got2	0.652	0.631639	0.304	0.911263	0.672	0.556
CG10672	0.583	0.630203	0.166	0.909191	0.439	0.319
fbl	0.675	0.62557	0.35	0.902507	0.531	0.275
CG1246	0.638	0.622915	0.276	0.898676	0.717	0.585
CG7025	0.55	0.61947	0.1	0.893706	0.185	0.101
UQCR-14	0.751	0.615124	0.502	0.887436	0.932	0.691
Sec61gamma	0.653	0.614604	0.306	0.886686	0.657	0.517
RFeSP	0.743	0.612666	0.486	0.883891	0.91	0.72
UQCR-Q	0.764	0.611353	0.528	0.881996	0.965	0.734
elm	0.652	0.61035	0.304	0.880549	0.697	0.589
CG32407	0.594	0.609175	0.188	0.878853	0.251	0.072
GstD1	0.673	0.608052	0.346	0.877234	0.982	0.845
CG5254	0.591	0.608048	0.182	0.877228	0.479	0.396
CG7953	0.576	0.607344	0.152	0.876212	0.153	0
Gclc	0.693	0.604993	0.386	0.87282	0.589	0.222
CG7920	0.657	0.604948	0.314	0.872755	0.481	0.251
CG13659	0.684	0.603602	0.368	0.870813	0.378	0.014
alpha-Est8	0.65	0.603141	0.3	0.870149	0.376	0.092
ATPsynCF6	0.755	0.594952	0.51	0.858334	0.962	0.729
CG11899	0.633	0.594077	0.266	0.857071	0.609	0.493
Nipsnap	0.639	0.589562	0.278	0.850558	0.602	0.507
LManV	0.532	0.586537	0.064	0.846194	0.118	0.058
glob1	0.661	0.585336	0.322	0.844462	0.466	0.198
Lfg	0.697	0.584875	0.394	0.843796	0.84	0.647
CG15739	0.636	0.578945	0.272	0.835241	0.531	0.333
Prosbeta4	0.664	0.577602	0.328	0.833304	0.629	0.473
Cyp4d14	0.612	0.577432	0.224	0.833059	0.231	0.01
CG15152	0.703	0.576106	0.406	0.831145	0.845	0.614
Rab6	0.645	0.574487	0.29	0.828809	0.609	0.478
Tsp42Ed	0.688	0.573604	0.376	0.827536	0.857	0.7
CG7430	0.69	0.572999	0.38	0.826662	0.722	0.512
UQCR-11	0.735	0.57002	0.47	0.822365	0.937	0.705
CG14721	0.629	0.569343	0.258	0.821389	0.431	0.256
CG13324	0.598	0.569063	0.196	0.820985	0.268	0.072
Neb-cGP	0.719	0.565929	0.438	0.816463	0.972	0.749
CG42365	0.596	0.565521	0.192	0.815874	0.288	0.116
CG5246	0.603	0.564665	0.206	0.814639	0.278	0.077
Manf	0.623	0.563907	0.246	0.813546	0.574	0.488
Treh	0.534	0.563689	0.068	0.813231	0.323	0.304
muc	0.644	0.563051	0.288	0.812311	0.554	0.401
CAH2	0.607	0.562166	0.214	0.811034	0.356	0.179
ND-13A	0.695	0.561202	0.39	0.809643	0.744	0.589
CG17029	0.695	0.559514	0.39	0.807208	0.406	0.024
COX4	0.756	0.558885	0.512	0.806301	0.962	0.754
CG31694	0.565	0.55872	0.13	0.806062	0.383	0.3
COX5A	0.737	0.557163	0.474	0.803816	0.96	0.725
CG2004	0.588	0.554098	0.176	0.799395	0.439	0.343
Reg-2	0.586	0.553678	0.172	0.798788	0.449	0.396
NPF	0.574	0.552571	0.148	0.797192	0.17	0.024
Fdx2	0.65	0.552377	0.3	0.796911	0.504	0.314
CG7630	0.705	0.551639	0.41	0.795847	0.98	0.768
Mpc1	0.659	0.549028	0.318	0.79208	0.521	0.314
hdly	0.5	0.545434	0	0.786894	0.213	0.251
Dak1	0.641	0.544962	0.282	0.786214	0.622	0.493
Arc1	0.66	0.544606	0.32	0.785701	0.842	0.71
CG5793	0.597	0.541217	0.194	0.780812	0.436	0.338
CG8774	0.595	0.540874	0.19	0.780317	0.198	0.01
Fer2LCH	0.651	0.539508	0.302	0.778345	0.87	0.802
epsilonTry	0.574	0.53933	0.148	0.778089	0.148	0
COX6B	0.745	0.539014	0.49	0.777633	0.975	0.836
Swim	0.657	0.538721	0.314	0.77721	0.328	0.019
Atg8a	0.647	0.538715	0.294	0.777202	0.774	0.657
bic	0.722	0.53806	0.444	0.776256	0.932	0.725
FK506-bp2	0.712	0.538056	0.424	0.776251	0.937	0.686
CG9281	0.63	0.537235	0.26	0.775066	0.501	0.338
Prosbeta5	0.656	0.534486	0.312	0.7711	0.637	0.478
CG10943	0.674	0.533827	0.348	0.770149	0.446	0.111
ND-B14	0.702	0.532751	0.404	0.768597	0.792	0.614
Cln3	0.649	0.532657	0.298	0.768462	0.401	0.121
CG17272	0.645	0.53212	0.29	0.767687	0.614	0.488
Fer1HCH	0.672	0.527993	0.344	0.761732	0.94	0.802
kermit	0.647	0.52664	0.294	0.759781	0.602	0.454
l(1)G0334	0.661	0.526606	0.322	0.759733	0.634	0.459
ND-ACP	0.707	0.526429	0.414	0.759477	0.887	0.667
Idh	0.654	0.525452	0.308	0.758067	0.784	0.662
CG8785	0.598	0.523992	0.196	0.75596	0.411	0.275
CG46339	0.621	0.523924	0.242	0.755863	0.504	0.271
RpL11	0.776	0.523863	0.552	0.755775	0.987	0.841
AdipoR	0.642	0.519388	0.284	0.749319	0.544	0.401
cype	0.69	0.519201	0.38	0.749049	0.97	0.749
CG31233	0.551	0.518367	0.102	0.747846	0.391	0.324
RpL21	0.759	0.515284	0.518	0.743397	0.995	0.903
eIF1A	0.671	0.5147	0.342	0.742554	0.727	0.633
CG12355	0.662	0.511897	0.324	0.738512	0.371	0.058
ATPsynG	0.712	0.508918	0.424	0.734214	0.965	0.754
Adk3	0.669	0.507928	0.338	0.732786	0.393	0.068
Cyt-c1	0.704	0.505176	0.408	0.728816	0.92	0.72
CG6908	0.622	0.504626	0.244	0.728022	0.341	0.121
CG4302	0.602	0.504267	0.204	0.727503	0.388	0.242
CG3740	0.659	0.503529	0.318	0.726439	0.414	0.135
CG17896	0.635	0.503133	0.27	0.725868	0.596	0.478
CG10477	0.558	0.502167	0.116	0.724474	0.115	0
Rab1	0.677	0.50131	0.354	0.723238	0.784	0.609
Trxr-1	0.665	0.498522	0.33	0.719215	0.797	0.681
Lsd-1	0.518	0.498453	0.036	0.719116	0.17	0.155
CG6523	0.642	0.4966	0.284	0.716442	0.604	0.493
CG7220	0.637	0.496204	0.274	0.715871	0.702	0.618
vanin-like	0.507	0.495554	0.014	0.714933	0.251	0.275
CG43679	0.604	0.495007	0.208	0.714144	0.223	0.014
levy	0.643	0.494346	0.286	0.713191	0.965	0.778
roh	0.696	0.491448	0.392	0.70901	0.967	0.758
fok	0.594	0.490975	0.188	0.708328	0.667	0.638
Sar1	0.642	0.490739	0.284	0.707987	0.662	0.58
CG17571	0.553	0.49059	0.106	0.707772	0.105	0
Nurf-38	0.696	0.490001	0.392	0.706922	0.875	0.667
Pomp	0.655	0.484173	0.31	0.698514	0.649	0.473
Oatp33Ea	0.635	0.483064	0.27	0.696914	0.414	0.164
CG18577	0.635	0.482491	0.27	0.696087	0.381	0.14
CG5724	0.621	0.481262	0.242	0.694314	0.278	0.043
BI-1	0.623	0.481187	0.246	0.694206	0.682	0.57
Seipin	0.632	0.474808	0.264	0.685003	0.419	0.203
CG10827	0.584	0.474284	0.168	0.684247	0.175	0.01
mbf1	0.659	0.472331	0.318	0.68143	0.654	0.502
mamo	0.572	0.472221	0.144	0.681272	0.19	0.043
Spn55B	0.613	0.471939	0.226	0.680864	0.604	0.507
COQ7	0.604	0.471247	0.208	0.679866	0.486	0.382
CG14219	0.61	0.461872	0.22	0.666341	0.228	0.01
tzn	0.614	0.461566	0.228	0.665899	0.602	0.517
CG3987	0.626	0.460916	0.252	0.664961	0.734	0.594
CG14483	0.624	0.457296	0.248	0.659739	0.617	0.498
CIAPIN1	0.618	0.456644	0.236	0.658799	0.404	0.242
UQCR-C2	0.634	0.455336	0.268	0.656911	0.912	0.72
CR45133	0.597	0.454229	0.194	0.655313	0.241	0.053
ATPsyndelta	0.688	0.452967	0.376	0.653493	0.92	0.749
CG16898	0.631	0.452222	0.262	0.652419	0.313	0.053
RpL30	0.7	0.451809	0.4	0.651823	0.95	0.836
CG2076	0.629	0.45137	0.258	0.651189	0.511	0.362
Fdh	0.657	0.449881	0.314	0.64904	0.787	0.599
CG15347	0.635	0.449404	0.27	0.648353	0.927	0.802
ATPsynE	0.69	0.448566	0.38	0.647143	0.95	0.734
Prosalpha5	0.634	0.448271	0.268	0.646718	0.534	0.386
CG10562	0.605	0.447686	0.21	0.645874	0.524	0.396
CG15202	0.559	0.445111	0.118	0.642159	0.118	0
CG32368	0.536	0.444515	0.072	0.641299	0.383	0.338
CG5346	0.615	0.443578	0.23	0.639947	0.461	0.295
CG6178	0.528	0.44121	0.056	0.636532	0.429	0.44
Oat	0.566	0.440571	0.132	0.635609	0.341	0.256
beta4GalNAcTA	0.632	0.440506	0.264	0.635516	0.341	0.097
Ace	0.613	0.440336	0.226	0.635271	0.226	0
ND-B18	0.652	0.439741	0.304	0.634411	0.827	0.686
GstE6	0.646	0.438353	0.292	0.632409	0.599	0.406
COX7C	0.671	0.437679	0.342	0.631437	0.96	0.72
CG12746	0.638	0.437599	0.276	0.631322	0.411	0.174
COX7A	0.696	0.436749	0.392	0.630096	0.945	0.754
CG17930	0.567	0.435478	0.134	0.628262	0.203	0.082
RpS6	0.702	0.433086	0.404	0.624811	0.972	0.836
CG3226	0.602	0.432749	0.204	0.624325	0.416	0.285
GstE8	0.604	0.432002	0.208	0.623247	0.664	0.614
CG16775	0.439	0.431941	0.122	0.623159	0.128	0.256
Tim23	0.611	0.43149	0.222	0.622508	0.609	0.536
Cyp6g1	0.604	0.430903	0.208	0.621661	0.331	0.14
CG32276	0.633	0.430208	0.266	0.620659	0.749	0.628
l(1)G0156	0.611	0.429677	0.222	0.619893	0.722	0.652
blw	0.686	0.429288	0.372	0.619332	0.985	0.797
Chmp1	0.573	0.428776	0.146	0.618593	0.561	0.551
CG34386	0.554	0.427772	0.108	0.617145	0.123	0.014
CG10602	0.588	0.424631	0.176	0.612612	0.434	0.324
CG44014	0.649	0.424276	0.298	0.612101	0.855	0.671
ND-B14.7	0.638	0.423273	0.276	0.610653	0.657	0.556
Phae1	0.591	0.422805	0.182	0.609979	0.386	0.271
CG31715	0.61	0.422302	0.22	0.609253	0.596	0.512
AcCoAS	0.602	0.421582	0.204	0.608214	0.409	0.251
Pbgs	0.622	0.421196	0.244	0.607658	0.353	0.15
ND-B17.2	0.637	0.420832	0.274	0.607133	0.784	0.585
CG7968	0.544	0.420336	0.088	0.606416	0.175	0.097
CG3164	0.582	0.420145	0.164	0.606141	0.687	0.681
Idh3b	0.613	0.419901	0.226	0.605789	0.574	0.473
Myo61F	0.596	0.419521	0.192	0.605241	0.702	0.662
KCNQ	0.6	0.419303	0.2	0.604926	0.253	0.058
RhoGDI	0.653	0.418793	0.306	0.604191	0.757	0.628
ND-B14.5A	0.595	0.417213	0.19	0.601911	0.805	0.667
kra	0.626	0.415907	0.252	0.600027	0.772	0.652
ND-B22	0.654	0.415363	0.308	0.599243	0.842	0.609
Tk	0.538	0.414131	0.076	0.597465	0.143	0.068
Orcokinin	0.59	0.414071	0.18	0.597378	0.223	0.043
P5cr	0.58	0.413911	0.16	0.597147	0.396	0.309
Cyp12c1	0.593	0.413326	0.186	0.596303	0.414	0.3
CG10910	0.595	0.412317	0.19	0.594848	0.19	0
CG12963	0.607	0.412111	0.214	0.594551	0.569	0.507
mod	0.579	0.411594	0.158	0.593804	0.539	0.488
CG8034	0.604	0.411307	0.208	0.593391	0.391	0.193
CG1890	0.595	0.411255	0.19	0.593315	0.622	0.541
ND-B14.5B	0.64	0.409173	0.28	0.590312	0.865	0.657
Tom7	0.635	0.408781	0.27	0.589746	0.797	0.657
DhpD	0.607	0.408264	0.214	0.589001	0.323	0.14
SdhC	0.659	0.408143	0.318	0.588825	0.887	0.662
eIF6	0.58	0.406119	0.16	0.585906	0.311	0.188
CG4729	0.514	0.405675	0.028	0.585265	0.351	0.382
ND-B15	0.648	0.405186	0.296	0.58456	0.815	0.609
ATPsynB	0.664	0.404506	0.328	0.583579	0.947	0.725
RpL10	0.716	0.403663	0.432	0.582362	0.997	0.932
CG11208	0.591	0.403289	0.182	0.581823	0.504	0.401
CG9674	0.597	0.4029	0.194	0.581261	0.561	0.449
RpL15	0.711	0.40283	0.422	0.581161	0.992	0.928
CG5028	0.605	0.401761	0.21	0.579619	0.619	0.541
sel	0.598	0.401744	0.196	0.579594	0.303	0.135
CG5214	0.602	0.401476	0.204	0.579207	0.659	0.594
CG5002	0.624	0.400074	0.248	0.577184	0.316	0.068
UGP	0.619	0.400025	0.238	0.577114	0.301	0.072
SsRbeta	0.588	0.399388	0.176	0.576195	0.551	0.522
mRpS21	0.602	0.398888	0.204	0.575474	0.559	0.469
mRpL55	0.581	0.398658	0.162	0.575142	0.451	0.367
PIG-Wb	0.618	0.398458	0.236	0.574854	0.361	0.14
eIF2beta	0.6	0.398362	0.2	0.574714	0.714	0.662
CR43051	0.588	0.397938	0.176	0.574103	0.637	0.575
NTPase	0.593	0.396021	0.186	0.571338	0.549	0.488
CG7461	0.606	0.395206	0.212	0.570162	0.368	0.188
Cyp4ac1	0.624	0.394659	0.248	0.569372	0.271	0.024
Cyp309a1	0.603	0.394521	0.206	0.569173	0.223	0.019
Gp93	0.586	0.39356	0.172	0.567787	0.556	0.498
Arf102F	0.625	0.392812	0.25	0.566708	0.604	0.502
CG42813	0.617	0.391847	0.234	0.565316	0.594	0.488
stl	0.583	0.390672	0.166	0.563621	0.208	0.048
CG10352	0.592	0.390263	0.184	0.56303	0.251	0.077
CG8520	0.643	0.389702	0.286	0.562221	0.383	0.135
CR45010	0.593	0.388997	0.186	0.561204	0.378	0.242
Act5C	0.693	0.388106	0.386	0.559919	1	0.976
Cyp1	0.67	0.388028	0.34	0.559806	0.98	0.841
CG5171	0.583	0.387939	0.166	0.559677	0.175	0.01
CG6966	0.508	0.386631	0.016	0.557791	0.19	0.184
Est-Q	0.63	0.386009	0.26	0.556893	0.366	0.135
CG9231	0.618	0.385795	0.236	0.556584	0.429	0.266
CG31636	0.555	0.385436	0.11	0.556067	0.11	0
CG14499	0.517	0.384817	0.034	0.555173	0.145	0.116
Pex11	0.589	0.38336	0.178	0.553071	0.313	0.159
mRpL52	0.595	0.38284	0.19	0.552321	0.441	0.338
RpS13	0.7	0.381186	0.4	0.549935	0.987	0.874
CG7470	0.59	0.380654	0.18	0.549167	0.614	0.585
CG12883	0.547	0.380288	0.094	0.54864	0.258	0.198
Sc2	0.582	0.37977	0.164	0.547892	0.471	0.415
CG11878	0.611	0.379461	0.222	0.547447	0.238	0.019
Gk1	0.578	0.379338	0.156	0.547269	0.456	0.396
eff	0.657	0.379078	0.314	0.546894	0.89	0.821
CG11999	0.561	0.378822	0.122	0.546525	0.368	0.314
RpL34a	0.635	0.376835	0.27	0.543658	0.842	0.657
Calr	0.596	0.376392	0.192	0.543018	0.797	0.754
UbcE2M	0.594	0.376055	0.188	0.542533	0.466	0.372
Kr-h2	0.578	0.375367	0.156	0.541541	0.459	0.411
RpS30	0.678	0.375229	0.356	0.541341	0.957	0.865
RpL13A	0.68	0.374964	0.36	0.540959	0.987	0.874
RpS19a	0.657	0.374801	0.314	0.540723	0.985	0.841
kraken	0.576	0.374238	0.152	0.539912	0.459	0.391
CG10863	0.593	0.373724	0.186	0.539169	0.624	0.551
RpL7A	0.689	0.373164	0.378	0.538362	0.992	0.874
mRpL33	0.606	0.372252	0.212	0.537046	0.639	0.541
ND-B17	0.628	0.372037	0.256	0.536737	0.769	0.623
CG13102	0.59	0.370424	0.18	0.534409	0.489	0.348
CG1139	0.6	0.369986	0.2	0.533777	0.201	0
CG1824	0.596	0.369695	0.192	0.533356	0.464	0.377
CG6574	0.612	0.369218	0.224	0.532669	0.281	0.072
spheroide	0.557	0.3675	0.114	0.530191	0.554	0.469
Pmm2	0.575	0.366852	0.15	0.529256	0.444	0.401
CG17191	0.555	0.366786	0.11	0.52916	0.11	0
CG4734	0.561	0.366641	0.122	0.528951	0.549	0.498
Acox57D-p	0.537	0.36664	0.074	0.52895	0.206	0.15
cN-IIIB	0.609	0.365889	0.218	0.527866	0.281	0.077
RpL27	0.675	0.365382	0.35	0.527135	0.992	0.879
Pis	0.592	0.364836	0.184	0.526347	0.446	0.343
sqh	0.531	0.364373	0.062	0.52568	0.754	0.652
P58IPK	0.617	0.36338	0.234	0.524246	0.338	0.13
CDase	0.533	0.362736	0.066	0.523318	0.163	0.106
yip2	0.562	0.362531	0.124	0.523022	0.479	0.435
Cyp9f2	0.558	0.361707	0.116	0.521833	0.596	0.585
Tsp42Er	0.594	0.36158	0.188	0.521649	0.361	0.208
CG44243	0.591	0.361399	0.182	0.521389	0.316	0.174
CG15533	0.554	0.361258	0.108	0.521185	0.108	0
Dh31	0.555	0.359844	0.11	0.519145	0.118	0.01
CG32549	0.615	0.358387	0.23	0.517044	0.301	0.082
RpS15Aa	0.675	0.357874	0.35	0.516303	0.977	0.884
Arpc3B	0.596	0.357554	0.192	0.515842	0.622	0.551
CG40472	0.577	0.356646	0.154	0.514532	0.431	0.362
Adgf-A	0.549	0.356012	0.098	0.513617	0.268	0.198
Prosalpha3	0.596	0.355626	0.192	0.51306	0.561	0.478
Vha100-2	0.581	0.353462	0.162	0.509938	0.439	0.295
QIL1	0.597	0.353116	0.194	0.509439	0.714	0.609
28SrRNA-Psi:CR45859	0.624	0.352153	0.248	0.50805	0.905	0.783
Mal-B1	0.586	0.351886	0.172	0.507665	0.178	0.005
RpL35A	0.665	0.351491	0.33	0.507095	0.977	0.841
CG5805	0.604	0.351386	0.208	0.506943	0.311	0.121
Ran	0.603	0.351162	0.206	0.506619	0.719	0.652
CG8664	0.6	0.350915	0.2	0.506263	0.429	0.227
NP15.6	0.626	0.350819	0.252	0.506124	0.81	0.623
Acon	0.574	0.349205	0.148	0.503797	0.724	0.691
ssp7	0.57	0.348616	0.14	0.502947	0.14	0
Mfe2	0.508	0.348575	0.016	0.502887	0.566	0.565
CG17167	0.594	0.34616	0.188	0.499404	0.193	0.005
tko	0.578	0.345727	0.156	0.498779	0.594	0.522
CG14688	0.601	0.345602	0.202	0.498598	0.276	0.087
GstO2	0.57	0.345562	0.14	0.498541	0.594	0.56
CG5150	0.57	0.344325	0.14	0.496756	0.145	0.005
CG2065	0.592	0.343017	0.184	0.494869	0.231	0.053
Ppat-Dpck	0.572	0.34296	0.144	0.494787	0.303	0.193
ND-23	0.596	0.342527	0.192	0.494161	0.632	0.541
CG8314	0.55	0.341224	0.1	0.492282	0.476	0.464
CG8974	0.586	0.340432	0.172	0.49114	0.571	0.522
Aldh-III	0.495	0.340305	0.01	0.490957	0.426	0.507
CG31673	0.584	0.340199	0.168	0.490803	0.531	0.473
RpL4	0.657	0.339724	0.314	0.490118	0.985	0.845
eca	0.581	0.339599	0.162	0.489938	0.516	0.444
CG34288	0.661	0.339426	0.322	0.489688	0.852	0.657
ATPsynC	0.652	0.338491	0.304	0.488339	1	0.913
UQCR-C1	0.616	0.338468	0.232	0.488307	0.837	0.7
Prosbeta7	0.577	0.338452	0.154	0.488283	0.464	0.391
Cyp12a5	0.598	0.337534	0.196	0.486959	0.201	0.005
CG15127	0.491	0.337469	0.018	0.486864	0.201	0.246
CG7834	0.612	0.337208	0.224	0.486489	0.727	0.614
Droj2	0.593	0.33666	0.186	0.485698	0.586	0.522
AdSS	0.606	0.335108	0.212	0.483459	0.692	0.643
SCOT	0.565	0.334785	0.13	0.482992	0.323	0.237
CG9396	0.598	0.334549	0.196	0.482653	0.286	0.111
CG8206	0.571	0.334427	0.142	0.482476	0.566	0.512
CG13813	0.583	0.333831	0.166	0.481616	0.17	0.005
ND-B12	0.627	0.333371	0.254	0.480952	0.93	0.744
CG17036	0.619	0.332541	0.238	0.479755	0.258	0.024
AIMP3	0.596	0.331771	0.192	0.478644	0.489	0.386
CG10916	0.519	0.331256	0.038	0.477901	0.226	0.222
MtnD	0.632	0.330165	0.264	0.476328	0.569	0.357
ATPsynbeta	0.652	0.329685	0.304	0.475635	0.985	0.86
AGBE	0.551	0.328549	0.102	0.473996	0.251	0.174
CG1662	0.591	0.327932	0.182	0.473105	0.366	0.232
GstD5	0.528	0.327748	0.056	0.47284	0.419	0.406
CG13887	0.574	0.327255	0.148	0.472129	0.531	0.469
RpL41	0.675	0.327143	0.35	0.471968	0.997	0.995
bmm	0.597	0.327125	0.194	0.471941	0.273	0.087
Prosalpha2	0.57	0.326523	0.14	0.471073	0.511	0.469
RpS28b	0.678	0.325474	0.356	0.46956	0.995	0.928
Gdi	0.591	0.325041	0.182	0.468935	0.634	0.589
Sec61beta	0.626	0.324305	0.252	0.467874	0.84	0.7
path	0.575	0.324147	0.15	0.467645	0.393	0.266
mRpL28	0.549	0.323622	0.098	0.466887	0.496	0.498
CG14210	0.535	0.323414	0.07	0.466588	0.373	0.357
L2HGDH	0.584	0.323176	0.168	0.466244	0.439	0.338
CG15027	0.57	0.323082	0.14	0.466109	0.248	0.126
RpL5	0.658	0.323048	0.316	0.466059	0.98	0.841
Prosbeta1	0.605	0.322119	0.21	0.464719	0.632	0.527
Drs	0.573	0.32162	0.146	0.464	0.145	0
gce	0.591	0.321558	0.182	0.46391	0.281	0.101
LManI	0.568	0.321466	0.136	0.463778	0.256	0.121
CG15922	0.563	0.319399	0.126	0.460795	0.411	0.362
isoQC	0.586	0.318753	0.172	0.459864	0.306	0.159
RpL38	0.598	0.31869	0.196	0.459773	0.987	0.783
Prosalpha7	0.594	0.318151	0.188	0.458995	0.519	0.406
RpL9	0.647	0.31808	0.294	0.458892	0.982	0.865
dmGlut	0.564	0.317387	0.128	0.457892	0.268	0.155
LysP	0.593	0.317373	0.186	0.457872	0.185	0
RpL24	0.677	0.316475	0.354	0.456577	0.975	0.874
CG34211	0.556	0.316459	0.112	0.456554	0.113	0
CG33169	0.583	0.315839	0.166	0.455659	0.491	0.42
ATPsynF	0.601	0.315304	0.202	0.454888	0.967	0.787
CG9896	0.588	0.315282	0.176	0.454856	0.18	0.005
CG17570	0.594	0.314498	0.188	0.453725	0.195	0.01
ScpX	0.529	0.314179	0.058	0.453264	0.449	0.454
CG10650	0.594	0.313987	0.188	0.452987	0.799	0.705
Nedd8	0.56	0.313951	0.12	0.452935	0.496	0.502
CG32695	0.554	0.313778	0.108	0.452685	0.396	0.333
CG11671	0.573	0.312339	0.146	0.45061	0.321	0.179
CNBP	0.537	0.311627	0.074	0.449583	0.644	0.686
hoip	0.533	0.311623	0.066	0.449577	0.466	0.473
RpL23	0.65	0.311251	0.3	0.449041	0.987	0.894
Pfdn2	0.572	0.311092	0.144	0.448811	0.551	0.507
RpL29	0.657	0.311089	0.314	0.448806	0.982	0.884
bai	0.577	0.311086	0.154	0.448803	0.559	0.493
CG16817	0.605	0.310267	0.21	0.447621	0.737	0.638
CG14495	0.602	0.309857	0.204	0.447029	0.286	0.087
Mocs1	0.596	0.309722	0.192	0.446834	0.321	0.15
Hydr1	0.598	0.309441	0.196	0.446429	0.378	0.222
Vps29	0.545	0.309422	0.09	0.446402	0.376	0.353
CG16935	0.572	0.308817	0.144	0.445529	0.466	0.401
CG34200	0.589	0.30843	0.178	0.444971	0.754	0.614
Ccs	0.573	0.307964	0.146	0.444297	0.296	0.179
Atg3	0.557	0.307816	0.114	0.444085	0.434	0.401
Arpc4	0.581	0.303926	0.162	0.438473	0.632	0.56
Rab11	0.601	0.302247	0.202	0.43605	0.739	0.681
eEF1delta	0.591	0.302234	0.182	0.436032	0.657	0.546
cni	0.56	0.301095	0.12	0.434389	0.551	0.536
CG17574	0.604	0.300753	0.208	0.433895	0.759	0.681
l(3)02640	0.598	0.30052	0.196	0.433559	0.351	0.188
Cyp6d5	0.618	0.29993	0.236	0.432708	0.579	0.357
Syb	0.599	0.299652	0.198	0.432307	0.807	0.705
RpS3A	0.634	0.299275	0.268	0.431762	0.99	0.865
Chchd3	0.592	0.299245	0.184	0.43172	0.536	0.449
CG9065	0.566	0.298188	0.132	0.430195	0.393	0.333
La	0.561	0.297691	0.122	0.429478	0.358	0.29
Alas	0.516	0.297595	0.032	0.429339	0.353	0.377
mRpL22	0.562	0.297503	0.124	0.429206	0.489	0.454
Mct1	0.587	0.297307	0.174	0.428924	0.298	0.145
CG10592	0.575	0.297007	0.15	0.42849	0.15	0
Dgp-1	0.537	0.296998	0.074	0.428477	0.168	0.106
Roc1a	0.618	0.296963	0.236	0.428427	0.677	0.628
mRpL20	0.543	0.296801	0.086	0.428193	0.409	0.401
CG4928	0.538	0.296569	0.076	0.427858	0.115	0.039
Pvf3	0.574	0.296341	0.148	0.42753	0.153	0.005
CG6283	0.559	0.295661	0.118	0.426549	0.118	0
Herp	0.558	0.295022	0.116	0.425627	0.371	0.319
CG9410	0.548	0.294651	0.096	0.425091	0.348	0.295
Uev1A	0.597	0.294196	0.194	0.424436	0.624	0.565
CG6357	0.559	0.29395	0.118	0.42408	0.634	0.614
Ubc6	0.565	0.293663	0.13	0.423666	0.419	0.377
CG14817	0.568	0.293366	0.136	0.423238	0.531	0.507
CG2316	0.546	0.293156	0.092	0.422935	0.398	0.362
Grx1	0.565	0.292586	0.13	0.422112	0.594	0.585
CG14995	0.615	0.291942	0.23	0.421183	0.311	0.077
CG14977	0.536	0.291898	0.072	0.421119	0.338	0.309
CG14671	0.568	0.291195	0.136	0.420106	0.381	0.309
Prosalpha6	0.584	0.291055	0.168	0.419904	0.607	0.517
Sec22	0.577	0.288578	0.154	0.41633	0.459	0.377
ND-ASHI	0.594	0.288274	0.188	0.415891	0.679	0.565
CG11752	0.587	0.288217	0.174	0.41581	0.714	0.594
CG14407	0.585	0.287655	0.17	0.414999	0.549	0.488
CG11318	0.602	0.287426	0.204	0.414668	0.256	0.058
CG6567	0.565	0.287238	0.13	0.414397	0.411	0.343
CG1942	0.495	0.286829	0.01	0.413807	0.173	0.198
Roe1	0.579	0.286788	0.158	0.413747	0.388	0.295
RpL13	0.625	0.286766	0.25	0.413715	0.997	0.841
Tim17b	0.579	0.285529	0.158	0.411932	0.647	0.57
Prosbeta2	0.568	0.284477	0.136	0.410413	0.556	0.488
AdenoK	0.569	0.283513	0.138	0.409023	0.361	0.261
CG4390	0.565	0.283448	0.13	0.408929	0.519	0.483
PDCD-5	0.56	0.283148	0.12	0.408496	0.511	0.464
CG5885	0.571	0.282867	0.142	0.408091	0.612	0.551
CG6950	0.539	0.281605	0.078	0.40627	0.383	0.362
CG12428	0.538	0.281095	0.076	0.405534	0.226	0.164
CG13325	0.59	0.280447	0.18	0.404599	0.18	0
Zip99C	0.564	0.280369	0.128	0.404487	0.341	0.256
RpS23	0.654	0.280212	0.308	0.40426	0.985	0.937
Aprt	0.589	0.279259	0.178	0.402886	0.321	0.179
CG9034	0.609	0.278969	0.218	0.402467	0.842	0.647
CG10341	0.568	0.278738	0.136	0.402134	0.256	0.14
CG5921	0.559	0.278197	0.118	0.401353	0.509	0.512
CG17119	0.562	0.278106	0.124	0.401223	0.16	0.039
CG10623	0.539	0.277514	0.078	0.400368	0.268	0.222
mRpS14	0.553	0.277291	0.106	0.400046	0.439	0.425
ND-24	0.597	0.277268	0.194	0.400013	0.664	0.609
Rpn7	0.566	0.276657	0.132	0.399132	0.429	0.372
CG5355	0.541	0.276392	0.082	0.398749	0.529	0.541
SerRS	0.566	0.276299	0.132	0.398615	0.566	0.536
RpS8	0.636	0.275896	0.272	0.398034	0.992	0.937
CG14777	0.613	0.275816	0.226	0.397919	0.361	0.159
Desat1	0.544	0.274069	0.088	0.395398	0.388	0.348
CG7394	0.567	0.274043	0.134	0.395361	0.501	0.444
RpL14	0.624	0.273696	0.248	0.39486	0.995	0.908
etaTry	0.588	0.27343	0.176	0.394476	0.449	0.256
CG13284	0.619	0.273356	0.238	0.394369	0.286	0.048
pst	0.609	0.273328	0.218	0.394329	0.89	0.86
ND-42	0.593	0.273064	0.186	0.393949	0.707	0.589
Rab7	0.578	0.272767	0.156	0.39352	0.464	0.406
Jheh2	0.476	0.271719	0.048	0.392008	0.188	0.256
RpL28	0.636	0.271645	0.272	0.391901	0.995	0.932
Srp14	0.566	0.271339	0.132	0.39146	0.409	0.343
CG1598	0.558	0.27133	0.116	0.391447	0.421	0.377
CG34232	0.561	0.270528	0.122	0.39029	0.419	0.329
mia	0.551	0.270398	0.102	0.390102	0.243	0.164
Ugt86Dh	0.601	0.270244	0.202	0.38988	0.246	0.048
twr	0.549	0.268922	0.098	0.387973	0.489	0.473
CG13658	0.619	0.268396	0.238	0.387214	0.263	0.024
CG8525	0.621	0.268254	0.242	0.387009	0.256	0.014
eIF1	0.588	0.267621	0.176	0.386096	0.722	0.638
CG1532	0.525	0.266834	0.05	0.38496	0.351	0.348
14-3-3zeta	0.624	0.266255	0.248	0.384124	0.985	0.952
RpL8	0.62	0.265422	0.24	0.382923	0.987	0.889
alc	0.554	0.264304	0.108	0.38131	0.451	0.43
bbg	0.598	0.264086	0.196	0.380995	0.323	0.14
san	0.553	0.263689	0.106	0.380423	0.271	0.188
CG6830	0.606	0.261323	0.212	0.377009	0.231	0.019
ABCB7	0.557	0.261294	0.114	0.376967	0.318	0.242
Rbp1	0.559	0.261247	0.118	0.3769	0.579	0.536
EMRE	0.539	0.261091	0.078	0.376674	0.338	0.309
alpha-Est5	0.558	0.260215	0.116	0.375411	0.404	0.333
mRpL42	0.545	0.259942	0.09	0.375017	0.496	0.483
CG33301	0.569	0.25908	0.138	0.373773	0.155	0.019
eEF1gamma	0.601	0.259011	0.202	0.373674	0.902	0.739
Arf51F	0.572	0.258524	0.144	0.372971	0.436	0.357
Cyp4ad1	0.521	0.258245	0.042	0.372568	0.123	0.087
Ubi-p63E	0.566	0.257836	0.132	0.371979	0.802	0.816
CG34005	0.566	0.256338	0.132	0.369817	0.133	0
CG14131	0.54	0.256146	0.08	0.36954	0.363	0.333
CG11267	0.593	0.255944	0.186	0.369249	0.817	0.671
Fpps	0.576	0.255938	0.152	0.36924	0.203	0.058
CR44512	0.599	0.255375	0.198	0.368428	0.208	0.01
spidey	0.555	0.255297	0.11	0.368315	0.489	0.454
Spase12	0.557	0.255252	0.114	0.368251	0.459	0.43
Sfxn1-3	0.539	0.255205	0.078	0.368184	0.416	0.401
mRpL35	0.568	0.254475	0.136	0.36713	0.524	0.469
Fis1	0.55	0.254101	0.1	0.366591	0.581	0.57
RpL35	0.608	0.252619	0.216	0.364452	0.987	0.899
Tim9a	0.551	0.25259	0.102	0.36441	0.461	0.44
ND-MWFE	0.594	0.251905	0.188	0.363422	0.782	0.657
CG14806	0.534	0.251443	0.068	0.362756	0.381	0.386
CG11791	0.558	0.251228	0.116	0.362445	0.514	0.488
Rpn3	0.552	0.251142	0.104	0.362321	0.416	0.367
RpL7	0.616	0.251077	0.232	0.362228	0.987	0.928
eas	0.565	0.250638	0.13	0.361594	0.414	0.338
CG4287	0.556	0.250378	0.112	0.361219	0.248	0.155
Adk1	0.541	0.250254	0.082	0.36104	0.118	0.039
Cyp9f3	0.587	0.249566	0.174	0.360048	0.253	0.092
FKBP59	0.542	0.249436	0.084	0.35986	0.509	0.478
ben	0.541	0.249215	0.082	0.359541	0.602	0.662
RpS11	0.602	0.249194	0.204	0.359511	0.992	0.908
CHMP2B	0.506	0.248835	0.012	0.358993	0.313	0.353
RpS7	0.596	0.248776	0.192	0.358907	0.997	0.884
CG13868	0.573	0.248376	0.146	0.35833	0.258	0.111
Ufc1	0.546	0.247814	0.092	0.35752	0.416	0.386
CG11781	0.538	0.247557	0.076	0.35715	0.376	0.362
Bet1	0.54	0.247441	0.08	0.356981	0.411	0.401
Pfdn5	0.567	0.247389	0.134	0.356907	0.586	0.502
Pfdn1	0.547	0.247064	0.094	0.356439	0.464	0.435
CG3719	0.531	0.24663	0.062	0.355813	0.489	0.488
Arpc2	0.555	0.246209	0.11	0.355205	0.534	0.531
CG1941	0.569	0.246202	0.138	0.355194	0.248	0.126
Rpt2	0.53	0.246001	0.06	0.354905	0.444	0.459
ND-20	0.589	0.244582	0.178	0.352858	0.714	0.604
RpS10b	0.611	0.244365	0.222	0.352543	0.997	0.889
Prosalpha4	0.544	0.244361	0.088	0.352539	0.554	0.556
CG32512	0.595	0.243953	0.19	0.35195	0.211	0.019
CG45061	0.552	0.243552	0.104	0.351371	0.155	0.058
RpL37a	0.608	0.243495	0.216	0.351289	0.992	0.894
Prosbeta3	0.56	0.243313	0.12	0.351026	0.581	0.517
Rpt3	0.551	0.242828	0.102	0.350326	0.479	0.459
Vha100-5	0.538	0.24273	0.076	0.350185	0.536	0.493
RpS4	0.6	0.242571	0.2	0.349956	0.985	0.889
Prestin	0.586	0.242555	0.172	0.349933	0.288	0.13
Cisd2	0.572	0.242467	0.144	0.349806	0.684	0.614
CG18135	0.592	0.241897	0.184	0.348983	0.233	0.048
p47	0.53	0.241773	0.06	0.348804	0.396	0.396
eIF3m	0.55	0.24172	0.1	0.348728	0.584	0.58
Vps28	0.514	0.241433	0.028	0.348315	0.371	0.415
CG5482	0.554	0.240464	0.108	0.346916	0.444	0.396
CG12512	0.574	0.239454	0.148	0.345459	0.165	0.019
Snx6	0.546	0.238984	0.092	0.344781	0.361	0.319
Vps2	0.516	0.238568	0.032	0.344182	0.426	0.459
CR18228	0.574	0.238472	0.148	0.344042	0.195	0.053
Picot	0.562	0.23817	0.124	0.343607	0.248	0.126
RpS27A	0.594	0.238103	0.188	0.34351	0.997	0.932
PMP34	0.558	0.237183	0.116	0.342183	0.338	0.251
CG34236	0.558	0.237181	0.116	0.34218	0.165	0.053
D2hgdh	0.512	0.236313	0.024	0.340927	0.393	0.425
CG10000	0.557	0.236267	0.114	0.340861	0.118	0.005
CG13018	0.537	0.235469	0.074	0.339711	0.281	0.242
ERR	0.548	0.235413	0.096	0.339629	0.15	0.058
epsilonCOP	0.542	0.234929	0.084	0.338931	0.479	0.469
CRIF	0.532	0.232965	0.064	0.336098	0.361	0.333
Galk	0.552	0.232694	0.104	0.335707	0.353	0.271
CG17124	0.551	0.232211	0.102	0.335009	0.183	0.082
MSBP	0.555	0.230958	0.11	0.333201	0.576	0.58
Rab21	0.515	0.22894	0.03	0.330291	0.203	0.198
Arc2	0.528	0.228688	0.056	0.329927	0.373	0.362
eIF2alpha	0.553	0.228531	0.106	0.3297	0.536	0.527
CR45275	0.543	0.228079	0.086	0.329048	0.206	0.14
Efr	0.541	0.228016	0.082	0.328958	0.301	0.256
Rpn10	0.553	0.227162	0.106	0.327725	0.489	0.449
alphaSnap	0.546	0.227135	0.092	0.327687	0.479	0.469
Ttd14	0.56	0.226959	0.12	0.327432	0.228	0.126
l(3)72Dp	0.577	0.22669	0.154	0.327044	0.201	0.048
Sec61alpha	0.552	0.226665	0.104	0.327008	0.574	0.565
Sgt1	0.54	0.226528	0.08	0.326811	0.276	0.232
CG13364	0.577	0.226015	0.154	0.326071	0.757	0.643
ND-19	0.588	0.225764	0.176	0.325709	0.769	0.643
CG6048	0.589	0.225126	0.178	0.324788	0.241	0.058
Snx3	0.528	0.224719	0.056	0.3242	0.263	0.232
CG13086	0.536	0.224674	0.072	0.324137	0.391	0.391
Ugt36Ba	0.545	0.224397	0.09	0.323737	0.211	0.135
CG3344	0.577	0.224211	0.154	0.323468	0.268	0.111
CG14966	0.553	0.224062	0.106	0.323252	0.263	0.179
CG8051	0.559	0.222902	0.118	0.32158	0.351	0.275
Scsalpha	0.581	0.222099	0.162	0.320421	0.752	0.647
CG11857	0.519	0.221393	0.038	0.319402	0.409	0.449
SdhD	0.572	0.22093	0.144	0.318735	0.777	0.628
Uhg2	0.536	0.220861	0.072	0.318634	0.276	0.237
CG13482	0.503	0.220772	0.006	0.318507	0.772	0.87
GstD3	0.553	0.220584	0.106	0.318235	0.178	0.077
vig2	0.572	0.220421	0.144	0.318001	0.724	0.609
CG2915	0.531	0.220257	0.062	0.317764	0.346	0.324
Vps25	0.534	0.21998	0.068	0.317364	0.351	0.343
Mlc-c	0.587	0.21987	0.174	0.317206	0.895	0.783
Sod2	0.585	0.219621	0.17	0.316846	0.82	0.633
Ufm1	0.549	0.218682	0.098	0.315492	0.551	0.498
Ggamma1	0.562	0.218575	0.124	0.315337	0.704	0.618
ApepP	0.498	0.218466	0.004	0.31518	0.363	0.406
GstE1	0.541	0.217927	0.082	0.314402	0.489	0.464
Clc	0.576	0.217902	0.152	0.314367	0.654	0.58
CG42335	0.578	0.21759	0.156	0.313916	0.266	0.111
ghi	0.585	0.217506	0.17	0.313796	0.383	0.261
CG8481	0.563	0.216963	0.126	0.313012	0.341	0.246
Cyp6a13	0.513	0.215613	0.026	0.311063	0.195	0.193
CG3678	0.52	0.214969	0.04	0.310135	0.393	0.406
Fic	0.57	0.214489	0.14	0.309442	0.19	0.053
Adi1	0.546	0.214356	0.092	0.30925	0.469	0.473
nero	0.526	0.214192	0.052	0.309014	0.368	0.362
CG17508	0.531	0.214003	0.062	0.308741	0.449	0.459
ND-30	0.571	0.213629	0.142	0.308202	0.789	0.614
Pex16	0.539	0.213343	0.078	0.307789	0.236	0.184
CG8814	0.517	0.21315	0.034	0.30751	0.308	0.309
CG8360	0.548	0.21311	0.096	0.307453	0.414	0.362
MME1	0.577	0.212758	0.154	0.306944	0.233	0.092
eIF3g1	0.547	0.212574	0.094	0.306679	0.607	0.57
RpL40	0.596	0.212561	0.192	0.306661	0.975	0.865
CG15012	0.492	0.212302	0.016	0.306287	0.296	0.367
HisRS	0.534	0.212043	0.068	0.305913	0.316	0.29
Rpb12	0.552	0.211878	0.104	0.305675	0.531	0.464
CG5167	0.504	0.210825	0.008	0.304157	0.444	0.478
CG40045	0.561	0.210579	0.122	0.303802	0.627	0.575
CG13319	0.542	0.210408	0.084	0.303554	0.211	0.145
CR43423	0.581	0.209482	0.162	0.302219	0.163	0
RpL18A	0.581	0.209341	0.162	0.302015	0.987	0.874
CG44242	0.564	0.209196	0.128	0.301806	0.657	0.58
Tsp42Eq	0.585	0.208948	0.17	0.301448	0.614	0.478
CG13623	0.552	0.208927	0.104	0.301418	0.243	0.155
CG9512	0.535	0.208791	0.07	0.301222	0.12	0.053
Prosbeta6	0.54	0.207839	0.08	0.299848	0.486	0.488
RpS17	0.613	0.207598	0.226	0.2995	0.987	0.923
CG12264	0.529	0.207352	0.058	0.299146	0.398	0.391
LManII	0.518	0.207262	0.036	0.299015	0.143	0.111
Pex14	0.513	0.206661	0.026	0.298149	0.461	0.473
CG33926	0.559	0.206248	0.118	0.297552	0.439	0.319
Rpt1	0.52	0.205604	0.04	0.296623	0.486	0.498
ND-B16.6	0.571	0.204962	0.142	0.295698	0.779	0.623
skap	0.531	0.204744	0.062	0.295383	0.647	0.643
CG34293	0.536	0.204717	0.072	0.295344	0.288	0.256
CG11444	0.548	0.204697	0.096	0.295315	0.539	0.507
ORMDL	0.529	0.204285	0.058	0.294721	0.388	0.401
colt	0.517	0.204006	0.034	0.294318	0.531	0.531
CG5569	0.519	0.203994	0.038	0.294301	0.311	0.314
CG6659	0.506	0.203936	0.012	0.294218	0.238	0.256
red	0.559	0.203901	0.118	0.294167	0.331	0.232
mRpL12	0.525	0.203851	0.05	0.294095	0.561	0.599
Atg13	0.535	0.203784	0.07	0.293998	0.175	0.111
mRpL36	0.535	0.203758	0.07	0.293961	0.464	0.435
CG34250	0.525	0.203599	0.05	0.293731	0.266	0.246
CG9849	0.555	0.202848	0.11	0.292647	0.228	0.13
CG4407	0.549	0.202829	0.098	0.292621	0.243	0.174
RpS3	0.591	0.202435	0.182	0.292053	0.992	0.879
CG34117	0.519	0.202222	0.038	0.291744	0.318	0.314
Rpn2	0.485	0.202221	0.03	0.291744	0.266	0.329
Phm	0.482	0.202144	0.036	0.291633	0.165	0.217
RpS5a	0.582	0.202035	0.164	0.291474	0.977	0.816
CG1809	0.542	0.201967	0.084	0.291377	0.113	0.029
Tango14	0.516	0.20169	0.032	0.290977	0.416	0.454
Rab18	0.488	0.201574	0.024	0.29081	0.404	0.478
vri	0.579	0.201555	0.158	0.290782	0.296	0.135
CG6543	0.576	0.201554	0.152	0.290781	0.714	0.585
Ubc7	0.514	0.201239	0.028	0.290326	0.356	0.367
Cyp6a20	0.578	0.1998	0.156	0.28825	0.253	0.092
CG9921	0.522	0.199688	0.044	0.288089	0.401	0.406
Ubi-p5E	0.551	0.197835	0.102	0.285415	0.807	0.749
ifc	0.542	0.197596	0.084	0.28507	0.546	0.531
CG13890	0.545	0.196962	0.09	0.284156	0.16	0.077
RpL10Ab	0.574	0.196868	0.148	0.284021	0.99	0.884
CG7637	0.51	0.196673	0.02	0.283739	0.466	0.488
CG32069	0.513	0.196465	0.026	0.283439	0.391	0.401
Rab2	0.535	0.196032	0.07	0.282814	0.554	0.57
CG1542	0.515	0.195906	0.03	0.282632	0.253	0.246
UK114	0.559	0.195861	0.118	0.282568	0.742	0.647
mRpL34	0.521	0.195837	0.042	0.282533	0.519	0.507
Rpn8	0.523	0.195725	0.046	0.282371	0.404	0.42
Irbp18	0.556	0.195489	0.112	0.282032	0.173	0.068
CG3270	0.567	0.195223	0.134	0.281647	0.16	0.029
RpLP2	0.572	0.194988	0.144	0.281308	0.992	0.932
ND-PDSW	0.565	0.194619	0.13	0.280776	0.89	0.676
TER94	0.535	0.194502	0.07	0.280607	0.546	0.546
mRpL30	0.527	0.194016	0.054	0.279906	0.426	0.425
ND-49	0.556	0.193878	0.112	0.279707	0.614	0.609
CG11555	0.519	0.193647	0.038	0.279374	0.218	0.203
CG6901	0.545	0.19354	0.09	0.279219	0.1	0.01
eIF3j	0.511	0.192838	0.022	0.278207	0.484	0.546
mRpS9	0.508	0.192644	0.016	0.277926	0.398	0.44
CG3165	0.538	0.192577	0.076	0.27783	0.301	0.256
CG7506	0.537	0.192498	0.074	0.277717	0.371	0.343
Rpt4	0.521	0.192383	0.042	0.277549	0.398	0.396
CG31086	0.55	0.192217	0.1	0.27731	0.1	0
Ugt36Bc	0.603	0.192168	0.206	0.27724	0.556	0.382
CG18493	0.568	0.192095	0.136	0.277135	0.554	0.478
laza	0.524	0.191768	0.048	0.276663	0.273	0.251
CG10470	0.53	0.191485	0.06	0.276254	0.451	0.43
CR44526	0.566	0.191415	0.132	0.276153	0.211	0.092
AsnRS	0.535	0.191345	0.07	0.276053	0.371	0.362
Archease	0.519	0.191166	0.038	0.275794	0.238	0.227
Mitofilin	0.528	0.190643	0.056	0.27504	0.486	0.502
CG10939	0.555	0.19063	0.11	0.275021	0.293	0.203
Tpr2	0.512	0.190551	0.024	0.274907	0.346	0.362
Rpn11	0.519	0.190153	0.038	0.274333	0.439	0.459
PheRS-m	0.537	0.190137	0.074	0.274309	0.356	0.324
poly	0.516	0.189683	0.032	0.273655	0.461	0.488
Usp14	0.512	0.189661	0.024	0.273622	0.371	0.386
CG9527	0.496	0.18947	0.008	0.273348	0.378	0.44
CG10340	0.507	0.188487	0.014	0.271929	0.398	0.44
CG12493	0.537	0.188032	0.074	0.271273	0.105	0.034
pr	0.559	0.187803	0.118	0.270943	0.173	0.063
Dcp-1	0.543	0.187778	0.086	0.270906	0.366	0.314
CG12224	0.538	0.18719	0.076	0.270058	0.19	0.126
CG10163	0.552	0.186991	0.104	0.269771	0.118	0.014
CG31793	0.553	0.186914	0.106	0.26966	0.173	0.072
Rrp40	0.532	0.186843	0.064	0.269558	0.175	0.126
CG32483	0.574	0.186794	0.148	0.269487	0.206	0.058
CG7631	0.552	0.186579	0.104	0.269177	0.113	0.01
Der-1	0.557	0.186579	0.114	0.269177	0.231	0.13
TyrRS	0.525	0.186437	0.05	0.268972	0.396	0.411
CG5973	0.525	0.186394	0.05	0.268909	0.11	0.063
CG17202	0.506	0.186314	0.012	0.268795	0.343	0.372
Ciao1	0.503	0.186165	0.006	0.26858	0.328	0.357
CG5044	0.534	0.18609	0.068	0.268471	0.348	0.324
CG42376	0.544	0.185539	0.088	0.267676	0.561	0.531
CG4603	0.545	0.185189	0.09	0.267172	0.271	0.203
l(2)tid	0.53	0.185078	0.06	0.267011	0.416	0.411
aay	0.545	0.184736	0.09	0.266517	0.281	0.203
Rpn9	0.517	0.184709	0.034	0.266478	0.378	0.396
Rpt5	0.526	0.183972	0.052	0.265415	0.366	0.357
wdp	0.555	0.183343	0.11	0.264508	0.599	0.565
ND-18	0.568	0.183216	0.136	0.264325	0.734	0.57
GstE7	0.534	0.183058	0.068	0.264097	0.702	0.763
CG5969	0.53	0.183007	0.06	0.264024	0.353	0.333
CG11523	0.539	0.182532	0.078	0.263337	0.241	0.179
SmB	0.519	0.182444	0.038	0.263211	0.474	0.483
Spt-I	0.539	0.182206	0.078	0.262868	0.444	0.43
CG8549	0.499	0.181837	0.002	0.262336	0.253	0.28
CG10550	0.569	0.181679	0.138	0.262108	0.236	0.101
CG18744	0.551	0.181551	0.102	0.261923	0.143	0.043
CG15019	0.504	0.181366	0.008	0.261656	0.486	0.507
RpII18	0.498	0.181235	0.004	0.261467	0.459	0.493
Inos	0.521	0.180723	0.042	0.260728	0.165	0.135
eEF2	0.556	0.180683	0.112	0.26067	0.932	0.865
CG10621	0.546	0.180612	0.092	0.260567	0.133	0.043
twf	0.529	0.180341	0.058	0.260177	0.236	0.203
CG34015	0.541	0.179838	0.082	0.259451	0.238	0.184
Pgm	0.509	0.179367	0.018	0.258772	0.321	0.338
CG11034	0.525	0.179167	0.05	0.258483	0.236	0.198
CG11980	0.513	0.178942	0.026	0.258158	0.293	0.295
Cyp9b1	0.558	0.178918	0.116	0.258124	0.143	0.029
ATPsynD	0.56	0.178805	0.12	0.257962	0.925	0.778
Rpn1	0.495	0.178648	0.01	0.257735	0.291	0.333
Syx13	0.529	0.1785	0.058	0.257521	0.506	0.473
CG3860	0.558	0.178491	0.116	0.257509	0.273	0.174
CG3887	0.541	0.178327	0.082	0.257271	0.584	0.527
Rpn6	0.559	0.178256	0.118	0.257169	0.484	0.43
mRpS17	0.506	0.178256	0.012	0.257168	0.346	0.386
CaBP1	0.517	0.178017	0.034	0.256824	0.431	0.469
GlnRS	0.534	0.17731	0.068	0.255805	0.261	0.217
Cyp4ae1	0.525	0.176561	0.05	0.254724	0.238	0.217
Uhg4	0.534	0.176135	0.068	0.254109	0.231	0.174
Thiolase	0.51	0.176083	0.02	0.254034	0.406	0.435
CG1718	0.625	0.175432	0.25	0.253094	0.439	0.188
CG9399	0.559	0.175351	0.118	0.252978	0.168	0.053
CG8560	0.558	0.174636	0.116	0.251947	0.125	0.01
RpL32	0.585	0.174005	0.17	0.251036	0.992	0.932
eIF3d1	0.518	0.173986	0.036	0.251009	0.551	0.556
sni	0.524	0.173791	0.048	0.250727	0.376	0.372
CG8132	0.531	0.173774	0.062	0.250703	0.341	0.309
Pp1-87B	0.542	0.173567	0.084	0.250404	0.607	0.58
CG33056	0.386	-0.174146	0.228	-0.251239	0.055	0.28
CG17691	0.424	-0.174524	0.152	-0.251785	0.584	0.652
CG13124	0.439	-0.174542	0.122	-0.251811	0.083	0.203
B52	0.442	-0.174689	0.116	-0.252023	0.564	0.652
milt	0.464	-0.174704	0.072	-0.252044	0.271	0.343
roq	0.415	-0.174775	0.17	-0.252148	0.11	0.285
CG11658	0.458	-0.174915	0.084	-0.252349	0.058	0.14
Taf1	0.429	-0.175189	0.142	-0.252744	0.073	0.217
ome	0.431	-0.175288	0.138	-0.252887	0.221	0.377
cnn	0.482	-0.17542	0.036	-0.253078	0.115	0.145
CG13748	0.453	-0.175514	0.094	-0.253214	0.013	0.106
Atg18a	0.446	-0.175575	0.108	-0.253302	0.115	0.222
CG17528	0.448	-0.175652	0.104	-0.253412	0.12	0.222
CG3703	0.445	-0.175839	0.11	-0.253682	0.02	0.13
CG11562	0.396	-0.175994	0.208	-0.253906	0.298	0.493
Rab35	0.412	-0.176361	0.176	-0.254436	0.18	0.362
CG6191	0.384	-0.176493	0.232	-0.254626	0.173	0.401
CG4462	0.404	-0.176691	0.192	-0.254912	0.06	0.256
CG11897	0.459	-0.177032	0.082	-0.255403	0.153	0.232
Acn	0.372	-0.177295	0.256	-0.255783	0.158	0.415
Torsin	0.388	-0.177551	0.224	-0.256152	0.211	0.43
EDTP	0.454	-0.178121	0.092	-0.256974	0.08	0.174
ncm	0.449	-0.178517	0.102	-0.257545	0.113	0.213
O-fut2	0.367	-0.178521	0.266	-0.257552	0.11	0.367
xit	0.37	-0.178528	0.26	-0.257561	0.098	0.357
scny	0.429	-0.178615	0.142	-0.257686	0.183	0.333
CG33111	0.409	-0.17865	0.182	-0.257737	0.178	0.367
CG8498	0.45	-0.179128	0.1	-0.258428	0.566	0.575
CG8950	0.453	-0.179259	0.094	-0.258616	0.048	0.14
nuf	0.477	-0.179768	0.046	-0.259351	0.108	0.15
CG16711	0.447	-0.179818	0.106	-0.259422	0.078	0.184
Kaz-m1	0.468	-0.179855	0.064	-0.259476	0.338	0.382
CG14196	0.402	-0.179924	0.196	-0.259575	0.201	0.401
CG11686	0.365	-0.180444	0.27	-0.260326	0.627	0.734
CG13366	0.443	-0.180504	0.114	-0.260412	0.078	0.193
CG6695	0.394	-0.180636	0.212	-0.260602	0.06	0.275
CG16989	0.386	-0.181039	0.228	-0.261184	0.095	0.324
WASp	0.439	-0.181176	0.122	-0.261382	0.206	0.329
SPARC	0.446	-0.181187	0.108	-0.261398	0.003	0.111
eco	0.412	-0.181236	0.176	-0.261468	0.07	0.246
CG16952	0.421	-0.181384	0.158	-0.261681	0.035	0.193
LSm7	0.407	-0.181589	0.186	-0.261978	0.238	0.425
CG14968	0.419	-0.181619	0.162	-0.262021	0.479	0.575
Sec8	0.387	-0.181891	0.226	-0.262413	0.148	0.372
Lamp1	0.414	-0.182278	0.172	-0.262972	0.664	0.71
Tango10	0.432	-0.182785	0.136	-0.263704	0.09	0.227
sug	0.412	-0.182817	0.176	-0.263749	0.185	0.362
Galphas	0.407	-0.182838	0.186	-0.26378	0.266	0.44
dap	0.446	-0.182839	0.108	-0.26378	0.04	0.15
CG14562	0.443	-0.183122	0.114	-0.264189	0.028	0.14
PCB	0.411	-0.183802	0.178	-0.26517	0.263	0.459
Pka-C1	0.417	-0.183854	0.166	-0.265245	0.291	0.459
AGO2	0.42	-0.183906	0.16	-0.26532	0.283	0.469
CG32732	0.443	-0.18399	0.114	-0.265442	0.065	0.179
Dlic	0.443	-0.184008	0.114	-0.265467	0.206	0.324
pgant5	0.464	-0.184221	0.072	-0.265775	0.115	0.184
msps	0.421	-0.184222	0.158	-0.265776	0.043	0.203
Lerp	0.389	-0.184253	0.222	-0.265821	0.195	0.415
dbo	0.443	-0.184633	0.114	-0.266369	0.07	0.184
Fnta	0.396	-0.184682	0.208	-0.266439	0.333	0.531
Liprin-beta	0.392	-0.184846	0.216	-0.266677	0.268	0.483
CG13562	0.375	-0.184947	0.25	-0.266822	0.073	0.319
MICAL-like	0.454	-0.185315	0.092	-0.267352	0.135	0.227
Ptp61F	0.47	-0.185439	0.06	-0.267532	0.173	0.232
l(2)k09848	0.479	-0.185467	0.042	-0.267573	0.145	0.188
CG8907	0.416	-0.185562	0.168	-0.26771	0.444	0.614
CR45215	0.374	-0.185718	0.252	-0.267934	0.055	0.304
comm2	0.435	-0.185721	0.13	-0.267939	0.005	0.135
CG8184	0.422	-0.186238	0.156	-0.268685	0.193	0.353
chb	0.426	-0.186361	0.148	-0.268861	0.128	0.271
CG18809	0.44	-0.186491	0.12	-0.26905	0.1	0.217
CG16908	0.453	-0.186614	0.094	-0.269228	0.008	0.101
CG7142	0.507	-0.186843	0.014	-0.269557	0.218	0.198
Cht4	0.461	-0.187017	0.078	-0.269808	0.063	0.14
Dyb	0.441	-0.187043	0.118	-0.269845	0.023	0.14
Rab32	0.442	-0.187257	0.116	-0.270155	0.248	0.372
PPP4R2r	0.382	-0.187318	0.236	-0.270242	0.113	0.353
Cc2d2a	0.353	-0.187394	0.294	-0.270353	0.018	0.309
Moca-cyp	0.419	-0.187409	0.162	-0.270374	0.105	0.271
CG17233	0.446	-0.187417	0.108	-0.270385	0.068	0.174
RanGAP	0.431	-0.187578	0.138	-0.270618	0.075	0.213
cnk	0.44	-0.187624	0.12	-0.270684	0.04	0.159
CG9467	0.407	-0.187724	0.186	-0.270829	0.05	0.237
Su(dx)	0.477	-0.188494	0.046	-0.271939	0.303	0.348
GAA1	0.383	-0.188645	0.234	-0.272157	0.123	0.348
ush	0.431	-0.188652	0.138	-0.272167	0.02	0.159
Fip1	0.433	-0.188893	0.134	-0.272516	0.1	0.237
Cals	0.405	-0.188916	0.19	-0.272547	0.193	0.382
corn	0.447	-0.188983	0.106	-0.272645	0.09	0.193
r	0.415	-0.189362	0.17	-0.273191	0.028	0.198
CG15118	0.361	-0.18957	0.278	-0.273492	0.133	0.411
CG15747	0.454	-0.189637	0.092	-0.273589	0.075	0.164
nonC	0.449	-0.19051	0.102	-0.274849	0.068	0.169
CG43066	0.451	-0.190515	0.098	-0.274855	0.025	0.121
CG1161	0.423	-0.19103	0.154	-0.275597	0.409	0.57
htt	0.437	-0.191045	0.126	-0.275619	0.048	0.174
CG8177	0.489	-0.19139	0.022	-0.276118	0.08	0.101
REPTOR	0.46	-0.191714	0.08	-0.276585	0.243	0.314
CG10133	0.366	-0.191836	0.268	-0.276761	0.113	0.372
CG7879	0.391	-0.191861	0.218	-0.276797	0.11	0.329
CG12213	0.452	-0.191985	0.096	-0.276976	0.07	0.164
Dark	0.443	-0.19217	0.114	-0.277242	0.05	0.164
stau	0.429	-0.192365	0.142	-0.277524	0.063	0.203
heix	0.47	-0.19241	0.06	-0.27759	0.048	0.106
NijC	0.449	-0.192558	0.102	-0.277802	0.005	0.106
rho-4	0.39	-0.192636	0.22	-0.277915	0.311	0.531
CG8080	0.369	-0.193445	0.262	-0.279083	0.07	0.329
CG5726	0.418	-0.193582	0.164	-0.27928	0.08	0.242
CG9646	0.442	-0.194354	0.116	-0.280393	0.07	0.184
Src42A	0.388	-0.195156	0.224	-0.28155	0.193	0.415
Dh44-R2	0.433	-0.195211	0.134	-0.28163	0.02	0.155
Dot	0.418	-0.195629	0.164	-0.282234	0.068	0.232
Pfk	0.406	-0.195781	0.188	-0.282452	0.206	0.391
CG9215	0.44	-0.195808	0.12	-0.282491	0.043	0.159
Ipk1	0.435	-0.196716	0.13	-0.283801	0.01	0.14
CG11357	0.447	-0.197458	0.106	-0.284872	0.03	0.135
Fur2	0.45	-0.197559	0.1	-0.285018	0.04	0.14
CG10011	0.474	-0.197784	0.052	-0.285342	0.085	0.135
Hexim	0.455	-0.198111	0.09	-0.285814	0.043	0.13
opm	0.416	-0.198636	0.168	-0.286571	0.188	0.353
Nup205	0.392	-0.198772	0.216	-0.286767	0.05	0.266
Lar	0.44	-0.19927	0.12	-0.287486	0.03	0.15
CG2519	0.446	-0.199461	0.108	-0.287761	0.033	0.14
CG6767	0.417	-0.199531	0.166	-0.287863	0.273	0.435
Nf1	0.45	-0.199694	0.1	-0.288098	0.028	0.126
CG4511	0.379	-0.199809	0.242	-0.288263	0.248	0.488
GstE12	0.458	-0.200659	0.084	-0.28949	0.902	0.729
CG11753	0.364	-0.200859	0.272	-0.289778	0.203	0.459
CG42259	0.41	-0.200984	0.18	-0.289959	0.04	0.222
Pur-alpha	0.461	-0.201053	0.078	-0.290058	0.246	0.319
CG16721	0.437	-0.201596	0.126	-0.290841	0.08	0.203
Ppt1	0.379	-0.202033	0.242	-0.291472	0.133	0.362
Dyrk3	0.424	-0.202309	0.152	-0.29187	0.138	0.295
mRpS11	0.41	-0.202574	0.18	-0.292252	0.381	0.531
HDAC6	0.391	-0.202787	0.218	-0.292559	0.128	0.348
Ufd4	0.4	-0.203142	0.2	-0.293072	0.158	0.357
Cyp6d2	0.385	-0.203686	0.23	-0.293857	0.073	0.304
cib	0.474	-0.204131	0.052	-0.294498	0.391	0.435
CycK	0.376	-0.2042	0.248	-0.294598	0.183	0.435
CG12163	0.369	-0.20423	0.262	-0.294641	0.175	0.43
l(2)not	0.368	-0.20462	0.264	-0.295205	0.13	0.386
CoRest	0.426	-0.204766	0.148	-0.295415	0.105	0.251
CG14230	0.447	-0.204794	0.106	-0.295456	0.085	0.188
oaf	0.464	-0.204805	0.072	-0.29547	0.065	0.135
CG31183	0.469	-0.205006	0.062	-0.295761	0.04	0.101
hh	0.446	-0.205153	0.108	-0.295974	0.065	0.174
wde	0.442	-0.205319	0.116	-0.296212	0.088	0.203
spoon	0.417	-0.205439	0.166	-0.296387	0.233	0.411
CG2543	0.418	-0.205495	0.164	-0.296466	0.033	0.198
Scamp	0.4	-0.205595	0.2	-0.296611	0.343	0.541
MFS15	0.437	-0.205703	0.126	-0.296767	0.145	0.271
su(Hw)	0.428	-0.205719	0.144	-0.29679	0.068	0.213
CG9804	0.379	-0.205756	0.242	-0.296843	0.145	0.386
Takl1	0.403	-0.205855	0.194	-0.296987	0.163	0.357
CG33052	0.399	-0.206122	0.202	-0.297371	0.058	0.261
FoxK	0.406	-0.206231	0.188	-0.297528	0.09	0.28
CG1815	0.429	-0.206897	0.142	-0.298489	0.038	0.179
Smox	0.415	-0.207439	0.17	-0.299271	0.256	0.425
CG42672	0.452	-0.207783	0.096	-0.299767	0.038	0.135
flw	0.463	-0.207927	0.074	-0.299975	0.466	0.556
Sap130	0.441	-0.207998	0.118	-0.300078	0.043	0.159
snama	0.433	-0.208006	0.134	-0.30009	0.1	0.232
sty	0.443	-0.208266	0.114	-0.300464	0.193	0.295
sba	0.449	-0.208712	0.102	-0.301108	0.058	0.159
CG10660	0.39	-0.208937	0.22	-0.301433	0.306	0.541
Pdi	0.408	-0.208943	0.184	-0.301441	0.719	0.744
ine	0.403	-0.209351	0.194	-0.30203	0.005	0.198
CG12237	0.374	-0.209597	0.252	-0.302385	0.248	0.469
CG7185	0.446	-0.209948	0.108	-0.30289	0.203	0.309
RasGAP1	0.448	-0.209963	0.104	-0.302913	0.058	0.159
UbcE2H	0.455	-0.210245	0.09	-0.30332	0.256	0.348
Acf	0.415	-0.210331	0.17	-0.303443	0.033	0.203
CG2310	0.378	-0.210642	0.244	-0.303892	0.258	0.498
dod	0.395	-0.211225	0.21	-0.304734	0.348	0.527
Hexo1	0.401	-0.211511	0.198	-0.305146	0.208	0.411
slmb	0.444	-0.211757	0.112	-0.305501	0.183	0.295
Rox8	0.437	-0.211942	0.126	-0.305767	0.258	0.386
CG1665	0.363	-0.212685	0.274	-0.30684	0.128	0.396
Inx2	0.406	-0.212786	0.188	-0.306985	0.421	0.628
wap	0.432	-0.213244	0.136	-0.307646	0.088	0.222
CG9663	0.426	-0.21329	0.148	-0.307712	0.153	0.304
CG16771	0.415	-0.213306	0.17	-0.307736	0.103	0.271
CG30049	0.387	-0.213572	0.226	-0.308119	0.123	0.353
Scm	0.435	-0.213722	0.13	-0.308335	0.07	0.198
18w	0.44	-0.213754	0.12	-0.308382	0.025	0.145
msl-1	0.426	-0.213777	0.148	-0.308415	0.035	0.184
Inx3	0.451	-0.214011	0.098	-0.308753	0.013	0.111
CG18507	0.424	-0.214135	0.152	-0.308931	0.018	0.169
CG40191	0.414	-0.214234	0.172	-0.309074	0.223	0.396
CG33054	0.377	-0.214316	0.246	-0.309192	0.08	0.324
CG13398	0.454	-0.214421	0.092	-0.309344	0.08	0.169
mld	0.409	-0.21458	0.182	-0.309574	0.03	0.213
CG34449	0.441	-0.214691	0.118	-0.309734	0.175	0.285
CG14322	0.415	-0.21513	0.17	-0.310368	0.023	0.193
Cyp4p2	0.356	-0.215143	0.288	-0.310385	0.005	0.295
CG4653	0.508	-0.215855	0.016	-0.311413	0.654	0.58
Mo25	0.438	-0.215896	0.124	-0.311472	0.301	0.43
SLC5A11	0.482	-0.21592	0.036	-0.311507	0.133	0.164
CG15210	0.393	-0.215925	0.214	-0.311514	0.464	0.643
CG44245	0.443	-0.215974	0.114	-0.311585	0.013	0.126
CG45049	0.416	-0.216105	0.168	-0.311773	0.048	0.213
TRAM	0.423	-0.216335	0.154	-0.312106	0.386	0.512
Gfat1	0.46	-0.216397	0.08	-0.312195	0.17	0.251
p130CAS	0.465	-0.216824	0.07	-0.312812	0.221	0.295
esn	0.438	-0.21691	0.124	-0.312936	0.003	0.126
CG3632	0.424	-0.217297	0.152	-0.313493	0.043	0.193
Mondo	0.446	-0.217674	0.108	-0.314038	0.145	0.256
psd	0.444	-0.217681	0.112	-0.314047	0	0.111
Drsl3	0.415	-0.217737	0.17	-0.314128	0.223	0.401
Sik3	0.419	-0.217804	0.162	-0.314225	0.04	0.203
CG32425	0.429	-0.218123	0.142	-0.314685	0.048	0.188
MTA1-like	0.427	-0.218339	0.146	-0.314997	0.053	0.198
CG34126	0.404	-0.218541	0.192	-0.315288	0.078	0.271
CG3308	0.4	-0.218786	0.2	-0.315641	0.105	0.304
Ras85D	0.404	-0.218886	0.192	-0.315786	0.271	0.469
CG10324	0.453	-0.219236	0.094	-0.31629	0.043	0.135
CG34198	0.483	-0.21927	0.034	-0.316339	0.789	0.662
ear	0.439	-0.219345	0.122	-0.316448	0.04	0.159
SelG	0.391	-0.220254	0.218	-0.31776	0.416	0.57
Hr39	0.466	-0.220282	0.068	-0.3178	0.1	0.169
Kat60	0.425	-0.220364	0.15	-0.317918	0.07	0.217
CR40190	0.375	-0.220376	0.25	-0.317936	0.108	0.357
CG5746	0.435	-0.220698	0.13	-0.3184	0.123	0.251
CG9510	0.413	-0.221018	0.174	-0.318862	0.469	0.57
ash1	0.448	-0.221063	0.104	-0.318927	0.028	0.13
CG42714	0.471	-0.221162	0.058	-0.319069	0.098	0.155
Rab5	0.44	-0.221342	0.12	-0.319329	0.591	0.715
sro	0.449	-0.22147	0.102	-0.319513	0.005	0.106
BtbVII	0.413	-0.221559	0.174	-0.319643	0.098	0.275
TfIIA-S	0.397	-0.221758	0.206	-0.31993	0.348	0.531
galectin	0.415	-0.222113	0.17	-0.320441	0.333	0.483
dbr	0.443	-0.22222	0.114	-0.320595	0.063	0.174
mthl3	0.469	-0.222295	0.062	-0.320703	0.043	0.101
CG13365	0.425	-0.22241	0.15	-0.32087	0.459	0.546
Pa1	0.417	-0.223526	0.166	-0.322479	0.165	0.338
CG7694	0.436	-0.223577	0.128	-0.322553	0.148	0.275
Asap	0.436	-0.223755	0.128	-0.322811	0.118	0.246
Kap3	0.424	-0.223816	0.152	-0.322898	0.028	0.179
ttv	0.438	-0.224119	0.124	-0.323335	0.078	0.203
TfIIFalpha	0.399	-0.224255	0.202	-0.323531	0.145	0.353
Ptpmeg	0.45	-0.224335	0.1	-0.323647	0.16	0.261
rump	0.378	-0.224357	0.244	-0.323678	0.195	0.444
CG7806	0.366	-0.224942	0.268	-0.324523	0.175	0.449
CG12831	0.429	-0.224944	0.142	-0.324526	0.013	0.155
CG32066	0.491	-0.224949	0.018	-0.324533	0.243	0.242
CG31751	0.426	-0.22498	0.148	-0.324577	0.276	0.43
Oseg4	0.507	-0.225152	0.014	-0.324826	0.125	0.111
Pvf2	0.456	-0.225416	0.088	-0.325206	0.028	0.116
Zip89B	0.451	-0.22565	0.098	-0.325544	0.025	0.121
Tsp2A	0.433	-0.225673	0.134	-0.325577	0.817	0.739
mthl15	0.435	-0.225882	0.13	-0.325879	0.251	0.386
Aps	0.398	-0.226245	0.204	-0.326403	0.398	0.604
CG15170	0.47	-0.226295	0.06	-0.326474	0.043	0.101
CR45835	0.44	-0.226855	0.12	-0.327283	0.01	0.13
betaTub60D	0.472	-0.226982	0.056	-0.327465	0.078	0.13
CG14500	0.39	-0.227058	0.22	-0.327576	0.045	0.266
foxo	0.471	-0.22706	0.058	-0.327579	0.358	0.415
GATAd	0.419	-0.227204	0.162	-0.327787	0.093	0.256
enok	0.449	-0.227317	0.102	-0.32795	0.055	0.155
CG4266	0.41	-0.227657	0.18	-0.328439	0.06	0.242
d4	0.394	-0.227681	0.212	-0.328474	0.231	0.449
ph-p	0.405	-0.227829	0.19	-0.328688	0.035	0.227
wit	0.418	-0.228099	0.164	-0.329077	0.043	0.208
CG42240	0.435	-0.228461	0.13	-0.329599	0.338	0.498
CG8176	0.427	-0.228491	0.146	-0.329643	0.1	0.246
tho2	0.401	-0.228594	0.198	-0.329791	0.098	0.295
CG7492	0.461	-0.22916	0.078	-0.330608	0.068	0.145
Dcr-2	0.395	-0.229366	0.21	-0.330905	0.163	0.386
CG34045	0.408	-0.230116	0.184	-0.331987	0.01	0.193
CG1737	0.431	-0.230211	0.138	-0.332125	0.12	0.256
Nmdmc	0.432	-0.230278	0.136	-0.332221	0.063	0.198
asrij	0.388	-0.230315	0.224	-0.332275	0.336	0.527
CG32758	0.471	-0.230854	0.058	-0.333052	0.11	0.164
tamo	0.451	-0.230937	0.098	-0.333172	0.088	0.184
hyd	0.44	-0.231178	0.12	-0.333519	0.173	0.295
brm	0.381	-0.231184	0.238	-0.333528	0.065	0.304
CG16772	0.443	-0.231184	0.114	-0.333528	0.003	0.116
CG31224	0.403	-0.231511	0.194	-0.333999	0.073	0.266
CG7456	0.378	-0.23214	0.244	-0.334907	0.105	0.353
Jra	0.394	-0.232172	0.212	-0.334954	0.386	0.585
mRpL39	0.381	-0.232179	0.238	-0.334964	0.248	0.464
Pp1alpha-96A	0.415	-0.232202	0.17	-0.334997	0.15	0.319
sky	0.474	-0.232485	0.052	-0.335405	0.273	0.304
sn	0.445	-0.232795	0.11	-0.335853	0.023	0.13
aurA	0.432	-0.232875	0.136	-0.335968	0	0.135
Tsp42Eg	0.423	-0.233337	0.154	-0.336634	0.195	0.353
Cwc25	0.452	-0.233498	0.096	-0.336866	0.095	0.188
RhoGAP5A	0.398	-0.233509	0.204	-0.336882	0.043	0.246
pk	0.417	-0.233629	0.166	-0.337055	0.008	0.174
pros	0.471	-0.233977	0.058	-0.337558	0.068	0.126
su(sable)	0.424	-0.234144	0.152	-0.337798	0.038	0.188
SF1	0.393	-0.234248	0.214	-0.337948	0.12	0.329
ppl	0.416	-0.234366	0.168	-0.338119	0.195	0.362
Usf	0.453	-0.234634	0.094	-0.338505	0.088	0.179
Rel	0.405	-0.235126	0.19	-0.339215	0.195	0.386
nsl1	0.408	-0.235393	0.184	-0.339601	0.173	0.357
Klp10A	0.461	-0.235434	0.078	-0.33966	0.155	0.232
Uba1	0.381	-0.235474	0.238	-0.339717	0.341	0.575
UBL3	0.436	-0.235754	0.128	-0.340121	0.206	0.338
CG1275	0.366	-0.236069	0.268	-0.340576	0.125	0.391
CdGAPr	0.443	-0.236084	0.114	-0.340598	0.023	0.135
YT521-B	0.405	-0.236238	0.19	-0.34082	0.073	0.266
sol	0.397	-0.237108	0.206	-0.342074	0.145	0.357
Nrx-IV	0.438	-0.237146	0.124	-0.34213	0.018	0.14
CG13631	0.4	-0.237169	0.2	-0.342163	0.085	0.29
wts	0.431	-0.237374	0.138	-0.342458	0.12	0.256
Zcchc7	0.404	-0.237897	0.192	-0.343214	0.105	0.3
Ubr1	0.446	-0.237909	0.108	-0.343229	0.103	0.208
CG10600	0.433	-0.238408	0.134	-0.34395	0.063	0.193
mtd	0.389	-0.23866	0.222	-0.344313	0.381	0.638
Haspin	0.443	-0.238887	0.114	-0.344641	0.063	0.174
CG8398	0.483	-0.239079	0.034	-0.344918	0.08	0.111
woc	0.414	-0.239112	0.172	-0.344966	0.105	0.275
Sulf1	0.467	-0.239167	0.066	-0.345045	0.063	0.126
Hs6st	0.437	-0.239501	0.126	-0.345527	0.02	0.145
CG10462	0.431	-0.23973	0.138	-0.345858	0.06	0.198
ed	0.45	-0.239831	0.1	-0.346003	0.035	0.135
Cip4	0.451	-0.240026	0.098	-0.346284	0.178	0.266
CG6923	0.456	-0.24004	0.088	-0.346304	0.02	0.106
syd	0.413	-0.240327	0.174	-0.346718	0.173	0.348
Girdin	0.438	-0.240652	0.124	-0.347188	0.03	0.155
CG5910	0.381	-0.241269	0.238	-0.348078	0.273	0.507
cal1	0.461	-0.241295	0.078	-0.348115	0.035	0.111
Usp1	0.455	-0.24131	0.09	-0.348136	0.19	0.271
CG15611	0.389	-0.241832	0.222	-0.34889	0.253	0.469
mt:ND4L	0.437	-0.24188	0.126	-0.348959	0.175	0.304
MESR3	0.417	-0.242049	0.166	-0.349203	0.261	0.415
Cdc42	0.423	-0.242159	0.154	-0.349362	0.607	0.715
CG14200	0.409	-0.242619	0.182	-0.350025	0.04	0.222
whd	0.411	-0.24312	0.178	-0.350748	0.414	0.599
alt	0.459	-0.243443	0.082	-0.351214	0.366	0.459
CG15894	0.447	-0.244355	0.106	-0.35253	0	0.106
Nup358	0.417	-0.244388	0.166	-0.352577	0.15	0.324
CG18343	0.419	-0.244485	0.162	-0.352717	0.441	0.541
ADD1	0.426	-0.244834	0.148	-0.35322	0.018	0.164
smid	0.387	-0.244886	0.226	-0.353296	0.088	0.314
Ccm3	0.395	-0.244895	0.21	-0.353308	0.491	0.662
CG42684	0.379	-0.245344	0.242	-0.353957	0.088	0.333
Rip11	0.38	-0.24539	0.24	-0.354023	0.276	0.517
Tsp42El	0.381	-0.24541	0.238	-0.354052	0.09	0.319
klu	0.461	-0.245621	0.078	-0.354356	0.095	0.169
goe	0.427	-0.245718	0.146	-0.354497	0.158	0.304
CG6762	0.398	-0.245746	0.204	-0.354537	0.386	0.536
CG10365	0.443	-0.245821	0.114	-0.354645	0.058	0.169
Dek	0.414	-0.245934	0.172	-0.354808	0.203	0.382
Rbp	0.45	-0.246084	0.1	-0.355024	0.013	0.111
fliI	0.396	-0.246809	0.208	-0.356071	0.103	0.309
CG3764	0.452	-0.246821	0.096	-0.356087	0.015	0.111
mt:ND1	0.43	-0.247347	0.14	-0.356846	0.667	0.778
Egfr	0.466	-0.24829	0.068	-0.358207	0.045	0.111
CG18659	0.448	-0.248351	0.104	-0.358295	0.14	0.242
eIF4G1	0.426	-0.248391	0.148	-0.358352	0.479	0.667
Rb97D	0.42	-0.248621	0.16	-0.358684	0.083	0.242
drl	0.446	-0.248655	0.108	-0.358733	0.033	0.14
wge	0.429	-0.248891	0.142	-0.359074	0.128	0.266
mthl14	0.424	-0.248929	0.152	-0.359129	0.368	0.517
lig	0.373	-0.249337	0.254	-0.359718	0.301	0.551
Tom70	0.4	-0.249484	0.2	-0.35993	0.165	0.367
CG3961	0.408	-0.250072	0.184	-0.360777	0.145	0.338
ImpL2	0.433	-0.250245	0.134	-0.361028	0.115	0.246
CG31687	0.437	-0.250453	0.126	-0.361328	0.04	0.164
slpr	0.433	-0.250455	0.134	-0.36133	0.11	0.246
cact	0.438	-0.250539	0.124	-0.361451	0.271	0.406
CG5455	0.416	-0.25056	0.168	-0.361482	0.103	0.271
Act79B	0.442	-0.250876	0.116	-0.361938	0.01	0.126
XNP	0.399	-0.251025	0.202	-0.362153	0.063	0.266
sbr	0.411	-0.251198	0.178	-0.362403	0.133	0.314
Khc-73	0.433	-0.251335	0.134	-0.3626	0.213	0.343
AhcyL1	0.402	-0.251536	0.196	-0.36289	0.371	0.531
CenB1A	0.434	-0.252036	0.132	-0.36361	0.073	0.203
Hcf	0.399	-0.252124	0.202	-0.363737	0.133	0.338
CG7611	0.42	-0.252149	0.16	-0.363774	0.221	0.386
conu	0.418	-0.252194	0.164	-0.363839	0.108	0.271
CG1578	0.458	-0.253008	0.084	-0.365014	0.168	0.246
upd2	0.454	-0.253916	0.092	-0.366324	0.01	0.101
CG30389	0.448	-0.254158	0.104	-0.366672	0.045	0.15
Mhcl	0.413	-0.254184	0.174	-0.366709	0.025	0.198
Blm	0.455	-0.254224	0.09	-0.366768	0.018	0.106
NKAIN	0.402	-0.254299	0.196	-0.366876	0.18	0.372
CG31211	0.418	-0.254744	0.164	-0.367518	0.033	0.198
Taf4	0.393	-0.254974	0.214	-0.367849	0.133	0.348
sina	0.445	-0.255724	0.11	-0.368932	0.103	0.208
l(1)G0289	0.418	-0.255735	0.164	-0.368947	0.14	0.304
mop	0.393	-0.256254	0.214	-0.369696	0.108	0.324
egh	0.4	-0.256305	0.2	-0.369771	0.554	0.768
Rev1	0.453	-0.257218	0.094	-0.371087	0.018	0.111
Fur1	0.49	-0.257239	0.02	-0.371117	0.286	0.295
CG8929	0.381	-0.257707	0.238	-0.371793	0.113	0.353
mbc	0.463	-0.25799	0.074	-0.372201	0.238	0.304
CG43427	0.4	-0.257995	0.2	-0.372208	0.293	0.507
fax	0.44	-0.258006	0.12	-0.372224	0.025	0.145
IntS6	0.416	-0.258147	0.168	-0.372427	0.06	0.227
Tao	0.449	-0.258148	0.102	-0.372429	0.256	0.353
P32	0.401	-0.258189	0.198	-0.372488	0.494	0.609
GATAe	0.409	-0.25901	0.182	-0.373673	0.346	0.527
Chd1	0.424	-0.259153	0.152	-0.373879	0.105	0.256
Aac11	0.406	-0.25923	0.188	-0.373989	0.188	0.386
OstDelta	0.389	-0.259685	0.222	-0.374646	0.331	0.541
CycG	0.422	-0.259712	0.156	-0.374685	0.707	0.884
CG8108	0.391	-0.260044	0.218	-0.375163	0.165	0.386
Cdk12	0.426	-0.260107	0.148	-0.375255	0.148	0.295
Cyp9h1	0.397	-0.260231	0.206	-0.375433	0.028	0.232
CG10543	0.413	-0.260341	0.174	-0.375593	0.085	0.256
Eglp4	0.472	-0.260561	0.056	-0.37591	0.363	0.391
sqa	0.445	-0.261092	0.11	-0.376676	0.323	0.425
insc	0.42	-0.261429	0.16	-0.377163	0.07	0.232
l(1)G0255	0.397	-0.261438	0.206	-0.377175	0.524	0.623
CG2258	0.45	-0.261505	0.1	-0.377272	0.033	0.13
CG13454	0.424	-0.26193	0.152	-0.377885	0.063	0.213
coro	0.446	-0.262463	0.108	-0.378654	0.273	0.377
Mlc1	0.435	-0.262567	0.13	-0.378804	0	0.13
Whamy	0.421	-0.26292	0.158	-0.379314	0.444	0.614
rgn	0.475	-0.262937	0.05	-0.379337	0.073	0.121
Pli	0.415	-0.263134	0.17	-0.379622	0.093	0.261
Gel	0.352	-0.263241	0.296	-0.379776	0.185	0.483
CG43340	0.443	-0.263319	0.114	-0.37989	0.313	0.44
CG17715	0.431	-0.263415	0.138	-0.380028	0.185	0.319
Pp2C1	0.424	-0.263508	0.152	-0.380161	0.093	0.242
Usp2	0.411	-0.263581	0.178	-0.380267	0.08	0.261
Bx	0.441	-0.263847	0.118	-0.380651	0.003	0.121
CG9629	0.424	-0.264345	0.152	-0.381369	0.113	0.251
wbl	0.443	-0.26435	0.114	-0.381376	0.003	0.116
mt:ATPase8	0.4	-0.265182	0.2	-0.382577	0.273	0.473
Tango1	0.399	-0.265378	0.202	-0.38286	0.195	0.396
Nufip	0.46	-0.265535	0.08	-0.383086	0.028	0.106
CG43367	0.422	-0.265566	0.156	-0.38313	0.11	0.266
Pfrx	0.402	-0.265734	0.196	-0.383373	0.088	0.285
S6kII	0.45	-0.266118	0.1	-0.383928	0.07	0.169
CR32218	0.449	-0.26641	0.102	-0.384348	0.043	0.145
bsf	0.37	-0.266751	0.26	-0.384841	0.203	0.459
CG6656	0.406	-0.266844	0.188	-0.384974	0.01	0.198
CG44774	0.43	-0.266849	0.14	-0.384982	0.148	0.28
Amun	0.359	-0.268009	0.282	-0.386655	0.143	0.425
CG3277	0.422	-0.268045	0.156	-0.386707	0.078	0.232
Hsc70-4	0.375	-0.268074	0.25	-0.386749	0.985	0.947
Jarid2	0.406	-0.268675	0.188	-0.387617	0.108	0.295
pic	0.394	-0.269135	0.212	-0.388279	0.108	0.319
CG8668	0.428	-0.269429	0.144	-0.388703	0.148	0.285
Hsp60A	0.408	-0.26956	0.184	-0.388893	0.614	0.7
Tsp42Ee	0.438	-0.269616	0.124	-0.388973	0.018	0.14
scaf6	0.395	-0.269827	0.21	-0.389279	0.115	0.324
Atg17	0.449	-0.270275	0.102	-0.389924	0.108	0.208
Klp31E	0.443	-0.270698	0.114	-0.390534	0.023	0.135
Rab4	0.383	-0.270924	0.234	-0.390861	0.195	0.435
alpha-Est4	0.412	-0.271033	0.176	-0.391018	0.018	0.193
Hr78	0.429	-0.271194	0.142	-0.391251	0.095	0.237
ssp3	0.463	-0.27133	0.074	-0.391446	0.055	0.126
CG1572	0.363	-0.271416	0.274	-0.39157	0.271	0.575
CR45102	0.446	-0.271451	0.108	-0.391621	0.098	0.203
CG10433	0.441	-0.271854	0.118	-0.392202	0.013	0.13
Smg6	0.394	-0.272401	0.212	-0.392991	0.108	0.319
bip2	0.407	-0.272835	0.186	-0.393618	0.236	0.411
Btk29A	0.46	-0.272962	0.08	-0.393801	0.043	0.121
kuk	0.406	-0.274207	0.188	-0.395597	0.01	0.198
Baldspot	0.522	-0.274358	0.044	-0.395815	0.491	0.43
htk	0.376	-0.274499	0.248	-0.396018	0.088	0.338
Sema5c	0.402	-0.275495	0.196	-0.397455	0.08	0.275
CG9934	0.436	-0.275696	0.128	-0.397745	0.13	0.251
Tsp42Ef	0.417	-0.276121	0.166	-0.398359	0.135	0.3
Mkk4	0.41	-0.276252	0.18	-0.398548	0.19	0.367
CG3842	0.427	-0.27649	0.146	-0.398891	0.01	0.155
Pld	0.419	-0.276691	0.162	-0.39918	0.261	0.415
BicD	0.428	-0.277086	0.144	-0.399751	0.291	0.435
CD98hc	0.401	-0.277618	0.198	-0.400518	0.206	0.406
Rbp9	0.442	-0.278079	0.116	-0.401184	0	0.116
tim	0.438	-0.278183	0.124	-0.401333	0.306	0.415
CG12279	0.393	-0.278202	0.214	-0.401361	0.383	0.546
Npc1a	0.406	-0.278365	0.188	-0.401596	0.038	0.227
Tm2	0.45	-0.279047	0.1	-0.402579	0.003	0.101
CG11448	0.422	-0.279241	0.156	-0.40286	0.128	0.28
Argk	0.391	-0.280308	0.218	-0.404399	0.915	0.937
Fbl6	0.438	-0.280375	0.124	-0.404496	0.028	0.15
CR45223	0.452	-0.280418	0.096	-0.404557	0.005	0.101
CG5522	0.439	-0.280495	0.122	-0.404669	0.028	0.15
CG13551	0.433	-0.280931	0.134	-0.405297	0.9	0.744
l(2)k05819	0.351	-0.281084	0.298	-0.405518	0.105	0.406
pnut	0.367	-0.281105	0.266	-0.405548	0.216	0.469
DCP2	0.412	-0.281514	0.176	-0.406139	0.108	0.285
wake	0.448	-0.281857	0.104	-0.406634	0.048	0.15
Cbl	0.409	-0.282088	0.182	-0.406967	0.085	0.266
serp	0.453	-0.28238	0.094	-0.407388	0.013	0.106
LUBEL	0.443	-0.282408	0.114	-0.407428	0.003	0.116
Chc	0.411	-0.283455	0.178	-0.408939	0.499	0.662
Hsp70Bc	0.419	-0.283702	0.162	-0.409296	0.248	0.406
wcy	0.428	-0.283931	0.144	-0.409626	0.123	0.261
tws	0.422	-0.284632	0.156	-0.410637	0.188	0.338
CG5059	0.338	-0.284737	0.324	-0.410788	0.213	0.546
FBXO11	0.447	-0.284974	0.106	-0.411131	0.088	0.188
vg	0.44	-0.285049	0.12	-0.411239	0	0.121
didum	0.415	-0.285196	0.17	-0.411451	0.143	0.309
Caper	0.385	-0.28544	0.23	-0.411802	0.286	0.517
mib2	0.424	-0.286029	0.152	-0.412653	0.058	0.208
mod(mdg4)	0.405	-0.286138	0.19	-0.41281	0.055	0.246
yki	0.372	-0.286243	0.256	-0.412961	0.183	0.44
Cht9	0.45	-0.286619	0.1	-0.413505	0.058	0.155
CG10527	0.394	-0.286848	0.212	-0.413834	0.11	0.324
OSCP1	0.442	-0.286873	0.116	-0.41387	0	0.116
tmod	0.409	-0.287703	0.182	-0.415068	0.18	0.357
CG17337	0.431	-0.287941	0.138	-0.415411	0.411	0.512
slp1	0.437	-0.287998	0.126	-0.415493	0	0.126
G9a	0.426	-0.288025	0.148	-0.415532	0.09	0.237
let-7-C	0.46	-0.288173	0.08	-0.415745	0.023	0.101
Snap24	0.488	-0.288904	0.024	-0.416801	0.163	0.179
Axud1	0.431	-0.289354	0.138	-0.417449	0.08	0.213
CG43324	0.349	-0.289728	0.302	-0.417989	0.02	0.319
puf	0.456	-0.289815	0.088	-0.418115	0.09	0.174
Cnot4	0.393	-0.289847	0.214	-0.41816	0.158	0.367
Epac	0.435	-0.290008	0.13	-0.418393	0.075	0.203
ewg	0.418	-0.290328	0.164	-0.418855	0.03	0.193
Dhap-at	0.446	-0.290501	0.108	-0.419104	0.055	0.159
nonA	0.415	-0.29082	0.17	-0.419565	0.16	0.329
CG2930	0.398	-0.291044	0.204	-0.419887	0.271	0.469
CG15803	0.433	-0.291462	0.134	-0.420491	0.008	0.14
CR30055	0.398	-0.291897	0.204	-0.421118	0.093	0.295
pgant2	0.411	-0.29207	0.178	-0.421368	0.083	0.261
Dap160	0.399	-0.292202	0.202	-0.421558	0.08	0.28
CG31122	0.454	-0.292381	0.092	-0.421817	0.03	0.121
CaMKI	0.434	-0.292642	0.132	-0.422193	0.04	0.169
ari-1	0.443	-0.292789	0.114	-0.422406	0.138	0.256
Sema2a	0.343	-0.292835	0.314	-0.422472	0.045	0.362
CG1888	0.383	-0.293271	0.234	-0.4231	0.12	0.357
cher	0.373	-0.293283	0.254	-0.423117	0.043	0.3
CG7414	0.399	-0.293304	0.202	-0.423148	0.586	0.638
Tomosyn	0.424	-0.293312	0.152	-0.42316	0.098	0.246
HP5	0.458	-0.29424	0.084	-0.424498	0.053	0.135
CG9676	0.436	-0.294388	0.128	-0.424712	0.023	0.15
MBD-R2	0.419	-0.294514	0.162	-0.424894	0.065	0.227
CG15673	0.395	-0.294527	0.21	-0.424912	0.093	0.304
CR18275	0.432	-0.294558	0.136	-0.424957	0.03	0.164
eIF3a	0.379	-0.294824	0.242	-0.425341	0.381	0.599
CG9171	0.463	-0.295156	0.074	-0.42582	0.14	0.203
tapas	0.428	-0.295397	0.144	-0.426168	0.1	0.242
Catsup	0.363	-0.295406	0.274	-0.426181	0.318	0.551
tyn	0.453	-0.295736	0.094	-0.426657	0.013	0.106
Rbp1-like	0.378	-0.295814	0.244	-0.426769	0.185	0.43
Mmp2	0.464	-0.295926	0.072	-0.426931	0.048	0.116
Asx	0.433	-0.296557	0.134	-0.427841	0.023	0.155
Cyp4p1	0.362	-0.297082	0.276	-0.428599	0.281	0.556
NaCP60E	0.448	-0.297895	0.104	-0.429772	0.003	0.106
CG8468	0.388	-0.298413	0.224	-0.430518	0.03	0.256
Meltrin	0.429	-0.298484	0.142	-0.430621	0.058	0.198
Nc73EF	0.412	-0.29858	0.176	-0.430761	0.331	0.522
Pih1D1	0.397	-0.299912	0.206	-0.432681	0.07	0.275
CG1677	0.366	-0.300932	0.268	-0.434153	0.183	0.459
CNMaR	0.455	-0.300944	0.09	-0.43417	0.018	0.106
GstD10	0.451	-0.301041	0.098	-0.434311	0.226	0.314
Ts	0.428	-0.301094	0.144	-0.434387	0.088	0.227
Tango13	0.432	-0.301403	0.136	-0.434833	0.02	0.155
CG1827	0.329	-0.301503	0.342	-0.434976	0.103	0.44
by	0.408	-0.301753	0.184	-0.435337	0.138	0.324
srp	0.432	-0.303272	0.136	-0.437529	0.01	0.145
Nop17l	0.412	-0.304083	0.176	-0.438698	0.278	0.449
Arp2	0.391	-0.304248	0.218	-0.438937	0.326	0.536
simj	0.437	-0.304291	0.126	-0.438999	0.065	0.188
pnr	0.439	-0.304427	0.122	-0.439195	0.003	0.126
Nup98-96	0.399	-0.304618	0.202	-0.439471	0.12	0.319
Spred	0.396	-0.304703	0.208	-0.439594	0.07	0.275
Stat92E	0.419	-0.305064	0.162	-0.440114	0.446	0.604
CG12004	0.395	-0.305084	0.21	-0.440143	0.336	0.56
CG13585	0.416	-0.305608	0.168	-0.4409	0.501	0.56
CG4565	0.449	-0.306026	0.102	-0.441503	0.01	0.111
CG30183	0.359	-0.306278	0.282	-0.441865	0.025	0.309
CG14715	0.376	-0.306549	0.248	-0.442257	0.333	0.531
CG31431	0.382	-0.307012	0.236	-0.442925	0.165	0.401
lva	0.429	-0.307046	0.142	-0.442974	0.165	0.304
CG10631	0.41	-0.307677	0.18	-0.443884	0.028	0.208
CG11122	0.411	-0.309105	0.178	-0.445944	0.06	0.237
CG4452	0.44	-0.309835	0.12	-0.446998	0.115	0.227
CG15093	0.405	-0.310257	0.19	-0.447606	0.416	0.565
Pkd2	0.442	-0.310559	0.116	-0.448041	0	0.116
Mnn1	0.428	-0.310652	0.144	-0.448176	0.055	0.198
pes	0.427	-0.31088	0.146	-0.448506	0.278	0.415
LRP1	0.447	-0.310907	0.106	-0.448544	0.025	0.13
CG43294	0.431	-0.311167	0.138	-0.448918	0.023	0.159
CG4887	0.391	-0.311738	0.218	-0.449742	0.088	0.309
flfl	0.391	-0.311879	0.218	-0.449947	0.105	0.324
GstE11	0.357	-0.31195	0.286	-0.450048	0.276	0.541
CG5789	0.374	-0.312152	0.252	-0.450339	0.095	0.343
CR45139	0.435	-0.312355	0.13	-0.450632	0.025	0.155
CG9988	0.353	-0.312496	0.294	-0.450837	0.01	0.304
CCT2	0.383	-0.313963	0.234	-0.452953	0.456	0.681
CG10126	0.38	-0.314215	0.24	-0.453316	0.093	0.333
Zip102B	0.411	-0.314771	0.178	-0.454118	0.183	0.357
E23	0.428	-0.315169	0.144	-0.454693	0.033	0.174
Hrb27C	0.42	-0.315679	0.16	-0.455428	0.772	0.918
CG33144	0.413	-0.316164	0.174	-0.456128	0.185	0.357
Uch	0.395	-0.316558	0.21	-0.456696	0.338	0.493
yuri	0.382	-0.317066	0.236	-0.45743	0.113	0.338
Galphao	0.429	-0.31716	0.142	-0.457565	0.105	0.246
Nhe3	0.39	-0.317492	0.22	-0.458044	0.098	0.314
Sk1	0.467	-0.317741	0.066	-0.458404	0.273	0.324
CG1513	0.377	-0.318005	0.246	-0.458785	0.271	0.502
aru	0.376	-0.31807	0.248	-0.458878	0.008	0.256
dUTPase	0.372	-0.319124	0.256	-0.460398	0.185	0.43
Atf6	0.439	-0.319137	0.122	-0.460418	0.263	0.382
apt	0.404	-0.319254	0.192	-0.460586	0.038	0.227
Ire1	0.397	-0.319561	0.206	-0.461028	0.143	0.348
Mad	0.374	-0.319837	0.252	-0.461428	0.153	0.411
oys	0.397	-0.320643	0.206	-0.46259	0.098	0.3
CG14767	0.363	-0.321154	0.274	-0.463327	0.175	0.444
CG5758	0.451	-0.321265	0.098	-0.463488	0.008	0.106
CG14879	0.392	-0.321296	0.216	-0.463532	0.559	0.729
per	0.392	-0.321601	0.216	-0.463971	0.038	0.251
CG9220	0.418	-0.321724	0.164	-0.46415	0.02	0.184
srl	0.432	-0.323267	0.136	-0.466376	0.113	0.246
CG32428	0.375	-0.323331	0.25	-0.466468	0.133	0.377
Syn1	0.412	-0.32347	0.176	-0.466668	0.008	0.184
CR45045	0.422	-0.323531	0.156	-0.466757	0.043	0.198
r-l	0.347	-0.32421	0.306	-0.467736	0.04	0.343
Hrb98DE	0.396	-0.324715	0.208	-0.468464	0.416	0.628
CG12338	0.349	-0.324984	0.302	-0.468852	0.201	0.473
CG1703	0.406	-0.32503	0.188	-0.468919	0.268	0.44
CR44724	0.396	-0.325061	0.208	-0.468963	0.005	0.213
CG7518	0.41	-0.325367	0.18	-0.469405	0.085	0.266
myo	0.433	-0.325685	0.134	-0.469865	0.105	0.232
RASSF8	0.392	-0.325707	0.216	-0.469895	0.113	0.324
Mvl	0.446	-0.32573	0.108	-0.469929	0.113	0.213
Piezo	0.455	-0.326037	0.09	-0.470372	0.023	0.111
CG8475	0.435	-0.326364	0.13	-0.470844	0.138	0.266
BRWD3	0.399	-0.327553	0.202	-0.472558	0.06	0.261
CG10803	0.417	-0.327687	0.166	-0.472752	0.045	0.208
Pcmt	0.358	-0.32797	0.284	-0.473161	0.278	0.512
fl(2)d	0.376	-0.328044	0.248	-0.473267	0.105	0.348
Lam	0.349	-0.328748	0.302	-0.474283	0.13	0.43
Non1	0.384	-0.328822	0.232	-0.47439	0.539	0.652
Galphai	0.4	-0.328998	0.2	-0.474643	0.336	0.541
CG43313	0.449	-0.329497	0.102	-0.475364	0.098	0.193
Eb1	0.385	-0.329583	0.23	-0.475488	0.346	0.56
PhKgamma	0.422	-0.330333	0.156	-0.47657	0.183	0.348
Glycogenin	0.377	-0.33099	0.246	-0.477517	0.155	0.401
Tsp39D	0.383	-0.331498	0.234	-0.478251	0.1	0.333
CG4080	0.433	-0.331662	0.134	-0.478487	0.11	0.237
alpha-Est3	0.342	-0.332179	0.316	-0.479233	0.12	0.43
Mhc	0.432	-0.332343	0.136	-0.479469	0	0.135
mbt	0.412	-0.333152	0.176	-0.480636	0.063	0.237
His4r	0.446	-0.333334	0.108	-0.480899	0.922	0.744
Tep4	0.449	-0.334653	0.102	-0.482802	0.105	0.203
Nxf3	0.441	-0.335136	0.118	-0.483499	0.013	0.13
CG2641	0.438	-0.33587	0.124	-0.484558	0.053	0.174
MESR4	0.433	-0.335967	0.134	-0.484698	0.093	0.222
drpr	0.377	-0.336031	0.246	-0.484791	0.163	0.396
CASK	0.419	-0.336242	0.162	-0.485095	0.115	0.271
glo	0.377	-0.336273	0.246	-0.485139	0.248	0.483
Camta	0.444	-0.336309	0.112	-0.485191	0.035	0.145
CG4020	0.43	-0.336932	0.14	-0.486091	0.005	0.145
Patronin	0.399	-0.338851	0.202	-0.488859	0.1	0.3
babo	0.394	-0.339076	0.212	-0.489183	0.16	0.367
H	0.416	-0.339175	0.168	-0.489326	0.063	0.227
AP-1gamma	0.406	-0.339179	0.188	-0.489332	0.238	0.425
CG31635	0.409	-0.339409	0.182	-0.489664	0.135	0.309
SH3PX1	0.374	-0.339466	0.252	-0.489746	0.381	0.604
Alg10	0.316	-0.339913	0.368	-0.490391	0.09	0.444
CG1648	0.426	-0.340385	0.148	-0.491072	0.008	0.155
l(2)k01209	0.363	-0.340656	0.274	-0.491463	0.113	0.386
CG4022	0.433	-0.340775	0.134	-0.491634	0.023	0.155
sick	0.419	-0.341345	0.162	-0.492457	0.065	0.222
CG16732	0.391	-0.341876	0.218	-0.493223	0.093	0.304
CG34221	0.449	-0.341922	0.102	-0.49329	0	0.101
CG6324	0.449	-0.342394	0.102	-0.493971	0	0.101
RtGEF	0.405	-0.342639	0.19	-0.494324	0.078	0.266
CG15449	0.419	-0.342848	0.162	-0.494625	0.023	0.184
mahe	0.392	-0.343813	0.216	-0.496017	0.201	0.42
CG33346	0.447	-0.343897	0.106	-0.496138	0.068	0.174
CG3706	0.434	-0.343982	0.132	-0.496262	0.105	0.232
Pep	0.373	-0.344649	0.254	-0.497224	0.409	0.623
br	0.442	-0.344721	0.116	-0.497328	0.015	0.13
C3G	0.429	-0.34521	0.142	-0.498033	0.085	0.222
CG8414	0.427	-0.34596	0.146	-0.499115	0.088	0.232
grnd	0.385	-0.346432	0.23	-0.499796	0.053	0.28
Unc-115a	0.458	-0.346637	0.084	-0.500091	0.231	0.3
up	0.429	-0.346772	0.142	-0.500286	0.003	0.145
tara	0.429	-0.346778	0.142	-0.500295	0.1	0.237
Pde8	0.45	-0.346953	0.1	-0.500548	0.195	0.29
CG15099	0.41	-0.34703	0.18	-0.500658	0.128	0.304
Sec15	0.442	-0.347111	0.116	-0.500775	0.03	0.145
Rhp	0.342	-0.347233	0.316	-0.500952	0.088	0.401
arm	0.345	-0.34752	0.31	-0.501365	0.338	0.585
PGRP-LA	0.345	-0.347995	0.31	-0.50205	0.306	0.594
cta	0.425	-0.348008	0.15	-0.50207	0.065	0.213
CG5541	0.348	-0.348173	0.304	-0.502308	0.419	0.681
alpha-Cat	0.4	-0.349028	0.2	-0.50354	0.208	0.406
rin	0.409	-0.349678	0.182	-0.504478	0.454	0.614
Cont	0.417	-0.350486	0.166	-0.505644	0.018	0.184
Ssdp	0.39	-0.351364	0.22	-0.506911	0.19	0.411
CG9213	0.394	-0.351466	0.212	-0.507058	0.025	0.237
Tsp26A	0.442	-0.35173	0.116	-0.50744	0.02	0.135
S6k	0.448	-0.352686	0.104	-0.508818	0.341	0.435
CG2186	0.405	-0.353495	0.19	-0.509986	0.07	0.256
Ptp4E	0.369	-0.353738	0.262	-0.510336	0.023	0.285
CG9005	0.422	-0.353848	0.156	-0.510495	0.08	0.232
CkIIbeta	0.388	-0.353927	0.224	-0.510609	0.479	0.681
Efa6	0.417	-0.3544	0.166	-0.511291	0.088	0.251
Cka	0.396	-0.354705	0.208	-0.511731	0.12	0.319
Su(var)205	0.346	-0.354953	0.308	-0.512088	0.411	0.638
Gp150	0.345	-0.355479	0.31	-0.512848	0.674	0.807
faf	0.427	-0.35579	0.146	-0.513296	0.095	0.237
CG4752	0.325	-0.357398	0.35	-0.515616	0.033	0.382
gol	0.416	-0.357862	0.168	-0.516286	0.02	0.188
Grip163	0.447	-0.358379	0.106	-0.517031	0.005	0.111
Afti	0.449	-0.358523	0.102	-0.517239	0.088	0.184
Cys	0.367	-0.358619	0.266	-0.517378	0.421	0.662
Ekar	0.443	-0.358924	0.114	-0.517818	0.003	0.116
CG31689	0.417	-0.359016	0.166	-0.51795	0.12	0.285
CG9903	0.406	-0.359126	0.188	-0.518109	0.005	0.193
CG7708	0.441	-0.35934	0.118	-0.518418	0.003	0.121
hep	0.431	-0.359505	0.138	-0.518655	0.185	0.319
CG11367	0.361	-0.359838	0.278	-0.519136	0.03	0.304
Tango5	0.445	-0.360091	0.11	-0.519501	0.133	0.232
pre-lola-G	0.434	-0.361023	0.132	-0.520847	0.008	0.14
pod1	0.408	-0.361363	0.184	-0.521336	0.165	0.348
CG32137	0.461	-0.36189	0.078	-0.522096	0.293	0.348
CR44391	0.447	-0.362239	0.106	-0.5226	0.005	0.111
Iml1	0.39	-0.362553	0.22	-0.523053	0.043	0.261
CG3198	0.394	-0.363285	0.212	-0.524109	0.155	0.367
CG7778	0.439	-0.363392	0.122	-0.524264	0.01	0.13
NAT1	0.381	-0.363992	0.238	-0.52513	0.348	0.58
Synd	0.403	-0.36436	0.194	-0.525661	0.439	0.604
Src64B	0.424	-0.364771	0.152	-0.526253	0.15	0.3
eyg	0.444	-0.36557	0.112	-0.527405	0	0.111
Mekk1	0.37	-0.365696	0.26	-0.527587	0.211	0.459
Cyp317a1	0.42	-0.366282	0.16	-0.528433	0.088	0.242
Su(var)2-HP2	0.416	-0.366359	0.168	-0.528545	0.06	0.227
Sap-r	0.355	-0.366566	0.29	-0.528843	0.466	0.7
sktl	0.385	-0.367308	0.23	-0.529913	0.153	0.377
aub	0.428	-0.367707	0.144	-0.530489	0	0.145
Ac78C	0.416	-0.36782	0.168	-0.530653	0.01	0.179
CG11537	0.393	-0.368249	0.214	-0.531271	0.226	0.425
CG10413	0.387	-0.36847	0.226	-0.531589	0.163	0.386
HmgD	0.353	-0.368785	0.294	-0.532044	0.188	0.459
sli	0.404	-0.369897	0.192	-0.533648	0.08	0.271
aop	0.414	-0.37022	0.172	-0.534115	0.348	0.512
noc	0.4	-0.370571	0.2	-0.534622	0.148	0.343
CG3714	0.424	-0.371106	0.152	-0.535393	0.288	0.435
CG9747	0.424	-0.371178	0.152	-0.535496	0.003	0.155
Hsp83	0.439	-0.371227	0.122	-0.535567	0.902	0.942
cry	0.311	-0.371228	0.378	-0.535569	0.06	0.43
blot	0.435	-0.371495	0.13	-0.535954	0.025	0.155
CG15117	0.343	-0.371586	0.314	-0.536085	0.241	0.522
for	0.429	-0.371839	0.142	-0.536451	0.118	0.256
drk	0.334	-0.372106	0.332	-0.536835	0.168	0.498
CG42232	0.387	-0.372303	0.226	-0.537119	0.033	0.256
bowl	0.345	-0.372815	0.31	-0.537859	0.013	0.324
twin	0.425	-0.372847	0.15	-0.537905	0.113	0.256
CG6959	0.366	-0.373272	0.268	-0.538518	0.008	0.275
rdgA	0.435	-0.373906	0.13	-0.539433	0.02	0.15
da	0.409	-0.374597	0.182	-0.540429	0.206	0.372
CG31712	0.437	-0.375035	0.126	-0.541061	0.165	0.28
wisp	0.442	-0.376138	0.116	-0.542652	0	0.116
LanB2	0.304	-0.377131	0.392	-0.544085	0.058	0.449
EndoA	0.431	-0.377314	0.138	-0.54435	0.118	0.251
Muc14A	0.427	-0.378011	0.146	-0.545355	0.04	0.184
CR45979	0.443	-0.378726	0.114	-0.546386	0.008	0.121
rno	0.423	-0.379593	0.154	-0.547637	0.073	0.222
mmy	0.352	-0.379799	0.296	-0.547934	0.258	0.536
Act57B	0.407	-0.379857	0.186	-0.548017	0.003	0.188
Ranbp16	0.392	-0.380228	0.216	-0.548553	0.028	0.242
hfp	0.369	-0.38052	0.262	-0.548974	0.158	0.411
CG30122	0.356	-0.381144	0.288	-0.549875	0.193	0.478
Traf-like	0.342	-0.381154	0.316	-0.549889	0.221	0.512
Usp47	0.345	-0.38134	0.31	-0.550157	0.175	0.478
prage	0.44	-0.381669	0.12	-0.550632	0.198	0.3
lost	0.364	-0.381679	0.272	-0.550646	0.529	0.734
CG17633	0.406	-0.381949	0.188	-0.551036	0.198	0.372
h	0.424	-0.383492	0.152	-0.553262	0.416	0.546
Cyp28d2	0.419	-0.38392	0.162	-0.55388	0.008	0.169
ZnT35C	0.355	-0.384636	0.29	-0.554912	0.005	0.295
CG12065	0.44	-0.384762	0.12	-0.555094	0.341	0.459
CG13197	0.441	-0.384775	0.118	-0.555112	0.088	0.198
CG33978	0.434	-0.384807	0.132	-0.55516	0.003	0.135
ssx	0.416	-0.385073	0.168	-0.555543	0.113	0.275
put	0.351	-0.385231	0.298	-0.55577	0.113	0.406
Pdk	0.353	-0.385269	0.294	-0.555826	0.09	0.382
ppk12	0.392	-0.385385	0.216	-0.555993	0.003	0.217
Cat	0.374	-0.386176	0.252	-0.557135	0.642	0.749
bab2	0.399	-0.3863	0.202	-0.557313	0.04	0.242
SCCRO	0.389	-0.38679	0.222	-0.55802	0.185	0.401
Drice	0.395	-0.386881	0.21	-0.558151	0.088	0.29
pyr	0.416	-0.387146	0.168	-0.558534	0.128	0.295
CG9776	0.369	-0.387194	0.262	-0.558603	0.12	0.382
ogre	0.442	-0.388386	0.116	-0.560323	0.005	0.121
velo	0.352	-0.388959	0.296	-0.561149	0.113	0.406
pinta	0.387	-0.389086	0.226	-0.561333	0.125	0.353
krz	0.447	-0.390961	0.106	-0.564038	0.123	0.217
CG31998	0.426	-0.391303	0.148	-0.564531	0.088	0.227
Ack-like	0.415	-0.391549	0.17	-0.564886	0.028	0.198
CG4301	0.42	-0.392077	0.16	-0.565648	0.283	0.43
edl	0.382	-0.392135	0.236	-0.565731	0.113	0.348
Tnpo-SR	0.431	-0.392269	0.138	-0.565925	0.025	0.159
brk	0.448	-0.392659	0.104	-0.566488	0.04	0.14
gro	0.396	-0.392826	0.208	-0.566729	0.193	0.396
Ank	0.378	-0.393142	0.244	-0.567185	0.193	0.435
Bsg	0.448	-0.393591	0.104	-0.567832	0.83	0.947
APC7	0.443	-0.395283	0.114	-0.570272	0.003	0.116
MRP	0.453	-0.395285	0.094	-0.570275	0.654	0.773
CR33963	0.424	-0.395424	0.152	-0.570476	0.043	0.193
lid	0.385	-0.395799	0.23	-0.571017	0.163	0.382
trio	0.431	-0.395823	0.138	-0.571051	0.288	0.42
SF2	0.41	-0.397309	0.18	-0.573196	0.476	0.657
CG31313	0.392	-0.397403	0.216	-0.573331	0.08	0.29
gny	0.398	-0.397718	0.204	-0.573786	0.138	0.333
Trp1	0.374	-0.397898	0.252	-0.574046	0.271	0.522
CG33099	0.327	-0.40059	0.346	-0.577929	0.098	0.425
CG14945	0.319	-0.4018	0.362	-0.579674	0.013	0.372
CG12301	0.452	-0.402488	0.096	-0.580667	0.105	0.193
noe	0.427	-0.404053	0.146	-0.582926	0.025	0.169
p120ctn	0.412	-0.404966	0.176	-0.584242	0.108	0.28
Apc	0.396	-0.405325	0.208	-0.58476	0.075	0.28
dila	0.421	-0.405393	0.158	-0.584859	0.008	0.164
CG14438	0.372	-0.405916	0.256	-0.585613	0.08	0.333
CG40178	0.353	-0.407094	0.294	-0.587312	0.175	0.454
bt	0.431	-0.408494	0.138	-0.589333	0.003	0.14
Crtc	0.409	-0.408957	0.182	-0.59	0.11	0.285
yrt	0.38	-0.410054	0.24	-0.591583	0.143	0.377
Spt20	0.418	-0.410393	0.164	-0.592072	0.03	0.193
chn	0.383	-0.410454	0.234	-0.592161	0.055	0.285
CG9775	0.366	-0.41112	0.268	-0.593121	0.195	0.454
CG6770	0.336	-0.411361	0.328	-0.593469	0.96	0.981
C1GalTA	0.409	-0.412932	0.182	-0.595736	0.19	0.367
CG3662	0.354	-0.413337	0.292	-0.59632	0.393	0.604
26-29-p	0.348	-0.414097	0.304	-0.597416	0.296	0.531
Kdm2	0.368	-0.414345	0.264	-0.597774	0.043	0.304
CG13907	0.373	-0.41439	0.254	-0.597839	0.221	0.473
e(y)3	0.405	-0.414664	0.19	-0.598233	0.09	0.275
Bruce	0.374	-0.415337	0.252	-0.599205	0.168	0.415
CG5989	0.343	-0.41603	0.314	-0.600204	0.213	0.483
CG9425	0.415	-0.416246	0.17	-0.600517	0.168	0.329
CG3797	0.397	-0.418424	0.206	-0.603658	0.048	0.251
Ctr1B	0.335	-0.41849	0.33	-0.603753	0.17	0.464
Fit1	0.325	-0.41881	0.35	-0.604215	0.175	0.502
Eip63E	0.396	-0.419262	0.208	-0.604867	0.278	0.464
CG11236	0.402	-0.41978	0.196	-0.605615	0.19	0.362
CG42588	0.432	-0.42219	0.136	-0.609091	0.038	0.169
alpha-Est9	0.456	-0.422443	0.088	-0.609456	0.233	0.304
CG1146	0.37	-0.42308	0.26	-0.610375	0.128	0.386
CG14478	0.376	-0.423211	0.248	-0.610564	0.18	0.425
Pino	0.469	-0.423296	0.062	-0.610686	0.273	0.314
Xe7	0.366	-0.424483	0.268	-0.6124	0.148	0.411
Sema1a	0.42	-0.427563	0.16	-0.616842	0.005	0.164
Pp2B-14D	0.412	-0.427724	0.176	-0.617075	0.125	0.295
Jheh1	0.322	-0.42791	0.356	-0.617343	0.286	0.604
CG34301	0.399	-0.429927	0.202	-0.620254	0.386	0.575
hth	0.45	-0.430393	0.1	-0.620926	0.043	0.14
CG11570	0.429	-0.430563	0.142	-0.621172	0.043	0.184
numb	0.41	-0.431044	0.18	-0.621866	0.223	0.396
CG9044	0.422	-0.432057	0.156	-0.623326	0.045	0.198
Ptp99A	0.426	-0.432396	0.148	-0.623816	0.08	0.222
CG4404	0.334	-0.432592	0.332	-0.624099	0.12	0.444
heph	0.424	-0.432614	0.152	-0.624131	0.07	0.217
ade5	0.356	-0.432799	0.288	-0.624397	0.113	0.391
rudhira	0.409	-0.432843	0.182	-0.62446	0.221	0.391
prominin-like	0.389	-0.433121	0.222	-0.624861	0.073	0.295
CG10170	0.368	-0.433398	0.264	-0.625261	0.095	0.353
CG16779	0.43	-0.433474	0.14	-0.625371	0.005	0.145
CR32636	0.421	-0.434137	0.158	-0.626327	0.053	0.208
Mrtf	0.387	-0.434207	0.226	-0.626429	0.083	0.3
CG15545	0.437	-0.43425	0.126	-0.62649	0	0.126
CG4572	0.331	-0.434822	0.338	-0.627316	0.288	0.565
Pat1	0.42	-0.43514	0.16	-0.627774	0.118	0.266
Miga	0.385	-0.435387	0.23	-0.62813	0.068	0.295
Ent3	0.435	-0.435837	0.13	-0.628779	0.01	0.14
Rtnl1	0.382	-0.436865	0.236	-0.630264	0.363	0.531
Nelf-A	0.397	-0.43708	0.206	-0.630574	0.038	0.242
CR43264	0.46	-0.437245	0.08	-0.630811	0.221	0.285
mtRNApol	0.39	-0.437497	0.22	-0.631174	0.058	0.275
toc	0.377	-0.438591	0.246	-0.632753	0.02	0.266
Mical	0.412	-0.439758	0.176	-0.634436	0.065	0.237
CG1910	0.351	-0.439824	0.298	-0.634532	0.298	0.585
RhoGAP1A	0.43	-0.440953	0.14	-0.636161	0.128	0.256
Hsc70Cb	0.407	-0.441575	0.186	-0.637058	0.516	0.696
hppy	0.401	-0.443506	0.198	-0.639844	0.073	0.266
Lsd-2	0.422	-0.444089	0.156	-0.640686	0.509	0.662
Strica	0.408	-0.444101	0.184	-0.640702	0.185	0.357
Mnt	0.427	-0.444175	0.146	-0.640809	0.165	0.295
CR43857	0.442	-0.445023	0.116	-0.642033	0.023	0.135
Cadps	0.383	-0.446647	0.234	-0.644375	0.028	0.261
Ncc69	0.438	-0.446655	0.124	-0.644387	0.008	0.13
BuGZ	0.379	-0.447691	0.242	-0.645881	0.223	0.459
CG9902	0.443	-0.447837	0.114	-0.646092	0.003	0.116
futsch	0.443	-0.448465	0.114	-0.646999	0.018	0.13
CG10962	0.43	-0.44862	0.14	-0.647222	0.043	0.179
Traf4	0.421	-0.450228	0.158	-0.649542	0.08	0.232
CG30015	0.367	-0.450461	0.266	-0.649877	0.261	0.527
CG15169	0.4	-0.450865	0.2	-0.65046	0.03	0.227
Pkc98E	0.411	-0.45113	0.178	-0.650843	0.05	0.227
tacc	0.386	-0.45226	0.228	-0.652473	0.336	0.565
Cyp311a1	0.414	-0.452442	0.172	-0.652735	0.07	0.237
CR42839	0.406	-0.452497	0.188	-0.652816	0.018	0.203
mt:CoI	0.353	-0.452858	0.294	-0.653336	0.887	0.947
CG32813	0.346	-0.453263	0.308	-0.65392	0.16	0.459
Klp98A	0.434	-0.453595	0.132	-0.654399	0.05	0.179
CG31688	0.418	-0.453621	0.164	-0.654437	0.028	0.188
CG11400	0.421	-0.45539	0.158	-0.656989	0.023	0.179
GstE5	0.337	-0.45716	0.326	-0.659542	0.155	0.478
Su(z)2	0.41	-0.457771	0.18	-0.660425	0.028	0.203
CG34330	0.362	-0.458495	0.276	-0.661468	0.346	0.556
RhoGAPp190	0.415	-0.458691	0.17	-0.661751	0.128	0.29
DNaseII	0.445	-0.45917	0.11	-0.662443	0.043	0.15
mthl1	0.408	-0.460441	0.184	-0.664276	0.02	0.203
CG9837	0.412	-0.46073	0.176	-0.664692	0.003	0.179
Rok	0.366	-0.461266	0.268	-0.665467	0.145	0.411
B4	0.427	-0.461912	0.146	-0.666399	0.088	0.227
Hsp70Bb	0.431	-0.462001	0.138	-0.666526	0.055	0.188
Pvf1	0.427	-0.462164	0.146	-0.666762	0.175	0.304
enc	0.413	-0.462407	0.174	-0.667113	0.085	0.251
CG42729	0.447	-0.463789	0.106	-0.669105	0	0.106
Tina-1	0.319	-0.463822	0.362	-0.669154	0.363	0.662
mt:ND3	0.383	-0.465137	0.234	-0.671051	0.664	0.841
CG4757	0.431	-0.465516	0.138	-0.671597	0.003	0.14
lbk	0.408	-0.466593	0.184	-0.673151	0.15	0.319
Pcl	0.382	-0.467156	0.236	-0.673964	0.078	0.309
CycE	0.41	-0.468065	0.18	-0.675276	0.015	0.193
CG1632	0.419	-0.469353	0.162	-0.677133	0.003	0.164
moody	0.349	-0.469954	0.302	-0.678	0.1	0.396
Syt7	0.396	-0.471352	0.208	-0.680017	0.02	0.227
CG17646	0.392	-0.471574	0.216	-0.680337	0.043	0.256
CG2225	0.415	-0.471605	0.17	-0.680382	0.005	0.174
Ars2	0.384	-0.472633	0.232	-0.681865	0.293	0.512
Rme-8	0.357	-0.473817	0.286	-0.683574	0.118	0.406
brat	0.41	-0.475255	0.18	-0.685649	0.075	0.251
CG2765	0.406	-0.475363	0.188	-0.685804	0.083	0.266
CG42238	0.424	-0.476314	0.152	-0.687175	0.03	0.179
CG7523	0.345	-0.47702	0.31	-0.688194	0.303	0.531
CtBP	0.401	-0.47752	0.198	-0.688916	0.531	0.749
kel	0.416	-0.47779	0.168	-0.689305	0.018	0.184
CG40160	0.323	-0.47824	0.354	-0.689955	0.323	0.638
tay	0.37	-0.478702	0.26	-0.690621	0.055	0.314
Rbcn-3A	0.343	-0.478838	0.314	-0.690817	0.286	0.594
Oda	0.38	-0.479453	0.24	-0.691705	0.97	0.981
CG5819	0.318	-0.480776	0.364	-0.693613	0.321	0.618
rut	0.441	-0.481083	0.118	-0.694056	0.07	0.184
GstD8	0.326	-0.48142	0.348	-0.694542	0.095	0.44
pdgy	0.397	-0.481786	0.206	-0.69507	0.043	0.246
ergic53	0.384	-0.482664	0.232	-0.696337	0.353	0.57
wun	0.328	-0.482874	0.344	-0.69664	0.226	0.546
CRMP	0.319	-0.483176	0.362	-0.697075	0.04	0.401
CG5404	0.433	-0.483181	0.134	-0.697082	0.003	0.135
CG10512	0.279	-0.483562	0.442	-0.697632	0.025	0.464
elB	0.35	-0.483635	0.3	-0.697737	0.075	0.372
CG42541	0.421	-0.484084	0.158	-0.698386	0.038	0.193
Zir	0.363	-0.485206	0.274	-0.700005	0.025	0.3
Pect	0.465	-0.485442	0.07	-0.700345	0.509	0.58
wnd	0.4	-0.486006	0.2	-0.701158	0.123	0.314
corto	0.388	-0.486489	0.224	-0.701855	0.088	0.304
CG6051	0.335	-0.486653	0.33	-0.702092	0.168	0.488
CG12730	0.311	-0.486677	0.378	-0.702126	0.391	0.667
mim	0.396	-0.48728	0.208	-0.702997	0.03	0.237
Plp	0.407	-0.487644	0.186	-0.703521	0.065	0.246
RhoGAP19D	0.417	-0.488567	0.166	-0.704853	0.208	0.353
neur	0.388	-0.488975	0.224	-0.705442	0.073	0.295
poe	0.324	-0.489618	0.352	-0.70637	0.183	0.522
ctrip	0.381	-0.491291	0.238	-0.708783	0.18	0.411
Dip-B	0.386	-0.491574	0.228	-0.709192	0.732	0.754
Ncoa6	0.397	-0.491882	0.206	-0.709635	0.11	0.309
Cdc7	0.42	-0.49236	0.16	-0.710326	0.038	0.193
[truncated: 672 more rows]

## Sheet: PH1vsRP1_PupC
geneID	myAUC	avg_diff	power	avg_log2FC	pct.1	pct.2
CG10911	0.818	1.81573	0.636	1.12862	0.661	0.046
alphaTry	0.787	1.90008	0.574	1.11965	0.581	0.008
Sirup	0.73	2.74471	0.46	1.09908	0.581	0.232
CG15784	0.727	2.13789	0.454	0.994117	0.613	0.25
CR43651	0.711	2.02518	0.422	0.969994	0.548	0.233
Cyt-c-p	0.765	1.57595	0.53	0.909023	0.71	0.287
glec	0.792	1.75275	0.584	0.832142	0.806	0.58
Hsc70-3	0.717	1.39798	0.434	0.820693	0.694	0.402
Mal-A1	0.693	1.51025	0.386	0.779007	0.387	0.002
Traf4	0.664	1.50254	0.328	0.777705	0.468	0.205
CG10912	0.702	1.44299	0.404	0.77565	0.452	0.059
bmm	0.661	1.51807	0.322	0.752777	0.435	0.161
CG42240	0.645	1.71248	0.29	0.73629	0.516	0.345
Hsp68	0.676	1.25369	0.352	0.727285	0.468	0.144
Gadd45	0.616	1.8464	0.232	0.722117	0.387	0.217
CG31694	0.7	1.31435	0.4	0.719122	0.629	0.386
CG15423	0.664	1.66372	0.328	0.701006	0.419	0.108
Hsc70Cb	0.648	1.21494	0.296	0.688039	0.419	0.187
snRNA:7SK	0.672	1.63698	0.344	0.68257	0.597	0.44
CG12290	0.633	1.49011	0.266	0.679681	0.435	0.245
Xbp1	0.736	1.42746	0.472	0.676416	0.758	0.599
Chchd2	0.729	1.36446	0.458	0.668751	0.742	0.599
yip2	0.696	1.46795	0.392	0.667372	0.694	0.548
Sirt1	0.663	1.12504	0.326	0.662994	0.484	0.261
sesB	0.683	1.33518	0.366	0.653586	0.629	0.402
Orcokinin	0.61	2.56606	0.22	0.652279	0.242	0.026
CG4363	0.636	1.43279	0.272	0.649833	0.274	0.002
Hsp70Ab	0.621	1.40234	0.242	0.631672	0.306	0.082
Dbi	0.648	1.08054	0.296	0.630623	0.403	0.143
RNaseMRP:RNA	0.682	1.08917	0.364	0.628831	0.613	0.411
GstE6	0.663	1.67632	0.326	0.628775	0.629	0.53
CG5767	0.661	1.11223	0.322	0.625591	0.323	0.002
CG5853	0.612	1.37994	0.224	0.62339	0.403	0.251
GstD1	0.704	0.644693	0.408	0.614253	0.71	0.411
eIF2beta	0.659	1.03746	0.318	0.614235	0.548	0.351
AstC	0.614	3.2346	0.228	0.604698	0.242	0.015
Gp93	0.676	1.00805	0.352	0.598592	0.613	0.323
CG18547	0.643	1.10193	0.286	0.590793	0.371	0.108
CR45517	0.619	1.27835	0.238	0.588323	0.355	0.161
Act5C	0.712	1.14875	0.424	0.580215	0.806	0.649
Tsp42Ec	0.623	1.11392	0.246	0.577338	0.29	0.053
CG10082	0.635	1.40417	0.27	0.577086	0.532	0.406
rho	0.593	1.30468	0.186	0.576611	0.306	0.156
CG10383	0.607	1.31894	0.214	0.574648	0.371	0.222
Hsc70-4	0.776	1.39901	0.552	0.572005	0.887	0.805
CCHa2	0.635	0.949852	0.27	0.569284	0.29	0.025
Hsp83	0.674	1.03301	0.348	0.566242	0.677	0.512
Pka-R2	0.617	1.1659	0.234	0.562246	0.468	0.351
IA-2	0.622	1.39617	0.244	0.558537	0.323	0.092
CG8620	0.582	2.15692	0.164	0.558372	0.258	0.105
Arc1	0.618	1.08053	0.236	0.555742	0.419	0.25
CG5151	0.644	1.23826	0.288	0.554909	0.565	0.461
tna	0.7	1.26745	0.4	0.551244	0.726	0.627
Hsp26	0.653	1.14664	0.306	0.549809	0.661	0.486
BI-1	0.661	0.840837	0.322	0.547775	0.629	0.488
Pebp1	0.608	1.06251	0.216	0.545661	0.226	0.013
CG6277	0.597	1.57312	0.194	0.544822	0.194	0
Drep1	0.6	1.15279	0.2	0.533606	0.242	0.053
ATPsynC	0.709	0.957617	0.418	0.529128	0.823	0.658
LManVI	0.629	0.872807	0.258	0.525859	0.258	0
CG12926	0.614	0.940106	0.228	0.52488	0.242	0.016
prage	0.621	0.959352	0.242	0.520861	0.452	0.299
CG12224	0.601	0.667525	0.202	0.518617	0.306	0.115
Fst	0.613	0.853734	0.226	0.516927	0.242	0.018
Myc	0.617	1.14673	0.234	0.516162	0.387	0.187
CG12868	0.597	1.32592	0.194	0.515088	0.452	0.373
CG9945	0.637	0.851999	0.274	0.514645	0.387	0.151
DnaJ-1	0.632	0.899292	0.264	0.509426	0.532	0.404
sun	0.639	1.14276	0.278	0.505448	0.581	0.429
Srp54	0.61	1.10158	0.22	0.50352	0.5	0.419
Atet	0.671	1.14332	0.342	0.502739	0.742	0.627
Eip71CD	0.612	1.01501	0.224	0.501675	0.452	0.302
CG8034	0.59	0.986232	0.18	0.501519	0.323	0.19
pes	0.584	1.12951	0.168	0.50036	0.371	0.286
ImpL3	0.608	0.864455	0.216	0.495501	0.242	0.031
CG6770	0.761	1.50361	0.522	0.493678	0.871	0.874
ref(2)P	0.671	1.06159	0.342	0.493619	0.694	0.596
lectin-37Db	0.605	0.88247	0.21	0.482992	0.29	0.097
CG13868	0.64	0.710062	0.28	0.47649	0.565	0.388
Manf	0.577	0.935604	0.154	0.475684	0.306	0.194
Mal-A6	0.603	0.855155	0.206	0.475243	0.226	0.025
CG8602	0.661	0.909379	0.322	0.47306	0.629	0.525
cbt	0.593	1.17565	0.186	0.466954	0.306	0.153
CG2865	0.626	0.958398	0.252	0.466175	0.565	0.47
CG5804	0.627	1.02372	0.254	0.460942	0.629	0.494
CG44250	0.598	0.81776	0.196	0.460387	0.274	0.094
ras	0.592	0.771992	0.184	0.458669	0.306	0.166
CG5958	0.589	1.3268	0.178	0.45676	0.5	0.473
mlt	0.637	1.1383	0.274	0.448626	0.629	0.57
ken	0.592	1.01412	0.184	0.445293	0.468	0.437
hid	0.556	1.12351	0.112	0.442278	0.242	0.163
dnr1	0.584	1.05615	0.168	0.441329	0.403	0.307
CG8628	0.585	0.790791	0.17	0.43305	0.177	0.01
CG1575	0.591	1.00344	0.182	0.432949	0.194	0.015
Cyp1	0.608	0.75751	0.216	0.425492	0.484	0.33
bun	0.685	1.31641	0.37	0.424975	0.855	0.77
CG4377	0.604	0.784139	0.208	0.420034	0.21	0.002
lama	0.567	1.31505	0.134	0.419361	0.194	0.069
tsr	0.593	0.798866	0.186	0.419227	0.419	0.287
Jon65Aiv	0.6	0.759987	0.2	0.418586	0.21	0.011
CG12262	0.569	0.995668	0.138	0.418418	0.306	0.213
PHGPx	0.63	0.793404	0.26	0.416116	0.629	0.552
CG33229	0.628	0.974542	0.256	0.414079	0.629	0.519
puc	0.598	0.81746	0.196	0.412647	0.484	0.374
foxo	0.57	0.918848	0.14	0.411513	0.403	0.355
CG9331	0.596	0.757823	0.192	0.410329	0.29	0.117
CG4080	0.565	0.9404	0.13	0.409615	0.387	0.363
CG32066	0.598	0.85025	0.196	0.408767	0.5	0.424
CG31198	0.596	0.696534	0.192	0.405928	0.21	0.02
CG1882	0.636	0.671204	0.272	0.405287	0.613	0.496
Jon65Aiii	0.586	0.726724	0.172	0.405068	0.177	0.007
Gclc	0.615	0.856775	0.23	0.405	0.581	0.514
CG7220	0.593	0.76885	0.186	0.404678	0.452	0.365
GstD5	0.554	0.911297	0.108	0.404088	0.226	0.135
mnb	0.579	0.985991	0.158	0.402328	0.435	0.373
ATPsynF	0.647	0.798718	0.294	0.402218	0.694	0.611
REPTOR	0.593	0.976995	0.186	0.401729	0.516	0.484
CG13492	0.593	0.767118	0.186	0.401129	0.194	0.008
CG13315	0.615	1.53417	0.23	0.398237	0.694	0.709
CG3164	0.642	0.687914	0.284	0.398062	0.661	0.55
pr	0.591	0.929995	0.182	0.396117	0.516	0.471
Smg5	0.665	1.06767	0.33	0.394023	0.694	0.703
T48	0.575	0.698852	0.15	0.392118	0.226	0.092
DPCoAC	0.575	0.882044	0.15	0.391361	0.387	0.307
Xrp1	0.652	0.974974	0.304	0.391009	0.71	0.665
peb	0.588	0.903935	0.176	0.388412	0.532	0.496
yip7	0.602	0.660662	0.204	0.386275	0.21	0.005
CG15043	0.577	0.97021	0.154	0.385294	0.161	0.008
trbl	0.574	0.690003	0.148	0.384734	0.242	0.108
CG34176	0.567	0.828467	0.134	0.384609	0.161	0.033
Neb-cGP	0.585	0.754478	0.17	0.381368	0.435	0.335
CG8312	0.589	0.680184	0.178	0.376825	0.435	0.337
mbf1	0.573	0.666816	0.146	0.37441	0.339	0.236
CG4096	0.571	0.697805	0.142	0.374167	0.274	0.169
Lsd-2	0.697	1.49133	0.394	0.373425	0.903	0.857
Pino	0.584	0.789484	0.168	0.37198	0.516	0.43
Edc3	0.575	0.739371	0.15	0.37135	0.403	0.328
h	0.569	0.793244	0.138	0.369811	0.274	0.159
CG9821	0.77	1.48814	0.54	0.368407	1	0.964
Decay	0.567	0.731573	0.134	0.36816	0.21	0.089
Cnx99A	0.569	0.716454	0.138	0.367693	0.371	0.3
Prosalpha3	0.583	0.64428	0.166	0.36756	0.387	0.296
Su(H)	0.567	0.789906	0.134	0.366951	0.161	0.031
maf-S	0.668	0.78145	0.336	0.364841	0.726	0.665
CG2076	0.565	0.6438	0.13	0.363284	0.323	0.25
Ip259	0.644	0.77862	0.288	0.363211	0.645	0.614
chrb	0.531	1.19897	0.062	0.361404	0.339	0.351
CG30423	0.589	0.753752	0.178	0.35971	0.5	0.447
Pvf2	0.573	0.827382	0.146	0.357229	0.21	0.072
CG12795	0.566	0.697807	0.132	0.356527	0.274	0.176
CG43736	0.571	0.740592	0.142	0.355782	0.355	0.263
CG11791	0.696	0.853612	0.392	0.355445	0.774	0.747
ATPsynO	0.587	0.777834	0.174	0.354005	0.516	0.479
Ubi-p63E	0.686	0.777548	0.372	0.353888	0.774	0.741
CG11878	0.589	0.561341	0.178	0.353657	0.21	0.036
CG15255	0.584	0.641892	0.168	0.353331	0.177	0.011
Faf2	0.601	0.741263	0.202	0.353121	0.548	0.509
Calr	0.589	0.287158	0.178	0.352718	0.452	0.34
CG11658	0.59	0.926572	0.18	0.352065	0.565	0.55
CG13784	0.576	0.624089	0.152	0.350775	0.242	0.105
Dgp-1	0.548	0.821991	0.096	0.350604	0.403	0.397
l(1)G0469	0.546	0.824397	0.092	0.349704	0.355	0.346
His3.3A	0.58	0.920404	0.16	0.34945	0.5	0.479
Hsf	0.556	0.652202	0.112	0.348278	0.274	0.212
Ncoa6	0.552	0.744409	0.104	0.343796	0.323	0.279
CG13323	0.581	0.283237	0.162	0.34359	0.29	0.131
hpRNA:CR18854	0.573	0.708033	0.146	0.343549	0.419	0.355
Atg17	0.593	0.754076	0.186	0.343149	0.532	0.483
CG1129	0.577	0.592156	0.154	0.34161	0.323	0.21
CIAPIN1	0.566	0.68038	0.132	0.341207	0.274	0.171
ERp60	0.579	0.559619	0.158	0.340358	0.355	0.236
tai	0.56	0.687901	0.12	0.33938	0.403	0.371
Arc2	0.554	0.960056	0.108	0.338958	0.161	0.059
CR43314	0.56	0.63097	0.12	0.337562	0.274	0.186
cnc	0.607	0.637835	0.214	0.337067	0.581	0.527
CG44008	0.581	0.781384	0.162	0.336418	0.516	0.433
CG11151	0.566	0.8117	0.132	0.33613	0.435	0.445
Kr-h1	0.569	0.698197	0.138	0.335155	0.161	0.026
CG6966	0.549	0.732379	0.098	0.335039	0.323	0.289
kibra	0.546	0.630795	0.092	0.334264	0.306	0.284
l(2)k09913	0.561	0.654603	0.122	0.334172	0.194	0.082
fs(1)h	0.563	0.644153	0.126	0.331973	0.419	0.394
Trf2	0.557	0.72655	0.114	0.331324	0.339	0.294
CG10600	0.564	0.651522	0.128	0.331015	0.274	0.179
UQCR-C2	0.578	0.652171	0.156	0.328586	0.452	0.384
CG7083	0.561	0.80676	0.122	0.328455	0.435	0.425
Rab7	0.619	0.646337	0.238	0.328418	0.629	0.575
CG43897	0.596	0.752277	0.192	0.327641	0.645	0.616
CG43773	0.568	0.671244	0.136	0.327575	0.145	0.01
scyl	0.667	1.37368	0.334	0.324908	0.887	0.86
Pat1	0.57	0.575939	0.14	0.322414	0.371	0.291
CG11138	0.552	0.669761	0.104	0.322202	0.387	0.366
Thiolase	0.535	0.72319	0.07	0.322082	0.29	0.284
CG12057	0.565	0.653765	0.13	0.32178	0.129	0
CG2970	0.586	0.584593	0.172	0.321736	0.484	0.47
pigs	0.571	0.541631	0.142	0.321473	0.242	0.115
Ubi-p5E	0.635	0.770832	0.27	0.320261	0.71	0.68
CG43774	0.577	0.578949	0.154	0.319738	0.161	0.008
La	0.576	0.595969	0.152	0.319713	0.258	0.118
skap	0.592	0.47611	0.184	0.319168	0.355	0.2
CR30055	0.541	0.635758	0.082	0.316753	0.242	0.199
CG11893	0.542	1.20847	0.084	0.313429	0.161	0.087
Tango5	0.563	0.531407	0.126	0.311464	0.339	0.269
CG12985	0.546	0.691702	0.092	0.311315	0.226	0.159
CG5830	0.545	0.649701	0.09	0.31	0.306	0.276
da	0.554	0.613618	0.108	0.309979	0.387	0.394
CG34211	0.58	0.658863	0.16	0.309456	0.161	0.002
GstE1	0.574	0.228872	0.148	0.308522	0.387	0.276
FK506-bp2	0.565	0.59848	0.13	0.307853	0.387	0.307
UQCR-11	0.554	0.711778	0.108	0.306851	0.403	0.374
CR43933	0.568	0.48824	0.136	0.306799	0.274	0.158
Jafrac1	0.558	0.626536	0.116	0.306336	0.258	0.161
CG31233	0.561	0.571841	0.122	0.306197	0.161	0.044
Ref1	0.565	0.557582	0.13	0.305225	0.258	0.153
CR40469	0.652	1.55857	0.304	0.303075	0.839	0.913
cwo	0.552	0.495933	0.104	0.302348	0.323	0.276
fkh	0.554	0.637761	0.108	0.300971	0.403	0.381
tobi	0.549	0.578671	0.098	0.300813	0.161	0.071
CG7142	0.542	1.10586	0.084	0.300275	0.113	0.031
CR43604	0.556	0.598118	0.112	0.299713	0.161	0.057
sgg	0.553	0.517048	0.106	0.297352	0.355	0.327
roh	0.568	0.66008	0.136	0.297302	0.5	0.509
CG17109	0.572	0.566657	0.144	0.296859	0.145	0.002
Droj2	0.543	0.645802	0.086	0.294456	0.355	0.35
FBXO11	0.556	0.566286	0.112	0.293263	0.403	0.374
CR45949	0.55	0.595291	0.1	0.292648	0.129	0.033
pdgy	0.581	0.633566	0.162	0.290213	0.548	0.488
CG33107	0.568	0.489106	0.136	0.290023	0.194	0.066
Gclm	0.641	0.698315	0.282	0.289896	0.839	0.783
AGO2	0.549	0.554536	0.098	0.289836	0.387	0.389
milt	0.558	0.458919	0.116	0.289813	0.339	0.273
CG43679	0.572	0.590029	0.144	0.289589	0.145	0.002
P58IPK	0.554	0.52662	0.108	0.289308	0.21	0.113
wdp	0.545	0.553771	0.09	0.28911	0.29	0.238
cact	0.547	0.699371	0.094	0.288281	0.403	0.399
bel	0.538	0.539912	0.076	0.287683	0.323	0.32
mal	0.547	0.594368	0.094	0.286624	0.258	0.2
His3.3B	0.695	0.636177	0.39	0.285715	0.823	0.78
TER94	0.553	0.542521	0.106	0.284171	0.274	0.2
blw	0.56	0.643464	0.12	0.283598	0.484	0.476
wdn	0.561	0.466869	0.122	0.28189	0.21	0.105
Sem1	0.537	0.612042	0.074	0.281628	0.274	0.246
neur	0.551	0.52597	0.102	0.280256	0.161	0.067
Drs	0.568	0.500338	0.136	0.27906	0.145	0.01
Sply	0.578	0.435045	0.156	0.278644	0.226	0.077
Not1	0.612	0.71938	0.224	0.27835	0.645	0.639
baf	0.573	0.651664	0.146	0.278268	0.516	0.558
Rpn13	0.557	0.51309	0.114	0.277103	0.387	0.35
Spn55B	0.546	0.640727	0.092	0.276581	0.145	0.059
JIL-1	0.562	0.47491	0.124	0.275366	0.274	0.172
CG44014	0.544	0.553698	0.088	0.275062	0.21	0.14
sqh	0.573	0.646414	0.146	0.272817	0.532	0.537
CG10576	0.533	0.550378	0.066	0.272135	0.242	0.215
for	0.545	0.760857	0.09	0.271978	0.452	0.458
CG42365	0.526	1.11334	0.052	0.271884	0.21	0.182
Ubr1	0.546	0.562405	0.092	0.270638	0.306	0.255
ftz-f1	0.523	1.11587	0.046	0.270419	0.371	0.406
CG4562	0.572	0.448226	0.144	0.26941	0.194	0.057
loco	0.541	0.545114	0.082	0.268689	0.29	0.258
Pak3	0.542	0.551923	0.084	0.268522	0.355	0.348
CG2918	0.545	0.551224	0.09	0.268001	0.226	0.153
chinmo	0.569	0.386462	0.138	0.26688	0.194	0.062
CG32549	0.544	0.522925	0.088	0.266653	0.129	0.048
CkIalpha	0.567	0.490025	0.134	0.266248	0.484	0.498
CG32486	0.55	0.691562	0.1	0.264166	0.468	0.45
Hsp27	0.534	0.669161	0.068	0.263755	0.258	0.218
nej	0.545	0.49209	0.09	0.26366	0.339	0.317
crc	0.563	0.529542	0.126	0.263384	0.452	0.412
Trx-2	0.667	0.822058	0.334	0.262527	0.968	0.911
Tet	0.535	0.579758	0.07	0.261818	0.194	0.144
unc-119	0.552	0.429025	0.104	0.261703	0.29	0.228
Arf102F	0.549	0.458885	0.098	0.26137	0.29	0.228
egh	0.549	0.640344	0.098	0.261338	0.387	0.338
Ssrp	0.543	0.492058	0.086	0.260768	0.129	0.048
Khc-73	0.559	0.427298	0.118	0.260174	0.29	0.205
bic	0.605	0.472463	0.21	0.260033	0.613	0.593
Ubqn	0.547	0.522849	0.094	0.259996	0.339	0.304
Rpn1	0.537	0.542546	0.074	0.259777	0.274	0.245
CG14073	0.533	0.644447	0.066	0.258095	0.339	0.327
E(Pc)	0.549	0.486934	0.098	0.256525	0.29	0.233
pAbp	0.698	0.943444	0.396	0.256406	0.887	0.929
CG7632	0.539	0.462527	0.078	0.256353	0.177	0.117
ATPsynE	0.563	0.642007	0.126	0.255516	0.532	0.539
CG5953	0.527	0.461622	0.054	0.254041	0.274	0.279
Galphaf	0.548	0.466554	0.096	0.253862	0.226	0.146
Nup153	0.538	0.465097	0.076	0.253373	0.258	0.218
CG44242	0.547	0.581461	0.094	0.253321	0.194	0.11
dikar	0.537	0.492317	0.074	0.252797	0.242	0.2
Stip1	0.557	0.386799	0.114	0.251139	0.194	0.09
ATPsynbeta	0.534	0.774958	0.068	0.251003	0.452	0.483
Sox14	0.551	0.543788	0.102	0.250471	0.468	0.461
CG3209	0.373	-0.27704	0.254	-0.250193	0.065	0.317
Cht8	0.427	-0.577775	0.146	-0.250672	0.048	0.192
CG10467	0.43	-0.517	0.14	-0.251464	0.081	0.217
Ggt-1	0.399	-0.367442	0.202	-0.251483	0.048	0.248
TfIIA-L	0.377	-0.287907	0.246	-0.251733	0.113	0.365
RpS14a	0.397	-0.195284	0.206	-0.252534	0.742	0.959
CG9399	0.398	-0.366567	0.204	-0.252853	0.048	0.253
Mob2	0.402	-0.31428	0.196	-0.253322	0.565	0.757
CG14457	0.371	-0.266076	0.258	-0.253594	0.081	0.348
Ugt36Bc	0.389	-0.353857	0.222	-0.253693	0.194	0.43
Atg9	0.375	-0.289162	0.25	-0.255315	0.097	0.348
Gbp1	0.413	-0.399446	0.174	-0.256381	0.081	0.255
MSBP	0.394	-0.217554	0.212	-0.256826	0.387	0.64
Ack	0.385	-0.127598	0.23	-0.258343	0.274	0.545
Strn-Mlck	0.404	-0.45603	0.192	-0.258415	0.097	0.289
Cyp311a1	0.399	-0.326833	0.202	-0.259071	0.081	0.292
CG10208	0.376	-0.225116	0.248	-0.259144	0.177	0.432
Cyp9b2	0.421	-0.605535	0.158	-0.259571	0.371	0.527
Vha13	0.384	-0.400027	0.232	-0.260341	0.726	0.915
CG1434	0.392	-0.397096	0.216	-0.260569	0.048	0.261
Bsg	0.37	-0.251766	0.26	-0.261111	0.661	0.842
Moe	0.396	-0.314428	0.208	-0.261511	0.113	0.327
Svil	0.36	-0.119987	0.28	-0.263187	0.177	0.489
mle	0.448	-0.989195	0.104	-0.263359	0.081	0.179
pkaap	0.374	-0.220404	0.252	-0.263504	0.129	0.396
CG6287	0.386	-0.264835	0.228	-0.263615	0.29	0.58
CR44282	0.398	-0.0899555	0.204	-0.263977	0.403	0.639
scrib	0.366	-0.146066	0.268	-0.265239	0.258	0.578
CG1695	0.421	-0.700493	0.158	-0.266881	0.226	0.391
Reep1	0.412	-0.4407	0.176	-0.267182	0.226	0.389
CG30015	0.379	-0.245397	0.242	-0.268596	0.226	0.478
SF2	0.384	-0.284382	0.232	-0.268973	0.242	0.496
comm2	0.374	0.0589966	0.252	-0.269114	0.29	0.611
Vha55	0.394	-0.207585	0.212	-0.270393	0.516	0.77
CG9801	0.37	-0.287471	0.26	-0.271449	0.048	0.314
bif	0.373	-0.245988	0.254	-0.272523	0.161	0.433
Sfxn1-3	0.364	-0.083003	0.272	-0.27263	0.21	0.514
Ptp4E	0.366	-0.213545	0.268	-0.273246	0.113	0.388
Diap1	0.398	-0.222406	0.204	-0.274257	0.532	0.75
Pink1	0.373	-0.330401	0.254	-0.274469	0.177	0.438
Tpi	0.4	-0.391791	0.2	-0.275665	0.29	0.498
Spn88Ea	0.4	-0.430665	0.2	-0.276016	0.113	0.314
fa2h	0.379	-0.323087	0.242	-0.276496	0.048	0.294
l(1)G0007	0.382	-0.365277	0.236	-0.276745	0.065	0.302
CR46195	0.425	-0.108435	0.15	-0.276824	0.032	0.187
CG14495	0.374	-0.29918	0.252	-0.276943	0.048	0.312
Dip-C	0.372	-0.303797	0.256	-0.276982	0.145	0.414
CG6084	0.414	-0.625844	0.172	-0.279	0.274	0.443
MTF-1	0.372	-0.348366	0.256	-0.28046	0.065	0.315
Fim	0.394	-0.0828619	0.212	-0.282405	0.452	0.729
CG13585	0.38	-0.392391	0.24	-0.283538	0.177	0.425
Acon	0.393	-0.396695	0.214	-0.28378	0.161	0.373
CG17974	0.381	-0.375213	0.238	-0.284528	0	0.238
CG3734	0.403	-0.434588	0.194	-0.285699	0.065	0.259
sima	0.378	-0.386246	0.244	-0.285869	0.258	0.532
RhoGAP19D	0.386	-0.406259	0.228	-0.286052	0.129	0.36
wkd	0.361	-0.343706	0.278	-0.286409	0.145	0.43
CG9812	0.415	-0.506489	0.17	-0.28714	0.081	0.248
VhaAC45	0.383	-0.306818	0.234	-0.287728	0.403	0.66
ATP7	0.384	-0.340297	0.232	-0.287837	0.274	0.511
CG6950	0.365	-0.252145	0.27	-0.289893	0.226	0.519
CG11241	0.367	-0.364804	0.266	-0.290265	0.048	0.319
Frl	0.382	-0.224888	0.236	-0.290949	0.355	0.67
Act57B	0.391	-0.4788	0.218	-0.292047	0.016	0.235
Exn	0.38	-0.372609	0.24	-0.293544	0.565	0.808
CG9328	0.391	-0.465927	0.218	-0.294579	0.242	0.483
mt:ND2	0.373	-0.173184	0.254	-0.294863	0.468	0.77
CG33926	0.393	-0.0936697	0.214	-0.296081	0.565	0.834
cora	0.365	-0.195133	0.27	-0.296264	0.145	0.424
CG7029	0.368	-0.374248	0.264	-0.297127	0.161	0.45
CG8671	0.382	-0.439558	0.236	-0.297405	0.274	0.507
Frq1	0.404	-0.440886	0.192	-0.297576	0.177	0.369
Muc68E	0.408	-0.549555	0.184	-0.298571	0.016	0.2
dmpd	0.359	-0.369961	0.282	-0.298656	0.065	0.346
CG9691	0.393	-0.594739	0.214	-0.299522	0.597	0.742
AANATL2	0.388	-0.454002	0.224	-0.300208	0.097	0.319
shf	0.377	-0.367537	0.246	-0.300615	0.081	0.342
CG5532	0.374	-0.335588	0.252	-0.300811	0.323	0.611
Btk29A	0.372	-0.426755	0.256	-0.300829	0.065	0.325
galla-1	0.374	-0.244414	0.252	-0.304497	0.387	0.677
UbcE2H	0.378	-0.28106	0.244	-0.304916	0.387	0.644
CG30431	0.397	-0.406279	0.206	-0.305724	0.226	0.433
CG7806	0.39	-0.446916	0.22	-0.307838	0.145	0.351
NT5E-2	0.399	-0.513051	0.202	-0.307966	0.048	0.248
Cyp303a1	0.398	-0.533751	0.204	-0.309034	0.097	0.31
CG13360	0.408	-0.617606	0.184	-0.312396	0	0.184
CG33493	0.417	-0.626757	0.166	-0.313996	0.113	0.278
CG8468	0.373	-0.433652	0.254	-0.315475	0.129	0.378
CG43349	0.277	-0.509808	0.446	-0.31621	0.871	0.975
CG3566	0.358	-0.356397	0.284	-0.316368	0.161	0.46
Cnot4	0.357	-0.377461	0.286	-0.316526	0.113	0.414
CG5447	0.37	-0.323758	0.26	-0.318429	0.145	0.425
Pfk	0.361	-0.32364	0.278	-0.318533	0.226	0.542
Unc-115a	0.365	-0.448937	0.27	-0.318681	0.194	0.471
CG4239	0.361	-0.384934	0.278	-0.320013	0.048	0.33
hppy	0.351	-0.335825	0.298	-0.320249	0.161	0.478
nrv1	0.366	-0.346877	0.268	-0.321787	0.226	0.527
CG17333	0.377	-0.491415	0.246	-0.322391	0.177	0.43
pic	0.372	-0.449275	0.256	-0.322776	0.113	0.353
CG4658	0.361	-0.437737	0.278	-0.32279	0.081	0.358
CG14818	0.374	-0.323349	0.252	-0.322857	0.371	0.68
28SrRNA-Psi:CR45859	0.35	-0.388387	0.3	-0.323722	0.677	0.923
Caper	0.358	-0.38517	0.284	-0.323786	0.177	0.458
Mef2	0.362	-0.431723	0.276	-0.326145	0.177	0.461
JhI-26	0.366	-0.21253	0.268	-0.327276	0.29	0.599
stx	0.355	-0.340294	0.29	-0.328248	0.145	0.453
CG12780	0.339	-0.38418	0.322	-0.32902	0.79	0.954
bigmax	0.37	-0.257166	0.26	-0.330957	0.435	0.718
hts	0.355	-0.442003	0.29	-0.332191	0.145	0.438
CG12268	0.433	-0.761271	0.134	-0.332525	0.016	0.148
B4	0.36	-0.387909	0.28	-0.332651	0.226	0.529
Jheh2	0.353	-0.361946	0.294	-0.334231	0.145	0.447
CG12065	0.373	-0.427227	0.254	-0.33636	0.339	0.593
CG30287	0.428	-1.06887	0.144	-0.33766	0.065	0.209
Tsp96F	0.354	-0.409446	0.292	-0.338508	0.113	0.399
GstE5	0.381	-0.537731	0.238	-0.338754	0.081	0.31
Glut1	0.387	-0.581122	0.226	-0.339051	0.016	0.24
Hipk	0.343	-0.363217	0.314	-0.341366	0.145	0.463
CG9953	0.393	-0.591554	0.214	-0.342362	0.048	0.258
Cchl	0.353	-0.328988	0.294	-0.343698	0.194	0.498
CG4887	0.36	-0.331844	0.28	-0.34452	0.129	0.425
CG18507	0.364	-0.404293	0.272	-0.344667	0.258	0.544
Csk	0.367	-0.447419	0.266	-0.345032	0.306	0.57
RpS14b	0.365	-0.341756	0.27	-0.34639	0.355	0.693
CG31183	0.361	-0.465373	0.278	-0.347856	0.097	0.371
CG2604	0.359	-0.463495	0.282	-0.35142	0.145	0.433
wmd	0.374	-0.655014	0.252	-0.352616	0.097	0.356
CG8372	0.359	-0.285614	0.282	-0.35348	0.339	0.647
CG5112	0.347	-0.309792	0.306	-0.357063	0.258	0.576
sdt	0.361	-0.44464	0.278	-0.357463	0.194	0.46
D2hgdh	0.355	-0.425026	0.29	-0.357781	0.21	0.512
CG43348	0.319	-0.670879	0.362	-0.358932	0.758	0.913
ced-6	0.379	-0.519278	0.242	-0.359824	0.177	0.412
Reg-5	0.363	-0.381174	0.274	-0.359849	0.21	0.496
Drsl3	0.388	-0.604898	0.224	-0.360603	0.016	0.24
CG13707	0.35	-0.422875	0.3	-0.360911	0.097	0.411
Uvrag	0.416	-0.752143	0.168	-0.361211	0.081	0.238
Lrch	0.35	-0.481279	0.3	-0.365924	0.097	0.391
CG7778	0.386	-0.673307	0.228	-0.366115	0.129	0.361
Mur29B	0.383	-0.649241	0.234	-0.367902	0.032	0.264
CG6891	0.381	-0.550095	0.238	-0.36811	0.129	0.356
CG4269	0.391	-0.735209	0.218	-0.370045	0.403	0.606
Slc45-1	0.406	-1.15665	0.188	-0.370206	0.032	0.22
cnn	0.35	-0.48485	0.3	-0.37124	0.258	0.557
Nost	0.357	-0.498315	0.286	-0.372938	0.565	0.818
CG9572	0.423	-0.691831	0.154	-0.374879	0.032	0.189
CG15547	0.355	-0.472365	0.29	-0.375361	0.194	0.476
Ctr1A	0.344	-0.501368	0.312	-0.375754	0.032	0.34
Gale	0.343	-0.386702	0.314	-0.376058	0.242	0.558
CG18088	0.349	-0.531963	0.302	-0.377485	0.032	0.335
eIF3a	0.348	-0.485276	0.304	-0.379892	0.274	0.553
CG9932	0.364	-0.462138	0.272	-0.382377	0.371	0.652
CG10960	0.361	-0.699716	0.278	-0.384355	0.016	0.292
CG31729	0.353	-0.585418	0.294	-0.38448	0.048	0.345
CG11438	0.356	-0.527542	0.288	-0.384612	0.258	0.558
mbl	0.345	-0.281146	0.31	-0.385103	0.548	0.857
sud1	0.392	-0.674572	0.216	-0.385621	0.097	0.302
CG42566	0.424	-1.06018	0.152	-0.387726	0.081	0.227
ash2	0.337	-0.451876	0.326	-0.38843	0.129	0.468
RhoGDI	0.348	-0.487637	0.304	-0.390334	0.274	0.606
CG31343	0.345	-0.495984	0.31	-0.394122	0.194	0.512
Pgk	0.362	-0.518684	0.276	-0.395897	0.177	0.443
CR45215	0.378	-0.710132	0.244	-0.396198	0.226	0.468
CG8066	0.35	-0.421936	0.3	-0.397646	0.355	0.647
Sesn	0.367	-0.639963	0.266	-0.39796	0.371	0.634
CG7298	0.374	-0.682481	0.252	-0.398071	0.065	0.312
CG8360	0.345	-0.365446	0.31	-0.399186	0.371	0.698
CG2543	0.321	-0.56095	0.358	-0.401121	0.694	0.933
Oscillin	0.354	-0.388997	0.292	-0.402574	0.516	0.823
Cyp28a5	0.347	-0.571529	0.306	-0.402717	0.065	0.374
VhaSFD	0.339	-0.512107	0.322	-0.403272	0.274	0.588
GluRIIA	0.341	-0.552606	0.318	-0.404718	0.016	0.332
SNF4Agamma	0.31	-0.496653	0.38	-0.407678	0.661	0.903
CG13704	0.311	-0.495037	0.378	-0.407857	0.613	0.893
Pfrx	0.345	-0.532897	0.31	-0.408452	0.145	0.466
CG13012	0.36	-0.553761	0.28	-0.409434	0.097	0.376
CG4404	0.354	-0.526866	0.292	-0.409517	0.306	0.603
Dip-B	0.305	-0.274861	0.39	-0.409519	0.742	0.974
comm	0.335	-0.503981	0.33	-0.411831	0.177	0.524
CG14990	0.362	-0.648747	0.276	-0.412423	0.065	0.333
Idh	0.339	-0.468866	0.322	-0.413713	0.468	0.76
ry	0.337	-0.55269	0.326	-0.414412	0.129	0.443
CG11912	0.37	-0.785654	0.26	-0.417615	0.048	0.31
beta-Spec	0.331	-0.45535	0.338	-0.420246	0.274	0.654
CG14273	0.341	-0.513092	0.318	-0.420613	0.129	0.448
Pdh	0.37	-0.607984	0.26	-0.422475	0.161	0.407
ade5	0.352	-0.67123	0.296	-0.422626	0.145	0.43
CG42394	0.338	-0.561043	0.324	-0.426055	0.145	0.461
CG9380	0.329	-0.505259	0.342	-0.426937	0.306	0.631
MtnB	0.248	-1.06403	0.504	-0.427237	0.887	0.993
Cyp6a23	0.361	-0.785392	0.278	-0.427984	0.065	0.345
GstE12	0.335	-0.462809	0.33	-0.43142	0.258	0.591
MtnE	0.342	-0.473802	0.316	-0.433247	0.532	0.811
CG8369	0.367	-0.749069	0.266	-0.435204	0.097	0.356
lectin-28C	0.347	-0.588108	0.306	-0.435498	0.065	0.365
Syp	0.334	-0.504515	0.332	-0.438659	0.242	0.578
Dic1	0.343	-0.597908	0.314	-0.44411	0.161	0.488
Cat	0.32	-0.482595	0.36	-0.448114	0.468	0.795
CG1513	0.32	-0.621028	0.36	-0.448416	0.177	0.529
Vamp7	0.333	-0.550771	0.334	-0.449151	0.242	0.562
hll	0.355	-0.765924	0.29	-0.449155	0.339	0.608
CG2246	0.324	-0.579824	0.352	-0.4508	0.194	0.521
CG12963	0.323	-0.76881	0.354	-0.454195	0.468	0.727
CG31522	0.324	-0.545097	0.352	-0.455744	0.129	0.484
Msp300	0.326	-0.782097	0.348	-0.456036	0.323	0.685
skd	0.338	-0.614611	0.324	-0.458938	0.274	0.585
Mmp1	0.335	-0.578317	0.33	-0.459029	0.339	0.65
Rm62	0.309	-0.524196	0.382	-0.462003	0.5	0.849
bwa	0.318	-0.498444	0.364	-0.462667	0.516	0.816
LRR	0.316	-0.573775	0.368	-0.46708	0.145	0.516
CG8974	0.314	-0.570566	0.372	-0.467336	0.242	0.606
CAP	0.32	-0.594824	0.36	-0.467819	0.161	0.517
PIG-S	0.391	-0.873348	0.218	-0.469156	0.097	0.305
PyK	0.335	-0.681738	0.33	-0.470936	0.339	0.673
CG15309	0.318	-0.497007	0.364	-0.472322	0.29	0.68
PhKgamma	0.315	-0.541593	0.37	-0.474013	0.339	0.691
Gk2	0.316	-0.54673	0.368	-0.475485	0.484	0.811
fat-spondin	0.314	-0.601682	0.372	-0.476197	0.065	0.456
CG18179	0.351	-0.82017	0.298	-0.47691	0.081	0.371
CG42397	0.326	-0.697437	0.348	-0.478858	0.065	0.427
SdhA	0.317	-0.494197	0.366	-0.478861	0.323	0.719
Ptp99A	0.332	-0.65022	0.336	-0.480838	0.306	0.632
CG30411	0.33	-0.636124	0.34	-0.480879	0.145	0.468
CG12237	0.332	-0.552305	0.336	-0.482368	0.129	0.463
Tango9	0.312	-0.642218	0.376	-0.482686	0.129	0.504
SPARC	0.331	-0.693978	0.338	-0.491208	0.145	0.498
Gdh	0.327	-0.637281	0.346	-0.491481	0.29	0.639
CG18067	0.368	-1.16433	0.264	-0.491766	0.113	0.379
Gp150	0.311	-0.645508	0.378	-0.491776	0.387	0.721
AGBE	0.35	-0.833586	0.3	-0.492736	0.129	0.433
Cyp9f2	0.313	-0.654395	0.374	-0.494034	0.21	0.568
CG7997	0.37	-1.23888	0.26	-0.495511	0	0.259
LysX	0.34	-0.959032	0.32	-0.496331	0.226	0.542
CG2930	0.323	-0.590073	0.354	-0.496867	0.419	0.762
CG18135	0.325	-0.672596	0.35	-0.497139	0.226	0.578
UK114	0.323	-0.741773	0.354	-0.500497	0.194	0.542
hebe	0.318	-0.686016	0.364	-0.502358	0.129	0.484
MtnA	0.155	-1.21317	0.69	-0.502655	0.968	1
CG3803	0.371	-1.1355	0.258	-0.505668	0.097	0.35
CG11367	0.322	-0.720416	0.356	-0.506749	0.097	0.44
CG6357	0.309	-0.497013	0.382	-0.508511	0.306	0.698
Ipk2	0.315	-0.639645	0.37	-0.511225	0.323	0.675
CG10178	0.323	-0.751078	0.354	-0.513562	0.145	0.481
CG1271	0.315	-0.75967	0.37	-0.519758	0.242	0.609
26-29-p	0.319	-0.889563	0.362	-0.524346	0.194	0.55
CG8112	0.319	-0.76683	0.362	-0.525977	0.274	0.619
Ctr1B	0.332	-1.00169	0.336	-0.527691	0.194	0.527
CG1143	0.363	-1.06905	0.274	-0.535321	0.081	0.355
CAH1	0.329	-0.819051	0.342	-0.538345	0.29	0.611
laza	0.301	-0.67234	0.398	-0.540814	0.242	0.637
CG18812	0.301	-0.687675	0.398	-0.541485	0.355	0.727
IP3K2	0.305	-0.840687	0.39	-0.543659	0.097	0.486
Lpin	0.313	-0.663421	0.374	-0.55759	0.323	0.66
CG12163	0.29	-0.65388	0.42	-0.559573	0.21	0.619
Argk	0.232	-0.876528	0.536	-0.560421	0.677	0.959
Sap-r	0.274	-0.808029	0.452	-0.563166	0.468	0.813
Pgm	0.339	-0.977133	0.322	-0.566015	0.097	0.407
CG1640	0.292	-0.720697	0.416	-0.568382	0.242	0.622
Pka-C3	0.349	-1.0497	0.302	-0.568404	0.177	0.46
vsg	0.296	-0.876446	0.408	-0.57102	0.355	0.742
Grx1	0.294	-0.722086	0.412	-0.572281	0.194	0.585
CG4250	0.301	-1.03547	0.398	-0.573153	0.468	0.814
Sr-CI	0.331	-1.10295	0.338	-0.585477	0.194	0.534
CG32444	0.356	-1.45677	0.288	-0.588527	0.371	0.604
CG9674	0.262	-0.747784	0.476	-0.595351	0.516	0.903
Fatp	0.322	-1.46686	0.356	-0.597543	0.194	0.548
Pgi	0.344	-1.26578	0.312	-0.597917	0.242	0.537
CG10462	0.307	-0.959549	0.386	-0.602938	0.113	0.484
CG16791	0.276	-0.565875	0.448	-0.604759	0.29	0.749
CR45371	0.297	-0.894499	0.406	-0.605399	0.113	0.498
CG14688	0.294	-0.685694	0.412	-0.606181	0.242	0.644
Spn27A	0.31	-0.966168	0.38	-0.608229	0.242	0.612
CG11899	0.306	-0.937675	0.388	-0.610818	0.194	0.571
emp	0.289	-0.864626	0.422	-0.611995	0.339	0.706
CG33181	0.293	-0.90525	0.414	-0.637051	0.129	0.542
GstE9	0.243	-0.983259	0.514	-0.639842	0.516	0.86
aPKC	0.269	-1.05151	0.462	-0.643053	0.435	0.77
Gapdh1	0.286	-0.792872	0.428	-0.645558	0.226	0.662
CG31313	0.289	-1.09801	0.422	-0.646685	0.371	0.739
Cyp9c1	0.259	-0.859188	0.482	-0.668823	0.194	0.657
bgm	0.273	-1.01658	0.454	-0.669641	0.177	0.632
CG31326	0.273	-0.852312	0.454	-0.681563	0.129	0.575
blow	0.269	-0.947181	0.462	-0.681698	0.258	0.675
Cyp6a17	0.28	-1.24783	0.44	-0.681981	0.113	0.532
I-2	0.206	-0.927535	0.588	-0.684698	0.516	0.906
Usp47	0.25	-0.831682	0.5	-0.687276	0.177	0.667
CG17065	0.254	-0.935813	0.492	-0.688197	0.113	0.588
Drsl2	0.325	-2.21643	0.35	-0.692909	0.161	0.502
Vha100-2	0.248	-0.880528	0.504	-0.701251	0.274	0.739
CG5697	0.28	-1.00946	0.44	-0.706193	0.21	0.619
CG4650	0.278	-1.13182	0.444	-0.713483	0.161	0.575
MtnD	0.208	-1.0615	0.584	-0.721203	0.645	0.943
CG7766	0.247	-0.934493	0.506	-0.724808	0.161	0.66
CG44325	0.262	-0.808932	0.476	-0.729707	0.226	0.714
GstT3	0.263	-1.45764	0.474	-0.733574	0.452	0.77
CG6330	0.267	-1.10711	0.466	-0.753791	0.21	0.639
Eglp4	0.341	-1.17322	0.318	-0.755662	0.145	0.466
CG32984	0.252	-1.10943	0.496	-0.779176	0.129	0.604
CG12177	0.174	-1.45991	0.652	-0.78019	0.629	0.959
MtnC	0.182	-1.32543	0.636	-0.83001	0.581	0.954
Cyp6d5	0.227	-1.25357	0.546	-0.854258	0.258	0.741
CG9360	0.21	-0.863294	0.58	-0.892983	0.387	0.856
Cht4	0.248	-1.90735	0.504	-0.91419	0.323	0.711
CG4300	0.186	-1.20967	0.628	-0.915247	0.242	0.783
CG16758	0.16	-1.4384	0.68	-0.915629	0.435	0.893
Drsl5	0.259	-0.148975	0.482	-0.930157	0.258	0.681
fry	0.177	-1.87067	0.646	-1.0296	0.323	0.842
Mlp60A	0.179	-1.92187	0.642	-1.06337	0.387	0.874
CG18180	0.124	-1.85315	0.752	-1.11569	0.242	0.962
CG43218	0.078	-2.84324	0.844	-1.44165	0.242	0.977

## Sheet: EC Lineage Markers
	myAUC	avg_diff	power	avg_log2FC	pct.1	pct.2	cluster	gene			Group	Slingshot Cluster	dataset	n
CG7860	0.001	-3.82925	0.998	-5.52445	0	0.767	0	CG7860			ISC	0	A00	230
CG43294	0.001	-4.23482	0.998	-6.10955	0	0.57	0	CG43294			EB-2	1	A00	212
Fmo-1	0.003	-4.52995	0.994	-6.53533	0	0.689	0	Fmo-1			EB-4	2	A00	184
CG6324	0.006	-2.19621	0.988	-3.16847	0	0.372	0	CG6324			EB-3	3	A00	168
CG15803	0.006	-1.90977	0.988	-2.75521	0	0.596	0	CG15803			EB-1	4	A00	138
IM4	0.993	0.501275	0.986	0.723187	0.991	0.025	0	IM4			EC-8	5	A00	108
sna	0.993	3.56988	0.986	5.15024	0.987	0.006	0	sna			EC-7	6	A00	56
CG15422	0.009	-4.23557	0.982	-6.11063	0	0.823	0	CG15422			EC-14	7	A00	15
CG4653	0.009	-6.16593	0.982	-8.89556	0	0.8	0	CG4653
CG10472	0.01	-5.48668	0.98	-7.9156	0.004	0.815	0	CG10472
CG5506	0.011	-4.4938	0.978	-6.48318	0.004	0.713	0	CG5506
CG3699	0.012	-5.04234	0.976	-7.27456	0	0.73	0	CG3699
CG44008	0.014	-2.72289	0.972	-3.9283	0	0.707	0	CG44008
CG3734	0.014	-5.99318	0.972	-8.64633	0	0.763	0	CG3734
CG13360	0.014	-4.96942	0.972	-7.16935	0	0.816	0	CG13360
CG12836	0.985	-1.88293	0.97	-2.71649	0.813	0.011	0	CG12836
Tet	0.984	4.74888	0.968	6.85118	0.965	0.06	0	Tet
CG16756	0.016	-0.44334	0.968	-0.639604	0.009	0.704	0	CG16756
CG1942	0.017	-3.69814	0.966	-5.33529	0.009	0.805	0	CG1942
CG32695	0.017	-3.29639	0.966	-4.75568	0	0.548	0	CG32695
dpn	0.982	3.0373	0.964	4.3819	0.735	0.001	0	dpn
CG14629	0.019	-10.1896	0.962	-14.7004	0.026	0.894	0	CG14629
CG9510	0.02	-2.49209	0.96	-3.59532	0.03	0.767	0	CG9510
dnd	0.02	-1.95858	0.96	-2.82563	0.009	0.779	0	dnd
Con	0.979	3.17776	0.958	4.58454	0.943	0.039	0	Con
CG3987	0.021	-2.00869	0.958	-2.89793	0.026	0.768	0	CG3987
CG9629	0.021	-2.58307	0.958	-3.72658	0.009	0.837	0	CG9629
UK114	0.023	-3.24899	0.954	-4.6873	0.009	0.823	0	UK114
Oatp33Eb	0.024	-2.57284	0.952	-3.71182	0.022	0.78	0	Oatp33Eb
smp-30	0.024	-4.60524	0.952	-6.64396	0.004	0.791	0	smp-30
CG14642	0.975	-1.21124	0.95	-1.74745	0.957	0.044	0	CG14642
Rbp	0.975	-1.33493	0.95	-1.9259	0.861	0.024	0	Rbp
E(spl)m7-HLH	0.975	0.679393	0.95	0.980156	0.93	0.032	0	E(spl)m7-HLH
esg	0.975	5.56954	0.95	8.03515	0.957	0.086	0	esg
CG18179	0.025	-5.64797	0.95	-8.1483	0	0.52	0	CG18179
CG12825	0.026	-2.18187	0.948	-3.14778	0	0.598	0	CG12825
CG6688	0.027	-3.02286	0.946	-4.36106	0.057	0.866	0	CG6688
CG18598	0.027	-4.16072	0.946	-6.00265	0	0.554	0	CG18598
CG3868	0.028	-6.36399	0.944	-9.18129	0	0.736	0	CG3868
Tsp29Fb	0.029	-2.3686	0.942	-3.41717	0	0.695	0	Tsp29Fb
CG8539	0.029	-4.00755	0.942	-5.78168	0.017	0.594	0	CG8539
etaTry	0.029	-5.40425	0.942	-7.79669	0.017	0.791	0	etaTry
IM14	0.97	5.73166	0.94	8.26903	0.961	0.11	0	IM14
CG11686	0.03	-3.4027	0.94	-4.90906	0.009	0.733	0	CG11686
GstD8	0.031	-2.76566	0.938	-3.99001	0.004	0.625	0	GstD8
CG13321	0.031	-6.20101	0.938	-8.94617	0.004	0.78	0	CG13321
CG9672	0.031	-3.87716	0.938	-5.59356	0.009	0.652	0	CG9672
nrm	0.968	0.502042	0.936	0.724294	0.735	0.028	0	nrm
CG2865	0.967	3.42236	0.934	4.93743	0.965	0.138	0	CG2865
RapGAP1	0.966	4.06751	0.932	5.86818	0.939	0.075	0	RapGAP1
Try29F	0.034	-3.41719	0.932	-4.92997	0.035	0.832	0	Try29F
CG4753	0.034	-2.90085	0.932	-4.18504	0.004	0.797	0	CG4753
melt	0.034	-2.28368	0.932	-3.29466	0.009	0.6	0	melt
CG3706	0.034	-8.75385	0.932	-12.6291	0.035	0.76	0	CG3706
CG18180	0.034	-7.25224	0.932	-10.4628	0.004	0.749	0	CG18180
nec	0.035	-2.95577	0.93	-4.26427	0.074	0.884	0	nec
dpy	0.035	-2.49288	0.93	-3.59647	0.03	0.849	0	dpy
CG14820	0.036	-5.34833	0.928	-7.71602	0.065	0.857	0	CG14820
FASN2	0.964	-1.99415	0.928	-2.87694	0.878	0.018	0	FASN2
tadr	0.964	-1.58953	0.928	-2.2932	0.957	0.027	0	tadr
Ca-beta	0.964	-0.598641	0.928	-0.863656	0.826	0.009	0	Ca-beta
WRNexo	0.037	0.439714	0.926	0.634373	0.035	0.493	0	WRNexo
Cda9	0.963	-2.06656	0.926	-2.98141	0.991	0.047	0	Cda9
CG10352	0.038	-0.931456	0.924	-1.34381	0	0.554	0	CG10352
lectin-37Db	0.038	-4.15007	0.924	-5.98728	0	0.555	0	lectin-37Db
Tsp42Eg	0.039	-4.10404	0.922	-5.92088	0.017	0.833	0	Tsp42Eg
Drsl4	0.039	-2.24386	0.922	-3.23721	0	0.547	0	Drsl4
CG10116	0.041	-7.39858	0.918	-10.6739	0.017	0.822	0	CG10116
CG17597	0.042	-3.46807	0.916	-5.00336	0	0.808	0	CG17597
TpnC47D	0.042	-1.86114	0.916	-2.68506	0	0.303	0	TpnC47D
Dbi	0.043	-6.01769	0.914	-8.68168	0.004	0.694	0	Dbi
CG31343	0.043	-9.38281	0.914	-13.5365	0.004	0.762	0	CG31343
lambdaTry	0.043	-7.85452	0.914	-11.3317	0.009	0.804	0	lambdaTry
CG45263	0.957	3.49152	0.914	5.0372	0.322	0	0	CG45263
robo2	0.957	3.06603	0.914	4.42335	0.952	0.06	0	robo2
CG31087	0.045	-2.81918	0.91	-4.06722	0.013	0.679	0	CG31087
Tep4	0.955	4.64968	0.91	6.70807	0.961	0.144	0	Tep4
CG7997	0.046	-3.67666	0.908	-5.3043	0.03	0.535	0	CG7997
CG6040	0.954	2.45349	0.908	3.53963	0.913	0.072	0	CG6040
Imp	0.954	4.78528	0.908	6.9037	0.891	0.101	0	Imp
CG10863	0.047	-2.35724	0.906	-3.40077	0.043	0.817	0	CG10863
mir-956	0.048	-3.75269	0.904	-5.41399	0	0.461	0	mir-956
CG31075	0.048	-2.66244	0.904	-3.84108	0	0.708	0	CG31075
CG44014	0.048	-4.0583	0.904	-5.85489	0.013	0.734	0	CG44014
kappaTry	0.048	-5.48347	0.904	-7.91097	0	0.775	0	kappaTry
Gfat1	0.049	-2.77113	0.902	-3.9979	0.065	0.858	0	Gfat1
jdp	0.049	-0.466001	0.902	-0.672297	0.004	0.784	0	jdp
Glut4EF	0.951	3.68425	0.902	5.31525	0.948	0.131	0	Glut4EF
CG9821	0.951	2.83988	0.902	4.09708	0.948	0.151	0	CG9821
CG32687	0.05	-2.16437	0.9	-3.12253	0.017	0.701	0	CG32687
Calx	0.05	-2.09579	0.9	-3.02358	0.048	0.619	0	Calx
Tsp42Ea	0.95	4.37317	0.9	6.30915	0.926	0.09	0	Tsp42Ea
alphagamma-element:CR3286	0.95	4.12367	0.9	5.9492	1	0.1	0	alphagamma-element:CR3286
Takl1	0.051	-3.43984	0.898	-4.96264	0.004	0.772	0	Takl1
CG13575	0.052	-1.6002	0.896	-2.30859	0	0.563	0	CG13575
Dgk	0.948	-0.915876	0.896	-1.32133	0.274	0.003	0	Dgk
CR44724	0.053	-0.963667	0.894	-1.39028	0.087	0.839	0	CR44724
Sp7	0.053	-2.35041	0.894	-3.39093	0.126	0.908	0	Sp7
CG31463	0.053	-5.28847	0.894	-7.62965	0.061	0.848	0	CG31463
CG9673	0.053	-6.11511	0.894	-8.82225	0	0.703	0	CG9673
Ilp6	0.947	2.98772	0.894	4.31037	0.939	0.149	0	Ilp6
sty	0.947	4.33373	0.894	6.25226	0.935	0.137	0	sty
GstE5	0.054	-2.61396	0.892	-3.77115	0.026	0.252	0	GstE5
CG16749	0.054	-8.65166	0.892	-12.4817	0.013	0.723	0	CG16749
Kaz-m1	0.055	-6.20283	0.89	-8.9488	0	0.647	0	Kaz-m1
CG10650	0.056	-2.33833	0.888	-3.3735	0.004	0.75	0	CG10650
E(spl)m3-HLH	0.944	5.01283	0.888	7.23199	0.93	0.109	0	E(spl)m3-HLH
AOX3	0.057	-3.27985	0.886	-4.73182	0.07	0.681	0	AOX3
Lsd-1	0.057	-4.52227	0.886	-6.52426	0.022	0.814	0	Lsd-1
CG5613	0.058	-0.936922	0.884	-1.35169	0.083	0.839	0	CG5613
Ssk	0.058	-2.38069	0.884	-3.43461	0.004	0.436	0	Ssk
Sox100B	0.942	5.69912	0.884	8.22209	0.909	0.035	0	Sox100B
CG17633	0.059	-5.06709	0.882	-7.31026	0.004	0.719	0	CG17633
CG18446	0.941	1.87411	0.882	2.70376	0.774	0.009	0	CG18446
ftz-f1	0.941	3.69845	0.882	5.33573	0.935	0.09	0	ftz-f1
CG11236	0.06	-4.2077	0.88	-6.07043	0	0.749	0	CG11236
Mur29B	0.06	-6.254	0.88	-9.02262	0.022	0.72	0	Mur29B
CG42397	0.061	-8.10245	0.878	-11.6894	0.004	0.665	0	CG42397
Sox21a	0.938	4.50732	0.876	6.50269	0.887	0.065	0	Sox21a
Pdk1	0.937	1.98272	0.874	2.86046	0.961	0.209	0	Pdk1
hid	0.937	5.1132	0.874	7.37678	0.878	0.07	0	hid
CG8745	0.936	0.709103	0.872	1.02302	0.978	0.326	0	CG8745
CG15347	0.064	-2.68898	0.872	-3.87938	0	0.677	0	CG15347
CG14830	0.065	-1.10755	0.87	-1.59786	0	0.733	0	CG14830
CG34288	0.065	-2.4843	0.87	-3.58408	0.004	0.745	0	CG34288
Hsp67Ba	0.934	-1.29867	0.868	-1.87359	0.704	0.048	0	Hsp67Ba
para	0.934	1.21498	0.868	1.75285	0.4	0.012	0	para
Cyp12c1	0.066	-1.62481	0.868	-2.3441	0.013	0.732	0	Cyp12c1
Cyp311a1	0.066	-6.68375	0.868	-9.64261	0.074	0.746	0	Cyp311a1
Lfg	0.067	-2.57835	0.866	-3.71978	0.017	0.731	0	Lfg
Vdup1	0.067	-3.39852	0.866	-4.90303	0.07	0.796	0	Vdup1
CG15152	0.068	-2.55784	0.864	-3.69018	0.017	0.701	0	CG15152
stg	0.931	2.11359	0.862	3.04926	0.926	0.144	0	stg
CG15211	0.069	-1.23067	0.862	-1.77548	0.013	0.509	0	CG15211
Eglp4	0.069	-1.83996	0.862	-2.6545	0	0.295	0	Eglp4
Muc68E	0.069	-4.75086	0.862	-6.85404	0.048	0.655	0	Muc68E
Drsl3	0.069	-2.83103	0.862	-4.08431	0.013	0.392	0	Drsl3
CG1315	0.071	-1.7745	0.858	-2.56006	0.03	0.747	0	CG1315
CG12974	0.071	-2.38707	0.858	-3.44382	0.013	0.67	0	CG12974
Tsp2A	0.071	-1.61105	0.858	-2.32426	0	0.38	0	Tsp2A
Act57B	0.071	-3.18359	0.858	-4.59295	0.043	0.544	0	Act57B
Idh	0.072	-3.18388	0.856	-4.59337	0.039	0.757	0	Idh
CG13685	0.927	-0.266958	0.854	-0.385139	0.596	0.022	0	CG13685
cib	0.927	3.51233	0.854	5.06722	0.909	0.18	0	cib
path	0.927	3.26916	0.854	4.7164	0.935	0.185	0	path
CG14302	0.073	-3.1828	0.854	-4.59181	0.009	0.575	0	CG14302
CG2930	0.073	-2.88487	0.854	-4.16198	0	0.661	0	CG2930
CG10911	0.073	-6.22298	0.854	-8.97787	0.004	0.762	0	CG10911
CG9568	0.073	-5.87905	0.854	-8.48168	0	0.695	0	CG9568
klu	0.926	5.78361	0.852	8.34398	0.904	0.066	0	klu
CG33127	0.075	-4.72597	0.85	-6.81813	0.022	0.77	0	CG33127
[truncated: 3,881 more rows]

## Sheet: EE Lineage Markers
	myAUC	avg_diff	power	avg_log2FC	pct.1	pct.2	cluster	gene
[truncated: 4,293 more rows]

[truncated: 3 more sheets: Scenic DEG1, Scenic DEG2, NReceptors]
