# Supplementary material for: The emergence of circadian timekeeping in the intestine
Source: Nat Commun. 2024 Feb 27;15:1788. doi: 10.1038/s41467-024-45942-4 (PMC10899604; doi:10.1038/s41467-024-45942-4)
Supplement: Supplementary file 8 — Supplementary Data 5 [file 41467_2024_45942_MOESM8_ESM.xlsx]

## Sheet: myo1A (EC)
Driver	RNAi	BL#	n	%GFP+
myo1A	Blimp1	36634	22	1
myo1A	dsf	29373	174	0.99
myo1A	dsf	41707	45	1
myo1A	EcR	58286	71	0.86
myo1A	EcR	50712	112	1
myo1A	Eip75B	43231	61	1
myo1A	Eip78C	26718	122	0.98
myo1A	Eip93F	57868	10	0.8	low eclosion
myo1A	ERR	61937	110	0.98
myo1A	ERR	50686	33	1
myo1A	ftz-f1	27659	47	1	low eclosion
myo1A	gce	26323	12	1
myo1A	gce	61852	36	0.92
myo1A	Hnf4	29375	73	1
myo1A	Hnf4	64988	130	0.98
myo1A	Hr3	51442	82	0.98	low eclosion
myo1A	Hr3	27254	55	1
myo1A	Hr38	29376	20	1
myo1A	Hr38	29377	111	1
myo1A	Hr39	33624	70	1
myo1A	Hr39	27086	132	1
myo1A	Hr4	54803	127	0.97
myo1A	Hr4	31868	88	0.97
myo1A	Hr51	39032	53	1
myo1A	Hr78	31990	37	1
myo1A	Hr96	27992	131	0.98
myo1A	Luc	31603	270	0.95	Control
myo1A	met	26205	27	0.89
myo1A	rk	31958	17	1
myo1A	svp	28689	131	0.98
myo1A	tai	36095	17	1
myo1A	tll	27242	121	1
myo1A	Usp	36729	40	0.98

## Sheet: esg (ISC-EB)
Driver	RNAi	BL#	n	%GFP+
esg	Blimp1	36634	15	0.8
esg	EcR	50712	38	0.92
esg	EcR	58286	13	1	low eclosion
esg	Eip75B	35780	23	0.91	low eclosion
esg	ftz-f1	27659	33	0.94
esg	ftz-f1	33625	0	0	low eclosion
esg	Hnf4	29375	54	0.98
esg	Hnf4	64988	83	0.99
esg	Hr3	27654	36	0.97
esg	Hr3	54412	33	0.97
esg	Hr4	31868	66	0.97
esg	Luc	31603	79	1	Control
esg	met	26205	21	1
esg	rk	31958	11	1
