# Supplementary material for: The emergence of circadian timekeeping in the intestine
Source: Nat Commun. 2024 Feb 27;15:1788. doi: 10.1038/s41467-024-45942-4 (PMC10899604; doi:10.1038/s41467-024-45942-4)
Supplement: Supplementary file 10 — Source Data [file 41467_2024_45942_MOESM10_ESM.xlsx]

## Sheet: Fig 1-S2-S3
Figure 1H, Supplementary Figure 3E
	PER				TIM				CLK				CYC				PDP1E				VRI				CRY				DBT
Larva	0.0020368	7.224e-05	7.958e-05	4.616e-05		2.12e-05	1.978e-05	0.0001959		8.608e-05	9.577e-05	0.0001591		0.0111478	0.010357	0.0149106		0.002954	0.0025582	0.0020187		0.0047483	0.0018083	0.0095811		0.0002426	0.000219	2.917e-05		0.105466	0.112316	0.0531394
Early Pupa	0.0090056	0.009968	0.0025407	0.0092137	0.065581	0.065526	0.0287552	0.0405125	0.0056262	0.0053305	0.0050438	0.008936	0.0163543	0.017657	0.0162067	0.0253989	0.0134283	0.0162547	0.008566	0.0052477	0.062622	0.0667863	0.0790386	0.110806	0.11268	0.122486	0.0525761	0.056106			0.481585	0.1414
Late Pupa	0.0033924	0.0046785	0.0015912		0.100675	0.0969072	0.0805207		0.0219269	0.0144228	0.014704		0.0242304	0.0223076	0.0199844		0.0365535	0.0338761	0.0837805		0.107338	0.079841	0.164593		0.0270391	0.0359331	0.0152924		0.292523	0.254525	0.42787
Adult (Day 1)	0.000679245	0.0018803	0.000747		0.0869961	0.155575	0.05576		0.0147614	0.0109472	0.015126		0.0168275	0.012885	0.019407		0.0609	0.172136	0.101482		0.0716285	0.0960063	0.104852		0.0262022	0.0316084	0.014095		0.211163	0.303046	0.342887
Mature Adult	0.003223	0.00300494	0.00218113		0.504877	0.292685	0.283094		0.03146	0.0356506	0.0330453		0.027821	0.0240235	0.027534		0.140481	0.15644	0.1312		0.218785	0.289659	0.205423		0.118202	0.0861288	0.0882335		0.29514	0.426011	0.505931
Supplementary Figure 2B-Area
	CantonS	CantonS	CantonS	CantonS	CantonS	CantonS	CantonS	CantonS	CantonS	CantonS	CantonS	CantonS	CantonS	CantonS	CantonS	CantonS	CantonS	CantonS	CantonS	CantonS	CantonS	CantonS	CantonS	CantonS	CantonS	CantonS	CantonS	CantonS	per01	per01	per01	per01	per01	per01	per01	per01	per01	per01	per01	per01	per01	per01	per01	per01	per01	per01	per01	per01	per01
L1	69656	158399	69783.2	61124.9	46514.4	59353.6	86377.1	89538.4																					53253.4	59559	49507.7	57622.5	34656.7	32408.6	30005.2	46682.1	69877.1	71139.7	45260.5	16865.6
L2	99579.2	85845.5	172004	264319	196037	221001	214252	233610	235017	389665	403960	333471	263164	357204	305591	334732	173757	181788	203074										550546	235519	179396	103572	286918	462915	406787	185777	188394	275576	315241	254378	202102	461132	290580	176690	154214	235019	225122
L3 (day 3)	2026250	1324460	1558544	868076	908934	823729	815027	1018986	799534	643919	838379	893779	1185341	857578	705224														1181228	1213699	1732333	1053803	1882073	960868	797896	746622	1300894	1196413	717991	862215	581942	947939	413718	1111239	433608	598288	902027
L3 (day 4)	2801975	2354064	2263167	1509831	1351463	1717685	1613838	1447079	2936438	1563590	1976827	1383876																	3936608	2339082	1814357	2772688	2472335	2091613	1879132	1830593	1850438	1439660	788080	859022	2015233	2400154	1798896
L3 (day 5)	3387396	2608834	2760562	1969578	1275725	820777	1281384	1134949	764155	1603190	1109911	793433	1037333	1594833	507258	1197674	1564054	4412195											1320047	1390869	1496333	1251014	1109077	1748194	1622429	1869272	1502295	1430628	804841	1151980	2103127
Pupa (day 8)	257418	259094	442060	270865	482242	281776	462553	311966	486310																				259863	355018	298307	424266	176156	248900	295602	173590
Pupa (day 9)	347061	257309	470268	184467	162024	474707	155974	271570	307320	212761	531269	642361	190566																166711	190811	132391	148766	217749	349476	101343	443891	164937	191847	204062	167027	147358	197915	242492	223900
Pharates	382560	349425	667392	582416	490437	487684	491022	516235																					445097	660466	389860	449259	478612	256715	486816	757502	726453
Day 1 Adults	792657	303221	266319	283362	711876	884245	1158013	1239715	1694392	1411855	1223369	584217	1433239	1071265	1162121	507052	510610	375260	246657										1270246	1136445	1078799	1139747	1104143	1210751	561364	1099485	1485466	575892	385437	1102245	774996	843586	551841	441995	778240	316977	669569	581770
Day 2 Adults	380816	378749	380549	695760	803296	401442	441227	1061987	454739	651011	341332	879508	807509	767156	398537	1069198	1128122	1148081	755415	832534									265358	770048	392194	353257	412621	689003	395558	894820	992996	515335	420906	705070	489458	956577	279250	284196	280892	958906	651935	324221	647412
Day 3 Adults	1030140	750623	867506	663407	909643	268315	346427	384842	854097	982739	1315218	292952	1165639	343338	391347	465755	697395	398597	380625	398201	1111506	454038	373426	456097					521309	377477	373003	1034967	1335735	1541069	1149311	472589	1201890	563864	545415	1406200	1289173	1181156	458137	490906
Day 4 Adults	762858	637442	343142	270339	1103956	887789	294783	292388	678661	226012	374062	347430	1310893	541567	1279241	1620738	1100781	423036	1360875	1220957									418581	426518	1596419	548645	464018	412276	713527	1122932	417675	1799285	837566	969569	518161	491566	431832	389154	1693553
Day 5 Adults	987472	1242834	1291047	272222	717228	422323	252896	567888	522547	247810	453901	1051228	1009009	781260	502119	1100503	1092394	1085276	371149	490878	883356	440934	878021	392772	455149	413873	409821	447808	351186	820479	380320	316955	1107693	373972	395558	367253	375174	871216	458668	827416	547122	458767	954065	1398172	1003322	816560	378739
Supplementary Figure 2B-Cell Density
	CantonS	CantonS	CantonS	CantonS	CantonS	CantonS	CantonS	CantonS	CantonS	CantonS	CantonS	CantonS	CantonS	CantonS	CantonS	CantonS	CantonS	CantonS	CantonS	CantonS	CantonS	CantonS	CantonS	CantonS	CantonS	CantonS	per01	per01	per01	per01	per01	per01	per01	per01	per01	per01	per01	per01	per01	per01	per01	per01	per01	per01	per01	per01	per01	per01	per01
L1
L2	7.27981	4.91898	4.2469	8.41785	10.9089	9.28377	12.7278	13.2789	19.244	23.8672	19.6609																13.6138	5.01778	6.05101	7.90897	11.5738	4.69204	10.7984	4.91362	10.8709	7.74869	13.6811
L3 (day 3)	1.4032	2.40108	2.87762	1.96512	4.12633	3.77236	5.2695	2.21712	3.27202	3.17569																	1.18203	2.31334	1.89008	2.91791	3.43369	1.82616	3.42052	6.14675	6.99592	3.33859	3.19637	1.99845	4.7509
L3 (day 4)	3.6488	1.84469	1.15245	2.58348	2.19628	2.70232	3.66238																				2.6724	1.30877	1.55267	1.47748	3.77104	2.14387	4.09466	3.2793	2.44485	2.5034	2.87128	2.10752	6.92068	3.07888
L3 (day 5)	3.28032	9.69394	4.6907	4.45414	9.62839	6.92416	4.44444	6.82199	31.5834																		8.32165	7.63663	8.00443	6.72855	5.81352	3.55385	7.48784	5.34806	2.80487	3.0946
Pupa (day 8)	46.1307	73.8881	66.783	146.016	49.2802	84.8704	119.953																				70.3125	117.904	124.526	40.989	45.49	103.522	106.001	110.924	45.5005
Pupa (day 9)	26.4339	57.7207	33.1332	43.4478	61.614	29.1002	38.9548	80.9578	71.8107	80.7237	72.1089																110.088	14.5938	68.3145	57.4224	53.1055	90.6256	46.3741	62.4851	75.3994
Pharates	40.5382	43.3025	42.1337	41.7299	49.616	54.4619	40.6793																				35.1942	77.9467	36.3497	45.3792	30.2761	80.9745	40.1237
Day 1 Adults	20.8812	25.5046	14.3353	9.80929	8.1716	38.5871	33.8772	19.2174	13.9508	12.4395	12.1793																35.4213	8.03726	16.0309	15.247	35.2981	32.4129	15.5389	10.3578	17.3125	17.6037	12.2349
Day 2 Adults	10.9879	27.8364	20.4906	7.12825	33.5184	22.7679	23.6493	24.9952	24.8903	14.8431	27.5529	9.60669	24.2697	24.9409	13.5119	12.2836	26.9522										32.5951	33.6294	58.5455	34.5514	21.6755	27.7258	39.2701	28.0597	45.8009	27.8453	18.4298	23.4374	27.0668	21.5972	24.7307	25.8149	24.865	12.7552	23.5895	33.097	9.69521	26.72	33.6689
Day 3 Adults	21.264	10.3992	6.95144	34.532	12.615	39.3062	45.1076	39.3646	20.1967	11.1125	14.8558	6.85717	31.3648	23.3564	19.0005	10.3639	23.6712	41.7376	24.1814	11.2085	7.6865	9.9441	20.2754				14.4846	9.87175	24.6715	8.4321	18.9972	11.4986	9.23436	8.17684	26.3041	21.5971	8.83697	13.113	33.5148	37.5826	29.7664	13.7267	12.0928	13.441	15.0206	10.9024	11.0867	6.04879	11.5861
Day 4 Adults	9.03048	28.2718	20.0935	7.71066	27.6259	5.36608	22.4274	16.5576	17.1479	12.6165	38.301	29.2585	25.3208	10.96	19.6127	23.5101	14.962	8.83151	7.76044	10.0816	27.2829	19.2407	8.73853	14.3397	12.1554		9.7594	23.5008	8.06641	20.7257	14.0749	13.645	13.3236	6.03675	37.5053	17.771	21.0591	13.469	22.3107	20.2695	11.0442	12.02	22.5578
Day 5 Adults	6.08695	20.8899	35.6803	10.6584	16.9149	20.8851	30.0589	12.4057	11.5687	18.0014	15.143	12.3931	37.0122	21.6295	17.6798	14.5433	32.0914	28.1823	30.1437	23.4994	39.5181	14.9229	27.5431	27.0683	28.6499	28.9517	19.8726	8.96165	8.74101	19.3903	9.1506	22.4459	28.9015	9.0878	14.1978	17.4907	11.6654	32.2661	20.2898	30.7256	20.93	23.7216	12.4567	31.1391	38.4438
Supplementary Figure 2B-AMPs/PCs
	CantonS	CantonS	CantonS	CantonS	CantonS	CantonS	CantonS	CantonS	CantonS	CantonS	CantonS	CantonS	CantonS	CantonS	CantonS	CantonS	CantonS	CantonS	CantonS	per01	per01	per01	per01	per01	per01	per01	per01	per01	per01	per01	per01	per01	per01	per01	per01
L1	1	1	1	1	1	1	1	1	1	1	1	1	1	1						1	1	1	1	1	1	1	1	1.66667	1	1	1	1	1	1	1
L2	1.33333	1.66667	1.66667	1.33333	1	1.33333	1.33333	1	1.33333	1.33333	1.66667	1.66667	2	1	1.33333	1				1.66667	1.33333	1.33333	1.33333	1.66667	1.33333	1	1	1.66667	1.33333	1.33333	1.66667	1.33333	1
L3 (day 3)	2.33333	2.33333	2.33333	1.66667	1.66667	2.33333	2.66667	2	2.66667	1.66667	1.66667	2	1.33333	1.66667	1.66667	1.33333	2	2	2	2.33333	2	2.33333	2.66667	2	2	2.66667	2	2.66667	1.66667	1.66667	1	1.66667	4.66667	3
L3 (day 4)	3.33333	3.66667	2.66667	3.33333	3.66667	2.66667	4.66667	3	3.33333	3.66667	3.33333	3.66667	3.33333	5.33333	7.66667	5.66667				4.33333	4	3.66667	3	2	3	3	2.66667	3.66667	6
L3 (day 5)	6.33333	5	7	4.66667	5.66667	5.33333	6.33333	6.33333	4.66667	5	5.66667	7.66667	4.66667	5.66667	5.33333					5.66667	5.33333	4.66667	6.33333	8	5.33333	6	5	4	3.66667	5	5.33333	6	5.33333
Supplementary Figure 2G
Adult Day 5	13.87	13.22	9.78	10.91	8.56	0	2.43	0	0	0	0	0	3.68	0	0	14.78	20.32	9.06	4.65	12.96	23.23	14.3	25.37	48.76	9.65
Late Pupa	0	0	0	1.19	0.02	1.7	3.05	4.7	8.2	6.85	2.88	11.18	0.82	2.16	4.4	0.69	1.18	2.73	1.96	0	18.86	42.11	9.17	32.55	25.75
Supplementary Figure 2H
Adult Day 5	35.18	71.61	14.03	34.74	33.44	21.85	93.89	62.99	19.76	36.79	51.66	81.59	52.47	38.18	42.26	75.38	43.93	50.1	38.02	84.7	74.11	24.79	16.95	1.86	1.61
Late Pupa	23.86	45.23	32.07	40.1	23.87	25.67	51.69	24.09	83.38	54.49	10.26	10.72	19.73	19.21	11.38	19.95	6.42	8.03	3.66	8.81	14.19	30.24	14.3	31.28	18.44
[truncated: 3 more columns]

## Sheet: Fig 2-S4
Figure 2A-per
	DAY 1		DAY 4
ZT0	0.0032414	0.002783	0.0037475	0.00136724
ZT3	0.0018299	0.0025035	0.00140723	0.00377247
ZT6	0.0016344	0.0037621	0.00282464	0.00397525
ZT9	0.0078532	0.002236	0.00713028	0.00625155
ZT12	0.0021361	0.0030771	0.00924493	0.00693399
ZT15	0.0123173	0.0092743	0.0123601	0.0159841
ZT18	0.00918	0.0069939	0.0230818	0.00991596
ZT21	0.0136132	0.0115872	0.0119978	0.00815346
Figure 2A-tim
	DAY 1		DAY 4
ZT0	0.199267	0.122078	0.133249	0.158235
ZT3	0.0795833	0.085959	0.0751234	0.242861
ZT6	0.0640213	0.184085	0.123179	0.0997803
ZT9	0.23302	0.125248	0.276988	0.359326
ZT12	0.238643	0.152662	0.346941	0.526952
ZT15	0.510074	0.252433	0.315319	0.452194
ZT18	0.28229	0.157986	0.481073	0.25742
ZT21	0.283588	0.466737	0.386212	0.450365
Figure 2A-Clk
	DAY 1		DAY 4
ZT0	0.0274432	0.0223025	0.0289928	0.0321363
ZT3	0.0131062	0.011806	0.030368	0.0668995
ZT6	0.0156367	0.0216265	0.0474992	0.0273957
ZT9	0.043016	0.0126614	0.0509809	0.0533216
ZT12	0.0192051	0.0128776	0.0381528	0.052268
ZT15	0.0284745	0.0171285	0.0338922	0.0437355
ZT18	0.0185213	0.0165407	0.0611255	0.0160899
ZT21	0.0412624	0.0485277	0.04753	0.0392312
Figure 2A-cyc
	DAY 1		DAY 4
ZT0	0.0281104	0.0226737	0.025531	0.0368382
ZT3	0.0159087	0.0104015	0.0271067	0.0552785
ZT6	0.0149571	0.01636	0.0402201	0.0271446
ZT9	0.0318822	0.0125469	0.0338494	0.0309668
ZT12	0.0156718	0.0120268	0.0438373	0.0349477
ZT15	0.0245585	0.0168983	0.042054	0.0640959
ZT18	0.0179245	0.0243852	0.115985	0.0250626
ZT21	0.0466993	0.0375829	0.0406272	0.0266914
Figure 2A-Pdp1
	DAY 1		DAY 4
ZT0	0.0594298	0.0873179	0.0653546	0.079382
ZT3	0.044072	0.0474049	0.0475675	0.119713
ZT6	0.0348658	0.0503048	0.0937608	0.0505244
ZT9	0.0648456	0.0602324	0.189644	0.168098
ZT12	0.111561	0.106192	0.285492	0.304118
ZT15	0.363196	0.0606572	0.294204	0.479256
ZT18	0.156715	0.115561	0.36441	0.201194
ZT21	0.1862	0.204051	0.236697	0.16164
Figure 2A-vri
	DAY 1		DAY 4
ZT0	0.21366	0.214119	0.303386	0.222277
ZT3	0.162077	0.0798061	0.195646	0.0515891
ZT6	0.12106	0.123613	0.252347	0.333239
ZT9	0.366046	0.122197	0.243128	0.428763
ZT12	0.220301	0.177616	0.603612	0.726214
ZT15	0.559398	0.225766	0.764857	1.48083
ZT18	0.226039	0.380664	1.71746	0.386909
ZT21	0.608033	0.359031	0.386011	0.269094
Figure 2A-cry
	DAY 1		DAY 4
ZT0	0.0286817	0.0174753	0.0238358	0.0126623
ZT3	0.0134183	0.0126603	0.0276368	0.0481179
ZT6	0.0155209	0.0175811	0.0304716	0.0249798
ZT9	0.0397381	0.0096899	0.0366754	0.0360428
ZT12	0.0255541	0.0180936	0.0370893	0.039184
ZT15	0.0331215	0.0176581	0.0125733	0.0274469
ZT18	0.0284391	0.0172439	0.0290908	0.0104992
ZT21	0.0531952	0.0394249	0.0208161	0.0150128
Figure 2B-ClockPER
Day 1	ZT0	2.67015	2.47917	0.820957	2.40767	2.75192	2.04924	0.752546	0.978976	1.14055	1.28967	0.403778	1.33205	0.968419	0.797321
Day 1	ZT3	2.5247	1.77602	2.0479	2.91733	2.81869	3.06532	3.11314	2.47928	1.79448	1.17981	0.736355	1.30849	0.654026	1.0303
Day 1	ZT6	3.37326	1.69254	1.79299	3.11536	4.96349	3.33579	3.77083	1.96852	2.22274	2.44664	2.31236	2.6749
Day 1	ZT9	3.72117	4.39824	2.11174	3.46685	3.15739	1.39655	1.31792	2.04568	1.83527	1.1717	1.37823
Day 1	ZT12	3.30186	2.43481	2.86263	2.72122	3.15916	2.47098	1.01649	0.806444	1.3136	1.08981	1.51761	0.926528	0.834832	0.286177
Day 1	ZT15	1.57077	1.87947	1.49392	0.984483	1.1046	1.39121	0.77974	1.27132	0.658464
Day 1	ZT18	1.64321	1.67306	2.2119	2.34967	3.11313	1.96969	4.1444	4.63864	4.08006	4.67083	4.24513	4.59734	4.05183	3.58766
Day 1	ZT21	1.205	1.63358	1.06491	1.66947	1.75793	2.46335	1.13281	5.80555	4.45608	5.65992	3.7411
Day 2	ZT0	1.82599	2.25233	1.61128	1.43249	2.04015	2.47587	1.96715	2.15514	1.41174	1.90472	2.13436	1.81224
Day 2	ZT3	4.15298	3.68853	3.3595	3.31191	3.38398	3.19828	3.80833	1.56032	1.70894	1.72067	2.13527
Day 2	ZT6	3.49872	3.87352	2.39417	3.54066	5.82441	3.32052	2.24107	3.34019	2.62675	4.04128	3.63612
Day 2	ZT9	1.45879	2.59654	3.2034	2.37878	2.95915	2.5204	2.52975	3.62856
Day 2	ZT12	1.8154	2.48411	1.61536	2.49946	2.66378	0.822422	1.08717	0.804254	1.06789	1.06692	0.724685	0.624785
Day 2	ZT15	1.26393	1.32226	1.9296	0.843561	2.86407	2.18858	0.957261	1.16244	1.33324	1.48351	0.830892	0.919853	1.3355	0.972667	1.23997
Day 2	ZT18	1.00252	0.695147	2.23686	1.92857	2.08006	0.825128	1.44349	1.21223	1.08102	1.45453	1.23656	1.63251
Day 2	ZT21	2.32215	2.04654	2.64052	3.06458	2.64322	1.90637	1.50417	2.95392	2.18729	2.015	1.95132	2.92358	2.24428	2.47944	2.64871	1.8052	2.15477	2.49061
Day 3	ZT0	1.54596	1.06853	1.80605	1.51027	1.56859	1.66113	3.65385	4.12259	3.95237	3.32469	3.80913	2.35931	2.39992	2.9659	3.27873	5.33759	1.77277	1.85522	1.56725	3.64309	3.79271	0.999067	0.899599	1.65427	0.851069	1.24328	1.21868	1.04731	1.04923	3.72315	4.92516	5.10645	4.63062
Day 3	ZT3	3.43926	3.10578	3.26472	3.35181	3.0137	2.86623	4.82521	4.11712	4.22088	5.38081	3.7245	4.58688	3.66857	2.42329	4.85562	2.92309	2.7987	3.34413	2.56636	2.64701	1.42214	1.21157	2.02471	1.49626	1.37984	1.34549	3.9984	2.81249	4.56197	2.76144	4.57893	3.45175
Day 3	ZT6	2.3611	2.03819	1.72073	1.68599	1.38443	1.96496	1.84943	2.1592	2.79531	3.38816	3.98852	2.32713	3.43571	2.92046	5.04833	2.24386	2.84331	3.24992	2.65027	2.55481	2.93217	3.86389
Day 3	ZT9	3.47225	1.95256	1.93426	1.89122	2.82727	2.35684	1.63396	2.88951	6.57275	4.90748	6.21649	4.70582	5.50665	2.86095	3.01788	2.54226	2.42928	2.22103	1.27342	1.72756	2.30025	0.51126	0.691395	2.35956
Day 3	ZT12	2.70179	1.64269	2.05645	0.637143	2.08707	3.24542	4.0601	3.72333	4.25433	1.50691	2.56683	2.63461	2.37772	2.84937	3.46673	2.57867
Day 3	ZT15	3.81589	1.64929	4.75429	2.4142	3.49916	1.97503	4.45693	5.48323	4.06239	5.43347	2.0099	1.20765	1.05898	2.25517	1.33508	2.342	1.05196
Day 3	ZT18	2.8143	1.82896	2.15679	3.06905	2.45679	1.82954	2.79366	2.41579	2.7238	3.01473	4.30701	6.33501	5.10852	5.54803	3.47015	6.29045	3.98096
Day 3	ZT21	1.94022	1.17415	1.1761	1.48156	1.13289	1.64427	2.72042	2.23054	2.44925	3.48335
Day 4	ZT0	2.32553	2.02056	1.57412	2.1384	1.57561	2.62998	1.6599	1.32776	1.34346	0.798548	1.68556	0.87861	1.07785	1.14729	1.26948	0.853785	1.00429	0.735287
Day 4	ZT3	2.87184	4.43273	3.04021	3.43157	4.24765	3.8173	2.65175	3.02638	2.99098	2.38936	1.79922	1.75866	2.32979	1.90695	3.07312	1.88582	1.14793
Day 4	ZT6	3.98877	2.19522	2.50979	1.54951	2.27348	1.82321	2.4324	1.65594	2.25537	1.62831	1.37192	1.66415	1.41447	2.27084	1.75113	2.38733	1.12609
Day 4	ZT9	2.02306	3.14399	3.97338	2.50503	4.24484	4.3924	1.27707	1.72666	2.23166	1.91475	1.22006	0.525189	1.99933	0.943667	1.46282	0.817914	1.49318	2.07323	1.53747	1.30151	2.12921	0.884374	1.58139	1.69091	1.98575	1.38105	1.67934	2.75501	1.65823	2.82364	1.41692	2.59253	2.77057	2.10718	1.51826
Day 4	ZT12	0.603599	0.939831	0.762826	0.471179	0.590286	0.965999	0.617543	0.572019	0.411667	1.38702	1.49607	1.24824	1.64029	1.9592	1.33587	0.844656
Day 4	ZT15	1.02133	0.907247	1.00741	1.98176	1.1974	1.25944	0.88554	0.941567	1.32296	1.45555	1.36776
Day 4	ZT18	2.24558	1.18794	1.28437	1.12327	1.08817	1.13851	1.35141	1.77926	1.65682	1.52027	2.58236	2.01958	1.76287	1.85066	3.02696	1.86898
Day 4	ZT21	1.66136	1.68547	2.14404	2.23247	3.68621	1.90459	2.6527	2.25895	2.2596	2.11462	3.36018	2.10261
Day 5	ZT0	2.388	2.86778	3.20258	3.04439		2.51697	3.10799	3.65386	3.3241	2.8639	2.69609	2.23296
Day 5	ZT3	4.34741	4.05661	2.32463	3.90951	2.68065	3.00226	2.66332	3.01702	2.78442	2.76018	3.99822	3.43919	2.73033	2.01604	2.62247	2.6845
Day 5	ZT6	1.30649	1.26561	1.13575	1.74111	1.68477	1.74359	2.15935	1.89393	1.45846	1.79271	3.23011	1.75197	1.86471	3.53074	3.60695	2.47299	2.07197	2.63731	3.00193	4.2845
Day 5	ZT9	2.51528	1.40706	1.45196	1.5563	2.3198	2.44793	1.48627	1.92632	1.45411	1.54286	2.18955	1.54583	1.13623	2.06643	1.30091	1.37849
Day 5	ZT12	1.03509	0.727659	1.00193	0.683308	0.963478	0.675816	0.994746	1.05978	1.32491		3.32076	2.05469	1.98773	3.78242	2.50216	3.78418	2.94621	2.10902
Day 5	ZT15	1.41521	0.89408	0.723283	0.811836	0.901151	0.818389	1.04777	0.850218	0.795229	0.607641		1.3059	1.97807	1.56254	2.72218	1.54019	1.64656
Day 5	ZT18	1.51366	1.46119	1.45367	1.25589	2.22607	1.459	1.39393
Day 5	ZT21	1.56322	1.88927	1.90543	2.11601	1.18876	2.0885	2.0126	2.02727	2.1708		2.6044	2.89901	2.34092	2.79655	2.41882	2.34351	3.15299
Day 6	ZT0	2.7418	3.43906	2.75879	3.82622	3.83879	3.26896	2.30641	2.12017	2.97582	2.01148	2.18942	1.59274	1.7647
Day 6	ZT3	3.92683	3.57334	2.14345	1.78557	2.43411	1.42679	2.48763	1.49526	1.88771		1.8504	2.34093	1.96353	2.2598	2.79576	1.68453
Day 6	ZT6	2.88265	1.80866	2.31953	2.68544	2.16065	2.33489	2.62364	1.64127	1.1294	1.41035	1.87681	1.27481
Day 6	ZT9	1.16334	1.17289	1.23092	1.10849	1.63605	1.79237	2.63412	1.32291	1.55737	1.15748
Day 6	ZT12	1.05431	1.03382	1.24484	1.26765	1.12515	1.37951		2.13825	4.44718	2.14394	3.13745	3.33995	1.71588
Day 6	ZT15	0.716983	1.04831	0.97013	0.955829	0.890618	1.17354		1.12867	2.6514	1.35098	3.33847	2.05067	1.18238
Day 6	ZT18	1.43095	1.65985	1.08495	1.10636	1.18996	1.38213	1.12597	1.72869	1.72072	1.49286	1.58548	1.51609		1.43178	1.38637	1.48505	1.36401	1.41285	1.29507
Day 6	ZT21	1.14552	1.48357	1.17319	1.24021	0.808701	1.47961	1.2984	0.970555	0.86561		1.96762	2.2549	2.15648	3.16467	3.09393	4.065
Figure C-ClockTIM
Day 1	ZT0	1.12253	1.30876	0.945609	1.8226	1.27117	1.86333	1.68088	2.93222	2.07876	2.14815	1.86175	2.43861	1.32034	1.89987	1.93296	1.88717	2.28204	1.69988
Day 1	ZT3	1.57784	1.85316	1.89933	1.79158	1.43091	1.99915	1.67724	1.99975	1.47423	1.60369	1.39636
Day 1	ZT6	1.66146	1.05334	1.28931	1.15388	1.02298	1.02869	2.24635	2.89992	1.87939	2.099	1.44955	1.37146	1.61325	2.62332	1.79086	2.17931	1.7391
Day 1	ZT9	1.60393	1.5259	1.75074	1.75928	1.60036	1.66664	2.74011	1.17921	1.68489	1.94132	1.99183	1.58645	1.48923
Day 1	ZT12	1.98342	1.40706	1.04286	1.67831	1.38917	1.54843	1.41154	1.79382	1.41981	1.61908	2.09149	0.774705	1.10871	0.758703	1.25887	1.14666	0.559975
Day 1	ZT15	1.43698	0.590092	1.34937	1.29239	1.35561	1.21915	0.270381	0.711127	0.995058	0.903382	1.0082	1.34553	0.785625
Day 1	ZT18	0.388664	1.2832	1.79203	1.25905	1.05973	2.01121	2.05641	1.18618	1.02937	1.05076	1.03131	1.2434	1.39226
Day 1	ZT21	1.51152	1.38502	1.52598	1.41341	1.91584	1.54415	1.98679	1.30727	1.65259	1.25797	1.25586	1.36587	1.27955	1.40373	1.05134
Day 2	ZT0	1.6559	1.63205	2.27231	1.60195	1.73428	1.26799	1.40807	1.89114	2.23072	2.19699	1.88742	1.95563	1.82291	2.07438	2.57711	2.04567	2.78781	1.93766	1.67713	2.06036	2.09267	2.19323	2.01146	1.41497	1.779	2.3785
Day 2	ZT3	2.70816	3.83905	3.94002	3.08216	3.22054	3.98608	4.17336	1.12786	1.46812	1.3957	1.4886	1.57263	1.17826	2.47417	3.0977	2.14112	2.0806	2.76377	1.7657	2.21252	2.73591
Day 2	ZT6	2.15301	1.8489	1.50898	2.09351	1.67684	2.10703	2.42235	1.83015	1.0559	1.37637	1.84972	1.63297	2.06699
Day 2	ZT9	1.92779	1.83214	2.09793	1.70673	1.80342	2.39528	1.37867	2.20876	1.79827	1.35636	1.15126	1.18026	0.928741	1.1116	0.933469	1.0715
Day 2	ZT12	0.912388	0.721911	0.732912	0.463409	0.720337	0.870397	0.727967	0.879202	1.12274	0.337548	0.818932	0.720042	0.449136	1.03279	0.567631	0.489493	1.12838	0.510663	0.548251	0.64165	0.796067	0.593769	0.496099	0.613501
Day 2	ZT15	2.49427	2.47133	2.16437	1.69844	1.86267	2.06861	1.627	0.95011	0.928268	0.68515	1.14529	1.32861	0.575513	0.876292	0.765097	2.1944	1.74201	1.03691	1.32096	0.663186
Day 2	ZT18	4.62705	3.12684	1.9452	2.42006	1.95646	2.73007	2.45903	2.03278	3.26468	1.22399	1.04803	1.01669	0.903592	1.12845	0.999269	1.02735	1.07514	1.24635
Day 2	ZT21	1.12445	1.20927	1.17266	1.41217	1.23015	0.967101	1.16236	1.91976	2.71452	1.79411	1.65858	1.87333	2.19843	1.14734	1.23292	1.477	1.37193	1.68443	1.84989	1.58564
Day 3	ZT0	3.62453	1.97082	2.36345	3.27811	2.73367	4.16503	1.72001	1.88936	2.6747	2.51429	1.35788	2.01017	0.721769	1.24551	3.83764	1.54825	2.44699	1.15349	1.1324	1.32846	1.54972	1.26502	1.36349	3.50064	2.9798	2.38668	2.03109	1.96024
Day 3	ZT3	2.41608	3.74521	3.36151	2.91994	2.55031	2.17196	2.7137	2.74743	1.67917	1.81622	1.95468	0.990055	1.82704	1.78445	1.57333	0.974226	0.9244	0.765437	1.99768	1.66263	1.41873	1.0736	1.23729	1.08032	2.14994	1.47557	1.32253	1.11327	2.45293	1.28988	1.32459	1.41997
Day 3	ZT6	0.899232	0.836486	0.56187	0.946299	0.72469	0.928656	1.10046	1.2127	1.67162	1.63362	0.965536	0.462939	1.74708	1.26135	2.07638	1.44128	1.27547	1.69376	1.58042	1.5178	1.82617
Day 3	ZT9	1.32722	1.58403	2.17473	1.62576	1.80763	2.59491	1.65708	1.2169	1.99636	1.66157	1.54512	2.59273	1.3073	1.52471	0.313278	1.17061	0.624339	0.795313	2.92471	1.85028	1.36948	1.17373	1.43282	1.7331	2.12185	1.59132
Day 3	ZT12	0.605234	0.819624	0.46438	0.566523	0.859725	0.527311	0.60591	1.14169	0.770544	0.807014	1.02307	1.14886	0.930891	1.02239	1.00249	0.957135	0.668185	0.760701	0.894661	0.67056	1.00001	1.28586	0.663765	1.33104	1.21955	1.09568	1.02806	1.29273
Day 3	ZT15	0.901903	0.481889	0.895811	0.862669	0.793148	0.871738	2.21825	1.45995	1.19006	1.43581	1.34092	1.62276	1.64482	1.13214	0.775635	1.19915	1.24867	1.1286	1.1652	0.988288	2.30731	1.07386	0.786151	0.792114	1.8678	1.81739	1.39577	1.60331	1.09517
Day 3	ZT18	2.34722	1.60792	1.49839	1.81231	2.35038	1.40792	1.47358	1.42588	1.18172	2.14405	1.90038	1.76217	0.735102	1.03438	1.48189	1.10996	1.44286	1.08312	1.49897	1.30239	1.2202	2.90765	2.54376	2.95908	2.11514	2.71359	2.47944	1.20696	1.32885	1.30988	1.23863	1.25546	1.31235	1.32274	1.71563	1.02311
Day 3	ZT21	2.03132	1.20837	1.65953	1.58863	1.73647	2.13906	1.59298	1.55283	1.45791	1.62691	1.57907	1.80684	2.31015	1.55042	1.47732	1.43484	3.60122	2.92277	1.64037	1.35215	2.67799
Day 4	ZT0	1.53004	1.80018	1.59617	1.86275	0.281384	1.62275	1.35942	1.08163	1.08382	0.798934	1.26129	1.26556	0.786972	1.02154	0.93716	0.945742	1.0865	1.14217	1.00037	0.91515	1.25278	1.33985	1.7057	1.19917	1.6296	1.92009	1.16724
Day 4	ZT3	1.28193	1.77211	1.18361	1.32682	1.05141	1.20502	1.1163	1.10659	1.08751	1.07257	1.29181	1.31109	1.23771	1.3318	1.21876	1.43908
Day 4	ZT6	0.557795	0.793265	0.712932	0.610944	0.853618	0.903202	0.722622	1.13043	0.890541	0.705589	0.989778	0.814896	0.877012	0.759153	0.700292	0.617705	0.591289	0.899418	2.2395	0.892685	0.400525
Day 4	ZT9	0.516896	0.351132	1.06268	0.71562	0.687595	0.525299	0.754379	0.615595	0.395365	0.427061	0.475406	0.601514	0.452091	0.522286	0.359987
Day 4	ZT12	0.435675	0.501579	0.602807	0.374494	0.483531	0.462387	0.467848	0.725131	0.462756	0.526283	0.662189	1.11052	0.7517	1.2795	0.768791	0.678443	0.974002	0.875818
Day 4	ZT15	0.803482	0.953856	0.879286	0.985668	0.875331	0.793605	0.894578	0.980845	1.95985	0.678007	1.06998
Day 4	ZT18	0.953576	0.94519	0.847758	1.02572	0.970155	1.1219	1.1211	1.55875	1.25889	1.18733	1.60949	0.612908	0.729545	0.785034	0.709045	0.760105	0.590797	0.823286	1.27234	1.99142	1.20195	0.934369
Day 4	ZT21	1.72059	1.59201	1.27424	1.6032	1.98573	2.34585	1.50776	0.971784	1.1832	1.18587	1.11682	1.00503	1.60559
Day 5	ZT0	1.67616	1.4825	2.12825	1.8034	2.67818	1.70629		2.03532	3.43909	2.4742	2.49781	3.23895	1.60928	2.45823
Day 5	ZT3	1.44099	1.09924	0.800519	1.4034	1.69518	1.05431		2.02818	1.49765	1.0444	1.34793	1.48983	1.90479	1.75936
Day 5	ZT6	0.631139	0.626692	0.475564	0.577692	0.492613	0.630889	0.479984		1.33542	1.57723	1.13665	2.25432	2.49447	2.17688
Day 5	ZT9	1.91709	1.64834	0.666784	1.85732	1.21004	0.846462	0.891244		0.484119	0.5174	0.809397	1.12668	0.998869
Day 5	ZT12	0.51586	0.857064	0.810201	0.697487	0.448687	0.482477	0.404557	0.421792		1.56378	3.06497	1.23113	2.0013
Day 5	ZT15	2.94715	1.04356	1.36608	0.905503	0.842267	1.16367		0.984229	1.15598	1.24295	1.71416	1.11533	1.34545
Day 5	ZT18	3.40135	4.36018	3.75537	2.0063	3.39785	3.44296		2.35129	1.50224	2.41203	2.00412	2.15386
Day 5	ZT21	2.1841	2.36899	3.20718	2.7045	2.45008		2.58599	2.84178	3.86699	3.18649	3.77624	4.08055
Day 6	ZT0	1.32561	1.31782	1.6751	1.26704	1.74372	1.92834	2.32802	2.06567	2.01032	2.24772	2.04587	1.41034	1.55525	1.82137	2.64752
Day 6	ZT3	1.0563	1.0563	0.895808	1.04578	1.44419	1.34931	0.710569	0.598051	0.750172	1.21739	1.04512	1.41415	1.96754	1.59815	1.53192	1.46941	0.993628
Day 6	ZT6	1.53811	0.599037	1.26971	1.07013	1.46157	0.844804	1.29625	1.63984	1.69496	1.0456	2.0729	0.991346	1.26721	1.29879	1.49949	0.948463	1.06588
Day 6	ZT9	0.524925	0.524925	0.421448	0.805583	0.583695	0.911465	0.492098	0.510713	0.434339	1.07227	0.621345	0.548323	0.376686
Day 6	ZT12	0.617813	0.786183	0.913097	0.598731	0.523511	0.561991	0.637359	0.700155	1.07216	1.54534	0.680616	1.06912	0.856288	0.729232
Day 6	ZT15	0.803317	0.803317	0.605421	0.716615	0.56053	0.56203	0.601722	0.722617	0.567914	0.645451	0.737328	0.841609	1.2726	0.941673	0.725272
Day 6	ZT18	1.17143	1.17143	0.99781	0.9727	1.59507	1.0492	1.04241	1.06897	0.98988	1.01785	0.812206	1.07438	1.01089	1.13302
Day 6	ZT21	1.23066	1.58569	1.96951	1.06012	1.15553	1.12906	1.51569	1.23867	2.74734	1.47963	1.5083	1.44708
Figure 2D
Day 1	CT0	1.36121	1.18497	1.0189	0.938385	1.27595	0.887421	1.05206	0.838804	0.979171	1.19908	1.04065	1.04126
Day 1	CT3	1.15706	1.05027	1.0432	1.09873	1.03608	0.949531	1.40143	2.15948	1.40448	1.57602	1.17018	1.90165	2.18819
Day 1	CT6	0.802029	0.609094	0.550221	0.48043	0.457223	0.641241	0.984435	0.623511	0.872851	0.659076	0.870867	0.779185	0.766148
Day 1	CT9	0.977802	1.47745	0.897916	1.07922	0.904072	0.819561	0.919474	0.907741	1.96955	0.501424	0.413166	0.761327	0.663499	0.622786	0.815321	0.864212
Day 1	CT12	0.520885	0.609806	0.492593	0.489594	0.416856	0.855587	0.466357	0.51649	0.615973	0.613693	0.689333	1.17579	0.569435
Day 1	CT15	1.23085	0.960211	1.30853	1.90996	0.910203	0.94053	0.532171	0.597217	0.732869	0.621971	0.747202	0.567827	0.595468
Day 1	CT18	1.0017	2.08729	0.842311	1.33786	0.619506	1.08693	0.758993	0.760427	0.810407	0.565614	0.586636
Day 1	CT21	1.46026	1.73371	1.96627	2.00096	1.50321	1.21121	1.09638	1.03268	0.88361	0.98618	0.756694
Day 2	CT24	0.946731	1.02975	1.01831	0.749276	1.00402	0.933445	1.17388	1.27001		2.70429	1.1337	1.09942	1.25944	2.04036	1.11741	1.74672
Day 2	CT27	0.988397	1.44851	1.48488	0.873504	0.914135	1.2369		1.11783	0.87146	1.23953	0.992347	0.898251	0.780683
Day 2	CT30	1.37526	0.847085	1.18201	1.33093	0.807337	0.893016		0.648008	0.817328	1.30193	1.55559	0.946292	2.34894
Day 2	CT33	1.62508	1.20474	1.12489	0.937444	0.495502	1.31222		0.527464	0.746131	0.862438	0.445836	0.559719	0.660548
Day 2	CT36	0.702752	1.32367	0.405443	0.714731	0.42288	0.509869		0.786433	1.3661	0.49247	1.82227	0.88686
Day 2	CT39	0.601072	2.28366	0.556235	0.720421	1.37385			0.656823	1.02593	0.650985	0.671176	0.891837	0.774227	0.990493
Day 2	CT42	2.15682	2.22659	1.06468	3.55119	2.22854	1.95118		1.03352	1.00973	1.45179	0.814748	1.45043
Day 2	CT45	1.46149	1.30192	1.17265	1.69743	1.36023	1.97927		2.23486	1.24468	1.33151	2.54186	1.29961
Supplementary Figure 4C
Day 1	ZT0	1.40766	1.53418	1.25786	1.41977	1.38274	1.27817	1.06123	0.995889	1.31425	1.26255	1.22702	0.876894	1.03503	1.18018	1.04358	2.10434	2.19611	1.36512	1.86456	1.99269	1.87892	1.62205	1.48257	1.36036	1.55456	1.90601	1.42069	1.30456	1.55744	1.39596	0.974721	1.09928	0.959426	0.958276	0.915853	1.81603	1.92927	1.93459	1.70039	2.05438	2.37854	2.61682	2.41974	2.35364	2.1815	1.81215	1.93782	2.02813
Day 1	ZT3	1.61389	1.37391	1.43677	1.63423	1.36884	1.40146	1.49985	1.47629	1.45454	1.35719	0.947295	0.9606	0.999138	1.05144	0.917216	0.958225	0.893408	1.1567	1.015	1.516	1.78635	1.79197	1.74996	1.66459	1.87072	2.13696	2.03938	2.31945	2.84362	2.10997	1.81742	2.34318	2.18913	2.18243	2.35712	1.77061	1.97439	2.12124	2.28332	2.05398	1.28748	1.13512	1.37766	1.55345	1.22897	1.37826	1.67739	1.40933
Day 1	ZT6	0.739682	0.911269	0.738858	0.950165	0.81768	0.452284	0.435164	0.617939	0.505977	0.42063	0.640943	0.762555	0.652618	0.845508	0.742282	0.748033	0.835447	0.649209	0.936844	0.768256	0.833526	0.901754	0.65065	0.873486	0.845913	0.978393	1.11944	1.18458	1.04108	0.838388	2.07805	2.80189	2.42964	3.05617	2.44321	1.03034	1.01104	0.967704	0.943864	1.09055	1.42951	1.27019	1.40627	1.2647	1.07219	0.736759	0.908992	0.88066
Day 1	ZT9	0.830988	0.811475	0.674464	0.770032	0.820212	0.688472	0.73685	0.61255	1.01536	0.832137	0.80367	0.780741	0.739828	0.769977	0.91249	0.805641	0.866926	0.919198	0.925998	0.848006	0.992395	0.899186	0.872902	0.903716	0.796738	0.931854	1.02011	1.05529	1.07657	0.937229	1.25266	1.50937	1.87517	1.93235	1.33367	1.49002	1.25955	1.28666	1.07713	1.29485	1.57885	1.91195	1.28456	1.42224	1.48748	0.973129	0.818658	0.846417
Day 1	ZT12	0.782269	2.02156	0.972539	1.09434	0.799138	1.3743	1.24169	1.26355	1.09057	1.49099	0.948089	0.953984	1.12371	0.79573	0.674587	1.28621	1.73391	1.61161	1.65574	1.60587	0.776407	0.788029	1.0799	0.632916	0.775412	1.30606	1.27874	1.8552	1.49419	1.36222	1.46008	2.35226	1.32087	1.23342	1.57497	0.791103	0.831536	0.983704	0.979144	0.893962	1.00273	0.934038	0.984904	1.16647	1.0031	1.55277	1.38436	1.64551
Day 1	ZT15	0.933413	1.01545	1.12287	1.01034	0.975901	0.286026	0.288357	0.539926	0.341919	0.315487	1.08755	1.06484	1.05903	1.506	1.26156	0.717395	0.672856	0.972451	0.949413	0.842226	0.329806	0.304356	0.378712	0.3986	0.403722	0.429622	0.467383	0.442757	0.535218	0.515972	0.554363	0.498027	0.464206	0.571508	0.518255	0.498327	0.441743	0.420637	0.546038	0.468552	0.338333	0.259246	0.344071	0.378653	0.246653	0.952169	0.79178	0.799411
Day 1	ZT18	1.31477	1.01215	1.05473	1.51481	1.30245	1.75676	1.70871	1.31451	2.06693	1.13068	1.66419	1.39285	1.72832	1.36972	1.57607	1.043	1.25739	0.954997	0.941624	1.12383	1.17842	0.791512	1.03458	0.955678	1.25247	1.33602	1.30946	1.62574	1.13017	2.12425	1.37858	1.24993	1.25687	1.29904	1.53406	0.772772	0.708831	1.10034	0.689239	0.7822	0.696141	0.644603	0.507067	0.655587	0.658595	0.59483	0.540737	0.615982
Day 1	ZT21	1.3138	1.33068	1.15155	1.44881	1.51102	1.06904	1.23517	1.02293	1.45448	1.16811	1.17759	1.43055	1.22267	1.42123	1.71584	1.07422	1.31487	1.68563	1.11734	1.26335	1.27619	1.14711	0.97679	1.43452	1.37859	1.42597	1.37416	1.28079	1.08612	0.998153	1.12992	1.42573	1.34521	1.22631	1.24505	1.28904	1.51295	0.60739	0.934731	1.31368	0.397797	0.528037	0.477804	0.401089	0.449433	0.659358	0.794801	0.457814
Day 2	ZT0	1.85424	2.38108	2.10783	1.44536	1.61559	0.815536	0.988016	1.08864	1.07013	0.884021	0.894445	0.813095	0.968377	1.25663	1.24478	1.14466	1.22194	1.2416	1.17374	1.27529	1.56391	2.10833	1.84885	1.71846	1.65354	1.22625	1.34096	1.65021	1.44239	1.18937	1.85121	1.65772	1.44839	1.57165	1.50026	1.10273	1.10448	1.29305	1.38149	1.244	1.35529	1.88044	1.51711	1.62012	1.61053	0.950811	0.795069	0.854964
Day 2	ZT3	2.43077	2.37047	2.27366	2.1404	2.19602	2.90558	2.69131	2.45941	2.97602	2.49859	1.90717	1.9085	1.63575	1.74088	1.50836	2.66364	2.26526	3.11407	2.69426	2.41128	0.923055	0.50286	0.739295	1.65447	0.569472	1.42133	1.30966	1.33426	1.21529	1.0922	2.31466	2.11832	2.4887	2.13852	2.12077	4.2572	3.4444	3.57869	3.92014	4.1873	3.57837	4.19171	3.84077	3.85347	3.39854	3.87407	3.07682	2.48344
Day 2	ZT6	1.79033	2.26185	1.664	1.99899	1.99667	1.94321	1.99565	1.99756	2.26147	2.04346	1.41667	1.2006	1.5676	1.68351	1.31633	1.88416	1.73956	2.23173	2.13805	1.86819	1.07998	1.00037	1.31763	1.13097	1.40371	1.94487	1.76996	1.87406	1.69763	1.93464	2.5757	3.29715	2.86227	2.82076	3.19809	1.48123	2.37116	2.95017	2.30677	2.32208	1.23455	0.799587	1.43194	0.784699	1.05516	1.91614	1.88379	1.47669
Day 2	ZT9	1.07381	0.971647	0.999424	1.02203	1.10878	0.561456	0.531396	0.643481	0.570811	0.686107	0.526235	0.427836	0.442961	0.510466	0.545159	0.784771	0.592407	0.678589	0.663656	0.609762	0.831987	0.787694	0.916406	0.911753	1.02623	0.950564	0.611084	0.92071	0.844433	0.950984	1.13887	0.932221	0.858698	1.02909	0.800778	1.84045	1.52928	1.70935	1.39046	1.49325	1.73626	2.15128	2.23527	2.21694	1.94603	2.28629	2.00405	2.30226
Day 2	ZT12	0.749774	0.514571	0.601152	0.626508	0.508718	0.331456	0.336835	0.266629	0.32933	0.370147	0.929677	0.518141	0.453788	0.432279	0.453337	0.477767	0.456728	0.349043	0.304932	0.540475	0.396833	0.372706	0.372002	0.322736	0.381584	0.542737	0.51665	0.682889	0.509136	0.416985	1.03227	1.01204	0.964801	0.596913	0.826703	0.582678	0.45551	0.506922	0.579017	0.597599	0.201022	0.15241	0.168616	0.210482	0.527188	0.423104	0.449343	0.561289
Day 2	ZT15	3.14904	1.57887	1.45546	1.96445	1.775	1.71418	1.96551	1.85086	1.62107	1.40889	1.37448	1.36483	1.73547	1.11151	1.14733	1.24587	0.996202	1.07166	1.91648	1.05127	1.25852	1.62141	1.2829	1.46959	1.8239	1.3963	1.59166	1.35953	1.29433	1.12598	1.65841	1.27388	1.66976	2.26036	3.47735	0.956975	0.995061	1.10337	1.04106	0.963433	0.843047	0.595938	0.867557	1.369	1.02547	0.946527	0.777193	0.948937
Day 2	ZT18	3.18834	3.2649	3.12322	3.02176	3.35211	2.38152	2.82738	2.81868	2.29205	3.51433	1.72878	2.07933	2.34853	1.61286	1.97599	1.74755	2.36265	1.74304	2.27389	2.07673	1.60163	1.46558	1.3712	1.34762	1.1418	1.56267	1.40819	1.22363	1.42792	1.57998	2.79396	1.84982	1.73963	1.94456	1.54651	1.83854	1.43363	1.57406	1.74499	1.28738	2.29682	1.95166	2.03203	1.8565	2.55928	1.24166	1.17922	1.34523
Day 2	ZT21	0.91359	0.789096	1.3316	1.03477	1.02779	0.695729	0.621912	0.63371	0.645183	0.713762	1.38717	1.40696	1.26715	1.20429	1.37646	1.23485	0.677943	0.869183	0.867083	0.979091	0.83058	0.568278	0.700532	0.726565	0.769546	0.638868	0.771266	0.691764	0.58376	0.90751	1.18451	1.29623	1.30889	1.02423	1.40041	1.90754	1.67831	1.963	2.49652	1.59683	1.49122	1.46916	1.4185	1.62115	1.47264	1.16617	1.00025	1.40156
Day 3	ZT0	2.38141	2.19986	2.09374	1.43594	2.49575	1.46468	1.68989	1.81297	1.51822	1.67047	2.83104	4.79821	2.91868	3.42835	5.51055	2.41648	1.76212	2.28949	1.72637	2.144	1.95773	2.66598	1.40149	1.72989	1.30802	3.57037	3.7444	4.26656	4.27656	3.71887	1.82392	1.98914	2.41675	1.93563	2.15463	2.91986	2.98306	2.39608	2.8459	2.70365	3.12043	2.91952	3.48735	1.78021	1.67971	2.49327	3.07865	3.5675
Day 3	ZT3	0.901689	0.690767	0.816233	1.75574	0.649488	0.745085	1.09935	0.798145	0.940085	1.2483	2.93801	1.76787	2.60633	2.53064	2.64833	0.937494	0.794222	0.584986	0.616931	0.626321	0.778182	1.23834	0.663223	0.829331	1.01954	0.713386	0.775879	0.768194	0.70492	1.32529	1.43472	1.77939	1.0738	1.86579	1.3358	1.78103	1.66775	1.8018	2.05051	1.65102	1.61618	1.89279	1.95365	2.01802	1.72036	1.55358	1.79884	1.31684
Day 3	ZT6	0.714764	0.477652	0.612472	0.656489	1.61304	1.3827	0.922054	0.531919	1.49694	0.69686	2.2109	1.65486	1.91171	1.94539	1.74098	0.97109	0.681762	1.33899	1.14899	0.728274	1.17173	1.40253	1.28505	1.16181	1.15832	0.891534	1.20103	0.815127	0.795969	0.857664	0.763139	0.7891	0.533449	0.430812	0.388733	1.19056	1.35342	0.982089	1.25151	1.01056	1.04402	1.09816	1.09102	1.60936	1.67626	0.428734	0.86417	0.736328
Day 3	ZT9	2.09389	1.07605	1.71969	0.897154	2.11856	0.457217	0.563336	0.608788	0.971839	1.23761	1.10754	0.84346	0.912632	0.801093	0.888895	0.934979	1.00714	0.798784	0.964259	0.776975	1.31429	1.08751	1.16953	1.86068	1.44265	0.999014	1.05176	0.435556	0.786358	0.82326	2.8254	2.95012	2.62791	2.16895	1.17216	0.949947	1.04147	1.71484	2.10857	2.00198	1.43975	0.887321	1.10478	0.927309	1.02582	1.73551	1.79964	1.26748
Day 3	ZT12	1.65578	1.36933	1.25561	1.67411	0.948119	0.691428	0.742978	0.913707	0.854114	0.745879	0.284109	0.385422	0.518311	0.743629	0.802087	0.857836	1.14551	1.00176	1.28133	0.802575	0.872342	0.820401	1.07911	1.50213	0.617827	0.682503	0.995343	0.587089	0.536322	0.724342	1.09143	0.807802	0.811497	0.79505	0.703943	0.411242	0.337893	0.461468	0.293887	0.433866	0.437963	0.432971	0.418933	0.641607	0.632135	0.44986	0.291099	0.391741
Day 3	ZT15	1.35376	1.94955	1.10105	1.0371	1.2675	0.919086	0.816047	0.757738	1.48196	0.707005	0.675031	0.676673	0.701867	0.722238	0.685934	0.471288	0.476341	0.449128	0.451668	0.404362	0.517235	0.643053	0.530576	0.540437	0.54138	0.575933	0.616509	0.468318	0.548735	0.39919	0.426109	0.306273	0.357597	0.266847	0.449883	0.636092	0.72133	0.666526	0.636496	0.42919	0.335264	0.354764	0.302213	0.304958	0.39199	1.39582	1.32254	1.32059
Day 3	ZT18	1.50891	0.920149	1.32269	1.07554	0.888343	2.11018	2.23701	2.02659	0.999623	1.05875	0.822928	1.53233	1.51659	1.06716	1.62732	2.41308	1.39164	1.58022	2.38699	2.64335	0.907544	1.11575	1.08387	1.23284	1.17083	2.14848	1.78006	1.95506	2.04372	1.37438	1.40104	2.15416	1.84358	1.1045	2.22002	1.22224	1.70849	1.21194	1.23838	1.01456	2.1549	1.10785	1.2723	1.10397	1.22621	1.91867	2.63777	1.98536
Day 3	ZT21	1.6608	1.78102	1.96632	1.71973	1.87529	1.04294	1.19099	1.26833	1.03814	1.08304	1.0604	0.952637	1.03041	1.03819	0.861628	1.88284	1.19706	1.59786	1.21027	1.2381	1.25595	1.2359	1.14579	1.11738	0.965625	0.999836	1.00254	0.77561	0.796433	0.737929	1.19774	1.84167	1.47267	1.31048	1.65717	1.36975	1.38608	1.25431	1.24379	1.03743	1.0332	0.959187	1.11748	1.09586	1.01332	1.45466	1.65642	1.51108
Day 4	ZT0	0.72764	0.663527	0.536458	0.787099	0.735582	1.23273	1.19366	1.2236	0.929604	1.03146	0.699433	0.609588	0.629655	0.411873	0.729393	1.05846	0.850241	0.827624	0.742616	0.649024	0.832183	0.752245	0.879826	0.822661	0.916317	1.38148	1.16277	0.639918	1.75213	0.721283	1.06733	0.797255	1.03709	0.84647	0.763641	0.353886	0.443031	0.377501	0.446474	0.354965	1.21279	0.655207	0.626473	0.659718	1.26736	0.802626	0.93243	0.745826
Day 4	ZT3	1.18687	1.47692	1.37714	1.14988	1.32161	0.945732	1.00762	0.811745	1.27883	1.30669	0.840915	1.23699	0.712568	0.794774	0.970948	0.679381	0.779591	0.72431	0.841972	0.534528	0.75961	0.596284	0.991407	1.0391	0.892617	1.12493	1.72954	0.492628	0.977824	0.698983	0.717105	0.716817	1.00256	0.806913	1.10495	0.666606	0.577583	1.02397	0.901749	0.748069	0.853642	0.988896	0.818134	0.59813	0.773905	0.95908	0.78865	1.7807
Day 4	ZT6	0.577886	0.788905	0.548856	0.781455	0.610121	0.397906	0.373356	0.451281	0.45045	0.555956	0.540728	0.537295	0.477024	0.612929	0.587207	0.702915	0.696325	0.751393	0.598035	0.69454	0.438245	0.332128	0.471877	0.525167	0.619335	0.54331	0.759646	0.596398	0.540043	0.407788	0.527031	0.589996	0.486156	0.809807	0.758154	0.540596	0.561153	0.693446	0.728692	0.664197	0.993636	0.579985	0.593322	0.514327	0.397827	0.515727	0.570004	0.493949
Day 4	ZT9	0.31446	0.326725	0.248339	0.321649	0.260869	0.273925	0.348955	0.262224	0.239409	0.261705	0.649243	0.586696	0.491948	0.721933	0.495382	0.691435	0.825151	0.780551	0.519963	0.992935	0.173906	0.158369	0.195995	0.149145	0.343493	0.225876	0.266503	0.335294	0.265653	0.320076	0.389815	0.324594	0.611077	1.0035	0.387753	0.340989	0.372996	0.411608	0.330381	0.674916	0.332097	0.270412	0.317362	0.278944	0.268683	0.314225	0.365016	0.311513
Day 4	ZT12	0.440256	0.349849	0.252928	0.393103	0.374704	0.332542	0.299771	0.295113	0.359488	0.295506	0.440069	0.486315	0.253734	0.296635	0.26935	0.254143	0.28689	0.214557	0.197414	0.185579	0.208452	0.238539	0.236896	0.177166	0.245302	0.248394	0.384255	0.491188	0.240324	0.365024	0.324435	0.172999	0.235615	0.24853	0.269416	0.374484	0.55558	0.688984	0.594657	0.594056	0.264272	0.311933	0.316092	0.459651	0.37496	0.306205	0.419941	0.28921
Day 4	ZT15	0.482639	0.441741	0.621808	0.508289	0.562301	0.42699	0.412509	0.568115	0.528185	0.865289	0.579432	0.793135	0.891019	0.478008	0.602963	0.607391	0.473738	0.539426	0.61675	0.58049	0.56154	0.433621	0.522971	0.473327	0.422475	0.828186	0.821983	0.994707	0.746584	0.727804	0.571534	0.48473	0.491464	0.54847	0.819298	1.10985	1.62075	1.92773	1.5236	1.58679	0.53065	0.568377	0.680714	1.26172	0.485675	0.540287	0.691227	0.746238
Day 4	ZT18	0.549068	0.436807	0.44753	0.444846	0.439621	0.960948	0.722865	0.826181	0.758572	0.830445	0.488665	0.53492	0.697902	0.696945	0.397675	0.598749	0.479721	0.648236	0.47271	0.444028	0.671789	0.62961	0.610002	0.643349	0.479854	0.48535	0.479067	0.633021	0.418735	0.483664	0.757271	0.491097	0.489424	0.695215	0.882772	0.523249	0.616616	0.62057	0.516361	0.557264	0.43514	0.500202	0.606457	0.428655	0.658627	0.594401	0.565688	0.729709
Day 4	ZT21	0.928504	0.71407	0.912458	0.839315	1.01851	1.82099	0.996438	0.982353	1.27957	1.13672	0.792795	0.887375	0.729215	0.575652	0.734912	0.902324	0.665827	0.969274	0.888912	1.06898	1.58467	2.18155	1.2782	1.65642	1.63203	2.04162	2.29691	2.5727	1.60191	2.60039	0.702942	0.776982	0.749102	0.756702	0.638639	0.540447	0.617444	0.574065	0.669949	0.474551	0.665534	0.630157	0.507351	0.428952	0.501077	1.18123	1.03742	1.04998
[truncated: 97 more columns]

## Sheet: Fig 5
Figure 5A
female	female	female	female	female	female	female	female	female	female	female	female	female	female	female	female	female	female	female	female	female	female	male	male	male	male	male	male	male	male	male	male	male	male	male	male	male	male	male	male	male	male	male	male
EcR #1	EcR #2	Eip75B #1	Eip75B #2	Eip78C	ERR #1	ERR #2	ftz-f1	gce	Hnf4 #1	Hnf4 #2	Hr3 #1	Hr38	Hr4 #1	Hr4 #2	Luc	met	tai #1	usp #1	usp #2	Hr39	Hr78	EcR #1	EcR #2	Eip75B #1	Eip75B #2	Eip78C	ERR #1	ERR #2	ftz-f1	gce	Hnf4 #1	Hnf4 #2	Hr3 #1	Hr38	Hr4 #1	Hr4 #2	Luc	met	tai #1	usp #1	usp #2	Hr39	Hr78
1.77607	0.26259	1.98821	1.8168	1.01706	1.52923	1.26947	0.748329	3.64295	0.87722	0.992968	3.81941	1.04016	0.665969	0.851534	4.61664	1.57492	1.20284	1.64979	1.397	0.637337	0.690948	1.55138	1.77043	2.89429	1.28757	1.4726	1.297	1.8618	1.95669	1.58297	1.68525	1.66253	1.27863	0.457161	1.00823	1.99525	2.83322	1.71927	1.88374	1.5399	2.27008	2.03812	2.12236
1.99212	0.316587	1.42689	2.12956	1.06574	1.10089	0.980679	3.47946	1.17532	0.924935	1.29579	1.47349	0.707393	0.630155	1.08873	4.59846	1.28522	1.33994	1.37196	1.4772	0.90907	0.724812	1.70055	0.285339	3.31781	1.13201	1.26703	1.279	1.68748	2.0177	2.77895	2.46966	0.676244	1.37155	1.07777		1.76044	1.76981	2.91888	2.48847	1.22552	1.41627	2.13797	1.7695
2.14222	1.63232	1.98527	1.31044	0.861219	1.29378	1.97615	2.15295	1.11284	1.50398	0.530528	1.61709	0.559453	1.32314	2.88283	3.90945	1.54804	1.8044	1.19947	1.17545	0.968102	1.95986	1.83905	0.235167	1.33317	0.654115	1.08275	2.22298	0.786795	2.41912	1.45696	2.1517	0.766953		2.29994		2.14502	3.07174	3.09769	1.76945	4.69555	0.940118	1.35158	1.05015
1.20115	1.82639	0.789378	2.21036	1.22484	1.20439		1.41108	1.04717	1.58659	1.3723	2.02082	0.617088	1.19085	1.81686	3.42577	2.20683	2.88221	0.904267	0.936148	0.846824	1.05431	2.56652	1.71445	0.911836	4.10388	2.17176	4.64967	1.48126	3.97234	1.98966	1.64183	1.20428		1.04948		2.21157	2.49846	4.51228	3.42253	2.88444		1.28026	1.1483
1.28034	1.43504	0.918313	3.21764	1.94451	1.43594		2.2514	1.48049	0.87282	1.29084	2.18013	0.859016	1.72607	2.65897	3.09831	2.23159	3.19008	1.28855	1.54959	0.966551	0.992245	1.39576	2.43038	1.20111	1.25486	3.27287		3.35226	1.93688	3.09772	1.91168	1.12943		2.60559		2.54694	2.69923	2.63061	1.52865	2.86897		1.30991	1.91856
1.91417	1.46399	0.757128	2.49898	1.84327	2.83767		1.28863	2.06046	0.709114	1.32222	2.39049	0.927355	0.789971	1.71177	3.72489	1.4422	1.48481	1.41501	1.21512	1.23956	1.37001	2.46928	0.36784			1.2607		2.53198		2.15175	1.25608	1.59306		4.7723		2.61296	2.52573	2.71884	1.94441			2.31023	0.745091
2.34709	1.31363	1.99828	2.76905	1.26976	1.16765		2.64746	1.68914	0.748949	1.44329		0.865157	1.49449	1.62843	1.46966	1.4641	1.56329	1.91123	1.70221	1.33188	1.627	1.37962	0.304731			2.64341		2.45275	1.54582	2.08612	1.44309	1.00695		1.11742		3.47172	3.17643	2.62902	1.10101			1.73758
2.01052	0.41422		1.14864	0.972999	3.197			1.73014	1.62725	1.28935		0.911982	0.807936	1.39321	1.25768	1.69776	1.17573	3.63255	1.90241	0.539476	1.81749	1.21394							1.51466	1.81875	2.3439	2.82315		3.09448			3.21612	2.17279	1.19419
2.09839	0.248414		1.16092	1.05215	1.32688			1.31664	0.817434	1.98065		1.19298	0.743607	1.22423	2.2743	1.14949	0.74821	1.87331	1.80359	0.764597	1.91958	1.52399								1.23197	1.29998	3.38868		2.74062			1.64305		3.12711
2.24959	0.737397		1.7007	0.63478				1.22996	0.653277	1.51229		3.24723		2.65478	1.10595	1.21828	1.03346	1.82018		1.12322	1.6214	2.23844								2.06352	0.651473			1.54432			3.71678		5.31242
1.53198			1.62618	1.30486				2.08214	0.737604	1.7122		0.809082			1.03933	1.0486	1.40725	1.30571		1.28621		1.89674								0.668802	1.32699			1.07429			2.906		3.34653
2.92143			1.88489	0.964987				2.0529		1.74431		0.948199			1.74307	0.830892	0.507927	1.13021		1.32878		2.27359								3.10179							1.50251		2.72839
3.39418			2.1421					0.741395		1.73187		0.464952			1.37959	2.49674	0.395582	1.96939		0.870933										1.6463							1.70024		2.59086
								1.0435				0.635386			2.26197	2.00574	1.42906	0.839481		1.55426										1.58145							2.55929		1.56863
								1.6825							3.32016		1.53959	1.56489		1.27099										1.2276							3.38002		3.05119
								1.70405									2.4967	1.51704		1.40224										2.61759							4.2551		2.5943
								1.30536									0.549533													3.57635							2.90556		3.5805
								2.48526									1.23308													3.03011							2.41342		1.89587
																	3.03728													2.23585							1.93262		2.96427
																	2.14864													0.842368							2.70384		2.56679
																	1.99873																				1.22583		0.644768
																	1.59659																				1.76097		1.26031
																	2.58886																				4.06784		1.22227
																	1.23958																				2.61386
																	1.20892																				4.62651
																	1.56082																				3.29205
																	1.27751																				2.15279
																	1.00534																				2.75726
																	0.939417																				3.2307
																	1.07515																				2.85957
																																					2.29851
																																					1.24855
																																					1.68559
																																					0.739403
																																					2.09469
																																					1.02911
																																					1.26718
																																					1.48621
																																					1.29209
																																					1.31303
Figure 5B
Control	0.862011	0.775123	1.43457	1.48156	1.91888	1.13443	0.959109	0.642889	1.3152	0.976041	4.15677	5.81651	4.18201	4.41826	3.05936	3.18569	2.48785	2.00076	2.18699	1.64654	1.72487	1.54978	2.3428	1.88268	2.46578	3.30085	3.20216	3.895	2.39475	0.926475	0.917237	1.12898	1.13528	2.59946	0.761668	0.816411	1.74776	1.67931	0.573436	0.936413	0.647252	2.04287	5.0987	2.95742	3.30411	3.17181	3.03213	2.46617	2.80514
Eip78C	1.45045	1.70488	2.02289	3.16393	2.23969	0.979707	2.77966	2.63403
Hnf4 #1	4.63643	0.738405	1.5342	1.86146	5.0878	2.0501	3.27388	3.19754	2.10339	3.39447	2.49159	2.73873	3.21739	1.23645	1.62892	1.39792	1.66492	4.40223	3.00109	2.16239	2.17772	3.1308	2.23416	2.88704	3.08887	2.9846	3.34811	3.46799	2.83919	2.63149	2.97004	3.8902	1.42166
Hr78 #1	2.66515	1.84809	3.34198	3.24531	3.30804	3.55286	3.91813	4.22935	2.71499	2.39615	0.643964	2.73749	5.05655	2.63946
Eip75B #1	0.856935	2.23455	1.73207	2.81959	1.85506	1.69354	2.28983	1.14425	1.15541	1.06318	1.55795	2.12201	1.57857	1.74703	1.88806	2.32598	1.95249	2.99983	2.00081	2.13916	1.24358	1.9935	2.48987	2.9309	2.21613	1.99332	1.75909	1.62115	1.3141	2.48954	0.577921	1.18053	0.95366	1.51423	0.958982	2.31503	2.55663	3.03297	1.64507	1.70178	0.875244	1.82983	2.00738	2.08946	1.96879	0.835678	1.94088	1.85119	2.19878
Hr78 #2	1.06294	1.75236	1.73645	1.15808	2.2716	2.80148	1.45483	1.98963	2.37569	1.31027	1.74921	2.20598	1.00567	0.685941	1.16367	0.85643	1.29857	2.50051	2.19144	2.52498	1.80715	1.47206	3.09145	0.81825	2.30958	1.11795	2.14793	1.03578	1.29522	5.29629	3.65585	5.14109	2.84894	2.66912	0.724866	2.64522	3.08214	3.53052	2.42184	2.09459	1.47935	1.36554	1.4279	1.41206	1.12473	0.998745	0.957745	1.34127	1.60035
met	1.78034	1.22862	2.33275	2.27409	2.38044	2.10569	1.44996	1.3098	1.89313	0.763703	1.96784	1.75265	2.18263	2.29819	2.88853	2.59522	2.25797	3.5536	2.76063	2.80748	1.87646	2.31365	0.556145	0.749763	0.62757	1.6788	0.723009	1.29444	2.54226	2.53599	2.83782	1.34551	1.19706	3.75215	2.73036	2.0468	2.03877	3.28253	1.54636	2.33325	2.07357	3.24778	3.2998	2.87075	3.18025	2.50514	2.89393
Hnf4 #2	2.42914	2.00492	1.95178	2.22735	2.81532	3.88545	4.68205	1.81943	1.66665	3.87848	1.43479	1.80185	1.8316	1.10255	3.21982	3.50513	1.86526	2.8899	2.09687	1.86589	1.47156
Eip75B #2	0.717182	1.1573	1.18396	1.9162	3.34193	3.25064	2.40505	1.88439	0.54805	1.1302	0.474442	1.39747	0.783744	0.945585	1.1811	0.867377	0.895482	0.579029	6.1767	4.39509	2.8843	0.922504	2.5691	2.02652	3.35407	2.85087	2.06226	2.51484	1.50485	2.94211	2.88046	2.69133	2.04093	2.94296	0.633795	1.41614	0.902057	1.99242	1.45599	2.17268	1.46932	0.764537	0.880942	1.3432	1.31332	0.866935	0.643835	1.59568	1.25547
gce	0.790825	2.17153	3.00347	1.96033	2.14797	2.01759	1.26735	1.77416	1.48848	1.31067	1.7435	2.94791	2.83137	2.33626	2.87073	0.925661	2.11532	2.17812	2.48828	3.37589	4.23126	2.28189	3.76862	3.51893	0.766915	3.10093	1.79023	4.68444	1.82054	2.1242	1.38464	1.30708	1.54416	2.88362	2.53661	2.11222	1.06221	2.88149	2.49616	1.35878	1.54465	3.19444	3.51493	4.15172	4.06464	2.20063	4.27605	3.38244	4.75188
Figure 5C
female	female	female	female	female	female	female	female	female	female	female	female	female	female	female	female	female	female	female	female	female	female	female	female	female	male	male	male	male	male	male	male	male	male	male	male	male	male	male	male	male	male	male	male	male	male	male	male	male	male
EcR #1	EcR #2	Eip75B #1	Eip75B #2	Eip78C	ERR #1	ERR #2	ftz-f1	gce	Hnf4 #1	Hnf4 #2	Hr3 #1	Hr3 #2	Hr38	Hr39	Hr4 #1	Hr4 #2	Luc	met	tai	usp #1	usp #2	Hr78	Hr39 #2	Hr38	EcR #1	EcR #2	Eip75B #1	Eip75B #2	Eip78C	ERR #1	ERR #2	ftz-f1	gce	Hnf4 #1	Hnf4 #2	Hr3 #1	Hr3 #2	Hr38	Hr39	Hr4 #1	Hr4 #2	Luc	met	tai	usp #1	usp #2	Hr78	Hr39 #2	Hr38
1.99519	1.43128	1.29306	1.12866	3.90374	2.12368	1.37296	2.66108	5.69484	0.946869	1.32291	2.15785	3.89412	0.986532	0.858625	0.529861	0.678196	2.98067	3.49837	1.16034	1.9296	1.16898	2.7982	2.17237	2.13218	1.99696	2.07927	2.1279	2.22505	3.67654	2.46036	1.32298	3.40476	2.22525	1.90919	2.27528	2.12582	2.1111	2.32627	1.88044	0.667319	1.47468	1.4949	1.70847	1.83827	3.05453	2.45809	2.67529	3.07411	2.69676
2.1067	2.33209	1.45615	1.81684	3.60188	2.70933	1.45479	2.85634	2.4773	1.40552	1.32153	2.71877	2.83084	0.71984	3.51348	0.586631	0.459125	5.27624	2.34077	0.689123	3.61807	2.12937	3.4741	2.48225	2.82368	2.48884	1.71163	3.92623	2.12616	3.85711	2.84604	1.973		2.69608	2.31728	2.45564	3.63756	3.42115	1.48711	1.03914	0.701483	1.16724	0.230783	2.77091	0.988117	2.04698	2.04866	1.7917	1.3945	2.22301
2.25867		0.808043	0.957927	3.38473	2.70225	1.12786	1.31441	4.68026	1.07573	1.37158	1.92148	3.26668	0.679107	4.22224	3.52785	0.4504	4.5558	2.7092	0.784127	3.61616	0.928427	4.12672	2.19351	2.41592	1.61431		2.94805	3.20772	2.33061	1.27992	1.12959		3.95797	1.86913	2.22708	4.53425	2.14149	3.2019	4.67487	0.403319	3.82076	3.07374	3.9508	1.77623	2.14422	1.21227	2.00059	1.04907	2.08347
1.71739		1.19417	0.832724	1.31037	1.63731	4.05917	3.15252	2.0731	1.32358	0.889489	1.32023	3.50155	2.86342	4.24212	4.136	0.611544	4.70837	1.15412	1.15128	3.07175	0.701482	0.978512	2.53216	2.71702	1.70525		0.903785	2.71469	2.60426	2.6703	0.850057		3.96782	2.04068	3.01194	4.27577	2.03644	4.3281	1.11735	0.408592	2.43878	3.91902	3.62999	1.93646	2.50443	2.41729	1.2635	1.14649	1.06877
2.82823		1.48127	1.15987	2.21424	1.54384	2.44778		1.06706	1.31284	1.0237	3.07813	0.822117	1.20151	4.68553	2.41111	3.47051	4.23477	2.47832	0.780846	2.41602	1.29662	0.707968	1.23854	2.2882	2.25119			2.35653	3.67804	2.76347	1.69169		1.42243	2.48261	1.03794	2.65754	3.43625	1.06084	1.20413	1.66944	5.60511	3.71622	2.29764	2.45956	2.06316	0.508895	1.68492	2.03689	1.16324
1.41011		1.38732	2.07482	2.51341	0.936138	0.67425		0.956762	1.89159	1.23022		2.05347	1.40562	1.12232	0.335827	0.529273	3.95652	2.16652	0.936022	1.93998	0.813523	1.65551	1.79235	1.76035	2.73687			1.98499	1.27882	3.84945	1.84567		1.25585	1.98898	3.5068	2.66165	3.37844	1.25177	3.84577	2.95248	4.92832	2.50636	3.95044	1.47498	3.44652	2.74444			1.50592
1.42153		1.99023	1.35965	1.61116	1.27981	1.84497		1.87997	1.29813	1.30162		3.03849	1.05476	1.32067	0.54463	0.823039	1.94707	2.80601	4.38072	2.24056	1.15962	1.44267	2.33407	1.75574	2.79591			1.54888	1.58134	2.63435	0.854093		4.49045	1.80391	3.30102	2.35787	4.88007		4.64001	1.74225	3.51187	2.50683	2.54547	1.91901	2.17252	2.41911			1.102
1.21195		2.8997	1.17887	1.09331	1.15965	0.845612		1.80223	1.23089	3.17646		1.35644	1.17322	1.00317	1.75026	1.36968	4.14365	3.10413	2.20172	2.42893	1.33609	0.942765	2.55725	1.55761	3.08958			1.78628		4.11667	0.984434		4.15907	1.48028	2.87297	2.19513	2.66504		1.93873	1.7316	1.91622	2.65826	2.45827	2.02381	2.69811	2.07777			1.04909
1.24216		2.98592	1.12879	1.36021	0.756555	1.84679		3.67631	1.43115	1.21812		1.65525	1.21452	1.14419	1.43364	1.01357	2.42937	2.70394	0.955	1.68977	1.22059		1.70054	2.07288	2.56472			1.6719		3.0759			1.3258	1.90228	2.2824	3.21921	1.77474		2.93249	1.11183	2.9356	2.58676	2.30276	0.719223	1.53219	2.2277
1.08413		3.27897	0.732403	1.27334	1.30868	1.46127		2.43404	1.86977	1.01704		1.3814	0.680328	8.79077	1.64464	1.35735	3.95919	2.95666	1.01139	2.70901	1.12602		1.40112	1.82166	1.53784			1.96962		1.8136			0.232576	2.94453	2.06419		1.45378		2.07974	1.00656	4.97999	2.37249	1.67634	2.25373	2.00486	2.5163
0.97529		2.10843	1.77769	0.799235	1.27154	1.69725		1.9864	2.05603	0.836911		1.4335	1.0425	6.72298	1.41979	1.35266	2.17793	4.69755	0.590598	1.17882	1.13114		1.12658	1.01094	1.02083			1.6702		2.03283			2.15592	2.56568	1.46156		1.23753		3.0398	1.18443	4.34137	2.57583	1.68963	1.12578	2.86578	1.28614
1.43048		1.13035	1.94515	0.676654	1.98375	1.60878		3.00016	1.67927	1.94098		1.58596	0.611573	7.66398	1.63112	1.87802	1.97658	2.48572	0.446162	1.40634	1.46565				1.36194			2.38329		2.78302			2.84375	1.25869	1.29192		1.57844		2.39613	1.55866	1.4212	2.20978	1.77865	1.67951	2.55874	1.60376
1.31127		1.30249	0.879143	0.892918	2.14591	2.10752		1.32607	1.64886	1.41924		1.63237		7.57325	1.85198	3.14495	1.06059	2.1813	1.70857	1.64454	2.31158				2.05915			1.8847		2.2924			1.77686	2.99186	1.22671		1.62564		3.28136	1.48122	1.45234	2.26403	5.48535	1.5813	1.46978	1.89709
1.08265		1.27063	1.1513	1.37451	1.51998			0.784604	1.22541	1.42866		1.96583		9.58182	1.21873	1.81958	2.53507		4.45081	0.987614	1.72693				2.34227			1.77975		2.1006			1.68336	0.515928					1.81136	2.03559	2.93085	2.66096	0.22913	4.0088	3.05026	1.46224
1.20923		2.16241	0.849375	3.04363	2.05434			2.03501	1.12805	1.40097		1.75032		2.21691	0.919191	2.32535	1.45981		0.514121	1.50627	2.56427				2.03972			1.11623		1.14098			3.02046	1.19112					1.15776	1.34407	0.66858	3.96398	5.54475	4.0227	2.42675	1.77037
1.61245		0.969968	0.877923	4.47643	2.51823			1.25412	1.63002	1.43956				1.02404	1.07919	2.05115	3.77497		1.11345	1.4149	1.56572				2.13596					1.22775			2.45919	1.30014						0.894367	0.723766	3.48328	2.61352	4.00129	1.99419
1.61154		0.868188		5.97651	2.081				1.19125	1.42392				0.911046	2.69679	1.79472	1.765		1.72709	1.19474	0.940862				2.92757					1.0212			1.18883	1.17725						1.43427	0.960911	3.23906	3.15333	3.66081	1.54767
3.86393		1.49102			2.7511				2.43583	1.0584				1.07011	2.07687	2.3229	3.32831		1.18178	0.704804	1.27988				2.28982					1.63114			1.25736	1.39778						1.62438	0.66563	2.46695	0.872892	4.27671	1.48395
2.97127		1.13912			1.26093				2.5322	1.05657				1.76823	0.622463	3.86251	1.5298		1.22129	1.57297	1.56844				2.51462								1.34844	1.15403						2.37363	1.00119	3.02957	0.630377	4.05827	1.46691
2.82003					1.33482				1.25149	0.991688				1.71743	0.992313	5.06859	1.90917		2.10611	2.07262	1.55834				2.07451								1.13086	0.989448						1.08876	1.1407	2.61439	1.08534	0.909129	1.94527
2.96693									1.7127	1.57724				1.24885	0.744111	2.48902	2.06523		0.932135	1.37225	1.08045				3.93274								1.46517	1.34214						1.626	1.23105	3.26915	1.23902	2.13998	1.51357
1.88778									1.34987	1.19544				1.41637	2.49092	1.013	3.48539		1.91739	1.73047					3.32786								1.25014	1.69097						1.61249	1.05778	1.52868	1.53257	3.26121	1.66596
1.88782									2.74778	2.15931				0.824091		3.92702	3.72622		1.94407	1.7434					1.78275								1.11891	2.732						1.15183	1.53085	1.77604	1.60653	1.53864	1.23378
2.11218									1.62555	1.26738						1.22223	2.04705		0.97769	1.51184					2.22499								0.928307	2.29372						1.81625	1.31462	1.63022	1.4584	2.77345	2.15551
1.88462									1.89064	1.63403						0.6971	1.46915		1.41183	1.31887					2.01466								0.868068	2.5596						0.661572	1.82856	1.65119	3.74172	1.31495	2.47017
0.660147									1.10846	3.5446						1.12079			1.8373	1.30949					2.00359								1.84339	3.96735						0.90155	1.97695	2.19896	3.7405		2.93544
0.766493									0.969764	0.826847						0.700748			1.65433	1.37249					2.72711								1.61458	2.73772						1.89534	0.61526	3.70311	5.02219		2.08143
2.28294									0.947664	1.26629						1.09056			1.54137	1.20735					2.25438								2.15371	1.74043						2.09784	0.458281	2.32694	3.91143		2.28267
2.55929									0.625835	0.988593									2.71438						2.57418								1.38499							1.34309	0.881859	2.07927	3.23452		2.37928
1.39194									0.850568	1.52457									2.7997						2.37827								1.0548							1.85366	0.666197	1.71163	2.09861		2.62068
1.60794									0.583354	2.14082									1.54811														2.02546							2.82335	1.62005	1.65184	5.21331		1.75787
1.25164									1.02813	2.2613									1.50519														1.59999							1.04556	0.788458	2.36549	1.52804		3.32662
1.87155									0.723										2.21831														1.97337								0.922001	2.64642	2.12269		2.10653
1.79546									1.31279										0.78328														4.77692								0.981998	2.38422	3.84972
1.5811									1.01446																								2.15984								1.00274	2.89674	3.78496
1.81157									0.796352																								2.67152								0.971676	2.5277	4.43347
1.46463									1.66767																								1.58234								1.41251	1.9747	3.54506
1.38626									1.22049																								2.83918								2.05845	1.39628	2.03011
									1.34337																								3.20728								0.806743	1.43625	1.90883
									2.11559																								2.47134								0.795119	1.91271	1.4006
									1.77734																								1.77946								0.64687	1.45956	2.07954
									2.26543																								2.34913								3.03514	1.21591	2.05707
									2.23113																								2.86508								2.10029	3.89395	3.6994
																																	1.82255								1.30014	3.34931	3.4762
																																	2.61024								0.732493	3.79429	4.11449
																																	2.88232								4.00276	2.42824	2.70426
																																	2.67595										3.25675
																																	4.27591
																																	3.21832
																																	3.09746
																																	2.9637
																																	2.92655
																																	1.99644
																																	1.71318
																																	1.85858
																																	2.15787
																																	3.52034
																																	2.05977
																																	2.85205
																																	2.90765
																																	5.19872
																																	2.66504
																																	3.56221
																																	2.20633
																																	1.40687
																																	1.64486
																																	4.6018
																																	1.75953
																																	2.8728
																																	4.04054
																																	2.83671
																																	3.09224
																																	1.15207
																																	1.91221
																																	2.00531
																																	2.5247
																																	2.87884
																																	2.32113
																																	4.7177
																																	2.72436
[truncated: 18 more columns]

## Sheet: Fig 7-S7
Figure 7A
Day 1	ZT0	1.98011	1.99262	3.49343	4.13104	3.59919	2.98665	1.04197	1.62704	1.76876	1.09506	1.22351	1.38628
Day 1	ZT3	3.75557	4.60478	3.04821	2.67526	2.28983	3.06297	3.8034	4.37563	1.53225	1.55709	1.39088	1.22261	1.29137	2.09142	1.06715
Day 1	ZT6	1.54822	1.24963	1.37694	1.69982	1.58654	1.53404	1.64606	1.31514
Day 1	ZT9	2.55149	2.10801	1.96828	1.91311	1.09879	2.06879	2.28125	1.73606	2.46434	3.20298	1.8685	2.36088	2.55005	2.078	2.25011	2.15632
Day 1	ZT12	2.3411	1.76181	1.65962	2.13522	1.84571	1.22027	1.72728	1.43906	1.33344	1.3526	1.12204
Day 1	ZT15	2.13462	2.04207	2.62973	1.39173	1.80805	2.34149	2.08175	2.05301	1.94505	1.84226	1.87306	2.66884	1.85977
Day 1	ZT18	3.5801	3.58414	2.93288	3.17324	2.76877	3.36054	3.27776	3.43537	3.64289	3.65504	3.01834	2.92735	3.61734	4.09598	3.91302
Day 1	ZT21	3.78671	3.42326	3.47725	3.68067	3.69388	4.21192	3.85043	3.95826	3.94285	3.39104	3.65781	4.0137	4.10634
Day 2	ZT0	3.69716	3.2429	2.95111	2.51927	3.79994	3.56328	2.62327	2.91594	2.79916	1.93132	3.15075	2.4225
Day 2	ZT3	3.80583	4.5306	4.49427	3.8906	3.54242	4.67023	5.7189	3.37235	2.50736	2.61209	3.26648
Day 2	ZT6	2.28687	1.24139	1.78073	1.17152	2.26175	1.25532	3.42466	2.12807	1.05387	1.89936	1.49972	2.19133	2.0143
Day 2	ZT9	1.31492	1.23687	1.26839	1.76199	1.31011	1.32898	1.7605	1.11273	1.27078	1.29614	1.42538	1.13555
Day 2	ZT12	1.51319	2.04185	2.41637	1.78332	1.46565	2.33393	1.22895	1.45074	0.825198	1.39071	1.16913	1.30607	1.57273
Day 2	ZT15	2.20637	2.11578	1.93493	2.36034	1.8322	1.64118	1.52948	1.04165	1.09849	1.3451	1.13971
Day 2	ZT18	1.6794	1.64784	2.33619	1.43669	1.31687	1.54176	2.58293	2.56655	1.40772	1.19785	1.46575
Day 2	ZT21	1.9519	2.15276	1.33575	1.20834	2.30031	1.8495	0.9622	1.47822	1.31505
Day 3	ZT0	1.19444	1.60888	1.31124	1.29761	1.39654	1.56277	1.78939	2.45495	2.55912	2.00306	2.27864	1.84849	2.50797	2.24739	1.86188
Day 3	ZT3	1.51858	1.97738	1.51884	2.05282	1.66048	1.54036	1.88776	1.94741	1.0562	0.959355	1.54217	1.09621
Day 3	ZT6	1.3668	0.998453	1.62747	1.85859	1.61516	1.14593	1.19669	1.02517	1.10305
Day 3	ZT9	0.847578	0.630279	0.68758	0.83419	0.663207	0.683597	1.76147	0.92555	0.968369	1.4736	0.704228	1.23218
Day 3	ZT12	0.875614	1.07518	1.27004	0.468956	1.12402	1.29843	0.832585	0.747647	1.62424	1.0856	1.15395	0.991839	0.841841	0.694463
Day 3	ZT15	0.591506	0.897435	0.556501	0.615804	0.730578	0.56425	1.09195	0.774935	1.00081	1.3761	0.934978	0.836469	0.794547	0.973919	1.089
Day 3	ZT18	1.22318	1.03257	1.06118	1.3228	1.30899	1.30792	1.11231	0.589437	1.39853	0.903969
Day 3	ZT21	1.34572	2.49423	1.45883	1.39422	1.44822	0.83988	1.84838	2.14214	0.917378	1.08333	2.30416	0.97113
Day 4	ZT0	1.24277	1.07762	1.24686	1.78735	1.22687	1.55352	1.16936	1.47701	0.625159	0.678304	0.557597	0.720453	0.717698
Day 4	ZT3	1.51034	0.700743	0.634999	1.12993	0.441684	0.753405	0.665964	0.842431	0.731321	1.50064	0.626512
Day 4	ZT6	0.545824	0.389368	0.512293	0.303065	0.697165	0.617294	0.695743	1.21702	0.435004	0.537556	0.877165	0.567804
Day 4	ZT9	0.422793	0.255117	0.272304	0.238576	0.306998	0.237145	0.263158	0.325594	1.47071	0.640734	0.531795	0.766957	0.693906
Day 4	ZT12	0.456975	0.408171	0.380637	0.418347	0.405242	0.507151	0.553085	0.629023	0.492993	0.303344	0.230643	0.350025	0.433468	0.536766	0.408207	0.54507	0.396924	0.569644	0.485632
Day 4	ZT15	0.451977	0.463126	0.613127	0.477197	0.584073	0.412352	0.581586	0.618845	0.654194	0.523668	0.4433	0.603207	0.515076	0.52969	0.725675	0.89629	0.735276	0.673887	0.633016	0.727163	0.605967	0.778849
Day 4	ZT18	1.32107	1.43983	1.3373	0.845023	0.873667	1.18912	1.31518	1.22604	1.33839	1.39512	1.26392	0.912572	1.01008	0.921428	0.741564	0.985824	1.62905	0.882197	1.30373	0.694872	0.647305	1.16614
Day 4	ZT21	1.11085	1.53072	1.05925	1.68114	1.39601	1.68607	1.78542	1.5285	1.55326	1.25884	1.59608	0.952949	1.13591	0.654704	1.09272	0.877631	1.19924	1.08384	1.23279	1.07783	0.996744	1.11815
Day 5	ZT0	0.996592	1.34919	0.903084	1.13996	0.914343	1.4344	1.56157	1.19227	0.873789	0.742564	0.946293	0.948326	1.00659	1.08017	0.838122	1.00537
Day 5	ZT3	0.623684	0.629708	1.09687	0.772282	0.764698	0.626125	0.831949	0.894013	0.612434	1.20363	0.806115	0.874004	0.721303	0.669782	0.848248
Day 5	ZT6	0.634671	0.593135	0.735406	0.811146	0.575427	0.51811	0.42744	0.680514	0.646129	0.616587	0.459937	0.478382	0.513168	0.49332	0.727527
Day 5	ZT9	0.414204	0.460535	0.539538	0.489456	0.433938	0.517523	0.418592	0.262273	0.467026	0.47066	0.449634	0.509927	0.469555	0.28399	0.686872
Day 5	ZT12	0.510078	0.434251	0.485899	1.14004	0.327687	0.311286	0.548325	0.412757	1.33524	0.572219	0.437784	0.569962	0.433807	0.550738	0.514434	0.680736	0.677886	0.661605	1.17247	0.500158
Day 5	ZT15	0.693391	0.909376	0.76499	0.759623	0.46748	0.705031	0.785577	0.873842	0.928535	1.1478	0.655247	0.73856	0.796159	0.80775	0.728719	0.666024	0.604759	1.8515	0.551737	0.600045
Day 5	ZT18	2.3414	1.22101	1.63967	1.35642	1.93804	0.772026	0.786575	0.836264	0.742886	1.0085	1.51228	0.960766	0.789382	0.892189	1.00209	1.19487	0.840406	1.03369	0.956238
Day 5	ZT21	1.93001	1.61389	1.84703	1.31406	2.16321	1.54999	1.28868	1.66273	1.58324	1.38572	0.780145	0.927233	0.915914	0.928575	1.13433	0.674309	1.34895	1.7286	1.59242	2.75582	1.64024	1.61222
Figure 7B
Day 1	ZT0	1.27081	0.874468	1.49175	0.669821	1.13988	1.1726	1.01491	1.04227	0.617659	1.04491	1.42747	1.52042	1.12719	1.43671	1.13014	1.39417	1.46628	1.41345	1.99067
Day 1	ZT3	1.27809	1.31404	1.57337	0.906618	0.987052	0.68135	1.13666	1.27333	1.40806	1.35411	2.02872	1.59238	1.64585	2.08784	2.0743	0.965202	1.63961	1.06928	1.55192
Day 1	ZT6	1.84451	1.586	1.28522	1.15855	0.905755	1.2147	0.888493	1.54897	2.06382	1.3974	1.35977	1.5031	1.20643	0.969812	1.35463	1.32829	0.870313	1.39541	1.49725	1.58647
Day 1	ZT9	2.97713	3.64682	4.25327	2.73189	1.58173	2.63668	2.4946	2.53739	2.16453	2.96921	2.74874	2.46805	2.53606	2.32746	2.06236
Day 1	ZT12	1.7795	1.48277	1.58119	1.8793	1.44819	1.20455	1.69354	1.46997	1.96477	1.57408	1.7126	1.13074	1.60891	1.18716	1.17154	1.2514	1.48716
Day 1	ZT15	3.07112	4.10479	2.37181	3.02598	3.73969	4.60656	2.8733	7.60406	5.57314	2.34681
Day 1	ZT18	2.58265	2.89517	2.67729	2.41088	3.10969	3.13715	1.57776	2.62341	2.77024	2.33622	3.29411	2.33317
Day 1	ZT21	1.93704	2.49987	2.10938	3.11396	3.08174	2.54784	3.43545	4.97454	3.1614	3.2109	3.51968	3.2903	3.86697	2.97069	2.93456	2.60065
Day 2	ZT0	0.977544	0.937948	1.36705	1.19576	0.886109	1.71635	1.24055	1.45815	1.08695	1.07692	1.85712	1.29734	0.956906	0.87137	1.27627
Day 2	ZT3	1.91231	0.758526	0.682766	1.09368	0.947979	0.740394	0.808914	0.905321	0.817318	0.689778	0.956349	0.955646	1.0768	0.891768	1.02564	0.844345	1.04375
Day 2	ZT6	0.772843	0.727266	0.76735	0.707448	0.690977	0.89152	0.693651	0.75831	0.619261	0.690263	1.01589	0.817839	0.803811	0.554244	0.931773	0.722345	0.727819	0.721039	0.520566	0.777758	0.63502
Day 2	ZT9	1.78529	1.46457	1.78532	1.39906	1.34847	1.84372	2.15026	2.28509	2.01679	2.1177	2.19647
Day 2	ZT12	1.38329	1.62536	1.01038	1.49397	1.53189	1.89195	1.48884	1.49625	0.939045	1.01894	1.22233	1.2013	1.17641	0.956595	1.30017
Day 2	ZT15	0.944575	0.75225	0.697234	1.05201	0.755217	0.754637	0.807652	0.757232	1.34083	1.02938	1.22269	1.2133	1.1235	0.969876	1.18463
Day 2	ZT18	1.77624	2.40916	2.35481	2.4222	2.11326	2.64663	3.03161	2.58215	2.7505	2.97765	2.08809	1.62328	2.27595	1.47137	1.37902
Day 2	ZT21	0.854665	0.832491	0.86031	0.886231	0.877185	1.10337	0.828164	0.617129	1.20162	1.06918	1.11898	1.23685	1.18406	1.56075	0.866239	1.61352	1.40269
Day 3	ZT0	1.03314	0.742238	1.03986	0.925525	0.596103	0.866113	0.825383	0.908602	0.780593	0.913148	1.13414	1.43323	0.948025	1.30242	0.785495	1.81246	1.23201
Day 3	ZT3	1.31458	1.16093	1.11752	0.924925	1.19499	1.14163	0.843418	2.31096	2.13215	1.94736	1.41535	2.32319	1.70762
Day 3	ZT6	0.743989	0.79435	0.872434	0.644739	0.507147	0.683469	0.870764	0.736556	1.01436	0.910527	1.00072	0.636063	0.784255	0.735819
Day 3	ZT9	1.10802	1.64809	0.931942	1.21265	0.784085	1.12754	1.06403	1.29993	1.5461	1.36479	1.34431	1.13493	1.51332	1.18049	1.3177
Day 3	ZT12	1.03212	1.91526	1.52871	0.966132	0.878437	0.736663	0.634048	0.898412	0.894859	0.896039	1.24241	1.37174	1.39536	0.89632	1.46384
Day 3	ZT15	0.763419	1.20081	0.664741	0.741701	0.621728	0.651273	0.85153	0.876562	0.726164	0.812241	0.692172	0.718605	0.74948	0.792642	0.762326	0.636073	0.844773	0.660672	0.767653
Day 3	ZT18	2.07119	1.82459	1.56899	1.53659	1.39574	2.56502	1.75082	1.21005	2.10976	1.89837	1.85344	1.58328	1.64397	1.68213	1.69939
Day 3	ZT21	1.98435	3.02598	1.78455	1.73784	2.10277	2.35426	3.28996	3.48817	2.70634	2.40155	1.95279	2.28564
Day 4	ZT0	1.40687	0.817507	0.979154	0.924538	1.56484	1.15126	1.00911	0.770165	1.20687	1.52569	1.55701	1.4831	1.68137	1.74123	2.11198	2.07179
Day 4	ZT3	0.493813	0.49405	0.479884	0.449125	0.559301	0.608701	0.393493	1.13839	1.43991	1.24744	1.30745	1.37568	1.31049
Day 4	ZT6	0.928902	0.969689	0.929616	0.877032	0.853423	1.63262	1.59287	1.64591	1.64286	1.62965	1.62528
Day 4	ZT9	1.37931	2.06195	1.69022	1.65909	1.39304	1.20449	2.16903	1.48451	0.924425	1.01849	0.838082	1.15797	1.48278
Day 4	ZT12	0.884722	0.956881	1.0425	1.37776	1.02005	1.02252	0.792448	0.793429	1.31774	1.45725	1.86835	1.7051	1.16487	0.689828	1.38035
Day 4	ZT15	2.28061	1.64609	1.61309	0.856597	1.33819	0.955132	0.931421	1.20125	1.36583	1.74989	1.15425	0.986517
Day 4	ZT18	1.93372	1.78105	1.55069	1.74494	1.61858	2.24471	1.09948	0.9958	0.921199	1.44775	1.02645	0.987442	0.825679	1.40137	1.125
Day 4	ZT21	2.30925	1.32065	1.61786	2.31875	1.92928	2.90871	1.69223	2.16311	1.62748	1.89325	3.66912
Day 5	ZT0	2.02357	1.42914	1.75043	1.92461	2.06189	1.9797	1.32969	1.9341	1.55524	1.77976	1.70048	2.43706	1.37168
Day 5	ZT3	1.58974	1.71124	1.717	2.7759	2.15507	1.37394	1.75854	2.20732	1.58255	1.90776
Day 5	ZT6	1.27292	1.4204	1.43477	1.33511	1.33701	1.64895	1.43724	2.58471	1.21482	1.45524	1.91027	1.82239	1.83426
Day 5	ZT9	1.56441	1.58189	1.33856	1.24794	0.983443	1.53206	0.947975	1.17535	1.05632	1.15313	0.967166	1.05949	0.968748	1.02577
Day 5	ZT12	1.13071	0.620266	0.739508	1.43377	1.0874	1.21916	0.780785	0.996784	0.811498	1.14692	1.11594	1.45342	1.72888	2.32695	2.12364	1.32737	1.26062	1.43219
Day 5	ZT15	1.93733	1.7894	1.62526	1.57392	1.73804	1.85642	1.62844	1.88232	2.08199	1.15698	1.49268	1.29647	1.43082	1.22008	1.48757	1.17609	1.65544	1.41922	1.35899
Day 5	ZT18	1.07259	1.18209	1.12119	0.904988	0.923705	1.10094	1.14586	1.26878	1.30778	0.910449	0.695085	1.18178	0.956906	0.941964	1.33245
Day 5	ZT21	2.28362	2.49563	1.82008	2.04539	2.29248	2.26675	1.71716	1.95196	1.59437	1.67412	1.92541	1.95608	1.6054
Figure 7C
	RF0-6	RF0-6	RF0-6	RF0-6	RF0-6	RF0-6	RF0-6	RF0-6	RF0-6	RF0-6	RF0-6	RF0-6	RF0-6	RF0-6	RF0-6	RF0-6	RF0-6
ZT0	2.59798	2.01215	1.81046	1.45213	1.4491	1.51048	1.43317	1.27709	1.21035	0.648349	1.16524	2.04417	0.854839	0.935154	1.30152	1.73381
ZT3	0.79166	0.982974	0.738323	1.0461	1.38731	1.11204	1.1252	0.881082	1.25728	0.79962	1.24984	1.49132	1.47315	0.920496	0.776112	0.863766
ZT6	1.15548	1.40854	1.11326	1.19461	1.37419	1.47886	1.15994	1.61641	1.60522	1.53958	1.03174	1.13501	1.62702	1.54252
ZT9	2.89247	1.78035	1.34037	1.33421	1.59675	2.20426	2.21209	2.11849	0.940139	2.38937	2.84659	2.42311	2.65089	1.5542
ZT12	1.69438	2.13732	2.05159	2.49913	2.756	2.61522	1.82968	2.38062	1.8772	2.28618	2.90959	2.39607	2.18953
ZT15	1.95749	1.8002	2.70833	2.07465	2.39466	3.19981	2.08377	2.99645	2.08451	3.10573	2.61657
ZT18	1.06954	0.999726	0.689123	1.37431	1.33212	0.989915	1.32317	1.42241	1.08842	1.12072	1.2334	1.79792	1.00516	1.23975
ZT21	1.62605	1.22083	2.51781	1.68813	2.3107	1.83201	1.51711	2.40706	2.12444	1.72092	1.25578	1.97429	0.426688	0.958936	1.18312	0.940968	1.43521
Figure 7D
	RF5-11	RF5-11	RF5-11	RF5-11	RF5-11	RF5-11	RF5-11	RF5-11	RF5-11	RF5-11	RF5-11	RF5-11	RF5-11	RF5-11
ZT0	2.01353	0.88706	1.78072	1.07003	2.4191	1.81863	1.578	1.70651	2.33697	2.32153	2.06693	2.32386
ZT3	1.2289	1.06923	1.26307	0.696607	1.07388	1.64884	2.54952	3.3705	2.33564	3.43474	2.25644
ZT6	1.36368	1.96798	2.21363	1.65827	1.76637	1.83482	1.8499	1.28085	2.12387	1.2967	1.84707	1.25712	1.38066
ZT9	2.24611	2.00557	1.48831	1.26806	1.7746	1.91205	1.19146	0.87419	0.889562	0.929137	0.711971	0.916997
ZT12	1.11617	1.86414	1.48443	0.924499	1.29549	1.47031	1.57255	1.75829	0.607556	0.620812	1.28237	1.21359	0.99008
ZT15	1.40513	1.47465	2.15762	2.52595	2.41296	1.49358	1.74644	1.21196	2.21477	2.06082	2.35052	1.96795	1.8053	2.75878
ZT18	2.16132	1.98032	2.36419	3.40223	1.7248	1.87187	1.59563	1.43812	2.19743	1.55413	1.51586
ZT21	1.90186	1.61246	2.32287	1.84913	2.04121	1.63	1.80646	1.54847	1.69377	1.15592	1.70068	2.17582
Figure 7E
	FSFS	FSFS	FSFS	FSFS	FSFS	FSFS	FSFS	FSFS	FSFS	FSFS	FSFS	FSFS	FSFS	FSFS	FSFS	FSFS	FSFS	FSFS	FSFS	ad libitum	ad libitum	ad libitum	ad libitum	ad libitum	ad libitum	ad libitum	ad libitum	ad libitum	ad libitum	ad libitum	ad libitum	ad libitum	ad libitum	ad libitum	ad libitum
ZT0	1.80291	1.59464	1.30818	1.96415	1.15643	1.96732	2.90806		2.70757	2.34937	2.96385	2.92562	3.52784	3.07335	3.34133					1.40687	0.817507	0.979154	0.924538	1.56484	1.15126	1.00911	0.770165	1.20687	1.52569	1.55701	1.4831	1.68137	1.74123	2.11198	2.07179
ZT3	3.00679	4.23383	3.51397	2.93432	2.99005	2.94815	3.10394	2.93296	3.99442		3.20456	2.5832	2.8661	3.42365	2.84042	2.78525	3.54128	2.57385	4.26545	0.493813	0.49405	0.479884	0.449125	0.559301	0.608701	0.393493	1.13839	1.43991	1.24744	1.30745	1.37568	1.31049
ZT6	4.44378	4.92109	3.90452	3.08552	4.23983	5.49174	3.27016		1.90523	2.08802	2.74251	1.9388	1.44712	1.52913	2.49302	1.66052				0.928902	0.969689	0.929616	0.877032	0.853423	1.63262	1.59287	1.64591	1.64286	1.62965	1.62528
ZT9	5.91289	5.53689	5.93023	7.63514	7.5871		2.62462	2.0607	2.24379	3.11598	2.85985	2.67287								1.37931	2.06195	1.69022	1.65909	1.39304	1.20449	2.16903	1.48451	0.924425	1.01849	0.838082	1.15797	1.48278
ZT12	2.55587	2.46636	2.19442	3.88952	2.68162		3.89906	4.35187	3.1493	4.76664	3.71657	3.63734								0.884722	0.956881	1.0425	1.37776	1.02005	1.02252	0.792448	0.793429	1.31774	1.45725	1.86835	1.7051	1.16487	0.689828	1.38035
ZT15	2.13582	2.58455	2.56606	2.77504	2.93264	2.95006		2.80734	3.89787	4.15488	4.80736	3.56192	4.05064	4.53048						2.28061	1.64609	1.61309	0.856597	1.33819	0.955132	0.931421	1.20125	1.36583	1.74989	1.15425	0.986517
ZT18	1.52987	2.94618	4.16622	4.60079	3.38762	3.45569		3.4916	2.55215	4.04901	3.63726	2.71301	3.12231							1.93372	1.78105	1.55069	1.74494	1.61858	2.24471	1.09948	0.9958	0.921199	1.44775	1.02645	0.987442	0.825679	1.40137	1.125
ZT21	3.76556	4.31064	5.04465	4.75105	4.8411	4.24838	3.71567		3.64188	4.31834	2.71424	3.48634	5.59901	2.38944	3.33172	3.2054				2.30925	1.32065	1.61786	2.31875	1.92928	2.90871	1.69223	2.16311	1.62748	1.89325	3.66912
Supplementary Figure 7C
	RF 5-11	RF 5-11	RF 5-11	RF 5-11	RF 5-11	RF 5-11	RF 5-11	RF 5-11	RF 5-11	RF 5-11	RF 5-11	RF 5-11	RF 5-11	RF 5-11	RF 5-11	RF 5-11	ad libitum	ad libitum	ad libitum	ad libitum	ad libitum	ad libitum	ad libitum	ad libitum	ad libitum	ad libitum	ad libitum	ad libitum	ad libitum	ad libitum	ad libitum	ad libitum	ad libitum	ad libitum	ad libitum	ad libitum	ad libitum	ad libitum	ad libitum	ad libitum	ad libitum	ad libitum	ad libitum
ZT0	1.48404	1.75718	2.47516	1.77908	1.68715	0.684488	0.790166	0.702146	0.689795	0.744249	0.690798	0.504934	0.718352				1.53004	1.80018	1.59617	1.86275	0.281384	1.62275	1.35942	1.08163	1.08382	0.798934	1.26129	1.26556	0.786972	1.02154	0.93716	0.945742	1.0865	1.14217	1.00037	0.91515	1.25278	1.33985	1.7057	1.19917	1.6296	1.92009	1.16724
ZT3	1.67217	2.34776	1.66859	1.39198	1.28721	0.81723	0.71454	0.835029	0.73258	0.892112							1.28193	1.77211	1.18361	1.32682	1.05141	1.20502	1.1163	1.10659	1.08751	1.07257	1.29181	1.31109	1.23771	1.3318	1.21876	1.43908
ZT6	0.826782	2.17695	0.943989	0.875458	0.598765	1.06735	1.18035	2.25066	1.04665	0.944682	0.545424	0.769928	0.863577				0.557795	0.793265	0.712932	0.610944	0.853618	0.903202	0.722622	1.13043	0.890541	0.705589	0.989778	0.814896	0.877012	0.759153	0.700292	0.617705	0.591289	0.899418	2.2395	0.892685	0.400525
ZT9	0.856502	1.40164	1.04677	1.25085	1.64684	0.744419	0.604086	0.773352	1.15522	0.804629	0.92422	0.606779					0.516896	0.351132	1.06268	0.71562	0.687595	0.525299	0.754379	0.615595	0.395365	0.427061	0.475406	0.601514	0.452091	0.522286	0.359987
ZT12	1.14404	1.08313	1.03474	1.22494	1.23278	1.07429	0.688379	0.573225	0.796811	0.526519	0.631992	1.22779	0.984376	0.767848	0.9957	0.612775	0.435675	0.501579	0.602807	0.374494	0.483531	0.462387	0.467848	0.725131	0.462756	0.526283	0.662189	1.11052	0.7517	1.2795	0.768791	0.678443	0.974002	0.875818
ZT15	1.09375	1.42582	1.37889	0.878519	0.989932	1.12806	1.20667	1.11465	1.6597	1.03962	1.17644						0.803482	0.953856	0.879286	0.985668	0.875331	0.793605	0.894578	0.980845	1.95985	0.678007	1.06998
ZT18	1.55099	1.05773	1.35276	1.47483	1.16109	1.05467	1.09205	0.996009	0.916187	0.86158	0.804805						0.953576	0.94519	0.847758	1.02572	0.970155	1.1219	1.1211	1.55875	1.25889	1.18733	1.60949	0.612908	0.729545	0.785034	0.709045	0.760105	0.590797	0.823286	1.27234	1.99142	1.20195	0.934369
ZT21	2.52904	2.22778	2.42327	2.10131	3.44901	2.73579	0.964228	0.725984	0.67655	0.951114	1.04428	0.879385	1.14172	1.22555			1.72059	1.59201	1.27424	1.6032	1.98573	2.34585	1.50776	0.971784	1.1832	1.18587	1.11682	1.00503	1.60559
Supplementary Figure 7D
	ad libitum	ad libitum	ad libitum	ad libitum	ad libitum	ad libitum	ad libitum	ad libitum	ad libitum	ad libitum	ad libitum	ad libitum	ad libitum	ad libitum	ad libitum	ad libitum	ad libitum	Starvation	Starvation	Starvation	Starvation	Starvation	Starvation	Starvation	Starvation	Starvation	Starvation	Starvation	Starvation	Starvation	Starvation
ZT0	1.32561	1.31782	1.6751	1.26704	1.74372	1.92834	2.32802	2.06567	2.01032	2.24772	2.04587	1.41034	1.55525	1.82137	2.64752			1.00336	2.5426	1.20982	1.04145	2.00194	2.90461	1.7387	1.0642	1.00937	1.21156	1.24214	1.21972	1.7579	1.65464
ZT3	1.0563	0.895808	1.04578	1.44419	1.34931	0.710569	0.598051	0.750172	1.21739	1.04512	1.41415	1.96754	1.59815	1.53192	1.46941	0.993628		0.765248	1.13658	1.86514	1.22034	0.817072	1.10519	0.808114	1.12459	1.1535	1.10458	1.31405	1.32479	2.56499	1.09625
ZT6	1.53811	0.599037	1.26971	1.07013	1.46157	0.844804	1.29625	1.63984	1.69496	1.0456	2.0729	0.991346	1.26721	1.29879	1.49949	0.948463	1.06588	0.478478	0.881374	0.551871	0.446596	0.548815	0.544622	0.55953	0.659683	0.859705	0.692863	0.58819	0.774141
ZT9	0.524925	0.421448	0.805583	0.583695	0.911465	0.492098	0.510713	0.434339	1.07227	0.621345	0.548323	0.376686						0.449913	0.529864	0.711605	0.675188	0.304121	0.566613	0.978926	0.352439	0.699099	0.395959	0.439791	0.543993
ZT12	0.617813	0.786183	0.913097	0.598731	0.523511	0.561991	0.637359	0.700155	1.07216	1.54534	0.680616	1.06912	0.856288	0.729232				1.20583	0.493314	0.605546	0.851266	1.04231	0.712844	1.13256	0.562851	0.390562	0.900203
ZT15	0.803317	0.605421	0.716615	0.56053	0.56203	0.601722	0.722617	0.567914	0.645451	0.737328	0.841609	1.2726	0.941673	0.725272				0.8844	0.443635	0.472343	0.878172	0.667785	0.53547	0.633786	0.435562	0.429447	0.521203	1.79099	0.662684	0.575273
ZT18	1.17143	0.99781	0.9727	1.59507	1.0492	1.04241	1.06897	0.98988	1.01785	0.812206	1.07438	1.01089	1.13302					0.959606	0.959485	1.06869	1.46575	0.907113	0.857864	1.31391	0.761667	0.9634	2.01975	1.08575	0.735039
ZT21	1.23066	1.58569	1.96951	1.06012	1.15553	1.12906	1.51569	1.23867	2.74734	1.47963	1.5083	1.44708						1.44432	1.28583	1.21082	1.07937	1.64054	0.853942	1.39384	0.987549	0.82029	1.00238	0.850116
Supplementary Figure 7E
	ad libitum	ad libitum	ad libitum	ad libitum	ad libitum	ad libitum	ad libitum	ad libitum	ad libitum	ad libitum	ad libitum	ad libitum	ad libitum	ad libitum	ad libitum	ad libitum	ad libitum	Fasting	Fasting	Fasting	Fasting	Fasting	Fasting	Fasting	Fasting	Fasting	Fasting	Fasting	Fasting	Fasting	Fasting	Fasting	Fasting	Fasting	Fasting
ZT0	1.32561	1.31782	1.6751	1.26704	1.74372	1.92834	2.32802	2.06567	2.01032	2.24772	2.04587	1.41034	1.55525	1.82137	2.64752			1.51743	2.22149	1.80822	1.39522	1.40243	1.98998				1.31124	1.92433	1.89499	1.51969	2.87441	1.41354	1.7199	1.4899
ZT3	1.0563	0.895808	1.04578	1.44419	1.34931	0.710569	0.598051	0.750172	1.21739	1.04512	1.41415	1.96754	1.59815	1.53192	1.46941	0.993628		1.48964	1.14389	1.60957	1.23675	1.26819					2.82605	1.23546	1.47009	1.37055	1.453	1.60157	1.30506	1.57114	2.07266
ZT6	1.53811	0.599037	1.26971	1.07013	1.46157	0.844804	1.29625	1.63984	1.69496	1.0456	2.0729	0.991346	1.26721	1.29879	1.49949	0.948463	1.06588	0.640744	0.81729	1.1891	0.895172	0.789086	0.768242	1.15975			1.43778	0.543389	1.70488	1.17776	1.19714	1.30101
ZT9	0.524925	0.421448	0.805583	0.583695	0.911465	0.492098	0.510713	0.434339	1.07227	0.621345	0.548323	0.376686						0.650375	0.521109	1.03093	0.793175	0.475645	0.679422				1.43068	1.39212	1.04482	1.1495	1.67495
ZT12	0.617813	0.786183	0.913097	0.598731	0.523511	0.561991	0.637359	0.700155	1.07216	1.54534	0.680616	1.06912	0.856288	0.729232				0.722805	0.717263	0.593634	0.691682	0.703027	0.610694	0.623269	0.528018	0.552382	0.742191	0.797755	0.857503	0.662987	0.682635
ZT15	0.803317	0.605421	0.716615	0.56053	0.56203	0.601722	0.722617	0.567914	0.645451	0.737328	0.841609	1.2726	0.941673	0.725272				1.91837	1.76822	2.45453	2.03598	1.82431	1.69202	1.36122			1.00107	0.979064	0.713733	1.37604	1.52768	0.776608
ZT18	1.17143	0.99781	0.9727	1.59507	1.0492	1.04241	1.06897	0.98988	1.01785	0.812206	1.07438	1.01089	1.13302					2.75556	2.25132	1.54553	2.4885	2.66992					1.43141	1.55265	0.927895	1.02911	1.37805	1.22244
ZT21	1.23066	1.58569	1.96951	1.06012	1.15553	1.12906	1.51569	1.23867	2.74734	1.47963	1.5083	1.44708						1.36665	1.38688	1.60839	1.86871	1.74241	1.21029	2.57007			2.87582	1.94153	1.51694	3.21573	2.7897
